# Supplementary material for: A novel proteomics workflow for simultaneous analysis of protein phosphorylation and S-nitrosylation
Source: aBIOTECH. 2025 Jul 15;6(3):452–65. doi: 10.1007/s42994-025-00227-2 (PMC12454217; doi:10.1007/s42994-025-00227-2)
Supplement: Supplementary file 1 — Supplementary file1 (XLSX 23 KB) [file 42994_2025_227_MOESM1_ESM.xlsx]

## Sheet: PSMs
Supplementary data 1. Information of Identified PSMs (Peptide-Spectrum Matches)in Artificially S-Nitrosylated BSA (6C-CysPAT here represents S-nitrosylation)
Annotated Sequence	Modifications	Positions in Protein	m/z [Da]	Intensity	Charge	MH+ [Da]	Theo. MH+ [Da]	DeltaM [ppm]	Deltam/z [Da]	# Missed Cleavages	DeltaScore
[K].LKPDPNTLcDEFK.[A]	C9(6C-CysPAT)	139-151	870.92	960037888	2	1740.83	1740.83	2.39	0.00208	0	1
[K].SHcIAEVEK.[D]	C3(6C-CysPAT)	310-318	618.789	945359808	2	1236.57	1236.57	1.47	0.00091	0	1
[K].LKPDPNTLcDEFK.[A]	C9(6C-CysPAT)	139-151	580.949	914976256	3	1740.83	1740.83	2.63	0.00152	0	1
[K].SLHTLFGDELcK.[V]	C11(6C-CysPAT)	89-100	792.381	842629184	2	1583.75	1583.75	-0.05	-4e-05	0	1
[K].SLHTLFGDELcK.[V]	C11(6C-CysPAT)	89-100	528.589	587005184	3	1583.75	1583.75	-0.48	-0.00025	0	1
[R].mPcTEDYLSLILNR.[L]	M1(Oxidation); C3(6C-CysPAT)	469-482	952.949	574591104	2	1904.89	1904.89	0.55	0.00052	0	1
[K].DAIPENLPPLTADFAEDKDVcK.[N]	C21(6C-CysPAT)	319-340	874.754	569806336	3	2622.25	2622.24	2.19	0.00192	1	1
[R].MPcTEDYLSLILNR.[L]	C3(6C-CysPAT)	469-482	944.951	483049664	2	1888.9	1888.89	0.32	0.0003	0	1
[K].SHcIAEVEK.[D]	C3(6C-CysPAT)	310-318	412.862	413339424	3	1236.57	1236.57	0.76	0.00032	0	1
[R].NEcFLSHK.[D]	C3(6C-CysPAT)	123-130	599.771	362893408	2	1198.53	1198.53	1.75	0.00105	0	1
[K].LFTFHADIcTLPDTEK.[Q]	C9(6C-CysPAT)	529-544	691.334	347115776	3	2071.99	2071.98	3.17	0.00219	0	0.9604
[R].NEcFLSHKDDSPDLPK.[L]	C3(6C-CysPAT)	123-138	689.318	294861856	3	2065.94	2065.93	5.08	0.0035	1	1
[K].YIcDNQDTISSK.[L]	C3(6C-CysPAT)	286-297	804.357	292874624	2	1607.71	1607.7	2.31	0.00186	0	1
[K].LKPDPNTLcDEFKADEK.[K]	C9(6C-CysPAT)	139-155	728.683	264872704	3	2184.04	2184.03	2.95	0.00215	1	1
[R].mPcTEDYLSLILNR.[L]	M1(Oxidation); C3(6C-CysPAT)	469-482	635.635	255446528	3	1904.89	1904.89	0.67	0.00043	0	1
[R].MPcTEDYLSLILNR.[L]	C3(6C-CysPAT)	469-482	630.303	246358640	3	1888.9	1888.89	0.54	0.00034	0	1
[K].QEPERNEcFLSHK.[D]	C8(6C-CysPAT)	118-130	613.283	216308144	3	1837.84	1837.83	2.91	0.00178	1	1
[R].RPcFSALTPDETYVPK.[A]	C3(6C-CysPAT)	508-523	682.335	182385696	3	2044.99	2044.98	3.86	0.00263	0	1
[K].LFTFHADIcTLPDTEK.[Q]	C9(6C-CysPAT)	529-544	1036.5	172829376	2	2071.98	2071.98	1.18	0.00122	0	0.9623
[K].LKPDPNTLcDEFKADEK.[K]	C9(6C-CysPAT)	139-155	546.764	150345792	4	2184.03	2184.03	1.69	0.00092	1	1
[R].NEcFLSHKDDSPDLPK.[L]	C3(6C-CysPAT)	123-138	517.24	139260336	4	2065.94	2065.93	3.45	0.00178	1	1
[K].DAIPENLPPLTADFAEDK.[D]		319-336	978.486	136027088	2	1955.96	1955.96	2.67	0.00261	0	1
[K].DDPHAcYSTVFDK.[L]	C6(6C-CysPAT)	387-399	573.576	102291608	3	1718.71	1718.71	0.68	0.00039	0	1
[K].LKPDPNTLcDEFKADEK.[K]	C9(6C-CysPAT)	139-155	1092.52	101156416	2	2184.03	2184.03	0.3	0.00033	1	1
[K].EYEATLEECcAK.[D]	C10(6C-CysPAT)	375-386	805.331	91740480	2	1609.65	1609.65	0.89	0.00072	0	0.0625
[K].QEPERNEcFLSHK.[D]	C8(6C-CysPAT)	118-130	460.214	88895600	4	1837.83	1837.83	1.71	0.00078	1	1
[R].LcVLHEK.[T]	C2(6C-CysPAT)	483-489	531.774	83408208	2	1062.54	1062.54	-0.05	-3e-05	0	1
[K].GAcLLPK.[I]	C3(6C-CysPAT)	198-204	461.746	79082048	2	922.484	922.483	0.65	0.0003	0	0.8694
[K].DAIPENLPPLTADFAEDKDVCK.[N]		319-340	801.059	75950264	3	2401.16	2401.16	1.93	0.00154	1	1
[K].DDSPDLPK.[L]		131-138	443.712	69791912	2	886.416	886.415	0.98	0.00044	0	1
[K].QNcDQFEK.[L]	C3(6C-CysPAT)	413-420	616.755	60564840	2	1232.5	1232.5	0.13	8e-05	0	1
[R].ETYGDMADccEK.[Q]	C9(6C-CysPAT); C10(Carbamidomethyl)	106-117	821.794	56641748	2	1642.58	1642.58	-1.15	-0.00094	0	0.0717
[K].GLVLIAFSQYLQQcPFDEHVK.[L]	C14(6C-CysPAT)	45-65	886.116	43288824	3	2656.33	2656.32	3.07	0.00271	0	1
[R].ETYGDMADCcEK.[Q]	C10(6C-CysPAT)	106-117	793.285	36458564	2	1585.56	1585.56	-0.12	-0.0001	0	0.0087
[K].DDPHAcYSTVFDK.[L]	C6(6C-CysPAT)	387-399	859.861	28970174	2	1718.71	1718.71	0.58	0.0005	0	1
[K].LKEcCDKPLLEK.[S]	C4(6C-CysPAT)	298-309	547.278	26829460	3	1639.82	1639.82	-0.68	-0.00037	1	0.0113
[K].EAcFAVEGPK.[L]	C3(6C-CysPAT)	588-597	636.292	25554382	2	1271.58	1271.57	1.91	0.00122	0	1
[K].cCTESLVNR.[R]	C1(6C-CysPAT)	499-507	623.271	24827498	2	1245.54	1245.54	-0.83	-0.00051	0	0.1573
[R].NEcFLSHKDDSPDLPK.[L]	C3(6C-CysPAT)	123-138	1033.47	20123598	2	2065.93	2065.93	1.04	0.00107	1	1
[R].ETYGDmADCcEK.[Q]	M6(Oxidation); C10(6C-CysPAT)	106-117	801.282	20049570	2	1601.56	1601.56	0.31	0.00025	0	0.015
[K].TcVADESHAGCEK.[S]	C2(6C-CysPAT)	76-88	524.215	19426036	3	1570.63	1570.63	0.85	0.00045	0	0.4755
[K].QEPERNEcFLSHKDDSPDLPK.[L]	C8(6C-CysPAT)	118-138	677.062	18902602	4	2705.23	2705.23	0.18	0.00012	2	1
[K].SHcIAEVEKDAIPENLPPLTADFAEDK.[D]	C3(6C-CysPAT)	310-336	1058.51	16944524	3	3173.51	3173.51	0.07	7e-05	1	1
[K].TcVADESHAGcEK.[S]	C2(Carbamidomethyl); C11(6C-CysPAT)	76-88	543.221	16344694	3	1627.65	1627.65	-0.33	-0.00018	0	0.8474
[R].ETYGDmADccEK.[Q]	M6(Oxidation); C9(6C-CysPAT); C10(Carbamidomethyl)	106-117	829.793	16057305	2	1658.58	1658.58	-0.06	-5e-05	0	0.0114
[K].DAIPENLPPLTADFAEDK.[D]		319-336	652.659	15152881	3	1955.96	1955.96	1.32	0.00086	0	1
[K].YNGVFQEcCQAEDK.[G]	C8(6C-CysPAT)	184-197	927.876	14550280	2	1854.74	1854.74	0.53	0.00049	0	0.045
[R].FKDLGEEHFK.[G]		35-44	417.212	14019381	3	1249.62	1249.62	-0.27	-0.00011	1	1
[K].DAIPENLPPLTADFAEDKDVCK.[N]		319-340	1201.08	13125849	2	2401.16	2401.16	-1.09	-0.00131	1	1
[K].TVmENFVAFVDK.[C]	M3(Oxidation)	569-580	708.346	9272812	2	1415.69	1415.69	-1.45	-0.00103	0	1
[K].HLVDEPQNLIK.[Q]		402-412	653.362	8974689	2	1305.72	1305.72	0.27	0.00018	0	1
[R].RPcFSALTPDETYVPK.[A]	C3(6C-CysPAT)	508-523	1022.99	8.15397e+06	2	2044.98	2044.98	-0.46	-0.00047	0	1
[K].TCVADESHAGcEK.[S]	C11(6C-CysPAT)	76-88	785.818	8.0499e+06	2	1570.63	1570.63	0.47	0.00037	0	0.7974
[K].DDPHACYSTVFDK.[L]		387-399	499.883	7.87971e+06	3	1497.63	1497.63	1.06	0.00053	0	1
[K].EYEATLEEccAK.[D]	C9(Carbamidomethyl); C10(6C-CysPAT)	375-386	833.84	7.60551e+06	2	1666.67	1666.67	-0.95	-0.0008	0	0.0147
[K].LKPDPNTLCDEFK.[A]		139-151	507.253	7.19895e+06	3	1519.75	1519.75	-0.33	-0.00017	0	1
[K].SHcIAEVEKDAIPENLPPLTADFAEDK.[D]	C3(6C-CysPAT)	310-336	794.134	7135442	4	3173.52	3173.51	1.28	0.00101	1	1
[K].GLVLIAFSQYLQQcPFDEHVK.[L]	C14(6C-CysPAT)	45-65	664.837	6.39739e+06	4	2656.33	2656.32	0.6	0.0004	0	1
[K].EcCDKPLLEK.[S]	C2(6C-CysPAT)	300-309	466.885	6242453	3	1398.64	1398.64	-0.86	-0.0004	0	0.0754
[K].YICDNQDTISSK.[L]		286-297	693.814	6118577	2	1386.62	1386.62	0.68	0.00047	0	1
[K].ccTESLVNR.[R]	C1(6C-CysPAT); C2(Carbamidomethyl)	499-507	651.783	5.53135e+06	2	1302.56	1302.56	1.01	0.00066	0	0.1576
[K].SHcIAEVEKDAIPENLPPLTADFAEDKDVCK.[N]	C3(6C-CysPAT)	310-340	905.433	5448778	4	3618.71	3618.71	-0.1	-9e-05	2	0.8842
[K].QEPERNEcFLSHKDDSPDLPK.[L]	C8(6C-CysPAT)	118-138	902.414	5244852	3	2705.23	2705.23	-0.62	-0.00056	2	1
[K].EcCDKPLLEK.[S]	C2(6C-CysPAT)	300-309	699.824	5.20984e+06	2	1398.64	1398.64	-0.3	-0.00021	0	0.2069
[K].LFTFHADICTLPDTEK.[Q]		529-544	617.638	5.13465e+06	3	1850.9	1850.9	0.77	0.00047	0	1
[K].LKEcCDKPLLEK.[S]	C4(6C-CysPAT)	298-309	410.71	4.71558e+06	4	1639.82	1639.82	-0.99	-0.00041	1	0.0334
[R].RPCFSALTPDETYVPK.[A]		508-523	608.638	4311787	3	1823.9	1823.9	-0.11	-7e-05	0	1
[K].TVMENFVAFVDK.[C]		569-580	700.35	4.06921e+06	2	1399.69	1399.69	0.74	0.00052	0	1
[K].DAIPENLPPLTADFAEDKDVcKNYQEAK.[D]	C21(6C-CysPAT)	319-346	839.647	3.90341e+06	4	3355.57	3355.58	-3.75	-0.00315	2	1
[R].KVPQVSTPTLVEVSR.[S]		437-451	547.317	3.60821e+06	3	1639.94	1639.94	-0.54	-0.00029	1	1
[K].QEPERNEcFLSHKDDSPDLPK.[L]	C8(6C-CysPAT)	118-138	541.851	3540650	5	2705.23	2705.23	-0.41	-0.00022	2	1
[K].LKEccDKPLLEK.[S]	C4(6C-CysPAT); C5(Carbamidomethyl)	298-309	566.285	3.39294e+06	3	1696.84	1696.84	-0.58	-0.00033	1	0.0046
[K].EYEATLEECCAK.[D]		375-386	694.789	3.20577e+06	2	1388.57	1388.57	-0.44	-0.0003	0	1
[K].DDPHACYSTVFDK.[L]		387-399	749.319	3.08459e+06	2	1497.63	1497.63	-0.05	-4e-05	0	1
[K].EYEATLEECcAK.[D]	C10(6C-CysPAT)	375-386	537.222	3020984	3	1609.65	1609.65	-0.14	-7e-05	0	0.0159
[K].HLVDEPQNLIK.[Q]		402-412	435.91	2.90515e+06	3	1305.72	1305.72	-0.44	-0.00019	0	1
[K].KQTALVELLK.[H]		548-557	571.862	2.66329e+06	2	1142.72	1142.71	1.55	0.00089	1	1
[K].DAFLGSFLYEYSR.[R]		347-359	784.375	2.32737e+06	2	1567.74	1567.74	0.62	0.00048	0	1
[K].DLGEEHFK.[G]		37-44	487.733	2.20983e+06	2	974.458	974.458	0.4	0.0002	0	1
[K].SLHTLFGDELCK.[V]		89-100	454.896	2.1748e+06	3	1362.67	1362.67	0.76	0.00035	0	1
[R].FKDLGEEHFK.[G]		35-44	625.314	2.08495e+06	2	1249.62	1249.62	-0.41	-0.00026	1	1
[K].EccHGDLLECADDR.[A]	C2(6C-CysPAT); C3(Carbamidomethyl)	267-280	619.572	2.04255e+06	3	1856.7	1856.7	-0.28	-0.00017	0	0.0559
[K].DAIPENLPPLTADFAEDKDVcK.[N]	C21(6C-CysPAT)	319-340	656.315	1.93408e+06	4	2622.24	2622.24	-0.28	-0.00018	1	1
[K].SHcIAEVEKDAIPENLPPLTADFAEDKDVCK.[N]	C3(6C-CysPAT)	310-340	724.547	1.84469e+06	5	3618.71	3618.71	-1.42	-0.00103	2	0.6786
[K].QTALVELLK.[H]		549-557	507.813	1.61838e+06	2	1014.62	1014.62	-0.18	-9e-05	0	1
[K].LKPDPNTLCDEFK.[A]		139-151	760.377	1.60968e+06	2	1519.75	1519.75	-0.14	-0.0001	0	1
[K].LVNELTEFAK.[T]		66-75	582.318	1.55607e+06	2	1163.63	1163.63	-0.95	-0.00055	0	1
[K].EccDKPLLEK.[S]	C2(6C-CysPAT); C3(Carbamidomethyl)	300-309	485.892	1444918	3	1455.66	1455.66	0.28	0.00014	0	0.0494
[R].mPCTEDYLSLILNR.[L]	M1(Oxidation)	469-482	842.408	1.42917e+06	2	1683.81	1683.81	0.71	0.0006	0	1
[K].TcVADESHAGcEK.[S]	C2(Carbamidomethyl); C11(6C-CysPAT)	76-88	814.328	1.37688e+06	2	1627.65	1627.65	-0.58	-0.00047	0	0.9159
[K].YNGVFQECcQAEDK.[G]	C9(6C-CysPAT)	184-197	618.919	1.28059e+06	3	1854.74	1854.74	0.06	4e-05	0	0.1023
[K].SHcIAEVEKDAIPENLPPLTADFAEDKDVCK.[N]	C3(6C-CysPAT)	310-340	1206.9	1.25261e+06	3	3618.69	3618.71	-5.25	-0.00633	2	0.8272
[K].TcVADESHAGcEK.[S]	C2(6C-CysPAT); C11(6C-CysPAT)	76-88	597.909	1.15385e+06	3	1791.71	1791.71	0.87	0.00052	0	1
[R].HPYFYAPELLYYANK.[Y]		169-183	630.314	1128313	3	1888.93	1888.93	0.36	0.00023	0	1
[R].KVPQVSTPTLVEVSR.[S]		437-451	820.472	1.10935e+06	2	1639.94	1639.94	-0.34	-0.00028	1	1
[K].EccDKPLLEK.[S]	C2(6C-CysPAT); C3(Carbamidomethyl)	300-309	728.335	1.05509e+06	2	1455.66	1455.66	0.31	0.00023	0	0.1937
[K].DAIPENLPPLTADFAEDKDVcKNYQEAK.[D]	C21(6C-CysPAT)	319-346	1119.19	1.05189e+06	3	3355.57	3355.58	-3.22	-0.0036	2	1
[K].LKEccDKPLLEK.[S]	C4(6C-CysPAT); C5(Carbamidomethyl)	298-309	848.924	1.0116e+06	2	1696.84	1696.84	-0.06	-5e-05	1	1
[K].EACFAVEGPK.[L]		588-597	525.749	882347	2	1050.49	1050.49	-2.42	-0.00127	0	1
[R].RHPEYAVSVLLR.[L]		360-371	480.609	858533	3	1439.81	1439.81	-0.33	-0.00016	1	1
[R].ETYGDmADcCEK.[Q]	M6(Oxidation); C9(Carbamidomethyl)	106-117	719.251	844105	2	1437.5	1437.5	-1.06	-0.00076	0	0.0086
[K].DDPHAcYSTVFDK.[L]	C6(Carbamidomethyl)	387-399	518.889	828128	3	1554.65	1554.65	-0.36	-0.00019	0	1
[R].ETYGDMADccEK.[Q]	C9(Carbamidomethyl); C10(Carbamidomethyl)	106-117	739.766	766796	2	1478.52	1478.52	0.66	0.00049	0	1
[K].YNGVFQEccQAEDK.[G]	C8(6C-CysPAT); C9(Carbamidomethyl)	184-197	956.387	720577	2	1911.77	1911.77	0.4	0.00038	0	1
[K].DAIPENLPPLTADFAEDKDVCK.[N]		319-340	601.045	720074	4	2401.16	2401.16	-0.95	-0.00057	1	1
[R].cASIQKFGER.[A]	C1(6C-CysPAT)	223-232	453.887	667459	3	1359.65	1359.65	-0.99	-0.00045	1	1
[R].mPcTEDYLSLILNR.[L]	M1(Oxidation); C3(Carbamidomethyl)	469-482	870.918	636319	2	1740.83	1740.83	-0.49	-0.00043	0	0.607
[K].QEPERNEcFLSHK.[D]	C8(6C-CysPAT)	118-130	919.419	628313	2	1837.83	1837.83	0.59	0.00054	1	1
[R].mPCTEDYLSLILNR.[L]	M1(Oxidation)	469-482	561.941	585035	3	1683.81	1683.81	0.52	0.00029	0	1
[K].TcVADESHAGcEK.[S]	C2(6C-CysPAT); C11(6C-CysPAT)	76-88	896.358	555721	2	1791.71	1791.71	-0.21	-0.00019	0	1
[K].SHcIAEVEKDAIPENLPPLTADFAEDKDVcK.[N]	C3(6C-CysPAT); C30(Carbamidomethyl)	310-340	735.953	470172	5	3675.73	3675.73	0.43	0.00032	2	0.7399
[K].DAIPENLPPLTADFAEDKDVcK.[N]	C21(Carbamidomethyl)	319-340	820.065	449243	3	2458.18	2458.18	-0.37	-0.0003	1	1
[R].ETYGDMADcCEK.[Q]	C9(Carbamidomethyl)	106-117	711.255	406788	2	1421.5	1421.5	0.84	0.0006	0	0.0741
[K].GLVLIAFSQYLQQCPFDEHVK.[L]		45-65	812.418	350522	3	2435.24	2435.24	-1.26	-0.00102	0	1
[K].YIcDNQDTISSK.[L]	C3(Carbamidomethyl)	286-297	722.325	285431	2	1443.64	1443.64	-0.01	-1e-05	0	1
[K].TVmENFVAFVDKcCAADDKEACFAVEGPK.[L]	M3(Oxidation); C13(Nitrosyl)	569-597	1061.46	260640	3	3182.36	3182.39	-9.51	-0.01009	2	0.0227
