# Supplementary material for: A novel proteomics workflow for simultaneous analysis of protein phosphorylation and S-nitrosylation
Source: aBIOTECH. 2025 Jul 15;6(3):452–65. doi: 10.1007/s42994-025-00227-2 (PMC12454217; doi:10.1007/s42994-025-00227-2)
Supplement: Supplementary file 2 — Supplementary file2 (XLSX 10779 KB) [file 42994_2025_227_MOESM2_ESM.xlsx]

## Sheet: Modified Proteins
Accession	Modifications	Description	Entrez Gene ID	Ensembl Gene ID	Gene Symbol	Gene ID	Protein Group FDR Confidence: Combined	Protein FDR Confidence: Combined	Master	Exp. Protein Group q-value: Combined	Exp. Protein q-value: Combined	Sum PEP Score	Coverage [%]	# Peptides	# PSMs	# Unique Peptides	# AAs	MW [kDa]	calc. pI	Score Sequest HT: Sequest HT	# Peptides (by Search Engine): Sequest HT	WikiPathways	# Protein Pathway Groups	Found in Sample: F1: Sample	# Protein Groups
AT1G01050.1	Phospho [S24(99.7)]; S-nitrosylation [C96(100); C142(100)]	pep chromosome:TAIR10:1:31170:33171:-1 gene:AT1G01050 transcript:AT1G01050.1 gene_biotype:protein_coding transcript_biotype:protein_coding gene_symbol:PPa1 description:pyrophosphorylase 1 [Source:NCBI gene (formerly Entrezgene);Acc:839579]	839579	AT1G01050; AT1G01050.1	PPA1	ath:AT1G01050; Q93V56; Q9MAM9	High	High	Master Protein	0	0	45.551	32	7	100	1	212	24.5	6.09	220.22	7		0	High	1
AT1G01060.7	Phospho [S129(98.7); S553(100)]	pep chromosome:TAIR10:1:33662:37871:-1 gene:AT1G01060 transcript:AT1G01060.7 gene_biotype:protein_coding transcript_biotype:protein_coding gene_symbol:LHY description:Homeodomain-like superfamily protein [Source:NCBI gene (formerly Entrezgene);Acc:839341]	839341	AT1G01060; AT1G01060.7	LHY	ath:AT1G01060; B9DFD7; B9DFM4; O81713; Q6R0H1; Q9MAM8	High	High	Master Protein	0	0	10.653	6	2	15	2	645	70.4	6.13	23.43	2		0	High	1
AT1G01090.1	S-nitrosylation [C101(100); C317(100)]	pep chromosome:TAIR10:1:47234:49304:-1 gene:AT1G01090 transcript:AT1G01090.1 gene_biotype:protein_coding transcript_biotype:protein_coding gene_symbol:PDH-E1 ALPHA description:pyruvate dehydrogenase E1 alpha [Source:NCBI gene (formerly Entrezgene);Acc:839429]	839429	AT1G01090; AT1G01090.1	PDH-E1 ALPHA	ath:AT1G01090; O24457; Q9MAM6	High	High	Master Protein	0	0	104.608	40	15	114	15	428	47.1	7.49	288.11	15		0	High	1
AT1G01100.4	Phospho [S102(100)]; Acetyl [N-Term]; Met-loss+Acetyl [N-Term]; S-nitrosylation [C9(100)]	pep chromosome:TAIR10:1:50090:51187:-1 gene:AT1G01100 transcript:AT1G01100.4 gene_biotype:protein_coding transcript_biotype:protein_coding gene_symbol:AT1G01100 description:60S acidic ribosomal protein family [Source:NCBI gene (formerly Entrezgene);Acc:839410]	839410	AT1G01100; AT1G01100.4	RPP1A	ath:AT1G01100; Q8LCW9; Q9MAM5	High	High	Master Protein	0	0	115.554	77	7	864	2	112	11.2	4.36	2808.47	7		0	High	1
AT1G01140.3	Phospho [T178(100); S324(97)]; S-nitrosylation [C133(100); C180(100)]	pep chromosome:TAIR10:1:64167:67625:-1 gene:AT1G01140 transcript:AT1G01140.3 gene_biotype:protein_coding transcript_biotype:protein_coding gene_symbol:CIPK9 description:CBL-interacting protein kinase 9 [Source:NCBI gene (formerly Entrezgene);Acc:839349]		AT1G01140.3			High	High	Master Protein	0	0	52.718	24	6	38	5	451	50.9	8.09	99.75	6		0	High	1
AT1G01220.7	S-nitrosylation [C991(100)]	pep chromosome:TAIR10:1:91642:95674:1 gene:AT1G01220 transcript:AT1G01220.7 gene_biotype:protein_coding transcript_biotype:protein_coding gene_symbol:FKGP description:L-fucokinase/GDP-L-fucose pyrophosphorylase [Source:NCBI gene (formerly Entrezgene);Acc:839420]	839420	AT1G01220; AT1G01220.7	FKGP	ath:AT1G01220; Q9LNJ9	High	High	Master Protein	0	0	9.754	3	2	2	2	1055	116.3	6.29	3.44	2		0	High	1
AT1G01300.1	S-nitrosylation [C176(100); C252(100); C291(100); C404(100)]	pep chromosome:TAIR10:1:116784:118845:1 gene:AT1G01300 transcript:AT1G01300.1 gene_biotype:protein_coding transcript_biotype:protein_coding gene_symbol:AT1G01300 description:Eukaryotic aspartyl protease family protein [Source:NCBI gene (formerly Entrezgene);Acc:839375]	839375	AT1G01300; AT1G01300.1	APF2	ath:AT1G01300; Q8L9B9; Q9LNJ3	High	High	Master Protein	0	0	20.345	13	4	4	3	485	52.1	8.98	12.38	4		0	High	1
AT1G01320.1	Phospho [S149(100); S594(100); S1128(100); S1311(100); S1397(100); S1399(99.7); S1424(100)]	pep chromosome:TAIR10:1:121124:130570:-1 gene:AT1G01320 transcript:AT1G01320.1 gene_biotype:protein_coding transcript_biotype:protein_coding gene_symbol:AT1G01320 description:Tetratricopeptide repeat (TPR)-like superfamily protein [Source:NCBI gene (formerly Entrezgene);Acc:839293]	839293	AT1G01320; AT1G01320.1	REC1	ath:AT1G01320; F4HS99; Q8H2C0; Q9LNJ1	High	High	Master Protein	0	0	302.35	27	35	206	32	1797	198.7	6.33	511.47	35		0	High	1
AT1G01440.1	Phospho [S33(100); S94(100); T210(99.6); S220(100); S233(100); S375(100); S427(100)]	pep chromosome:TAIR10:1:159628:162953:-1 gene:AT1G01440 transcript:AT1G01440.1 gene_biotype:protein_coding transcript_biotype:protein_coding gene_symbol:AT1G01440	837155	AT1G01440; AT1G01440.1		ath:AT1G01440; Q6NQ63	High	High	Master Protein	0	0	54.741	19	10	37	10	664	74	6.43	49.51	10		0	High	1
AT1G01510.1	Phospho [S398(97.9); S488(100)]	pep chromosome:TAIR10:1:187145:190472:1 gene:AT1G01510 transcript:AT1G01510.1 gene_biotype:protein_coding transcript_biotype:protein_coding gene_symbol:AN description:NAD(P)-binding Rossmann-fold superfamily protein [Source:NCBI gene (formerly Entrezgene);Acc:839401]	839401	AT1G01510; AT1G01510.1	AN	ath:AT1G01510; O03984; O23702; Q7DLS3; Q93YQ6; Q948X7; Q9LMM9	High	High	Master Protein	0	0	54.3	12	6	34	6	636	70.1	6.6	50.5	6		0	High	1
AT1G01540.2	Phospho [T67(100); S71(100); T314(99.6)]	pep chromosome:TAIR10:1:195645:198787:1 gene:AT1G01540 transcript:AT1G01540.2 gene_biotype:protein_coding transcript_biotype:protein_coding gene_symbol:AT1G01540 description:Protein kinase superfamily protein [Source:NCBI gene (formerly Entrezgene);Acc:839533]	839533	AT1G01540; AT1G01540.2		ath:AT1G01540; O23699; Q3EDL4; Q94KD9; Q9LMM7	High	High	Master Protein	0	0	17.921	6	3	8	3	472	52.3	7.78	22.93	3		0	High	1
AT1G01550.2	Phospho [S337(100)]	pep chromosome:TAIR10:1:199630:201775:1 gene:AT1G01550 transcript:AT1G01550.2 gene_biotype:protein_coding transcript_biotype:protein_coding gene_symbol:BPS1 description:BPS1-like protein (DUF793) [Source:NCBI gene (formerly Entrezgene);Acc:839536]	839536	AT1G01550; AT1G01550.2	BPS1	ath:AT1G01550; Q9LMM6	High	High	Master Protein	0	0	11.108	4	2	10	2	349	38.6	8.85	4.78	2		0	High	1
AT1G01560.2	Acetyl [N-Term]; S-nitrosylation [C178(100)]	pep chromosome:TAIR10:1:202111:204440:1 gene:AT1G01560 transcript:AT1G01560.2 gene_biotype:protein_coding transcript_biotype:protein_coding gene_symbol:MPK11 description:MAP kinase 11 [Source:NCBI gene (formerly Entrezgene);Acc:839523]	839523	AT1G01560; AT1G01560.2	MPK11	ath:AT1G01560; B3H762; Q9LMM5	High	High	Master Protein	0	0	20.448	12	3	12	1	369	42.4	6.47	23.35	3		0	High	1
AT1G01620.1	Acetyl [N-Term]; S-nitrosylation [C140(100)]	pep chromosome:TAIR10:1:225665:227543:-1 gene:AT1G01620 transcript:AT1G01620.1 gene_biotype:protein_coding transcript_biotype:protein_coding gene_symbol:PIP1C description:plasma membrane intrinsic protein 1C [Source:NCBI gene (formerly Entrezgene);Acc:839235]	839235	AT1G01620; AT1G01620.1	PIP1-3	ath:AT1G01620; Q08733; Q8W4E5	High	High	Master Protein	0	0	39.884	34	8	21	6	286	30.6	8.85	30.42	8		0	High	1
AT1G01710.1	S-nitrosylation [C129(100)]	pep chromosome:TAIR10:1:262828:266324:1 gene:AT1G01710 transcript:AT1G01710.1 gene_biotype:protein_coding transcript_biotype:protein_coding gene_symbol:AT1G01710 description:acyl-CoA thioesterase II [Source:NCBI gene (formerly Entrezgene);Acc:839254]	839254	AT1G01710; AT1G01710.1	ACH2	ath:AT1G01710; F4HU51; Q56XD4; Q8GYW7; Q9LQ87; Q9LQ88	High	High	Master Protein	0	0	18.665	14	3	7	3	427	48.1	7.56	18.63	3		0	High	1
AT1G01730.1	Phospho [S42(98.9); S130(100)]	pep chromosome:TAIR10:1:270797:272189:1 gene:AT1G01730 transcript:AT1G01730.1 gene_biotype:protein_coding transcript_biotype:protein_coding gene_symbol:AT1G01730 description:uncharacterized protein [Source:NCBI gene (formerly Entrezgene);Acc:839260]	839260	AT1G01730; AT1G01730.1		ath:AT1G01730; Q9LQ83	High	High	Master Protein	0	0	12.336	19	2	3	2	224	24.3	6.37	9.81	2		0	High	1
AT1G01740.2	Phospho [S210(99.7)]	pep chromosome:TAIR10:1:272111:274792:-1 gene:AT1G01740 transcript:AT1G01740.2 gene_biotype:protein_coding transcript_biotype:protein_coding gene_symbol:BSK4 description:kinase with tetratricopeptide repeat domain-containing protein [Source:NCBI gene (formerly Entrezgene);Acc:839253]	839253	AT1G01740; AT1G01740.2	BSK4	ath:AT1G01740; F4HU55; Q9LQ82	High	High	Master Protein	0.00032	0.0003	6.926	5	2	8	1	483	54	5.64	23.34	2		0	High	1
AT1G01780.1	Phospho [S91(100)]	pep chromosome:TAIR10:1:282761:284245:1 gene:AT1G01780 transcript:AT1G01780.1 gene_biotype:protein_coding transcript_biotype:protein_coding gene_symbol:PLIM2b description:GATA type zinc finger transcription factor family protein [Source:NCBI gene (formerly Entrezgene);Acc:839267]	839267	AT1G01780; AT1G01780.1	PLIM2B	ath:AT1G01780; Q1ECF5; Q9LQ78	High	High	Master Protein	0.00017	0.00021	7.844	11	2	7	1	205	23	7.17	17.2	2		0	High	1
AT1G01790.1	S-nitrosylation [C270(100); C1061(100); C1076(100)]; Phospho [S120(98.6)]	pep chromosome:TAIR10:1:284350:291201:1 gene:AT1G01790 transcript:AT1G01790.1 gene_biotype:protein_coding transcript_biotype:protein_coding gene_symbol:KEA1 description:K+ efflux antiporter 1 [Source:NCBI gene (formerly Entrezgene);Acc:837332]	837332	AT1G01790; AT1G01790.1	KEA1	ath:AT1G01790; Q9LQ76; Q9LQ77; Q9ZTZ7	High	High	Master Protein	0	0	203.37	30	24	100	20	1193	128	5.34	264.59	24		0	High	1
AT1G01800.1	S-nitrosylation [C21(100); C132(100); C144(100)]	pep chromosome:TAIR10:1:293246:295086:1 gene:AT1G01800 transcript:AT1G01800.1 gene_biotype:protein_coding transcript_biotype:protein_coding gene_symbol:AT1G01800 description:NAD(P)-binding Rossmann-fold superfamily protein [Source:NCBI gene (formerly Entrezgene);Acc:839259]	839259	AT1G01800; AT1G01800.1		A0A178WIX4	High	High	Master Protein	0	0	51.637	29	9	19	8	295	31.6	5.39	38.26	9		0	High	1
AT1G01840.1	Phospho [S111(100)]	pep chromosome:TAIR10:1:303537:304358:1 gene:AT1G01840 transcript:AT1G01840.1 gene_biotype:protein_coding transcript_biotype:protein_coding gene_symbol:AT1G01840 description:AP2-like ethylene-responsive transcription factor SNZ [Source:NCBI gene (formerly Entrezgene);Acc:839291]	839291	AT1G01840; AT1G01840.1		ath:AT1G01840; Q9LQ71	High	High	Master Protein	0	0	21.716	30	3	17	3	152	16.9	5	43.82	3		0	High	1
AT1G01960.1	Phospho [S588(100)]; S-nitrosylation [C104(100); C137(100); C178(100); C966(100); C1196(100)]	pep chromosome:TAIR10:1:330588:337912:-1 gene:AT1G01960 transcript:AT1G01960.1 gene_biotype:protein_coding transcript_biotype:protein_coding gene_symbol:EDA10 description:SEC7-like guanine nucleotide exchange family protein [Source:NCBI gene (formerly Entrezgene);Acc:839301]	839301	AT1G01960; AT1G01960.1	BIG3	ath:AT1G01960; Q9LPC5	High	High	Master Protein	0	0	121.497	18	17	57	16	1750	194.8	5.64	147.92	17		0	High	1
AT1G02020.1	S-nitrosylation [C316(100); C511(100)]	pep chromosome:TAIR10:1:352622:355124:-1 gene:AT1G02020 transcript:AT1G02020.1 gene_biotype:protein_coding transcript_biotype:protein_coding gene_symbol:AT1G02020 description:nitroreductase family protein [Source:NCBI gene (formerly Entrezgene);Acc:837477]	837477	AT1G02020; AT1G02020.1		O23673	High	High	Master Protein	0	0	13.906	9	3	3	3	642	71.3	6.65	6.87	3		0	High	1
AT1G02080.1	S-nitrosylation [C580(100); C699(100); C1080(100); C1672(100); C1882(100); C2212(100)]; Phospho [S977(100); S1258(100); S1618(100); S1841(100); T2196(99.5)]	pep chromosome:TAIR10:1:373335:386847:1 gene:AT1G02080 transcript:AT1G02080.1 gene_biotype:protein_coding transcript_biotype:protein_coding gene_symbol:AT1G02080 description:transcription regulator [Source:NCBI gene (formerly Entrezgene);Acc:839244]	839244	AT1G02080; AT1G02080.1	NOT1	F4HVV6	High	High	Master Protein	0	0	115.312	13	20	54	20	2431	269.7	5.62	139.57	20		0	High	1
AT1G02090.1	Phospho [S221(100)]; S-nitrosylation [C151(100)]	pep chromosome:TAIR10:1:387277:389808:-1 gene:AT1G02090 transcript:AT1G02090.1 gene_biotype:protein_coding transcript_biotype:protein_coding gene_symbol:FUS5 description:Proteasome component (PCI) domain protein [Source:NCBI gene (formerly Entrezgene);Acc:839241]	839241	AT1G02090; AT1G02090.1	CSN7	ath:AT1G02090; O81247; Q94JU3	High	High	Master Protein	0	0	12.419	16	3	3	3	260	29.5	5.72	5.66	3		0	High	1
AT1G02110.1	Phospho [S88(98.6)]	pep chromosome:TAIR10:1:392831:395528:1 gene:AT1G02110 transcript:AT1G02110.1 gene_biotype:protein_coding transcript_biotype:protein_coding gene_symbol:AT1G02110 description:bZIP domain class transcription factor (DUF630 and DUF632) [Source:NCBI gene (formerly Entrezgene);Acc:839234]	839234	AT1G02110; AT1G02110.1		ath:AT1G02110; Q56W45	High	High	Master Protein	0	0	13.355	7	2	2	2	703	79.1	7.59	9.48	2		0	High	1
AT1G02120.1	Phospho [S25(88); S42(92); S203(100)]	pep chromosome:TAIR10:1:395689:400001:1 gene:AT1G02120 transcript:AT1G02120.1 gene_biotype:protein_coding transcript_biotype:protein_coding gene_symbol:VAD1 description:GRAM domain family protein [Source:NCBI gene (formerly Entrezgene);Acc:839232]	839232	AT1G02120; AT1G02120.1	VAD1	ath:AT1G02120; F4HVW5	High	High	Master Protein	0	0	39.779	17	5	67	5	598	67.7	6.3	134.26	5		0	High	1
AT1G02130.1	S-nitrosylation [C23(100)]	pep chromosome:TAIR10:1:399983:401919:-1 gene:AT1G02130 transcript:AT1G02130.1 gene_biotype:protein_coding transcript_biotype:protein_coding gene_symbol:RA-5 description:RAS 5 [Source:NCBI gene (formerly Entrezgene);Acc:837023]	837023	AT1G02130; AT1G02130.1	RABD2A	ath:AT1G02130; P28188; Q940Z7	High	High	Master Protein	0	0	23.267	40	6	15	3	203	22.6	5.16	33.57	6		0	High	1
AT1G02140.1	S-nitrosylation [C114(100)]	pep chromosome:TAIR10:1:403100:404456:-1 gene:AT1G02140 transcript:AT1G02140.1 gene_biotype:protein_coding transcript_biotype:protein_coding gene_symbol:MAGO description:mago nashi family protein [Source:NCBI gene (formerly Entrezgene);Acc:837560]	837560	AT1G02140; AT1G02140.1	MAGO	A0A023T774; ath:AT1G02140; O23676	High	High	Master Protein	0	0	23.938	25	3	7	3	150	17.4	5.6	20.21	3		0	High	1
AT1G02305.1	S-nitrosylation [C331(100)]	pep chromosome:TAIR10:1:455688:458164:1 gene:AT1G02305 transcript:AT1G02305.1 gene_biotype:protein_coding transcript_biotype:protein_coding gene_symbol:AT1G02305 description:Cysteine proteinases superfamily protein [Source:NCBI gene (formerly Entrezgene);Acc:839538]	839538	AT1G02305; AT1G02305.1	CATHB2	ath:AT1G02305; B9DHV8; Q93VC9	High	High	Master Protein	0	0	35.193	17	5	13	5	362	40	6.9	25.87	5		0	High	1
AT1G02500.2	S-nitrosylation [C31(100); C90(100); C114(100); C161(100)]; Met-loss [N-Term]; Acetyl [N-Term]; Phospho [S100(100)]	pep chromosome:TAIR10:1:518254:520437:1 gene:AT1G02500 transcript:AT1G02500.2 gene_biotype:protein_coding transcript_biotype:protein_coding gene_symbol:SAM1 description:S-adenosylmethionine synthetase 1 [Source:NCBI gene (formerly Entrezgene);Acc:839501]	839501	AT1G02500; AT1G02500.2	SAM1	ath:AT1G02500; P23686; Q941A8; Q9FEE0	High	High	Master Protein	0	0	232.178	63	19	174	7	393	43.1	5.82	519.12	19		0	High	1
AT1G02560.1	S-nitrosylation [C127(100)]	pep chromosome:TAIR10:1:537740:540127:1 gene:AT1G02560 transcript:AT1G02560.1 gene_biotype:protein_coding transcript_biotype:protein_coding gene_symbol:CLPP5 description:nuclear encoded CLP protease 5 [Source:NCBI gene (formerly Entrezgene);Acc:839433]	839433	AT1G02560; AT1G02560.1	CLPP5	ath:AT1G02560; Q9S834	High	High	Master Protein	0	0	57.515	48	7	44	7	298	32.3	8.24	113.42	7		0	High	1
AT1G02690.2	S-nitrosylation [C233(100)]	pep chromosome:TAIR10:1:584260:587219:1 gene:AT1G02690 transcript:AT1G02690.2 gene_biotype:protein_coding transcript_biotype:protein_coding gene_symbol:IMPA-6 description:importin alpha isoform 6 [Source:NCBI gene (formerly Entrezgene);Acc:839517]	839517	AT1G02690; AT1G02690.2	IMPA-6	F4HXL3	High	High	Master Protein	0	0	59.303	30	7	14	4	539	59.5	5.14	54.97	7		0	High	1
AT1G02730.1	Phospho [S32(100); S45(100)]	pep chromosome:TAIR10:1:594502:598657:-1 gene:AT1G02730 transcript:AT1G02730.1 gene_biotype:protein_coding transcript_biotype:protein_coding gene_symbol:CSLD5 description:cellulose synthase-like D5 [Source:NCBI gene (formerly Entrezgene);Acc:839467]	839467	AT1G02730; AT1G02730.1	CSLD5	ath:AT1G02730; Q9SRW9	High	High	Master Protein	0.00017	0.00011	7.974	5	3	4	3	1181	132.5	7.78	4.24	3		0	High	1
AT1G02840.1	Phospho [S131(100)]	pep chromosome:TAIR10:1:626639:629993:1 gene:AT1G02840 transcript:AT1G02840.1 gene_biotype:protein_coding transcript_biotype:protein_coding gene_symbol:SR34 description:RNA-binding (RRM/RBD/RNP motifs) family protein [Source:NCBI gene (formerly Entrezgene);Acc:839262]	839262	AT1G02840; AT1G02840.1	SR34	ath:AT1G02840; O22314; O22315; Q39201; Q564E1; Q8L7P1	High	High	Master Protein	0	0	10.661	10	3	6	3	303	33.7	11.06	7.24	3		0	High	1
AT1G02880.6	Phospho [T272(100)]; S-nitrosylation [C180(100)]	pep chromosome:TAIR10:1:642752:644546:-1 gene:AT1G02880 transcript:AT1G02880.6 gene_biotype:protein_coding transcript_biotype:protein_coding gene_symbol:TPK1 description:thiamine pyrophosphokinase1 [Source:NCBI gene (formerly Entrezgene);Acc:839303]	839303	AT1G02880; AT1G02880.6	TPK1	A0A1P8ARA0	High	High	Master Protein	0	0	9.749	15	3	5	3	273	30.6	5.76	8.58	3		0	High	1
AT1G02990.6	Phospho [S246(100); S978(100)]	pep chromosome:TAIR10:1:681396:687315:-1 gene:AT1G02990 transcript:AT1G02990.6 gene_biotype:protein_coding transcript_biotype:protein_coding gene_symbol:AT1G02990 description:uncharacterized protein [Source:NCBI gene (formerly Entrezgene);Acc:839380]	839380	AT1G02990; AT1G02990.6		F4HZ99	High	High	Master Protein	0	0	14.386	4	3	3	2	1278	140.7	7.96	6.44	3		0	High	1
AT1G03030.1	Phospho [T85(100)]; S-nitrosylation [C70(100)]	pep chromosome:TAIR10:1:701365:703864:1 gene:AT1G03030 transcript:AT1G03030.1 gene_biotype:protein_coding transcript_biotype:protein_coding gene_symbol:AT1G03030 description:P-loop containing nucleoside triphosphate hydrolases superfamily protein [Source:NCBI gene (formerly Entrezgene);Acc:839473]	839473	AT1G03030; AT1G03030.1		A0A654EBB4	High	High	Master Protein	0	0	30.694	29	6	11	6	301	34	7.49	16.8	6		0	High	1
AT1G03060.1	Phospho [S2720(98.2); T2722(100)]	pep chromosome:TAIR10:1:712473:726891:-1 gene:AT1G03060 transcript:AT1G03060.1 gene_biotype:protein_coding transcript_biotype:protein_coding gene_symbol:SPI description:BEACH-DOMAIN HOMOLOG A1 [Source:NCBI gene (formerly Entrezgene);Acc:839323]	839323	AT1G03060; AT1G03060.1	SPI	ath:AT1G03060; F4HZB2; Q9SA64	High	High	Master Protein	0	0	13.541	3	4	7	4	3601	400.6	6.13	16.17	4		0	High	1
AT1G03080.2	Phospho [S826(100)]	pep chromosome:TAIR10:1:731554:738234:-1 gene:AT1G03080 transcript:AT1G03080.2 gene_biotype:protein_coding transcript_biotype:protein_coding gene_symbol:NET1D description:kinase interacting (KIP1-like) family protein [Source:NCBI gene (formerly Entrezgene);Acc:838350]	838350	AT1G03080; AT1G03080.2	NET1D	ath:AT1G03080; F4HZB5; Q9SA62	High	High	Master Protein	0.00029	0.00027	5.147	1	2	3	2	1733	198.4	5.07	2.57	2		0	High	1
AT1G03090.2	S-nitrosylation [C513(100)]	pep chromosome:TAIR10:1:739544:744184:1 gene:AT1G03090 transcript:AT1G03090.2 gene_biotype:protein_coding transcript_biotype:protein_coding gene_symbol:MCCA description:methylcrotonyl-CoA carboxylase alpha chain [Source:NCBI gene (formerly Entrezgene);Acc:838362]	838362	AT1G03090; AT1G03090.2	MCCA	ath:AT1G03090; Q42523; Q9SA61	High	High	Master Protein	0	0	61.877	29	13	19	13	734	80.4	6.9	46.11	13		0	High	1
AT1G03160.1	S-nitrosylation [C236(100)]	pep chromosome:TAIR10:1:761261:766194:1 gene:AT1G03160 transcript:AT1G03160.1 gene_biotype:protein_coding transcript_biotype:protein_coding gene_symbol:FZL description:FZO-like protein [Source:NCBI gene (formerly Entrezgene);Acc:839566]	839566	AT1G03160; AT1G03160.1	FZL	ath:AT1G03160; Q1KPV0; Q67Z21; Q6NQ84; Q9SA53; Q9ZVR8	High	High	Master Protein	0	0	81.018	20	14	32	14	912	100.7	5.92	78.84	14		0	High	1
AT1G03220.1	S-nitrosylation [C203(100)]	pep chromosome:TAIR10:1:786832:788722:1 gene:AT1G03220 transcript:AT1G03220.1 gene_biotype:protein_coding transcript_biotype:protein_coding gene_symbol:AT1G03220 description:Eukaryotic aspartyl protease family protein [Source:NCBI gene (formerly Entrezgene);Acc:838517]	838517	AT1G03220; AT1G03220.1		A0A178W8S3; ath:AT1G03220	High	High	Master Protein	0	0	13.124	11	3	6	3	433	45.7	8.66	16.06	3		0	High	1
AT1G03310.1	Phospho [S348(99.6)]; S-nitrosylation [C151(100); C616(100)]	pep chromosome:TAIR10:1:813413:816812:1 gene:AT1G03310 transcript:AT1G03310.1 gene_biotype:protein_coding transcript_biotype:protein_coding gene_symbol:DBE1 description:debranching enzyme 1 [Source:NCBI gene (formerly Entrezgene);Acc:839531]	839531	AT1G03310; AT1G03310.1	ISA2	ath:AT1G03310; Q8L735; Q9ZVT2	High	High	Master Protein	0	0	47.33	14	7	20	7	882	98.8	5.92	50.75	7		0	High	1
AT1G03350.1	Phospho [S143(100)]	pep chromosome:TAIR10:1:822582:824410:-1 gene:AT1G03350 transcript:AT1G03350.1 gene_biotype:protein_coding transcript_biotype:protein_coding gene_symbol:AT1G03350 description:BSD domain-containing protein [Source:NCBI gene (formerly Entrezgene);Acc:838679]	838679	AT1G03350; AT1G03350.1		ath:AT1G03350; Q9ZVT6	High	High	Master Protein	0	0	27.642	30	5	15	5	470	51.9	4.36	20.93	5		0	High	1
AT1G03365.2	Phospho [S302(100)]	pep chromosome:TAIR10:1:826569:830383:1 gene:AT1G03365 transcript:AT1G03365.2 gene_biotype:protein_coding transcript_biotype:protein_coding gene_symbol:AT1G03365 description:RING/U-box superfamily protein [Source:NCBI gene (formerly Entrezgene);Acc:10723112]	10723112	AT1G03365; AT1G03365.2	RF4	ath:AT1G03365; Q9ZVT8	High	High	Master Protein	0.00067	0.00057	3.624	1	1	1	1	823	91.5	8.59	2.09	1		0	High	1
AT1G03370.1	Phospho [S129(100); S161(99.7); S204(99.1)]	pep chromosome:TAIR10:1:830550:835411:1 gene:AT1G03370 transcript:AT1G03370.1 gene_biotype:protein_coding transcript_biotype:protein_coding gene_symbol:AT1G03370 description:C2 calcium/lipid-binding and GRAM domain containing protein [Source:NCBI gene (formerly Entrezgene);Acc:839519]	839519	AT1G03370; AT1G03370.1		ath:AT1G03370; Q7EAV1; Q9ZVT9	High	High	Master Protein	0	0	29.353	10	5	16	5	1020	114.1	5.67	26.06	5		0	High	1
AT1G03380.1	Phospho [Y319(100)]	pep chromosome:TAIR10:1:835767:841373:1 gene:AT1G03380 transcript:AT1G03380.1 gene_biotype:protein_coding transcript_biotype:protein_coding gene_symbol:ATG18G description:autophagy 18 G-like protein [Source:NCBI gene (formerly Entrezgene);Acc:838702]	838702	AT1G03380; AT1G03380.1	ATG18G	ath:AT1G03380; Q56W94; Q8GUL1; Q9LR84; Q9ZVU0	High	High	Master Protein	0.00115	0.00092	2.739	4	2	2	2	959	104.5	7.02	0	2		0	High	1
AT1G03475.1	S-nitrosylation [C96(100); C238(100); C253(100); C291(100); C379(100)]	pep chromosome:TAIR10:1:868853:871308:-1 gene:AT1G03475 transcript:AT1G03475.1 gene_biotype:protein_coding transcript_biotype:protein_coding gene_symbol:LIN2 description:Coproporphyrinogen III oxidase [Source:NCBI gene (formerly Entrezgene);Acc:839489]	839489	AT1G03475; AT1G03475.1	CPX1	ath:AT1G03475; Q546I5; Q94JR5; Q9LR75	High	High	Master Protein	0	0	91.608	58	16	162	16	386	43.8	6.7	407.49	16		0	High	1
AT1G03630.1	S-nitrosylation [C121(100); C173(100); C282(100); C309(100)]	pep chromosome:TAIR10:1:907523:909650:1 gene:AT1G03630 transcript:AT1G03630.1 gene_biotype:protein_coding transcript_biotype:protein_coding gene_symbol:POR C description:protochlorophyllide oxidoreductase C [Source:NCBI gene (formerly Entrezgene);Acc:839009]	839009	AT1G03630; AT1G03630.1	PORC	ath:AT1G03630; O48741	High	High	Master Protein	0	0	111.647	42	15	78	11	401	43.9	9.11	176.72	15		0	High	1
AT1G03680.1	Phospho [S167(100)]; S-nitrosylation [C107(100)]	pep chromosome:TAIR10:1:916772:918064:-1 gene:AT1G03680 transcript:AT1G03680.1 gene_biotype:protein_coding transcript_biotype:protein_coding gene_symbol:THM1 description:thioredoxin M-type 1 [Source:NCBI gene (formerly Entrezgene);Acc:839436]	839436	AT1G03680; AT1G03680.1		ath:AT1G03680; O48737	High	High	Master Protein	0	0	40.544	36	8	23	8	179	19.7	8.95	52.36	8		0	High	1
AT1G03740.1	Phospho [S50(99.3); T588(100); S614(100)]	pep chromosome:TAIR10:1:933444:937043:1 gene:AT1G03740 transcript:AT1G03740.1 gene_biotype:protein_coding transcript_biotype:protein_coding gene_symbol:AT1G03740 description:Protein kinase superfamily protein [Source:NCBI gene (formerly Entrezgene);Acc:839423]	839423	AT1G03740; AT1G03740.1		Q9LR53	High	High	Master Protein	0.00016	0.00021	7.473	9	4	9	4	740	84.4	9.45	5.16	4		0	High	1
AT1G03900.1	S-nitrosylation [C38(100)]	pep chromosome:TAIR10:1:991106:993126:1 gene:AT1G03900 transcript:AT1G03900.1 gene_biotype:protein_coding transcript_biotype:protein_coding gene_symbol:ABCI18 description:non-intrinsic ABC protein 4 [Source:NCBI gene (formerly Entrezgene);Acc:839378]	839378	AT1G03900; AT1G03900.1		ath:AT1G03900; Q67YX5; Q681Q7; Q94B37; Q9ZWB0	High	High	Master Protein	0	0	25.813	17	5	15	5	272	29.8	6.43	10.9	5		0	High	1
AT1G03930.1	Phospho [S300(97.3); S323(100); S463(100)]	pep chromosome:TAIR10:1:1004688:1008370:1 gene:AT1G03930 transcript:AT1G03930.1 gene_biotype:protein_coding transcript_biotype:protein_coding gene_symbol:ADK1 description:dual specificity kinase 1 [Source:NCBI gene (formerly Entrezgene);Acc:839368]	839368	AT1G03930; AT1G03930.1	CKL9	ath:AT1G03930; Q38926; Q9ZWB3	High	High	Master Protein	0	0	13.714	14	6	9	4	471	53	9.98	14.2	6		0	High	1
AT1G03960.1	Phospho [S84(100)]	pep chromosome:TAIR10:1:1013652:1017957:1 gene:AT1G03960 transcript:AT1G03960.1 gene_biotype:protein_coding transcript_biotype:protein_coding gene_symbol:AT1G03960 description:Calcium-binding EF hand family protein [Source:NCBI gene (formerly Entrezgene);Acc:839361]	839361	AT1G03960; AT1G03960.1	B''EPSILON	ath:AT1G03960; F4I2K5; Q84JI6; Q9ZWB6	High	High	Master Protein	0.00017	0.00011	8.247	6	2	6	2	529	61.2	4.97	6.23	2		0	High	1
AT1G04080.3	Phospho [S97(100); T301(99.4)]	pep chromosome:TAIR10:1:1051312:1056827:1 gene:AT1G04080 transcript:AT1G04080.3 gene_biotype:protein_coding transcript_biotype:protein_coding gene_symbol:PRP39 description:Tetratricopeptide repeat (TPR)-like superfamily protein [Source:NCBI gene (formerly Entrezgene);Acc:839314]	839314	AT1G04080; AT1G04080.3	PRP39A	F4I448	High	High	Master Protein	0	0	71.871	20	12	54	12	823	91.1	4.98	94.28	12		0	High	1
AT1G04140.2	Met-loss+Acetyl [N-Term]; Phospho [S12(99.6); S408(99.3)]; Acetyl [N-Term]	pep chromosome:TAIR10:1:1075545:1080630:-1 gene:AT1G04140 transcript:AT1G04140.2 gene_biotype:protein_coding transcript_biotype:protein_coding gene_symbol:AT1G04140 description:Transducin family protein / WD-40 repeat family protein [Source:NCBI gene (formerly Entrezgene);Acc:839272]	839272	AT1G04140; AT1G04140.2		F4I458	High	High	Master Protein	0	0	19.688	5	4	6	4	793	86.1	7.91	20.31	4		0	High	1
AT1G04170.1	S-nitrosylation [C107(100); C229(100); C304(100); C427(100)]	pep chromosome:TAIR10:1:1096882:1099901:1 gene:AT1G04170 transcript:AT1G04170.1 gene_biotype:protein_coding transcript_biotype:protein_coding gene_symbol:EIF2 GAMMA description:eukaryotic translation initiation factor 2 gamma subunit [Source:NCBI gene (formerly Entrezgene);Acc:839238]	839238	AT1G04170; AT1G04170.1		A0A384KBB6; ath:AT1G04170	High	High	Master Protein	0	0	52.795	24	9	24	8	465	50.8	8.76	49.02	9		0	High	1
AT1G04190.1	S-nitrosylation [C91(100); C230(100)]	pep chromosome:TAIR10:1:1106354:1108725:-1 gene:AT1G04190 transcript:AT1G04190.1 gene_biotype:protein_coding transcript_biotype:protein_coding gene_symbol:TPR3 description:Tetratricopeptide repeat (TPR)-like superfamily protein [Source:NCBI gene (formerly Entrezgene);Acc:839442]	839442	AT1G04190; AT1G04190.1	TPR3	ath:AT1G04190; Q8RXN1	High	High	Master Protein	0	0	14.174	12	3	3	3	328	37.2	8.79	6.74	3		0	High	1
AT1G04220.1	S-nitrosylation [C409(100)]	pep chromosome:TAIR10:1:1119699:1122786:-1 gene:AT1G04220 transcript:AT1G04220.1 gene_biotype:protein_coding transcript_biotype:protein_coding gene_symbol:KCS2 description:3-ketoacyl-CoA synthase 2 [Source:NCBI gene (formerly Entrezgene);Acc:839578]	839578	AT1G04220; AT1G04220.1	KCS2	ath:AT1G04220; O64485; Q56WE1; Q5XEP9; Q8VXW2	High	High	Master Protein	0.0003	0.00028	5.97	5	2	2	1	528	59.5	9.19	2.32	2		0	High	1
AT1G04280.1	Phospho [S199(100)]; S-nitrosylation [C473(100)]	pep chromosome:TAIR10:1:1143436:1147091:-1 gene:AT1G04280 transcript:AT1G04280.1 gene_biotype:protein_coding transcript_biotype:protein_coding gene_symbol:AT1G04280 description:P-loop containing nucleoside triphosphate hydrolases superfamily protein [Source:NCBI gene (formerly Entrezgene);Acc:839555]	839555	AT1G04280; AT1G04280.1	NADKC	ath:AT1G04280; Q0WUY1; Q7DM36; Q7GB61	High	High	Master Protein	0	0	19.983	15	4	20	4	534	59.9	6.49	36.49	4		0	High	1
AT1G04300.3	Phospho [S716(100)]	pep chromosome:TAIR10:1:1148659:1154652:-1 gene:AT1G04300 transcript:AT1G04300.3 gene_biotype:protein_coding transcript_biotype:protein_coding gene_symbol:AT1G04300 description:TRAF-like superfamily protein [Source:NCBI gene (formerly Entrezgene);Acc:839551]	839551	AT1G04300; AT1G04300.3	TRAF1B	A8MQL1; ath:AT1G04300; F4I479; P93826; P93827; Q0WNI3	High	High	Master Protein	0	0	33.666	9	4	14	4	1082	120.4	6.38	23.06	4		0	High	1
AT1G04350.1	S-nitrosylation [C38(100)]	pep chromosome:TAIR10:1:1164910:1167135:1 gene:AT1G04350 transcript:AT1G04350.1 gene_biotype:protein_coding transcript_biotype:protein_coding gene_symbol:AT1G04350 description:2-oxoglutarate (2OG) and Fe(II)-dependent oxygenase superfamily protein [Source:NCBI gene (formerly Entrezgene);Acc:839542]	839542	AT1G04350; AT1G04350.1		ath:AT1G04350; P93824	High	High	Master Protein	0.00028	0.00026	4.305	3	1	1	1	360	40.8	5.96	2.31	1		0	High	1
AT1G04400.2	Phospho [S525(98.8); S605(100)]	pep chromosome:TAIR10:1:1185556:1188434:-1 gene:AT1G04400 transcript:AT1G04400.2 gene_biotype:protein_coding transcript_biotype:protein_coding gene_symbol:CRY2 description:cryptochrome 2 [Source:NCBI gene (formerly Entrezgene);Acc:839529]	839529	AT1G04400; AT1G04400.2	CRY2	ath:AT1G04400; B0LQ23; B0LQ24; B0LQ25; B0LQ29; Q42549; Q42603; Q42604; Q56ZL8; Q696X6; Q696X8; Q696Z7; Q697A2; Q8VWL9; Q8VZY9; Q96524	High	High	Master Protein	0	0	25.412	9	3	20	3	612	69.4	5.99	30.58	3		0	High	1
AT1G04410.1	S-nitrosylation [C79(100); C155(100); C252(100); C292(100); C330(100)]; Phospho [S173(99.5); S246(100)]	pep chromosome:TAIR10:1:1188995:1191458:-1 gene:AT1G04410 transcript:AT1G04410.1 gene_biotype:protein_coding transcript_biotype:protein_coding gene_symbol:c-NAD-MDH1 description:Lactate/malate dehydrogenase family protein [Source:NCBI gene (formerly Entrezgene);Acc:839527]	839527	AT1G04410; AT1G04410.1	MDH1	ath:AT1G04410; P93819	High	High	Master Protein	0	0	197.539	74	23	319	11	332	35.5	6.55	872.37	23		0	High	1
AT1G04420.1	S-nitrosylation [C101(100); C270(100); C280(100); C285(100)]	pep chromosome:TAIR10:1:1191519:1193884:1 gene:AT1G04420 transcript:AT1G04420.1 gene_biotype:protein_coding transcript_biotype:protein_coding gene_symbol:AT1G04420 description:NAD(P)-linked oxidoreductase superfamily protein [Source:NCBI gene (formerly Entrezgene);Acc:839524]	839524	AT1G04420; AT1G04420.1		ath:AT1G04420; Q8VZ23	High	High	Master Protein	0	0	147.32	44	13	101	13	412	46.4	8.53	369.3	13		0	High	1
AT1G04430.2	S-nitrosylation [C87(100); C376(100)]	pep chromosome:TAIR10:1:1198303:1201495:1 gene:AT1G04430 transcript:AT1G04430.2 gene_biotype:protein_coding transcript_biotype:protein_coding gene_symbol:AT1G04430 description:S-adenosyl-L-methionine-dependent methyltransferases superfamily protein [Source:NCBI gene (formerly Entrezgene);Acc:839522]	839522	AT1G04430; AT1G04430.2		ath:AT1G04430; P93817; Q56WM9; Q8LG52; Q940J9; Q94EZ3	High	High	Master Protein	0	0	88.706	28	16	54	12	623	70.5	6.6	128.72	16		0	High	1
AT1G04480.1	S-nitrosylation [C28(100); C56(100); C125(100)]	pep chromosome:TAIR10:1:1215925:1217471:1 gene:AT1G04480 transcript:AT1G04480.1 gene_biotype:protein_coding transcript_biotype:protein_coding gene_symbol:AT1G04480 description:Ribosomal protein L14p/L23e family protein [Source:NCBI gene (formerly Entrezgene);Acc:839511]	817900; 819595; 839511	AT1G04480; AT1G04480.1; AT2G33370; AT3G04400	RPL23A; RPL23B; RPL23C	ath:AT1G04480; ath:AT2G33370; ath:AT3G04400; P49690; Q8L8P0; Q9SDB5	High	High	Master Protein	0	0	37.908	51	5	27	5	140	15	10.48	61.36	5		0	High	1
AT1G04510.1	S-nitrosylation [C3(100); C38(100); C183(100); C293(100)]; Acetyl [N-Term]; Met-loss+Acetyl [N-Term]	pep chromosome:TAIR10:1:1226483:1230947:1 gene:AT1G04510 transcript:AT1G04510.1 gene_biotype:protein_coding transcript_biotype:protein_coding gene_symbol:MAC3A description:MOS4-associated complex 3A [Source:NCBI gene (formerly Entrezgene);Acc:839503]	839503	AT1G04510; AT1G04510.1	PRP19A	ath:AT1G04510; P93809; Q56Y87; Q94BR4	High	High	Master Protein	0	0	51.719	29	9	46	9	523	56.8	6.64	79.95	9		0	High	1
AT1G04520.1	Phospho [S140(100)]	pep chromosome:TAIR10:1:1231452:1234032:1 gene:AT1G04520 transcript:AT1G04520.1 gene_biotype:protein_coding transcript_biotype:protein_coding gene_symbol:PDLP2 description:plasmodesmata-located protein 2 [Source:NCBI gene (formerly Entrezgene);Acc:839502]	839502	AT1G04520; AT1G04520.1	PDLP2	ath:AT1G04520; P93806; P93807; Q6NM73	High	High	Master Protein	0.00067	0.00057	3.768	12	2	3	2	307	32.7	8	1.82	2		0	High	1
AT1G04530.1	S-nitrosylation [C162(100)]; Phospho [S7(100); T36(100); S88(100); S291(100)]	pep chromosome:TAIR10:1:1234176:1236206:-1 gene:AT1G04530 transcript:AT1G04530.1 gene_biotype:protein_coding transcript_biotype:protein_coding gene_symbol:TPR4 description:Tetratricopeptide repeat (TPR)-like superfamily protein [Source:NCBI gene (formerly Entrezgene);Acc:839500]	839500	AT1G04530; AT1G04530.1	TPR4	ath:AT1G04530; Q8VZ31	High	High	Master Protein	0	0	82.918	46	11	50	11	310	34.5	4.42	216.32	11		0	High	1
AT1G04620.1	S-nitrosylation [C80(100); C235(100)]	pep chromosome:TAIR10:1:1282163:1286619:-1 gene:AT1G04620 transcript:AT1G04620.1 gene_biotype:protein_coding transcript_biotype:protein_coding gene_symbol:HCAR description:coenzyme F420 hydrogenase family / dehydrogenase, beta subunit family [Source:NCBI gene (formerly Entrezgene);Acc:839472]	839472	AT1G04620; AT1G04620.1	HCAR	ath:AT1G04620; O23023; Q8GS60	High	High	Master Protein	0	0	40.254	19	7	13	7	462	51.6	8.13	35.12	7		0	High	1
AT1G04640.1	S-nitrosylation [C178(100); C209(100)]	pep chromosome:TAIR10:1:1292023:1293398:1 gene:AT1G04640 transcript:AT1G04640.1 gene_biotype:protein_coding transcript_biotype:protein_coding gene_symbol:LIP2 description:lipoyltransferase 2 [Source:NCBI gene (formerly Entrezgene);Acc:839462]	839462	AT1G04640; AT1G04640.1	LIP2	ath:AT1G04640; O23021; Q9SXP7	High	High	Master Protein	0	0	34.401	42	7	17	7	235	26.4	7.01	40.32	7		0	High	1
AT1G04680.1	S-nitrosylation [C423(100)]	pep chromosome:TAIR10:1:1303467:1307973:-1 gene:AT1G04680 transcript:AT1G04680.1 gene_biotype:protein_coding transcript_biotype:protein_coding gene_symbol:AT1G04680 description:Pectin lyase-like superfamily protein [Source:NCBI gene (formerly Entrezgene);Acc:839452]	839452	AT1G04680; AT1G04680.1		ath:AT1G04680; O23017; O23666; Q940Q1	High	High	Master Protein	0.00127	0.00099	2.6	4	1	1	1	431	47.7	7.91	0	1		0	High	1
AT1G04690.1	S-nitrosylation [C121(100); C273(100)]	pep chromosome:TAIR10:1:1313443:1315823:1 gene:AT1G04690 transcript:AT1G04690.1 gene_biotype:protein_coding transcript_biotype:protein_coding gene_symbol:KAB1 description:potassium channel beta subunit 1 [Source:NCBI gene (formerly Entrezgene);Acc:839450]	839450	AT1G04690; AT1G04690.1	KAB1	ath:AT1G04690; O23016; Q39151	High	High	Master Protein	0	0	56.592	39	9	19	9	328	36.5	7.42	50.58	9		0	High	1
AT1G04710.1	S-nitrosylation [C130(100); C394(100)]	pep chromosome:TAIR10:1:1321885:1324840:1 gene:AT1G04710 transcript:AT1G04710.1 gene_biotype:protein_coding transcript_biotype:protein_coding gene_symbol:PKT4 description:peroxisomal 3-ketoacyl-CoA thiolase 4 [Source:NCBI gene (formerly Entrezgene);Acc:839434]	839434	AT1G04710; AT1G04710.1	KAT1	ath:AT1G04710; O23014; Q8LF48; Q8LPI4	High	High	Master Protein	0	0	37.394	21	5	18	3	443	46.6	8.29	34.03	5		0	High	1
AT1G04780.1	Phospho [S356(100); S607(100)]	pep chromosome:TAIR10:1:1340553:1343793:-1 gene:AT1G04780 transcript:AT1G04780.1 gene_biotype:protein_coding transcript_biotype:protein_coding gene_symbol:AT1G04780 description:Ankyrin repeat family protein [Source:NCBI gene (formerly Entrezgene);Acc:839414]	839414	AT1G04780; AT1G04780.1		ath:AT1G04780; Q8GXW8	High	High	Master Protein	0	0	56.752	20	7	38	7	664	74.3	8.21	66.61	7		0	High	1
AT1G04790.1	Phospho [S30(100)]	pep chromosome:TAIR10:1:1344989:1348868:1 gene:AT1G04790 transcript:AT1G04790.1 gene_biotype:protein_coding transcript_biotype:protein_coding gene_symbol:AT1G04790 description:RING/U-box superfamily protein [Source:NCBI gene (formerly Entrezgene);Acc:839412]	839412	AT1G04790; AT1G04790.1		ath:AT1G04790; Q93XZ6	High	High	Master Protein	0.00078	0.00063	3.2	2	1	1	1	634	71.5	8.59	2.1	1		0	High	1
AT1G04810.1	S-nitrosylation [C161(100)]	pep chromosome:TAIR10:1:1350080:1355466:1 gene:AT1G04810 transcript:AT1G04810.1 gene_biotype:protein_coding transcript_biotype:protein_coding gene_symbol:AT1G04810 description:26S proteasome regulatory complex, non-ATPase subcomplex, Rpn2/Psmd1 subunit [Source:NCBI gene (formerly Entrezgene);Acc:839409]	839409	AT1G04810; AT1G04810.1	RPN2B	ath:AT1G04810; Q6XBM5; Q9MAT0	High	High	Master Protein	0	0	61.885	19	9	34	3	1001	108.8	5.35	73.62	9		0	High	1
AT1G04850.1	S-nitrosylation [C371(100)]	pep chromosome:TAIR10:1:1365118:1368940:-1 gene:AT1G04850 transcript:AT1G04850.1 gene_biotype:protein_coding transcript_biotype:protein_coding gene_symbol:AT1G04850 description:ubiquitin-associated (UBA)/TS-N domain-containing protein [Source:NCBI gene (formerly Entrezgene);Acc:839399]	839399	AT1G04850; AT1G04850.1		Q9MAT3	High	High	Master Protein	0	0	29.769	20	4	9	4	413	46.6	6.18	33.99	4		0	High	1
AT1G04870.2	S-nitrosylation [C363(100)]	pep chromosome:TAIR10:1:1373234:1375821:-1 gene:AT1G04870 transcript:AT1G04870.2 gene_biotype:protein_coding transcript_biotype:protein_coding gene_symbol:PRMT10 description:protein arginine methyltransferase 10 [Source:NCBI gene (formerly Entrezgene);Acc:839393]	839393	AT1G04870; AT1G04870.2	PRMT10	ath:AT1G04870; Q8W552; Q93Z15; Q9MAT5	High	High	Master Protein	0	0	40.786	19	4	11	4	383	43.1	5.33	33.91	4		0	High	1
AT1G04900.1	S-nitrosylation [C141(100)]; Phospho [T179(99.3)]	pep chromosome:TAIR10:1:1383841:1387895:1 gene:AT1G04900 transcript:AT1G04900.1 gene_biotype:protein_coding transcript_biotype:protein_coding gene_symbol:AT1G04900 description:NADH dehydrogenase ubiquinone complex I, assembly factor-like protein (DUF185) [Source:NCBI gene (formerly Entrezgene);Acc:839386]	839386	AT1G04900; AT1G04900.1		ath:AT1G04900; Q94C90	High	High	Master Protein	0.00066	0.00057	3.574	6	2	3	2	442	50.6	8.4	0	2		0	High	1
AT1G04920.1	Phospho [S156(100)]	pep chromosome:TAIR10:1:1391434:1395953:-1 gene:AT1G04920 transcript:AT1G04920.1 gene_biotype:protein_coding transcript_biotype:protein_coding gene_symbol:SPS3F description:sucrose phosphate synthase 3F [Source:NCBI gene (formerly Entrezgene);Acc:839382]	839382	AT1G04920; AT1G04920.1	SPS3	ath:AT1G04920; Q8RY24; Q9MAU0	High	High	Master Protein	0.00028	0.00025	4.168	1	1	2	1	1062	119.4	6.29	7.16	1		0	High	1
AT1G04980.1	S-nitrosylation [C225(100)]	pep chromosome:TAIR10:1:1413644:1416218:-1 gene:AT1G04980 transcript:AT1G04980.1 gene_biotype:protein_coding transcript_biotype:protein_coding gene_symbol:PDIL2-2 description:PDI-like 2-2 [Source:NCBI gene (formerly Entrezgene);Acc:839355]	839355	AT1G04980; AT1G04980.1	PDIL2-2	ath:AT1G04980; Q9MAU6	High	High	Master Protein	0	0	51.76	19	6	11	6	447	48.4	6.47	45.75	6		0	High	1
AT1G04990.2	Phospho [S20(99.6)]	pep chromosome:TAIR10:1:1418612:1421639:-1 gene:AT1G04990 transcript:AT1G04990.2 gene_biotype:protein_coding transcript_biotype:protein_coding gene_symbol:AT1G04990 description:Zinc finger C-x8-C-x5-C-x3-H type family protein [Source:NCBI gene (formerly Entrezgene);Acc:839351]	839351	AT1G04990; AT1G04990.2		ath:AT1G04990; Q94AD9; Q9MAU8	High	High	Master Protein	0	0	10.876	7	3	11	3	404	44.7	8.09	9.9	3		0	High	1
AT1G05010.1	S-nitrosylation [C133(100); C165(100)]; Acetyl [N-Term]	pep chromosome:TAIR10:1:1431177:1433010:-1 gene:AT1G05010 transcript:AT1G05010.1 gene_biotype:protein_coding transcript_biotype:protein_coding gene_symbol:EFE description:ethylene-forming enzyme [Source:NCBI gene (formerly Entrezgene);Acc:839345]	839345	AT1G05010; AT1G05010.1	ACO4	ath:AT1G05010; Q06588; Q94K94; Q9S9K8	High	High	Master Protein	0	0	75.552	38	10	74	8	323	36.7	5.36	229.02	10		0	High	1
AT1G05150.1	Phospho [S135(100); S187(100); S567(99)]; S-nitrosylation [C340(100)]	pep chromosome:TAIR10:1:1484067:1487027:-1 gene:AT1G05150 transcript:AT1G05150.1 gene_biotype:protein_coding transcript_biotype:protein_coding gene_symbol:AT1G05150 description:Calcium-binding tetratricopeptide family protein [Source:NCBI gene (formerly Entrezgene);Acc:839312]	839312	AT1G05150; AT1G05150.1		ath:AT1G05150; O23052; Q0WNK7	High	High	Master Protein	0	0	72.723	20	11	48	9	808	90.1	6.76	80.11	11		0	High	1
AT1G05180.1	S-nitrosylation [C101(100)]	pep chromosome:TAIR10:1:1498114:1501953:-1 gene:AT1G05180 transcript:AT1G05180.1 gene_biotype:protein_coding transcript_biotype:protein_coding gene_symbol:AXR1 description:NAD(P)-binding Rossmann-fold superfamily protein [Source:NCBI gene (formerly Entrezgene);Acc:839286]	839286	AT1G05180; AT1G05180.1	AXR1	ath:AT1G05180; P42744	High	High	Master Protein	0	0	62.74	29	9	20	9	540	60	5.92	53.61	9		0	High	1
AT1G05270.1	Phospho [S59(99)]	pep chromosome:TAIR10:1:1531641:1534767:-1 gene:AT1G05270 transcript:AT1G05270.1 gene_biotype:protein_coding transcript_biotype:protein_coding gene_symbol:AT1G05270 description:TraB family protein [Source:NCBI gene (formerly Entrezgene);Acc:837027]	837027	AT1G05270; AT1G05270.1	YUP8H12.12	ath:AT1G05270; Q8GXY6	High	High	Master Protein	0	0	19.743	16	2	10	2	371	40.7	5	19.86	2		0	High	1
AT1G05350.1	S-nitrosylation [C194(100); C208(100)]; Phospho [S409(100)]	pep chromosome:TAIR10:1:1560678:1564409:-1 gene:AT1G05350 transcript:AT1G05350.1 gene_biotype:protein_coding transcript_biotype:protein_coding gene_symbol:AT1G05350 description:NAD(P)-binding Rossmann-fold superfamily protein [Source:NCBI gene (formerly Entrezgene);Acc:837034]	837034	AT1G05350; AT1G05350.1		ath:AT1G05350; O23034	High	High	Master Protein	0	0	60	29	8	32	8	431	47	4.69	100.88	8		0	High	1
AT1G05470.2	Phospho [S205(100); S240(100)]	pep chromosome:TAIR10:1:1607227:1611815:-1 gene:AT1G05470 transcript:AT1G05470.2 gene_biotype:protein_coding transcript_biotype:protein_coding gene_symbol:CVP2 description:DNAse I-like superfamily protein [Source:NCBI gene (formerly Entrezgene);Acc:837048]	837048	AT1G05470; AT1G05470.2	IP5P6	ath:AT1G05470; Q9LR47	High	High	Master Protein	0.00028	0.00026	4.746	6	2	5	2	617	70.8	9.32	7.68	2		0	High	1
AT1G05500.1	S-nitrosylation [C191(100); C352(100); C518(100)]	pep chromosome:TAIR10:1:1624919:1629289:1 gene:AT1G05500 transcript:AT1G05500.1 gene_biotype:protein_coding transcript_biotype:protein_coding gene_symbol:NTMC2T2.1 description:Calcium-dependent lipid-binding (CaLB domain) family protein [Source:NCBI gene (formerly Entrezgene);Acc:837052]	837052	AT1G05500; AT1G05500.1	SYT5	ath:AT1G05500; Q8L706; Q9ZVY8	High	High	Master Protein	0	0	30.583	15	6	15	6	560	62.9	5.87	28.25	6		0	High	1
AT1G05520.1	S-nitrosylation [C314(100); C442(100); C729(100)]; Acetyl [N-Term]; Phospho [S238(100)]	pep chromosome:TAIR10:1:1630849:1636018:-1 gene:AT1G05520 transcript:AT1G05520.1 gene_biotype:protein_coding transcript_biotype:protein_coding gene_symbol:AT1G05520 description:Sec23/Sec24 protein transport family protein [Source:NCBI gene (formerly Entrezgene);Acc:837054]	837054	AT1G05520; AT1G05520.1	SEC23B	ath:AT1G05520; Q8H0S3; Q93ZN7; Q9ZVY6	High	High	Master Protein	0	0	66.265	22	12	28	11	783	86.3	5.64	54.9	12		0	High	1
AT1G05560.2	S-nitrosylation [C457(100); C511(100)]	pep chromosome:TAIR10:1:1645300:1647435:-1 gene:AT1G05560 transcript:AT1G05560.2 gene_biotype:protein_coding transcript_biotype:protein_coding gene_symbol:UGT75B1 description:UDP-glucosyltransferase 75B1 [Source:NCBI gene (formerly Entrezgene);Acc:837058]	837058	AT1G05560; AT1G05560.2	UGT75B1	A0A1P8AP70; A0A8T2C9F3	High	High	Master Protein	0	0	51.856	22	9	21	9	519	58.5	6.16	36.7	9		0	High	1
AT1G05570.3	Phospho [T21(99.3)]	pep chromosome:TAIR10:1:1647575:1659079:-1 gene:AT1G05570 transcript:AT1G05570.3 gene_biotype:protein_coding transcript_biotype:protein_coding gene_symbol:CALS1 description:callose synthase 1 [Source:NCBI gene (formerly Entrezgene);Acc:837059]	837059	AT1G05570; AT1G05570.3	CALS1	ath:AT1G05570; Q0WPU7; Q9AUE0; Q9LR43; Q9SYJ7	High	High	Master Protein	0	0	31.483	6	7	12	1	1950	225.6	8.95	23.34	7		0	High	1
AT1G05680.1	S-nitrosylation [C206(100); C260(100)]	pep chromosome:TAIR10:1:1703002:1704838:-1 gene:AT1G05680 transcript:AT1G05680.1 gene_biotype:protein_coding transcript_biotype:protein_coding gene_symbol:UGT74E2 description:Uridine diphosphate glycosyltransferase 74E2 [Source:NCBI gene (formerly Entrezgene);Acc:837075]	837075	AT1G05680; AT1G05680.1	UGT74E2	ath:AT1G05680; Q9SYK9	High	High	Master Protein	0	0	33.298	16	4	15	4	453	51	5.86	49.85	4		0	High	1
AT1G05805.1	Phospho [S28(100); S170(100); S189(100)]	pep chromosome:TAIR10:1:1744444:1747734:1 gene:AT1G05805 transcript:AT1G05805.1 gene_biotype:protein_coding transcript_biotype:protein_coding gene_symbol:AT1G05805 description:basic helix-loop-helix (bHLH) DNA-binding superfamily protein [Source:NCBI gene (formerly Entrezgene);Acc:837090]	837090	AT1G05805; AT1G05805.1	BHLH128	ath:AT1G05805; Q8H102; Q8LDA7; Q9MA45	High	High	Master Protein	0	0	39.051	32	8	47	8	362	38.9	7.46	107.21	8		0	High	1
AT1G05830.2	Phospho [S99(100); Y763(100)]	pep chromosome:TAIR10:1:1754244:1761817:1 gene:AT1G05830 transcript:AT1G05830.2 gene_biotype:protein_coding transcript_biotype:protein_coding gene_symbol:ATX2 description:trithorax-like protein 2 [Source:NCBI gene (formerly Entrezgene);Acc:837093]	837093	AT1G05830; AT1G05830.2	ATX2	ath:AT1G05830; P0CB22; Q8RXL4; Q9MA43	High	High	Master Protein	0.00031	0.00029	6.221	4	2	2	2	1083	123.2	7.88	4.21	2		0	High	1
AT1G05960.2	Phospho [S265(100); S755(100); S985(100)]	pep chromosome:TAIR10:1:1807973:1815465:-1 gene:AT1G05960 transcript:AT1G05960.2 gene_biotype:protein_coding transcript_biotype:protein_coding gene_symbol:AT1G05960 description:ARM repeat superfamily protein [Source:NCBI gene (formerly Entrezgene);Acc:837106]	837106	AT1G05960; AT1G05960.2		ath:AT1G05960; F4IAF6	High	High	Master Protein	0	0	44.533	14	7	28	7	1003	111.4	5.74	73.97	7		0	High	1
AT1G06130.1	S-nitrosylation [C213(100); C242(100); C292(100)]	pep chromosome:TAIR10:1:1857757:1860938:-1 gene:AT1G06130 transcript:AT1G06130.1 gene_biotype:protein_coding transcript_biotype:protein_coding gene_symbol:GLX2-4 description:glyoxalase 2-4 [Source:NCBI gene (formerly Entrezgene);Acc:837122]	837122	AT1G06130; AT1G06130.1	GLX2-4	ath:AT1G06130; Q8L451; Q8LDW8; Q9LND5	High	High	Master Protein	0	0	25.499	19	4	8	3	331	36.6	8.12	16.37	4		0	High	1
AT1G06200.2	S-nitrosylation [C203(100)]	pep chromosome:TAIR10:1:1894289:1897027:-1 gene:AT1G06200 transcript:AT1G06200.2 gene_biotype:protein_coding transcript_biotype:protein_coding gene_symbol:AT1G06200 description:Peptidase S24/S26A/S26B/S26C family protein [Source:NCBI gene (formerly Entrezgene);Acc:837129]	837129	AT1G06200; AT1G06200.2		A0A1P8AQV9; ath:AT1G06200	High	High	Master Protein	0.00514	0.00572	1.612	16	2	2	1	243	27.4	5.69	0	2		0	High	1
AT1G06210.1	Phospho [S25(99); S378(99.2)]	pep chromosome:TAIR10:1:1897129:1899237:1 gene:AT1G06210 transcript:AT1G06210.1 gene_biotype:protein_coding transcript_biotype:protein_coding gene_symbol:AT1G06210 description:ENTH/VHS/GAT family protein [Source:NCBI gene (formerly Entrezgene);Acc:837130]	837130	AT1G06210; AT1G06210.1	TOL2	ath:AT1G06210; F4IC14; Q9LNC6	High	High	Master Protein	0	0	11.232	12	4	7	4	383	42.8	4.78	2.39	4		0	High	1
AT1G06220.1	Phospho [S42(100)]; S-nitrosylation [C688(100)]	pep chromosome:TAIR10:1:1899951:1904897:1 gene:AT1G06220 transcript:AT1G06220.1 gene_biotype:protein_coding transcript_biotype:protein_coding gene_symbol:MEE5 description:Ribosomal protein S5/Elongation factor G/III/V family protein [Source:NCBI gene (formerly Entrezgene);Acc:837131]	837131	AT1G06220; AT1G06220.1	CLO	ath:AT1G06220; Q9LNC5	High	High	Master Protein	0	0	34.578	16	7	11	7	987	110.4	5.19	23.97	7		0	High	1
AT1G06290.1	S-nitrosylation [C185(100); C219(100); C267(100); C489(100)]	pep chromosome:TAIR10:1:1922208:1926278:1 gene:AT1G06290 transcript:AT1G06290.1 gene_biotype:protein_coding transcript_biotype:protein_coding gene_symbol:ACX3 description:acyl-CoA oxidase 3 [Source:NCBI gene (formerly Entrezgene);Acc:837140]	837140	AT1G06290; AT1G06290.1	ACX3	ath:AT1G06290; P0CZ23; Q9C839; Q9LKX5; Q9LLH9; Q9LMI8; Q9M7X6	High	High	Master Protein	0	0	100.95	27	14	39	14	675	75.6	7.99	106.32	14		0	High	1
AT1G06410.2	Phospho [S5(99.7); T32(100); S460(99.3)]; S-nitrosylation [C148(100); C575(100); C618(100)]	pep chromosome:TAIR10:1:1954676:1958756:1 gene:AT1G06410 transcript:AT1G06410.2 gene_biotype:protein_coding transcript_biotype:protein_coding gene_symbol:TPS7 description:trehalose-phosphatase/synthase 7 [Source:NCBI gene (formerly Entrezgene);Acc:837152]	837152	AT1G06410; AT1G06410.2	TPS7	ath:AT1G06410; Q0WPW3; Q9LMI0	High	High	Master Protein	0	0	168.874	34	19	130	18	851	96.6	5.85	271.64	19		0	High	1
AT1G06430.2	S-nitrosylation [C314(100); C488(100)]; Phospho [S386(100)]	pep chromosome:TAIR10:1:1960031:1962965:-1 gene:AT1G06430 transcript:AT1G06430.2 gene_biotype:protein_coding transcript_biotype:protein_coding gene_symbol:FTSH8 description:FTSH protease 8 [Source:NCBI gene (formerly Entrezgene);Acc:837154]	837154	AT1G06430; AT1G06430.2	FTSH8	ath:AT1G06430; Q8W585; Q94AL5; Q9SHI8	High	High	Master Protein	0	0	215.385	44	23	196	6	685	73.2	5.95	611.7	23		0	High	1
AT1G06460.1	Phospho [S70(100); S162(100); S185(100)]	pep chromosome:TAIR10:1:1967087:1969656:-1 gene:AT1G06460 transcript:AT1G06460.1 gene_biotype:protein_coding transcript_biotype:protein_coding gene_symbol:ACD32.1 description:alpha-crystallin domain 32.1 [Source:NCBI gene (formerly Entrezgene);Acc:837158]	837158	AT1G06460; AT1G06460.1	ACD321	ath:AT1G06460; Q208N7	High	High	Master Protein	0	0	33.042	30	5	14	5	285	31.2	9.32	32.54	5		0	High	1
AT1G06550.1	Phospho [S333(100)]	pep chromosome:TAIR10:1:2003627:2007212:-1 gene:AT1G06550 transcript:AT1G06550.1 gene_biotype:protein_coding transcript_biotype:protein_coding gene_symbol:AT1G06550 description:ATP-dependent caseinolytic (Clp) protease/crotonase family protein [Source:NCBI gene (formerly Entrezgene);Acc:837166]	837166	AT1G06550; AT1G06550.1		ath:AT1G06550; Q56XU5; Q9SHJ8	High	High	Master Protein	0	0	44.792	25	6	21	6	387	43.2	5.55	63.63	6		0	High	1
AT1G06560.1	Phospho [S124(98.3)]	pep chromosome:TAIR10:1:2007615:2012006:1 gene:AT1G06560 transcript:AT1G06560.1 gene_biotype:protein_coding transcript_biotype:protein_coding gene_symbol:AT1G06560 description:NOL1/NOP2/sun family protein [Source:NCBI gene (formerly Entrezgene);Acc:837167]	837167	AT1G06560; AT1G06560.1	NOP2C	ath:AT1G06560; Q84MA1; Q9SHJ9; Q9SHK0	High	High	Master Protein	0.00514	0.00572	1.608	2	1	1	1	599	65.5	7.03	0	1		0	High	1
AT1G06570.1	Met-loss [N-Term]; S-nitrosylation [C416(100)]	pep chromosome:TAIR10:1:2012015:2013459:-1 gene:AT1G06570 transcript:AT1G06570.1 gene_biotype:protein_coding transcript_biotype:protein_coding gene_symbol:PDS1 description:4-hydroxyphenylpyruvate dioxygenase [Source:NCBI gene (formerly Entrezgene);Acc:837168]	837168	AT1G06570; AT1G06570.1	HPD	ath:AT1G06570; F4IDP1; O04330; P93836; Q9SHK1	High	High	Master Protein	0	0	13.276	12	3	10	3	445	48.8	5.72	6.32	3		0	High	1
AT1G06620.1	Phospho [T48(98.3)]	pep chromosome:TAIR10:1:2025544:2027413:1 gene:AT1G06620 transcript:AT1G06620.1 gene_biotype:protein_coding transcript_biotype:protein_coding gene_symbol:AT1G06620 description:2-oxoglutarate (2OG) and Fe(II)-dependent oxygenase superfamily protein [Source:NCBI gene (formerly Entrezgene);Acc:837171]	837171	AT1G06620; AT1G06620.1		ath:AT1G06620; Q84MB3; Q9SHK4	High	High	Master Protein	0.00017	0.00011	7.909	7	1	4	1	365	40.3	5.36	3.74	1		0	High	1
AT1G06650.2	Phospho [T50(99.6); T167(100)]	pep chromosome:TAIR10:1:2035839:2037366:1 gene:AT1G06650 transcript:AT1G06650.2 gene_biotype:protein_coding transcript_biotype:protein_coding gene_symbol:AT1G06650 description:2-oxoglutarate (2OG) and Fe(II)-dependent oxygenase superfamily protein [Source:NCBI gene (formerly Entrezgene);Acc:837175]	837175	AT1G06650; AT1G06650.2		ath:AT1G06650; Q3EDH6; Q8H1S4; Q94K40; Q9SHK4	High	High	Master Protein	0	0	11.705	12	3	6	3	369	42	6.67	12.77	3		0	High	1
AT1G06670.1	Phospho [S1197(98.4); S1574(100)]	pep chromosome:TAIR10:1:2040410:2047655:1 gene:AT1G06670 transcript:AT1G06670.1 gene_biotype:protein_coding transcript_biotype:protein_coding gene_symbol:NIH description:nuclear DEIH-boxhelicase [Source:NCBI gene (formerly Entrezgene);Acc:837177]	837177	AT1G06670; AT1G06670.1	NIH	ath:AT1G06670; F4IDQ6; Q9SHK6; Q9SMG9	High	High	Master Protein	0	0	26.935	13	8	11	8	1576	174.4	6.79	12.08	8		0	High	1
AT1G06680.1	Phospho [T141(99.6); S147(99.6)]	pep chromosome:TAIR10:1:2047634:2049439:1 gene:AT1G06680 transcript:AT1G06680.1 gene_biotype:protein_coding transcript_biotype:protein_coding gene_symbol:PSBP-1 description:photosystem II subunit P-1 [Source:NCBI gene (formerly Entrezgene);Acc:837178]	837178	AT1G06680; AT1G06680.1	PSBP1	ath:AT1G06680; Q42029	High	High	Master Protein	0	0	139.127	61	13	1316	13	263	28.1	7.39	3981.28	13		0	High	1
AT1G06690.1	S-nitrosylation [C252(100)]	pep chromosome:TAIR10:1:2049400:2052170:-1 gene:AT1G06690 transcript:AT1G06690.1 gene_biotype:protein_coding transcript_biotype:protein_coding gene_symbol:AT1G06690 description:NAD(P)-linked oxidoreductase superfamily protein [Source:NCBI gene (formerly Entrezgene);Acc:837179]	837179	AT1G06690; AT1G06690.1		ath:AT1G06690; Q94A68; Q9SHK7	High	High	Master Protein	0	0	31.124	28	6	9	6	377	41.5	8.82	22.49	6		0	High	1
AT1G06700.2	Phospho [S78(100)]	pep chromosome:TAIR10:1:2052370:2055548:-1 gene:AT1G06700 transcript:AT1G06700.2 gene_biotype:protein_coding transcript_biotype:protein_coding gene_symbol:AT1G06700 description:Protein kinase superfamily protein [Source:NCBI gene (formerly Entrezgene);Acc:837180]	837180	AT1G06700; AT1G06700.2	PTI11	ath:AT1G06700; Q8H1G6; Q94K67; Q9M9X8; Q9SHK8	High	High	Master Protein	0	0	26.729	24	7	9	6	361	39.8	7.5	19.83	7		0	High	1
AT1G06840.1	Phospho [S604(100); S771(100); S783(100); T794(100)]	pep chromosome:TAIR10:1:2097747:2103507:-1 gene:AT1G06840 transcript:AT1G06840.1 gene_biotype:protein_coding transcript_biotype:protein_coding gene_symbol:AT1G06840 description:Leucine-rich repeat protein kinase family protein [Source:NCBI gene (formerly Entrezgene);Acc:837196]	837196	AT1G06840; AT1G06840.1		ath:AT1G06840; C0LGD7; Q9M9Z0	High	High	Master Protein	0	0	31.889	10	6	34	5	953	105.6	6.86	67.9	6		0	High	1
AT1G06890.1	Phospho [S334(100); S351(100)]	pep chromosome:TAIR10:1:2111323:2114686:-1 gene:AT1G06890 transcript:AT1G06890.1 gene_biotype:protein_coding transcript_biotype:protein_coding gene_symbol:AT1G06890 description:nodulin MtN21 /EamA-like transporter family protein [Source:NCBI gene (formerly Entrezgene);Acc:837199]	837199	AT1G06890; AT1G06890.1	UXT3	A0A0E3MVM2; ath:AT1G06890; Q8RXL8; Q9M9Z3	High	High	Master Protein	0	0	26.093	15	3	12	3	357	39	8.82	48.36	3		0	High	1
AT1G06950.1	S-nitrosylation [C501(100); C526(100); C562(100); C728(100); C944(100)]	pep chromosome:TAIR10:1:2130053:2135703:-1 gene:AT1G06950 transcript:AT1G06950.1 gene_biotype:protein_coding transcript_biotype:protein_coding gene_symbol:TIC110 description:translocon at the inner envelope membrane of chloroplasts 110 [Source:NCBI gene (formerly Entrezgene);Acc:837205]	837205	AT1G06950; AT1G06950.1	TIC110	ath:AT1G06950; Q0WMF8; Q8LPG5; Q8LPR9; Q9LMI9; Q9M9Z7	High	High	Master Protein	0	0	304.475	44	38	206	38	1016	112.1	5.97	573.03	38		0	High	1
AT1G07040.1	S-nitrosylation [C110(100); C318(100)]	pep chromosome:TAIR10:1:2160919:2163387:-1 gene:AT1G07040 transcript:AT1G07040.1 gene_biotype:protein_coding transcript_biotype:protein_coding gene_symbol:AT1G07040 description:plant/protein [Source:NCBI gene (formerly Entrezgene);Acc:837215]	837215	AT1G07040; AT1G07040.1		ath:AT1G07040; Q9LMJ7	High	High	Master Protein	0	0	28.323	15	5	8	5	371	40.6	8.78	15.32	5		0	High	1
AT1G07080.1	S-nitrosylation [C125(100)]	pep chromosome:TAIR10:1:2169977:2172194:1 gene:AT1G07080 transcript:AT1G07080.1 gene_biotype:protein_coding transcript_biotype:protein_coding gene_symbol:AT1G07080 description:Thioredoxin superfamily protein [Source:NCBI gene (formerly Entrezgene);Acc:837219]	837219	AT1G07080; AT1G07080.1		ath:AT1G07080; Q93VQ6	High	High	Master Protein	0.00028	0.00026	4.508	5	1	1	1	265	29.7	6.51	3.03	1		0	High	1
AT1G07090.1	Phospho [S24(100)]	pep chromosome:TAIR10:1:2173952:2175038:-1 gene:AT1G07090 transcript:AT1G07090.1 gene_biotype:protein_coding transcript_biotype:protein_coding gene_symbol:LSH6	837220	AT1G07090; AT1G07090.1	LSH6	ath:AT1G07090; Q9LMK2	High	High	Master Protein	0	0	13.595	12	1	10	1	196	21.5	9.47	14.59	1		0	High	1
AT1G07110.1	Phospho [S16(100); S220(100); S244(99.3); S276(100); S303(100)]; S-nitrosylation [C177(100); C460(100); C636(100)]	pep chromosome:TAIR10:1:2178022:2184193:-1 gene:AT1G07110 transcript:AT1G07110.1 gene_biotype:protein_coding transcript_biotype:protein_coding gene_symbol:F2KP description:fructose-2,6-bisphosphatase [Source:NCBI gene (formerly Entrezgene);Acc:837221]	837221	AT1G07110; AT1G07110.1	FKFBP	ath:AT1G07110; Q8L7N6; Q9LL39; Q9LMK3; Q9MB58; Q9SP17	High	High	Master Protein	0	0	98.212	36	17	168	17	744	82.5	6.29	359.75	17		0	High	1
AT1G07140.1	Met-loss+Acetyl [N-Term]; Met-loss [N-Term]; Acetyl [N-Term]; S-nitrosylation [C98(100); C119(100); C137(100); C146(100)]	pep chromosome:TAIR10:1:2191679:2193836:-1 gene:AT1G07140 transcript:AT1G07140.1 gene_biotype:protein_coding transcript_biotype:protein_coding gene_symbol:SIRANBP description:Pleckstrin homology (PH) domain superfamily protein [Source:NCBI gene (formerly Entrezgene);Acc:837225]	837225	AT1G07140; AT1G07140.1	RANBP1A	ath:AT1G07140; O04149; Q9LMK7; Q9XHS1	High	High	Master Protein	0	0	72.405	51	10	80	6	228	25.6	4.94	222.41	10		0	High	1
AT1G07240.1	S-nitrosylation [C469(100)]	pep chromosome:TAIR10:1:2223625:2225524:1 gene:AT1G07240 transcript:AT1G07240.1 gene_biotype:protein_coding transcript_biotype:protein_coding gene_symbol:UGT71C5 description:UDP-glucosyl transferase 71C5 [Source:NCBI gene (formerly Entrezgene);Acc:837235]	837235	AT1G07240; AT1G07240.1	UGT71C5	ath:AT1G07240; Q9FE68	High	High	Master Protein	0	0	22.557	13	3	8	3	480	52.6	5.34	19.5	3		0	High	1
AT1G07250.1	S-nitrosylation [C312(100); C423(100)]	pep chromosome:TAIR10:1:2225759:2227608:1 gene:AT1G07250 transcript:AT1G07250.1 gene_biotype:protein_coding transcript_biotype:protein_coding gene_symbol:UGT71C4 description:UDP-glucosyl transferase 71C4 [Source:NCBI gene (formerly Entrezgene);Acc:837236]	837236	AT1G07250; AT1G07250.1	UGT71C4	ath:AT1G07250; Q94BM9; Q9LML6	High	High	Master Protein	0	0	28.836	18	5	12	5	479	52.8	5.86	32.63	5		0	High	1
AT1G07370.1	S-nitrosylation [C81(100)]	pep chromosome:TAIR10:1:2263037:2264553:1 gene:AT1G07370 transcript:AT1G07370.1 gene_biotype:protein_coding transcript_biotype:protein_coding gene_symbol:PCNA1 description:proliferating cellular nuclear antigen 1 [Source:NCBI gene (formerly Entrezgene);Acc:837249]	837249	AT1G07370; AT1G07370.1	PCNA	A7UIK5; ath:AT1G07370; Q9LNV6; Q9M7Q7	High	High	Master Protein	0	0	59.068	31	5	40	2	263	29.1	4.75	121.68	5		0	High	1
AT1G07410.1	S-nitrosylation [C38(100)]	pep chromosome:TAIR10:1:2276030:2277524:1 gene:AT1G07410 transcript:AT1G07410.1 gene_biotype:protein_coding transcript_biotype:protein_coding gene_symbol:RABA2b description:RAB GTPase homolog A2B [Source:NCBI gene (formerly Entrezgene);Acc:837253]	837253	AT1G07410; AT1G07410.1	RABA2B	ath:AT1G07410; Q9LNW1	High	High	Master Protein	0	0	33.183	34	5	27	1	214	23.7	6.93	49.5	5		0	High	1
AT1G07440.1	S-nitrosylation [C54(100); C70(100); C180(100)]	pep chromosome:TAIR10:1:2286185:2287791:-1 gene:AT1G07440 transcript:AT1G07440.1 gene_biotype:protein_coding transcript_biotype:protein_coding gene_symbol:AT1G07440 description:NAD(P)-binding Rossmann-fold superfamily protein [Source:NCBI gene (formerly Entrezgene);Acc:837256]	837256	AT1G07440; AT1G07440.1		ath:AT1G07440; P0DKI3; Q9ASX2; Q9LNW5	High	High	Master Protein	0	0	19.335	24	4	6	4	266	28.3	6.98	13.87	4		0	High	1
AT1G07510.1	S-nitrosylation [C543(100)]	pep chromosome:TAIR10:1:2304435:2312399:1 gene:AT1G07510 transcript:AT1G07510.1 gene_biotype:protein_coding transcript_biotype:protein_coding gene_symbol:ftsh10 description:FTSH protease 10 [Source:NCBI gene (formerly Entrezgene);Acc:837265]	837265	AT1G07510; AT1G07510.1	FTSH10	ath:AT1G07510; Q0WLM5; Q8VZI8; Q9LNX5	High	High	Master Protein	0	0	12.539	6	3	5	1	813	89.5	8.35	10.72	3		0	High	1
AT1G07620.2	Phospho [S329(99.7)]	pep chromosome:TAIR10:1:2344390:2346866:-1 gene:AT1G07620 transcript:AT1G07620.2 gene_biotype:protein_coding transcript_biotype:protein_coding gene_symbol:ATOBGM description:GTP-binding protein Obg/CgtA [Source:NCBI gene (formerly Entrezgene);Acc:837275]	837275	AT1G07620; AT1G07620.2	ATOBGM	A0A1P8AVB8	High	High	Master Protein	0.00029	0.00026	4.857	2	2	2	2	578	66.7	6.79	2.2	2		0	High	1
AT1G07630.1	Phospho [S105(98.3); S125(100); S134(100); S143(100); S153(100); S172(100)]	pep chromosome:TAIR10:1:2348915:2351799:1 gene:AT1G07630 transcript:AT1G07630.1 gene_biotype:protein_coding transcript_biotype:protein_coding gene_symbol:PLL5 description:pol-like 5 [Source:NCBI gene (formerly Entrezgene);Acc:837276]	837276	AT1G07630; AT1G07630.1	PLL5	ath:AT1G07630; Q8LFF0; Q9ASX4; Q9LQN6	High	High	Master Protein	0	0	23.22	19	8	19	6	662	74.2	5.39	29.17	8		0	High	1
AT1G07650.2	Phospho [S995(100)]	pep chromosome:TAIR10:1:2359565:2366609:-1 gene:AT1G07650 transcript:AT1G07650.2 gene_biotype:protein_coding transcript_biotype:protein_coding gene_symbol:AT1G07650 description:Leucine-rich repeat transmembrane protein kinase [Source:NCBI gene (formerly Entrezgene);Acc:837278]	837278	AT1G07650; AT1G07650.2		A0A5S9T4Z5; F4HSE1	High	High	Master Protein	0.00055	0.0005	4.073	1	1	8	1	1020	113.4	8.65	21	1		0	High	1
AT1G07670.1	S-nitrosylation [C447(100)]	pep chromosome:TAIR10:1:2370020:2374607:-1 gene:AT1G07670 transcript:AT1G07670.1 gene_biotype:protein_coding transcript_biotype:protein_coding gene_symbol:ECA4 description:endomembrane-type CA-ATPase 4 [Source:NCBI gene (formerly Entrezgene);Acc:837280]	837280	AT1G07670; AT1G07670.1	ECA4	ath:AT1G07670; Q9LQP2; Q9XES1	High	High	Master Protein	0	0	80.788	13	12	28	2	1061	116.1	5.21	71.87	12		0	High	1
AT1G07705.2	Met-loss+Acetyl [N-Term]; Phospho [S151(100)]	pep chromosome:TAIR10:1:2381555:2386157:1 gene:AT1G07705 transcript:AT1G07705.2 gene_biotype:protein_coding transcript_biotype:protein_coding gene_symbol:AT1G07705 description:NOT2 / NOT3 / NOT5 family [Source:NCBI gene (formerly Entrezgene);Acc:837284]	837284	AT1G07705; AT1G07705.2	NOT2A	A8MR45; ath:AT1G07705	High	High	Master Protein	0	0	11.649	6	2	4	2	614	65.8	7.62	10.89	2		0	High	1
AT1G07750.1	Phospho [S323(100)]; S-nitrosylation [C25(100); C192(100)]	pep chromosome:TAIR10:1:2403992:2406049:-1 gene:AT1G07750 transcript:AT1G07750.1 gene_biotype:protein_coding transcript_biotype:protein_coding gene_symbol:AT1G07750 description:RmlC-like cupins superfamily protein [Source:NCBI gene (formerly Entrezgene);Acc:837290]	837290	AT1G07750; AT1G07750.1		ath:AT1G07750; Q9LQQ3	High	High	Master Protein	0	0	36.536	21	7	10	7	356	38.3	6.18	21.72	7		0	High	1
AT1G07770.2	S-nitrosylation [C72(100)]	pep chromosome:TAIR10:1:2408203:2409580:-1 gene:AT1G07770 transcript:AT1G07770.2 gene_biotype:protein_coding transcript_biotype:protein_coding gene_symbol:RPS15A description:ribosomal protein S15A [Source:NCBI gene (formerly Entrezgene);Acc:837291]	836107; 837291	AT1G07770; AT1G07770.2; AT5G59850	RPS15AA; RPS15AF	ath:AT1G07770; ath:AT5G59850; P42798; Q7GD83	High	High	Master Protein	0	0	22.248	41	6	51	1	130	14.8	9.89	96.92	6		0	High	1
AT1G07780.9	S-nitrosylation [C186(100)]	pep chromosome:TAIR10:1:2410102:2412683:-1 gene:AT1G07780 transcript:AT1G07780.9 gene_biotype:protein_coding transcript_biotype:protein_coding gene_symbol:PAI1 description:phosphoribosylanthranilate isomerase 1 [Source:NCBI gene (formerly Entrezgene);Acc:837292]	837292	AT1G07780; AT1G07780.9	PAI1	ath:AT1G07780; Q3EDG7; Q42440; Q7G9J9	High	High	Master Protein	0	0	27.38	31	4	6	1	275	29.6	8.43	25.76	4		0	High	1
AT1G07810.1	Phospho [S13(100)]; S-nitrosylation [C34(100); C447(100)]	pep chromosome:TAIR10:1:2416178:2420829:1 gene:AT1G07810 transcript:AT1G07810.1 gene_biotype:protein_coding transcript_biotype:protein_coding gene_symbol:ECA1 description:ER-type Ca2+-ATPase 1 [Source:NCBI gene (formerly Entrezgene);Acc:837296]	837296	AT1G07810; AT1G07810.1	ECA1	ath:AT1G07810; O04987; P92939	High	High	Master Protein	0	0	107.501	20	16	39	6	1061	116.3	5.11	92.18	16		0	High	1
AT1G07890.4	S-nitrosylation [C32(100); C49(100)]	pep chromosome:TAIR10:1:2437478:2439665:1 gene:AT1G07890 transcript:AT1G07890.4 gene_biotype:protein_coding transcript_biotype:protein_coding gene_symbol:APX1 description:ascorbate peroxidase 1 [Source:NCBI gene (formerly Entrezgene);Acc:837304]	837304	AT1G07890; AT1G07890.4	APX1	ath:AT1G07890; Q05431; Q0WLU2; Q2V4P8; Q2V4P9	High	High	Master Protein	0	0	126.085	78	15	171	15	250	27.5	6.13	492.45	15	Cadmium and glutathione	1	High	1
AT1G07940.4	S-nitrosylation [C87(100); C111(100); C152(100); C351(100)]; Phospho [T393(100); T395(99.1); S428(100)]	pep chromosome:TAIR10:1:2462953:2465467:-1 gene:AT1G07940 transcript:AT1G07940.4 gene_biotype:protein_coding transcript_biotype:protein_coding gene_symbol:AT1G07940 description:GTP binding Elongation factor Tu family protein [Source:NCBI gene (formerly Entrezgene);Acc:837309]	836161; 837307; 837308; 837309	AT1G07920; AT1G07930; AT1G07940; AT1G07940.4; AT5G60390	A2	ath:AT1G07920; ath:AT1G07930; ath:AT1G07940; ath:AT5G60390; B9DGN1; P13905; Q8VZE8; Q8W4H7; Q94AD0; Q9ASU9; Q9LN13	High	High	Master Protein	0	0	192.333	53	17	222	17	449	49.5	9.11	640.17	17		0	High	1
AT1G07970.1	Phospho [T328(99)]	pep chromosome:TAIR10:1:2469218:2472806:-1 gene:AT1G07970 transcript:AT1G07970.1 gene_biotype:protein_coding transcript_biotype:protein_coding gene_symbol:AT1G07970 description:cytochrome B561, amino-terminal protein [Source:NCBI gene (formerly Entrezgene);Acc:837312]	837312	AT1G07970; AT1G07970.1		ath:AT1G07970; Q9LN10	High	High	Master Protein	0	0	20.118	13	4	5	4	693	75.7	9.48	15.95	4		0	High	1
AT1G07990.1	Phospho [S508(100)]	pep chromosome:TAIR10:1:2476953:2483196:1 gene:AT1G07990 transcript:AT1G07990.1 gene_biotype:protein_coding transcript_biotype:protein_coding gene_symbol:AT1G07990 description:SIT4 phosphatase-associated family protein [Source:NCBI gene (formerly Entrezgene);Acc:837314]	837314	AT1G07990; AT1G07990.1		Q8L7T5	High	High	Master Protein	0	0	59.425	22	9	28	9	802	89.5	4.6	110.04	9		0	High	1
AT1G08010.1	Phospho [S95(94.1)]	pep chromosome:TAIR10:1:2485848:2488085:-1 gene:AT1G08010 transcript:AT1G08010.1 gene_biotype:protein_coding transcript_biotype:protein_coding gene_symbol:GATA11 description:GATA transcription factor 11 [Source:NCBI gene (formerly Entrezgene);Acc:837316]	837316	AT1G08010; AT1G08010.1	GATA11	ath:AT1G08010; Q6DBP8; Q9LN07	High	High	Master Protein	0.00102	0.00077	2.763	7	1	1	1	303	33.8	8.43	0	1		0	High	1
AT1G08050.1	Phospho [S641(99.3)]	pep chromosome:TAIR10:1:2498794:2501581:-1 gene:AT1G08050 transcript:AT1G08050.1 gene_biotype:protein_coding transcript_biotype:protein_coding gene_symbol:AT1G08050 description:Zinc finger (C3HC4-type RING finger) family protein [Source:NCBI gene (formerly Entrezgene);Acc:837321]	837321	AT1G08050; AT1G08050.1		ath:AT1G08050; Q9LN03	High	High	Master Protein	0.00017	0.00011	8.277	6	3	3	3	641	70.1	6.21	6.78	3		0	High	1
AT1G08060.3	Phospho [S235(100); S1404(100)]	pep chromosome:TAIR10:1:2501742:2511084:-1 gene:AT1G08060 transcript:AT1G08060.3 gene_biotype:protein_coding transcript_biotype:protein_coding gene_symbol:MOM description:ATP-dependent helicase family protein [Source:NCBI gene (formerly Entrezgene);Acc:837322]	837322	AT1G08060; AT1G08060.3	MOM1	A0A1P8ASM1	High	High	Master Protein	0	0	9.981	2	2	3	2	2002	218.6	5.38	11.49	2		0	High	1
AT1G08200.1	S-nitrosylation [C140(100); C173(100); C187(100); C239(100)]	pep chromosome:TAIR10:1:2573818:2576844:-1 gene:AT1G08200 transcript:AT1G08200.1 gene_biotype:protein_coding transcript_biotype:protein_coding gene_symbol:AXS2 description:UDP-D-apiose/UDP-D-xylose synthase 2 [Source:NCBI gene (formerly Entrezgene);Acc:837341]	837341	AT1G08200; AT1G08200.1	AXS2	ath:AT1G08200; Q8L9F5; Q94B32; Q9SGE0	High	High	Master Protein	0	0	86.283	43	15	64	4	389	43.8	5.87	128.58	15		0	High	1
AT1G08250.1	S-nitrosylation [C224(100)]	pep chromosome:TAIR10:1:2588776:2590609:-1 gene:AT1G08250 transcript:AT1G08250.1 gene_biotype:protein_coding transcript_biotype:protein_coding gene_symbol:ADT6 description:arogenate dehydratase 6 [Source:NCBI gene (formerly Entrezgene);Acc:837345]	837345	AT1G08250; AT1G08250.1	ADT6	ath:AT1G08250; Q9SGD6	High	High	Master Protein	0	0	18.819	14	3	6	2	413	44.8	6.58	15.11	3		0	High	1
AT1G08360.1	S-nitrosylation [C65(100); C163(100)]	pep chromosome:TAIR10:1:2635939:2638004:1 gene:AT1G08360 transcript:AT1G08360.1 gene_biotype:protein_coding transcript_biotype:protein_coding gene_symbol:AT1G08360 description:Ribosomal protein L1p/L10e family [Source:NCBI gene (formerly Entrezgene);Acc:837356]	837356	AT1G08360; AT1G08360.1	RPL10AA	ath:AT1G08360; Q8VZB9; Q9SJF4	High	High	Master Protein	0	0	91.609	31	7	143	1	216	24.5	9.88	409.6	7		0	High	1
AT1G08370.1	S-nitrosylation [C123(100)]	pep chromosome:TAIR10:1:2638037:2640663:1 gene:AT1G08370 transcript:AT1G08370.1 gene_biotype:protein_coding transcript_biotype:protein_coding gene_symbol:DCP1 description:decapping 1 [Source:NCBI gene (formerly Entrezgene);Acc:837357]	837357	AT1G08370; AT1G08370.1		ath:AT1G08370; O64895; Q9SJF3	High	High	Master Protein	0	0	30.478	16	4	12	4	367	40.6	5.66	26.23	4		0	High	1
AT1G08410.1	Phospho [S299(99)]	pep chromosome:TAIR10:1:2646144:2649440:1 gene:AT1G08410 transcript:AT1G08410.1 gene_biotype:protein_coding transcript_biotype:protein_coding gene_symbol:AT1G08410 description:P-loop containing nucleoside triphosphate hydrolases superfamily protein [Source:NCBI gene (formerly Entrezgene);Acc:837361]	837361	AT1G08410; AT1G08410.1	LSG1-2	ath:AT1G08410; Q9SJF1	High	High	Master Protein	0	0	18.477	7	3	7	1	589	66.7	5.85	24.29	3		0	High	1
AT1G08420.1	Phospho [S627(100); S658(100); S975(100); S979(99.6); T999(100)]; S-nitrosylation [C106(100); C167(100); C310(100); C920(100)]	pep chromosome:TAIR10:1:2649459:2657110:1 gene:AT1G08420 transcript:AT1G08420.1 gene_biotype:protein_coding transcript_biotype:protein_coding gene_symbol:BSL2 description:BRI1 suppressor 1 (BSU1)-like 2 [Source:NCBI gene (formerly Entrezgene);Acc:837362]	837362	AT1G08420; AT1G08420.1	BSL2	ath:AT1G08420; Q0WKX2; Q9SJF0	High	High	Master Protein	0	0	86.106	23	16	92	5	1018	108.5	5.74	192.63	16		0	High	1
AT1G08450.1	S-nitrosylation [C114(100); C146(100); C343(100)]	pep chromosome:TAIR10:1:2667825:2671957:-1 gene:AT1G08450 transcript:AT1G08450.1 gene_biotype:protein_coding transcript_biotype:protein_coding gene_symbol:CRT3 description:calreticulin 3 [Source:NCBI gene (formerly Entrezgene);Acc:837365]	837365	AT1G08450; AT1G08450.1	CRT3	ath:AT1G08450; O04153; Q93ZR4; Q9SJE7	High	High	Master Protein	0	0	111.344	41	17	59	17	424	49.8	6.13	190.09	17		0	High	1
AT1G08490.1	S-nitrosylation [C251(100)]	pep chromosome:TAIR10:1:2685659:2688658:-1 gene:AT1G08490 transcript:AT1G08490.1 gene_biotype:protein_coding transcript_biotype:protein_coding gene_symbol:CPNIFS description:chloroplastic NIFS-like cysteine desulfurase [Source:NCBI gene (formerly Entrezgene);Acc:837370]	837370	AT1G08490; AT1G08490.1	NFS2	ath:AT1G08490; Q93WX6; Q9SJE3	High	High	Master Protein	0	0	18.407	11	4	8	4	463	50.5	6.71	21.26	4		0	High	1
AT1G08520.1	S-nitrosylation [C309(100); C371(100)]	pep chromosome:TAIR10:1:2696381:2701022:1 gene:AT1G08520 transcript:AT1G08520.1 gene_biotype:protein_coding transcript_biotype:protein_coding gene_symbol:ALB1 description:ALBINA 1 [Source:NCBI gene (formerly Entrezgene);Acc:837374]	837374	AT1G08520; AT1G08520.1	CHLD	ath:AT1G08520; B9DFK0; Q8GUL4; Q8VZU7; Q93YN7; Q9SJE1; Q9SWY5	High	High	Master Protein	0	0	20.545	8	4	8	4	760	83.2	5.35	26.97	4		0	High	1
AT1G08550.1	S-nitrosylation [C231(100)]	pep chromosome:TAIR10:1:2706868:2709988:1 gene:AT1G08550 transcript:AT1G08550.1 gene_biotype:protein_coding transcript_biotype:protein_coding gene_symbol:NPQ1 description:non-photochemical quenching 1 [Source:NCBI gene (formerly Entrezgene);Acc:837377]	837377	AT1G08550; AT1G08550.1	VDE1	ath:AT1G08550; Q39249; Q9SJD9	High	High	Master Protein	0	0	70.799	41	13	23	13	462	52	5.29	74.55	13		0	High	1
AT1G08640.1	Phospho [S136(100)]	pep chromosome:TAIR10:1:2748361:2751620:-1 gene:AT1G08640 transcript:AT1G08640.1 gene_biotype:protein_coding transcript_biotype:protein_coding gene_symbol:CJD1 description:Chloroplast J-like domain 1 [Source:NCBI gene (formerly Entrezgene);Acc:837386]	837386	AT1G08640; AT1G08640.1	CJD1	ath:AT1G08640; Q8H167; Q8LB27; Q93WG3; Q9FRS1	High	High	Master Protein	0	0	16.178	13	3	13	3	294	32.9	9.82	34.52	3		0	High	1
AT1G08680.1	Phospho [S157(100); S192(100); S196(100); S210(100); S225(100); S236(100); S413(100)]	pep chromosome:TAIR10:1:2762589:2768967:1 gene:AT1G08680 transcript:AT1G08680.1 gene_biotype:protein_coding transcript_biotype:protein_coding gene_symbol:ZIGA4 description:ARF GAP-like zinc finger-containing protein ZIGA4 [Source:NCBI gene (formerly Entrezgene);Acc:837390]	837390	AT1G08680; AT1G08680.1	AGD14	ath:AT1G08680; Q67YQ3; Q8RXE7; Q9FRR6; Q9FRR7; Q9FVH3	High	High	Master Protein	0	0	84.552	27	12	80	12	649	71.3	5.64	178.59	12		0	High	1
AT1G08700.1	Phospho [S308(99.4)]	pep chromosome:TAIR10:1:2769615:2771477:-1 gene:AT1G08700 transcript:AT1G08700.1 gene_biotype:protein_coding transcript_biotype:protein_coding gene_symbol:PS1 description:Presenilin-1 [Source:NCBI gene (formerly Entrezgene);Acc:837391]	837391	AT1G08700; AT1G08700.1		ath:AT1G08700; O64668; Q8L9V0	High	High	Master Protein	0.00078	0.00063	3.154	4	1	1	1	453	49.3	4.86	0	1		0	High	1
AT1G08720.1	Phospho [S114(100); T413(99.7)]	pep chromosome:TAIR10:1:2773941:2779308:1 gene:AT1G08720 transcript:AT1G08720.1 gene_biotype:protein_coding transcript_biotype:protein_coding gene_symbol:EDR1 description:Protein kinase superfamily protein [Source:NCBI gene (formerly Entrezgene);Acc:837393]	837393	AT1G08720; AT1G08720.1	EDR1	ath:AT1G08720; Q9FPR3; Q9FRR5	High	High	Master Protein	0	0	26.107	15	7	14	6	933	103.5	6.06	19.86	7		0	High	1
AT1G08760.1	Phospho [S299(100); S507(99.5); S616(100)]	pep chromosome:TAIR10:1:2805044:2808623:1 gene:AT1G08760 transcript:AT1G08760.1 gene_biotype:protein_coding transcript_biotype:protein_coding gene_symbol:AT1G08760 description:GPI-anchored adhesin-like protein, putative (DUF936) [Source:NCBI gene (formerly Entrezgene);Acc:837398]	837398	AT1G08760; AT1G08760.1	CORD2	ath:AT1G08760; Q9FRR2	High	High	Master Protein	0	0	20.697	9	5	11	5	748	80.7	9.57	12.19	5		0	High	1
AT1G08800.3	Phospho [S190(99.7); S257(99.7); S485(99.1); S825(100); S834(100); T989(100)]	pep chromosome:TAIR10:1:2813053:2817639:-1 gene:AT1G08800 transcript:AT1G08800.3 gene_biotype:protein_coding transcript_biotype:protein_coding gene_symbol:AT1G08800 description:myosin-binding protein (Protein of unknown function, DUF593) [Source:NCBI gene (formerly Entrezgene);Acc:837402]	837402	AT1G08800; AT1G08800.3	MYOB1	ath:AT1G08800; F4HXQ7; Q8GXM3; Q9FRQ9	High	High	Master Protein	0	0	37.82	12	8	22	8	1113	125.4	4.77	67.97	8		0	High	1
AT1G08820.4	Phospho [S130(100)]	pep chromosome:TAIR10:1:2821354:2825481:-1 gene:AT1G08820 transcript:AT1G08820.4 gene_biotype:protein_coding transcript_biotype:protein_coding gene_symbol:VAP27-2 description:vamp/synaptobrevin-associated protein 27-2 [Source:NCBI gene (formerly Entrezgene);Acc:837404]	837404	AT1G08820; AT1G08820.4	PVA22	ath:AT1G08820; B9DHD7; Q6UQE9; Q8VXW8; Q9FRQ7	High	High	Master Protein	0	0	12.113	9	2	39	2	386	43.2	7.01	83.74	2		0	High	1
AT1G08830.1	S-nitrosylation [C101(100); C145(100)]	pep chromosome:TAIR10:1:2827060:2829315:1 gene:AT1G08830 transcript:AT1G08830.1 gene_biotype:protein_coding transcript_biotype:protein_coding gene_symbol:CSD1 description:copper/zinc superoxide dismutase 1 [Source:NCBI gene (formerly Entrezgene);Acc:837405]	837405	AT1G08830; AT1G08830.1	CSD1	A3FMJ0; ath:AT1G08830; P24704; Q9FRQ6	High	High	Master Protein	0	0	39.81	49	5	86	4	152	15.1	5.6	165.97	5	Cadmium and glutathione	1	High	1
AT1G08930.2	Phospho [S35(100)]	pep chromosome:TAIR10:1:2873465:2877270:1 gene:AT1G08930 transcript:AT1G08930.2 gene_biotype:protein_coding transcript_biotype:protein_coding gene_symbol:ERD6 description:Major facilitator superfamily protein [Source:NCBI gene (formerly Entrezgene);Acc:837414]	837414	AT1G08930; AT1G08930.2	ERD6	ath:AT1G08930; O04036; O65799	High	High	Master Protein	0	0	15.888	7	3	6	3	496	54.3	8.53	8.33	3		0	High	1
AT1G08980.1	S-nitrosylation [C213(100)]; Phospho [S24(100)]	pep chromosome:TAIR10:1:2884351:2886621:1 gene:AT1G08980 transcript:AT1G08980.1 gene_biotype:protein_coding transcript_biotype:protein_coding gene_symbol:AMI1 description:amidase 1 [Source:NCBI gene (formerly Entrezgene);Acc:837418]	837418	AT1G08980; AT1G08980.1	AMI1	ath:AT1G08980; O04032; Q9FR37	High	High	Master Protein	0	0	21.005	15	4	6	4	425	45	6.27	18.96	4		0	High	1
AT1G09010.1	S-nitrosylation [C188(100); C442(100); C681(100)]	pep chromosome:TAIR10:1:2895166:2899446:-1 gene:AT1G09010 transcript:AT1G09010.1 gene_biotype:protein_coding transcript_biotype:protein_coding gene_symbol:AT1G09010 description:glycoside hydrolase family 2 protein [Source:NCBI gene (formerly Entrezgene);Acc:837422]	837422	AT1G09010; AT1G09010.1	EBM	ath:AT1G09010; O04029; Q75W54	High	High	Master Protein	0	0	56.841	18	10	16	10	944	107.6	6.46	45.95	10		0	High	1
AT1G09020.1	Phospho [S142(100)]	pep chromosome:TAIR10:1:2899776:2904862:-1 gene:AT1G09020 transcript:AT1G09020.1 gene_biotype:protein_coding transcript_biotype:protein_coding gene_symbol:SNF4 description:sucrose nonfermenting-like protein [Source:NCBI gene (formerly Entrezgene);Acc:837423]	837423	AT1G09020; AT1G09020.1	SNF4	ath:AT1G09020; O04028; Q2QCL5; Q944A6; Q9FV59	High	High	Master Protein	0	0	24.183	12	4	8	4	487	53.4	6.68	14.48	4		0	High	1
AT1G09050.2	Phospho [S860(99)]	pep chromosome:TAIR10:1:2918010:2920919:1 gene:AT1G09050 transcript:AT1G09050.2 gene_biotype:protein_coding transcript_biotype:protein_coding gene_symbol:AT1G09050 description:arginine-glutamic acid dipeptide repeat protein [Source:NCBI gene (formerly Entrezgene);Acc:837426]	837426	AT1G09050; AT1G09050.2		ath:AT1G09050; Q8RX35	High	High	Master Protein	0.00028	0.00026	4.441	3	1	1	1	916	102.3	8.47	4.01	1		0	High	1
AT1G09070.1	Phospho [S142(98.9)]	pep chromosome:TAIR10:1:2927502:2929107:1 gene:AT1G09070 transcript:AT1G09070.1 gene_biotype:protein_coding transcript_biotype:protein_coding gene_symbol:SRC2 description:soybean regulated by cold-2 [Source:NCBI gene (formerly Entrezgene);Acc:837428]	837428	AT1G09070; AT1G09070.1	SRC2	ath:AT1G09070; O04023; O81814	High	High	Master Protein	0	0	27.734	17	4	29	4	324	34.2	6.95	10.75	4		0	High	1
AT1G09100.1	S-nitrosylation [C224(100); C384(100)]	pep chromosome:TAIR10:1:2936528:2939363:-1 gene:AT1G09100 transcript:AT1G09100.1 gene_biotype:protein_coding transcript_biotype:protein_coding gene_symbol:RPT5B description:26S proteasome AAA-ATPase subunit RPT5B [Source:NCBI gene (formerly Entrezgene);Acc:837431]	837431	AT1G09100; AT1G09100.1	RPT5B	ath:AT1G09100; O04019; Q93V77	High	High	Master Protein	0	0	75.518	39	10	44	2	423	47	5.02	130.17	10		0	High	1
AT1G09130.3	Phospho [T117(100)]	pep chromosome:TAIR10:1:2939577:2942288:-1 gene:AT1G09130 transcript:AT1G09130.3 gene_biotype:protein_coding transcript_biotype:protein_coding gene_symbol:AT1G09130 description:ATP-dependent caseinolytic (Clp) protease/crotonase family protein [Source:NCBI gene (formerly Entrezgene);Acc:837432]	837432	AT1G09130; AT1G09130.3		A0A654ED95; F4HZE0	High	High	Master Protein	0	0	51.667	23	7	58	7	370	40.9	8.75	221.04	7		0	High	1
AT1G09150.1	S-nitrosylation [C6(100)]	pep chromosome:TAIR10:1:2946030:2949159:1 gene:AT1G09150 transcript:AT1G09150.1 gene_biotype:protein_coding transcript_biotype:protein_coding gene_symbol:AT1G09150 description:pseudouridine synthase and archaeosine transglycosylase (PUA) domain-containing protein [Source:NCBI gene (formerly Entrezgene);Acc:837434]	837434	AT1G09150; AT1G09150.1		A0A178WGM6; ath:AT1G09150	High	High	Master Protein	0	0	12.693	18	2	3	2	181	20.4	8.66	10.26	2		0	High	1
AT1G09210.1	S-nitrosylation [C108(100); C337(100)]	pep chromosome:TAIR10:1:2972638:2977002:-1 gene:AT1G09210 transcript:AT1G09210.1 gene_biotype:protein_coding transcript_biotype:protein_coding gene_symbol:CRT1b description:calreticulin 1b [Source:NCBI gene (formerly Entrezgene);Acc:837441]	837441	AT1G09210; AT1G09210.1	CRT2	ath:AT1G09210; O04152; O80486; Q38858; Q94AW7	High	High	Master Protein	0	0	102.168	45	14	48	11	424	48.1	4.53	153.3	14		0	High	1
AT1G09270.2	S-nitrosylation [C199(100); C236(100); C293(100); C355(100); C439(100)]	pep chromosome:TAIR10:1:2994331:2998222:1 gene:AT1G09270 transcript:AT1G09270.2 gene_biotype:protein_coding transcript_biotype:protein_coding gene_symbol:IMPA-4 description:importin alpha isoform 4 [Source:NCBI gene (formerly Entrezgene);Acc:837448]	837448	AT1G09270; AT1G09270.2	IMPA4	ath:AT1G09270; F4HZG6; O49602; O80480; Q94KD4	High	High	Master Protein	0	0	103.883	48	16	40	3	538	59.4	5.33	162.75	16		0	High	1
AT1G09270.3	S-nitrosylation [C117(100); C154(100); C211(100); C273(100); C357(100)]; Met-loss [N-Term]	pep chromosome:TAIR10:1:2994414:2998222:1 gene:AT1G09270 transcript:AT1G09270.3 gene_biotype:protein_coding transcript_biotype:protein_coding gene_symbol:IMPA-4 description:importin alpha isoform 4 [Source:NCBI gene (formerly Entrezgene);Acc:837448]		AT1G09270.3			High	High	Master Protein	0	0	84.1	48	12	33	1	456	50	4.89	140.92	12		0	High	1
AT1G09290.1	S-nitrosylation [C265(100)]	pep chromosome:TAIR10:1:3001439:3003762:-1 gene:AT1G09290 transcript:AT1G09290.1 gene_biotype:protein_coding transcript_biotype:protein_coding gene_symbol:AT1G09290 description:uncharacterized protein [Source:NCBI gene (formerly Entrezgene);Acc:837450]	837450	AT1G09290; AT1G09290.1		ath:AT1G09290; Q7XBQ8	High	High	Master Protein	0	0	14.393	17	3	6	3	348	38.5	6.79	17.54	3		0	High	1
AT1G09300.1	S-nitrosylation [C104(100); C228(100)]	pep chromosome:TAIR10:1:3003763:3008381:1 gene:AT1G09300 transcript:AT1G09300.1 gene_biotype:protein_coding transcript_biotype:protein_coding gene_symbol:AT1G09300 description:Metallopeptidase M24 family protein [Source:NCBI gene (formerly Entrezgene);Acc:837451]	837451	AT1G09300; AT1G09300.1	ICP55	ath:AT1G09300; F4HZG9; F4HZH0; Q8GYQ0; Q9ZPZ5; W6HYK5	High	High	Master Protein	0	0	14.868	10	3	3	3	493	54.9	7.33	8.87	3		0	High	1
AT1G09310.1	S-nitrosylation [C21(100)]	pep chromosome:TAIR10:1:3008910:3009898:1 gene:AT1G09310 transcript:AT1G09310.1 gene_biotype:protein_coding transcript_biotype:protein_coding gene_symbol:AT1G09310 description:plant/protein (Protein of unknown function, DUF538) [Source:NCBI gene (formerly Entrezgene);Acc:837452]	837452	AT1G09310; AT1G09310.1		ath:AT1G09310; Q9ZPZ4	High	High	Master Protein	0	0	38.994	41	6	23	5	179	19.9	5.38	56.39	6		0	High	1
AT1G09340.2	S-nitrosylation [C162(100); C177(100)]; Phospho [S99(100); S200(100)]	pep chromosome:TAIR10:1:3015237:3018338:1 gene:AT1G09340 transcript:AT1G09340.2 gene_biotype:protein_coding transcript_biotype:protein_coding gene_symbol:CRB description:chloroplast RNA binding protein [Source:NCBI gene (formerly Entrezgene);Acc:837455]	837455	AT1G09340; AT1G09340.2	CRB	A0A1P8ATL2	High	High	Master Protein	0	0	155.615	61	19	362	19	379	43.2	7.12	820.13	19		0	High	1
AT1G09430.1	Phospho [S244(100)]; S-nitrosylation [C163(100); C323(100); C412(100)]	pep chromosome:TAIR10:1:3041996:3045541:1 gene:AT1G09430 transcript:AT1G09430.1 gene_biotype:protein_coding transcript_biotype:protein_coding gene_symbol:ACLA-3 description:ATP-citrate lyase A-3 [Source:NCBI gene (formerly Entrezgene);Acc:837466]	837466	AT1G09430; AT1G09430.1	ACLA-3	ath:AT1G09430; O80526	High	High	Master Protein	0	0	52.973	28	7	28	7	424	46.9	5.26	64.65	7		0	High	1
AT1G09450.1	Phospho [Y508(100)]	pep chromosome:TAIR10:1:3048966:3053163:1 gene:AT1G09450 transcript:AT1G09450.1 gene_biotype:protein_coding transcript_biotype:protein_coding gene_symbol:Haspin description:Protein kinase superfamily protein [Source:NCBI gene (formerly Entrezgene);Acc:837468]	837468	AT1G09450; AT1G09450.1	HASPIN	ath:AT1G09450; O80528; Q84WE0	High	High	Master Protein	0.00028	0.00025	4.219	2	1	1	1	599	67.9	5.63	2.72	1		0	High	1
AT1G09490.1	S-nitrosylation [C114(100); C156(100)]	pep chromosome:TAIR10:1:3063936:3065949:1 gene:AT1G09490 transcript:AT1G09490.1 gene_biotype:protein_coding transcript_biotype:protein_coding gene_symbol:AT1G09490 description:NAD(P)-binding Rossmann-fold superfamily protein [Source:NCBI gene (formerly Entrezgene);Acc:837474]	837474	AT1G09490; AT1G09490.1		A0A178WBP0	High	High	Master Protein	0	0	16.331	35	5	5	5	322	35.6	5.81	13.77	5		0	High	1
AT1G09520.1	Phospho [S209(100)]	pep chromosome:TAIR10:1:3070915:3072074:-1 gene:AT1G09520 transcript:AT1G09520.1 gene_biotype:protein_coding transcript_biotype:protein_coding gene_symbol:AT1G09520 description:uncharacterized protein [Source:NCBI gene (formerly Entrezgene);Acc:837478]	837478	AT1G09520; AT1G09520.1		ath:AT1G09520; O80535	High	High	Master Protein	0.0009	0.0007	2.943	8	1	2	1	260	28	8.41	2	1		0	High	1
AT1G09620.1	S-nitrosylation [C36(100); C203(100); C252(100); C352(100); C449(100); C641(100); C741(100); C814(100); C863(100); C880(100); C969(100)]	pep chromosome:TAIR10:1:3112778:3116699:-1 gene:AT1G09620 transcript:AT1G09620.1 gene_biotype:protein_coding transcript_biotype:protein_coding gene_symbol:AT1G09620 description:ATP binding/leucine-tRNA ligases/aminoacyl-tRNA ligase [Source:NCBI gene (formerly Entrezgene);Acc:837489]	837489	AT1G09620; AT1G09620.1		ath:AT1G09620; F4I116; Q56WB9	High	High	Master Protein	0	0	205.247	38	31	77	31	1091	123.4	6.02	216.13	31		0	High	1
AT1G09630.1	S-nitrosylation [C38(100)]	pep chromosome:TAIR10:1:3118155:3119815:-1 gene:AT1G09630 transcript:AT1G09630.1 gene_biotype:protein_coding transcript_biotype:protein_coding gene_symbol:RAB11c description:RAB GTPase 11C [Source:NCBI gene (formerly Entrezgene);Acc:837490]	837490	AT1G09630; AT1G09630.1	RABA2A	ath:AT1G09630; O04486	High	High	Master Protein	0	0	35.403	41	7	16	4	217	24.1	6.6	36.18	7		0	High	1
AT1G09640.1	S-nitrosylation [C343(100)]	pep chromosome:TAIR10:1:3119739:3122542:1 gene:AT1G09640 transcript:AT1G09640.1 gene_biotype:protein_coding transcript_biotype:protein_coding gene_symbol:AT1G09640 description:Translation elongation factor EF1B, gamma chain [Source:NCBI gene (formerly Entrezgene);Acc:837491]	837491	AT1G09640; AT1G09640.1		ath:AT1G09640; O04487; Q8RXL5	High	High	Master Protein	0	0	122.427	45	15	121	6	414	46.6	5.48	358.14	15		0	High	1
AT1G09730.1	Phospho [S32(100); S36(100)]	pep chromosome:TAIR10:1:3147667:3154380:-1 gene:AT1G09730 transcript:AT1G09730.1 gene_biotype:protein_coding transcript_biotype:protein_coding gene_symbol:AT1G09730 description:Cysteine proteinases superfamily protein [Source:NCBI gene (formerly Entrezgene);Acc:837501]	837501	AT1G09730; AT1G09730.1	ASP1	F4I133	High	High	Master Protein	0.00028	0.00026	4.511	5	2	5	2	963	109.6	4.5	0	2		0	High	1
AT1G09740.2	S-nitrosylation [C98(100)]	pep chromosome:TAIR10:1:3154415:3156300:1 gene:AT1G09740 transcript:AT1G09740.2 gene_biotype:protein_coding transcript_biotype:protein_coding gene_symbol:AT1G09740 description:Adenine nucleotide alpha hydrolases-like superfamily protein [Source:NCBI gene (formerly Entrezgene);Acc:837502]	837502	AT1G09740; AT1G09740.2		A0A178WG91; ath:AT1G09740; Q84TF6	High	High	Master Protein	0	0	15.461	15	2	5	2	171	18.1	6.51	12.31	2		0	High	1
AT1G09750.1	S-nitrosylation [C405(100); C448(100)]	pep chromosome:TAIR10:1:3157501:3159148:1 gene:AT1G09750 transcript:AT1G09750.1 gene_biotype:protein_coding transcript_biotype:protein_coding gene_symbol:AT1G09750 description:Eukaryotic aspartyl protease family protein [Source:NCBI gene (formerly Entrezgene);Acc:837504]	837504	AT1G09750; AT1G09750.1	AED3	ath:AT1G09750; O04496; Q94K53	High	High	Master Protein	0	0	22.02	19	6	13	6	449	47.6	7.52	25.42	6		0	High	1
AT1G09760.1	Phospho [T191(100)]	pep chromosome:TAIR10:1:3159125:3161692:-1 gene:AT1G09760 transcript:AT1G09760.1 gene_biotype:protein_coding transcript_biotype:protein_coding gene_symbol:U2A' description:U2 small nuclear ribonucleoprotein A [Source:NCBI gene (formerly Entrezgene);Acc:837505]	837505	AT1G09760; AT1G09760.1		ath:AT1G09760; O04497; P43333	High	High	Master Protein	0	0	31.738	31	5	10	5	249	28	6.05	34.86	5		0	High	1
AT1G09770.1	S-nitrosylation [C107(100); C752(100)]; Phospho [T226(100); T343(100); T399(100); T441(99.4)]	pep chromosome:TAIR10:1:3161832:3165616:1 gene:AT1G09770 transcript:AT1G09770.1 gene_biotype:protein_coding transcript_biotype:protein_coding gene_symbol:CDC5 description:cell division cycle 5 [Source:NCBI gene (formerly Entrezgene);Acc:837506]	837506	AT1G09770; AT1G09770.1	CDC5	ath:AT1G09770; B9DFT0; O04498; P92948; Q6R0C5	High	High	Master Protein	0	0	99.673	30	19	44	19	844	95.7	6.77	94.41	19		0	High	1
AT1G09780.1	Phospho [S80(100); S333(100); S373(98.9)]; S-nitrosylation [C39(100); C100(100); C355(100); C444(100)]	pep chromosome:TAIR10:1:3165370:3167924:-1 gene:AT1G09780 transcript:AT1G09780.1 gene_biotype:protein_coding transcript_biotype:protein_coding gene_symbol:iPGAM1 description:Phosphoglycerate mutase, 2,3-bisphosphoglycerate-independent [Source:NCBI gene (formerly Entrezgene);Acc:837507]	837507	AT1G09780; AT1G09780.1	PGM1	ath:AT1G09780; O04499; Q8H161; Q8LD62; Q93ZF2; Q94AY0	High	High	Master Protein	0	0	204.954	59	22	280	15	557	60.5	5.53	1084.88	22		0	High	1
AT1G09795.1	S-nitrosylation [C101(100)]	pep chromosome:TAIR10:1:3173534:3176910:1 gene:AT1G09795 transcript:AT1G09795.1 gene_biotype:protein_coding transcript_biotype:protein_coding gene_symbol:ATP-PRT2 description:ATP phosphoribosyl transferase 2 [Source:NCBI gene (formerly Entrezgene);Acc:837509]	837509	AT1G09795; AT1G09795.1	HISN1B	ath:AT1G09795; Q8GSJ1; Q8L9K8; Q9SLW4	High	High	Master Protein	0	0	21.134	13	5	14	3	413	44.7	6.8	21.12	5		0	High	1
AT1G09800.2	Phospho [S31(100)]	pep chromosome:TAIR10:1:3177121:3180734:-1 gene:AT1G09800 transcript:AT1G09800.2 gene_biotype:protein_coding transcript_biotype:protein_coding gene_symbol:AT1G09800 description:Pseudouridine synthase family protein [Source:NCBI gene (formerly Entrezgene);Acc:837510]	837510	AT1G09800; AT1G09800.2		ath:AT1G09800; F4I2L0	High	High	Master Protein	0.00017	0.00011	8.619	7	1	2	1	372	41.5	7.46	5.33	1		0	High	1
AT1G09830.1	S-nitrosylation [C411(100)]	pep chromosome:TAIR10:1:3192568:3195044:-1 gene:AT1G09830 transcript:AT1G09830.1 gene_biotype:protein_coding transcript_biotype:protein_coding gene_symbol:PUR2 description:Glycinamide ribonucleotide (GAR) synthetase [Source:NCBI gene (formerly Entrezgene);Acc:837515]	837515	AT1G09830; AT1G09830.1	PUR2	ath:AT1G09830; O04505; P52420	High	High	Master Protein	0	0	10.34	10	3	4	3	532	56.4	5.67	4.63	3		0	High	1
AT1G09850.1	S-nitrosylation [C323(100)]	pep chromosome:TAIR10:1:3201685:3204150:1 gene:AT1G09850 transcript:AT1G09850.1 gene_biotype:protein_coding transcript_biotype:protein_coding gene_symbol:XBCP3 description:xylem bark cysteine peptidase 3 [Source:NCBI gene (formerly Entrezgene);Acc:837517]	837517	AT1G09850; AT1G09850.1	XBCP3	ath:AT1G09850; Q0WVJ5	High	High	Master Protein	0.00018	0.00011	8.951	13	3	4	3	437	48	6.46	4.91	3		0	High	1
AT1G09870.1	S-nitrosylation [C433(100); C455(100)]	pep chromosome:TAIR10:1:3205579:3208714:1 gene:AT1G09870 transcript:AT1G09870.1 gene_biotype:protein_coding transcript_biotype:protein_coding gene_symbol:AT1G09870 description:histidine acid phosphatase family protein [Source:NCBI gene (formerly Entrezgene);Acc:837519]	837519	AT1G09870; AT1G09870.1		ath:AT1G09870; Q941B2	High	High	Master Protein	0	0	14.29	9	4	4	4	487	54.8	7.96	8	4		0	High	1
AT1G09940.1	S-nitrosylation [C170(100)]	pep chromosome:TAIR10:1:3236908:3239554:-1 gene:AT1G09940 transcript:AT1G09940.1 gene_biotype:protein_coding transcript_biotype:protein_coding gene_symbol:HEMA2 description:Glutamyl-tRNA reductase family protein [Source:NCBI gene (formerly Entrezgene);Acc:837528]	837528	AT1G09940; AT1G09940.1	HEMA2	ath:AT1G09940; O04950; P49294; Q0WQP1; Q4V3B7	High	High	Master Protein	0.00017	0.00011	8.468	6	3	3	1	530	58.3	8.6	6.02	3		0	High	1
AT1G09970.2	Phospho [S656(100)]	pep chromosome:TAIR10:1:3252317:3255654:1 gene:AT1G09970 transcript:AT1G09970.2 gene_biotype:protein_coding transcript_biotype:protein_coding gene_symbol:LRR XI-23 description:Leucine-rich receptor-like protein kinase family protein [Source:NCBI gene (formerly Entrezgene);Acc:837531]	837531	AT1G09970; AT1G09970.2	RLK7	ath:AT1G09970; F4I2N7; O04517; Q56X19; Q8W4B5; Q941F6	High	High	Master Protein	0.00027	0.00025	4.12	2	1	2	1	977	107.4	5.91	5.63	1		0	High	1
AT1G10020.1	Phospho [S349(99.2)]	pep chromosome:TAIR10:1:3269539:3272110:-1 gene:AT1G10020 transcript:AT1G10020.1 gene_biotype:protein_coding transcript_biotype:protein_coding gene_symbol:AT1G10020 description:formin-like protein (DUF1005) [Source:NCBI gene (formerly Entrezgene);Acc:837537]	837537	AT1G10020; AT1G10020.1		ath:AT1G10020; O80593	High	High	Master Protein	0.00017	0.00021	7.594	4	1	1	1	461	49.4	9.19	4.41	1		0	High	1
AT1G10170.4	Phospho [S1130(100)]	pep chromosome:TAIR10:1:3333595:3338084:-1 gene:AT1G10170 transcript:AT1G10170.4 gene_biotype:protein_coding transcript_biotype:protein_coding gene_symbol:NFXL1 description:NF-X-like 1 [Source:NCBI gene (formerly Entrezgene);Acc:837555]	837555	AT1G10170; AT1G10170.4	NFXL1	A0A1P8AVZ2	High	High	Master Protein	0	0	21.213	5	4	7	4	1209	133	8.09	16.24	4		0	High	1
AT1G10290.1	Phospho [S533(99.5); S712(99.5)]; Acetyl [N-Term]; S-nitrosylation [C342(100); C428(100); C759(100)]	pep chromosome:TAIR10:1:3370402:3377463:1 gene:AT1G10290 transcript:AT1G10290.1 gene_biotype:protein_coding transcript_biotype:protein_coding gene_symbol:ADL6 description:dynamin-like protein 6 [Source:NCBI gene (formerly Entrezgene);Acc:837568]	837568	AT1G10290; AT1G10290.1	DRP2A	ath:AT1G10290; Q0WPR7; Q56YX7; Q9SE83; Q9SY71	High	High	Master Protein	0	0	122.888	32	24	81	13	914	99.1	9.04	105.7	24		0	High	1
AT1G10310.1	S-nitrosylation [C167(100)]	pep chromosome:TAIR10:1:3381447:3384003:-1 gene:AT1G10310 transcript:AT1G10310.1 gene_biotype:protein_coding transcript_biotype:protein_coding gene_symbol:AT1G10310 description:NAD(P)-binding Rossmann-fold superfamily protein [Source:NCBI gene (formerly Entrezgene);Acc:837570]	837570	AT1G10310; AT1G10310.1		ath:AT1G10310; Q8LA87; Q9SY73	High	High	Master Protein	0	0	19.774	19	3	7	3	242	25.3	8.28	6.78	3		0	High	1
AT1G10360.1	S-nitrosylation [C199(100)]	pep chromosome:TAIR10:1:3395551:3396953:-1 gene:AT1G10360 transcript:AT1G10360.1 gene_biotype:protein_coding transcript_biotype:protein_coding gene_symbol:GSTU18 description:glutathione S-transferase TAU 18 [Source:NCBI gene (formerly Entrezgene);Acc:837575]	837575	AT1G10360; AT1G10360.1	GSTU18	ath:AT1G10360; Q9FUS9; Q9SY78	High	High	Master Protein	0	0	15.993	12	3	9	3	227	25.9	7.17	9.44	3		0	High	1
AT1G10370.1	S-nitrosylation [C145(100); C199(100)]	pep chromosome:TAIR10:1:3396883:3398358:-1 gene:AT1G10370 transcript:AT1G10370.1 gene_biotype:protein_coding transcript_biotype:protein_coding gene_symbol:ERD9 description:Glutathione S-transferase family protein [Source:NCBI gene (formerly Entrezgene);Acc:837576]	837576	AT1G10370; AT1G10370.1	GSTU17	ath:AT1G10370; Q94II0; Q9FUS8; Q9SY80	High	High	Master Protein	0	0	32.058	25	5	12	5	227	25.3	6.6	22.45	5		0	High	1
AT1G10390.3	Phospho [S716(100); S755(99.3); T756(99.2)]	pep chromosome:TAIR10:1:3407024:3412838:-1 gene:AT1G10390 transcript:AT1G10390.3 gene_biotype:protein_coding transcript_biotype:protein_coding gene_symbol:AT1G10390 description:Nucleoporin autopeptidase [Source:NCBI gene (formerly Entrezgene);Acc:837579]	837579	AT1G10390; AT1G10390.3	NUP98A	ath:AT1G10390; Q8RY25; Q9SY83	High	High	Master Protein	0	0	29.955	5	4	32	4	1041	106.2	8.79	40.95	4		0	High	1
AT1G10430.2	S-nitrosylation [C17(100); C130(100)]	pep chromosome:TAIR10:1:3428478:3430924:-1 gene:AT1G10430 transcript:AT1G10430.2 gene_biotype:protein_coding transcript_biotype:protein_coding gene_symbol:PP2A-2 description:protein phosphatase 2A-2 [Source:NCBI gene (formerly Entrezgene);Acc:837583]	837583	AT1G10430; AT1G10430.2	PP2A2	ath:AT1G10430; Q07098	High	High	Master Protein	0	0	36.296	22	4	14	2	306	34.9	4.89	34.56	4		0	High	1
AT1G10450.3	Phospho [S749(98.3)]	pep chromosome:TAIR10:1:3432160:3437979:1 gene:AT1G10450 transcript:AT1G10450.3 gene_biotype:protein_coding transcript_biotype:protein_coding gene_symbol:SNL6 description:paired amphipathic helix Sin3-like protein [Source:NCBI gene (formerly Entrezgene);Acc:837584]	837584	AT1G10450; AT1G10450.3	SNL6	ath:AT1G10450; F4I4C3; Q9XIK6	High	High	Master Protein	0.00029	0.00027	4.918	4	2	3	2	1173	134.3	7.42	4.01	2		0	High	1
AT1G10490.1	Phospho [S661(100)]	pep chromosome:TAIR10:1:3453191:3460620:1 gene:AT1G10490 transcript:AT1G10490.1 gene_biotype:protein_coding transcript_biotype:protein_coding gene_symbol:AT1G10490 description:GNAT acetyltransferase (DUF699) [Source:NCBI gene (formerly Entrezgene);Acc:837589]	837589	AT1G10490; AT1G10490.1		ath:AT1G10490; Q0WVY1; Q9XIK4	High	High	Master Protein	0	0	23.088	6	4	6	4	1028	115.5	7.33	16.62	4		0	High	1
AT1G10510.1	S-nitrosylation [C489(100)]	pep chromosome:TAIR10:1:3461635:3465786:1 gene:AT1G10510 transcript:AT1G10510.1 gene_biotype:protein_coding transcript_biotype:protein_coding gene_symbol:emb2004 description:RNI-like superfamily protein [Source:NCBI gene (formerly Entrezgene);Acc:837591]	837591	AT1G10510; AT1G10510.1	EMB2004	ath:AT1G10510; Q93ZV8	High	High	Master Protein	0	0	58.591	25	10	22	10	605	64.7	7.58	47.2	10		0	High	1
AT1G10522.1	S-nitrosylation [C115(100)]	pep chromosome:TAIR10:1:3469512:3471488:1 gene:AT1G10522 transcript:AT1G10522.1 gene_biotype:protein_coding transcript_biotype:protein_coding gene_symbol:PRIN2 description:Serine/Threonine-kinase [Source:NCBI gene (formerly Entrezgene);Acc:837593]	837593	AT1G10522; AT1G10522.1	PRIN2	ath:AT1G10522; Q9XIK0	High	High	Master Protein	0	0	26.091	33	4	10	4	179	20.2	5.96	27.51	4		0	High	1
AT1G10630.1	S-nitrosylation [C159(100)]	pep chromosome:TAIR10:1:3512739:3514824:-1 gene:AT1G10630 transcript:AT1G10630.1 gene_biotype:protein_coding transcript_biotype:protein_coding gene_symbol:ARFA1F description:ADP-ribosylation factor A1F [Source:NCBI gene (formerly Entrezgene);Acc:837606]	837606	AT1G10630; AT1G10630.1	ARFA1F	A0A178W4P5; ath:AT1G10630; Q6ID97	High	High	Master Protein	0	0	72.41	71	10	95	1	181	20.6	6.95	187.13	10		0	High	1
AT1G10670.2	S-nitrosylation [C323(100)]	pep chromosome:TAIR10:1:3535555:3538281:1 gene:AT1G10670 transcript:AT1G10670.2 gene_biotype:protein_coding transcript_biotype:protein_coding gene_symbol:ACLA-1 description:ATP-citrate lyase A-1 [Source:NCBI gene (formerly Entrezgene);Acc:837610]	837610	AT1G10670; AT1G10670.2	ACLA-1	ath:AT1G10670; Q56WG2; Q8LAY1; Q9SGY2	High	High	Master Protein	0	0	56.502	26	7	18	5	423	46.6	5.5	53.79	7		0	High	1
AT1G10700.1	S-nitrosylation [C102(100)]	pep chromosome:TAIR10:1:3554104:3556544:1 gene:AT1G10700 transcript:AT1G10700.1 gene_biotype:protein_coding transcript_biotype:protein_coding gene_symbol:PRS3 description:phosphoribosyl pyrophosphate (PRPP) synthase 3 [Source:NCBI gene (formerly Entrezgene);Acc:837613]	837613	AT1G10700; AT1G10700.1	PRS3	ath:AT1G10700; Q93Z66; Q9SAD2; Q9SGY0; Q9XFR3	High	High	Master Protein	0	0	22.726	16	4	8	4	411	44.7	7.93	20.81	4		0	High	1
AT1G10760.3	S-nitrosylation [C643(100); C1015(100); C1284(100)]; Phospho [S210(100); S410(100)]	pep chromosome:TAIR10:1:3581034:3590928:-1 gene:AT1G10760 transcript:AT1G10760.3 gene_biotype:protein_coding transcript_biotype:protein_coding gene_symbol:SEX1 description:Pyruvate phosphate dikinase, PEP/pyruvate binding domain-containing protein [Source:NCBI gene (formerly Entrezgene);Acc:837619]	837619	AT1G10760; AT1G10760.3	GWD1	ath:AT1G10760; Q93VD0; Q940Z0; Q9FPP2; Q9SAC6; Q9SGX4	High	High	Master Protein	0	0	203.565	33	32	97	32	1399	156.5	5.92	235.54	32		0	High	1
AT1G10810.2	S-nitrosylation [C241(100)]; Phospho [S247(99.3)]	pep chromosome:TAIR10:1:3599166:3600877:1 gene:AT1G10810 transcript:AT1G10810.2 gene_biotype:protein_coding transcript_biotype:protein_coding gene_symbol:AT1G10810 description:NAD(P)-linked oxidoreductase superfamily protein [Source:NCBI gene (formerly Entrezgene);Acc:837624]	837624	AT1G10810; AT1G10810.2		A0A1P8AWD7	High	High	Master Protein	0.00028	0.00026	4.395	11	2	2	1	255	27.8	6.4	4.38	2		0	High	1
AT1G10840.1	S-nitrosylation [C132(100)]	pep chromosome:TAIR10:1:3607631:3610616:-1 gene:AT1G10840 transcript:AT1G10840.1 gene_biotype:protein_coding transcript_biotype:protein_coding gene_symbol:TIF3H1 description:translation initiation factor 3 subunit H1 [Source:NCBI gene (formerly Entrezgene);Acc:837627]	837627	AT1G10840; AT1G10840.1	TIF3H1	ath:AT1G10840; F4I5Y8; Q9C5Z2; Q9SAB9	High	High	Master Protein	0	0	71.684	31	8	38	8	337	38.3	4.92	125.56	8		0	High	1
AT1G10850.1	Phospho [S450(100); S654(99.3)]	pep chromosome:TAIR10:1:3611490:3614613:1 gene:AT1G10850 transcript:AT1G10850.1 gene_biotype:protein_coding transcript_biotype:protein_coding gene_symbol:AT1G10850 description:Leucine-rich repeat protein kinase family protein [Source:NCBI gene (formerly Entrezgene);Acc:3766694]	3766694	AT1G10850; AT1G10850.1		ath:AT1G10850; Q940B9	High	High	Master Protein	0	0	11.699	7	4	6	4	663	72.7	7.83	6.34	4		0	High	1
AT1G10870.2	Phospho [S359(100)]	pep chromosome:TAIR10:1:3616610:3623806:-1 gene:AT1G10870 transcript:AT1G10870.2 gene_biotype:protein_coding transcript_biotype:protein_coding gene_symbol:AGD4 description:ARF-GAP domain 4 [Source:NCBI gene (formerly Entrezgene);Acc:837629]	837629	AT1G10870; AT1G10870.2	AGD4	A0A1P8AMD8; A0A8T2GI11	High	High	Master Protein	0	0	18.029	7	3	9	3	780	87.4	6.6	26.87	3		0	High	1
AT1G10900.3	Phospho [S224(100)]	pep chromosome:TAIR10:1:3632132:3637250:-1 gene:AT1G10900 transcript:AT1G10900.3 gene_biotype:protein_coding transcript_biotype:protein_coding gene_symbol:AT1G10900 description:Phosphatidylinositol-4-phosphate 5-kinase family protein [Source:NCBI gene (formerly Entrezgene);Acc:837633]	837633	AT1G10900; AT1G10900.3	PIP5K7	ath:AT1G10900; O04095; Q9SUI2	High	High	Master Protein	0.00078	0.00063	3.231	1	1	1	1	754	85.9	8.65	2.22	1		0	High	1
AT1G10940.2	S-nitrosylation [C150(100)]; Phospho [S142(100); S162(97.9)]	pep chromosome:TAIR10:1:3655813:3658608:-1 gene:AT1G10940 transcript:AT1G10940.2 gene_biotype:protein_coding transcript_biotype:protein_coding gene_symbol:SNRK2.4 description:Protein kinase superfamily protein [Source:NCBI gene (formerly Entrezgene);Acc:837637]	837637	AT1G10940; AT1G10940.2	SNRK24	F4I7B6	High	High	Master Protein	0	0	18.014	13	5	10	1	371	42.1	5.77	11.33	5		0	High	1
AT1G10950.1	S-nitrosylation [C103(100); C428(100)]	pep chromosome:TAIR10:1:3659204:3664264:1 gene:AT1G10950 transcript:AT1G10950.1 gene_biotype:protein_coding transcript_biotype:protein_coding gene_symbol:TMN1 description:transmembrane nine 1 [Source:NCBI gene (formerly Entrezgene);Acc:837638]	837638	AT1G10950; AT1G10950.1	TMN1	ath:AT1G10950; O04091; Q0WMB1; Q940G0	High	High	Master Protein	0	0	15.762	6	3	15	3	589	66.8	7.65	22.42	3		0	High	1
AT1G10960.1	S-nitrosylation [C70(100); C91(100); C96(100); C99(100); C129(100)]	pep chromosome:TAIR10:1:3664187:3665040:1 gene:AT1G10960 transcript:AT1G10960.1 gene_biotype:protein_coding transcript_biotype:protein_coding gene_symbol:FD1 description:ferredoxin 1 [Source:NCBI gene (formerly Entrezgene);Acc:837639]	837639	AT1G10960; AT1G10960.1	FD1	ath:AT1G10960; O04090; Q93Z60	High	High	Master Protein	0	0	65.273	59	4	125	3	148	15.9	4.54	387.22	4		0	High	1
AT1G11060.1	Phospho [S929(100)]	pep chromosome:TAIR10:1:3684568:3689892:1 gene:AT1G11060 transcript:AT1G11060.1 gene_biotype:protein_coding transcript_biotype:protein_coding gene_symbol:AT1G11060 description:WAPL (Wings apart-like protein regulation of heterochromatin) protein [Source:NCBI gene (formerly Entrezgene);Acc:837647]	837647	AT1G11060; AT1G11060.1	WAPL1	ath:AT1G11060; F4I7C7; O04085	High	High	Master Protein	0	0	10.722	3	2	5	2	930	103.6	6.58	5.27	2		0	High	1
AT1G11260.1	Phospho [S252(100); S514(100)]	pep chromosome:TAIR10:1:3777236:3780823:1 gene:AT1G11260 transcript:AT1G11260.1 gene_biotype:protein_coding transcript_biotype:protein_coding gene_symbol:STP1 description:sugar transporter 1 [Source:NCBI gene (formerly Entrezgene);Acc:837667]	837667	AT1G11260; AT1G11260.1	STP1	ath:AT1G11260; P23586; Q56Z12; Q8H775; Q8LBC8; Q9SXB1	High	High	Master Protein	0	0	52.157	12	6	26	6	522	57.6	8.94	83.47	6		0	High	1
AT1G11310.1	Phospho [S570(100)]; S-nitrosylation [C95(100)]	pep chromosome:TAIR10:1:3800500:3804233:-1 gene:AT1G11310 transcript:AT1G11310.1 gene_biotype:protein_coding transcript_biotype:protein_coding gene_symbol:MLO2 description:Seven transmembrane MLO family protein [Source:NCBI gene (formerly Entrezgene);Acc:837673]	837673	AT1G11310; AT1G11310.1	MLO2	ath:AT1G11310; Q9SXB6	High	High	Master Protein	0.00029	0.00027	4.891	6	3	10	3	573	65.5	9.36	12.28	3		0	High	1
AT1G11330.2	Phospho [S482(100); S817(100)]	pep chromosome:TAIR10:1:3809795:3813809:1 gene:AT1G11330 transcript:AT1G11330.2 gene_biotype:protein_coding transcript_biotype:protein_coding gene_symbol:AT1G11330 description:S-locus lectin protein kinase family protein [Source:NCBI gene (formerly Entrezgene);Acc:837675]	837675	AT1G11330; AT1G11330.2		ath:AT1G11330; Q0TV72; Q9SXB8	High	High	Master Protein	0	0	11.544	6	3	4	3	842	94.3	7.96	7.68	3		0	High	1
AT1G11350.1	Phospho [S670(99.5); S823(100)]	pep chromosome:TAIR10:1:3817424:3820887:-1 gene:AT1G11350 transcript:AT1G11350.1 gene_biotype:protein_coding transcript_biotype:protein_coding gene_symbol:SD1-13 description:S-domain-1 13 [Source:NCBI gene (formerly Entrezgene);Acc:837677]	837677	AT1G11350; AT1G11350.1	SD113	ath:AT1G11350; Q9LPZ9; Q9ZT06	High	High	Master Protein	0	0	9.228	5	3	6	3	830	93.2	7.46	6.78	3		0	High	1
AT1G11360.3	Phospho [S23(99.4); S24(100)]; S-nitrosylation [C145(100)]	pep chromosome:TAIR10:1:3821443:3823088:-1 gene:AT1G11360 transcript:AT1G11360.3 gene_biotype:protein_coding transcript_biotype:protein_coding gene_symbol:AT1G11360 description:Adenine nucleotide alpha hydrolases-like superfamily protein [Source:NCBI gene (formerly Entrezgene);Acc:837678]	837678	AT1G11360; AT1G11360.3		ath:AT1G11360; C0Z2J1	High	High	Master Protein	0	0	54.92	30	10	110	10	242	26.5	5.08	159.03	10		0	High	1
AT1G11410.4	Phospho [S488(99.4)]	pep chromosome:TAIR10:1:3841253:3844432:1 gene:AT1G11410 transcript:AT1G11410.4 gene_biotype:protein_coding transcript_biotype:protein_coding gene_symbol:AT1G11410 description:S-locus lectin protein kinase family protein [Source:NCBI gene (formerly Entrezgene);Acc:837683]	837683	AT1G11410; AT1G11410.4		A0A1P8AMR8; A0A8T2CBD2	High	High	Master Protein	0	0	9.861	4	3	8	3	852	96.7	8.13	12.67	3		0	High	1
AT1G11430.1	S-nitrosylation [C85(100); C187(100)]	pep chromosome:TAIR10:1:3847220:3849224:1 gene:AT1G11430 transcript:AT1G11430.1 gene_biotype:protein_coding transcript_biotype:protein_coding gene_symbol:MORF9 description:plastid developmental protein DAG [Source:NCBI gene (formerly Entrezgene);Acc:837685]	837685	AT1G11430; AT1G11430.1	MORF9	ath:AT1G11430; Q8LB30; Q9LPZ1	High	High	Master Protein	0	0	44.213	39	6	18	6	232	26.2	8.88	59.95	6		0	High	1
AT1G11480.1	Phospho [S226(100); S440(98.5); S498(100); S512(100)]	pep chromosome:TAIR10:1:3864043:3867000:-1 gene:AT1G11480 transcript:AT1G11480.1 gene_biotype:protein_coding transcript_biotype:protein_coding gene_symbol:AT1G11480 description:eukaryotic translation initiation factor-like protein [Source:NCBI gene (formerly Entrezgene);Acc:837691]	837691	AT1G11480; AT1G11480.1		Q94C21	High	High	Master Protein	0	0	22.193	14	6	11	6	578	64	9.76	10.19	6		0	High	1
AT1G11650.2	Phospho [S333(100)]; S-nitrosylation [C298(100)]	pep chromosome:TAIR10:1:3914774:3918243:1 gene:AT1G11650 transcript:AT1G11650.2 gene_biotype:protein_coding transcript_biotype:protein_coding gene_symbol:RBP45B description:RNA-binding (RRM/RBD/RNP motifs) family protein [Source:NCBI gene (formerly Entrezgene);Acc:837708]	837708	AT1G11650; AT1G11650.2	RBP45B	ath:AT1G11650; C0Z2Q4; F4I8Z2; Q8LBV8; Q9SAB3	High	High	Master Protein	0	0	29.067	23	5	36	4	405	44.1	5.87	130.73	5		0	High	1
AT1G11660.3	Phospho [S741(98.5)]; S-nitrosylation [C140(100)]	pep chromosome:TAIR10:1:3920656:3924566:1 gene:AT1G11660 transcript:AT1G11660.3 gene_biotype:protein_coding transcript_biotype:protein_coding gene_symbol:AT1G11660 description:heat shock protein 70 (Hsp 70) family protein [Source:NCBI gene (formerly Entrezgene);Acc:837710]	837710	AT1G11660; AT1G11660.3	HSP70-16	ath:AT1G11660; Q9SAB1	High	High	Master Protein	0	0	59.64	20	10	24	10	763	85.2	5.71	50.25	10		0	High	1
AT1G11680.1	S-nitrosylation [C261(100)]	pep chromosome:TAIR10:1:3938422:3940871:1 gene:AT1G11680 transcript:AT1G11680.1 gene_biotype:protein_coding transcript_biotype:protein_coding gene_symbol:CYP51G1 description:CYTOCHROME P450 51G1 [Source:NCBI gene (formerly Entrezgene);Acc:837712]	837712	AT1G11680; AT1G11680.1	CYP51G1	ath:AT1G11680; Q9SAA9	High	High	Master Protein	0	0	13.373	8	3	4	3	488	55.5	8.29	7.5	3		0	High	1
AT1G11700.1	Phospho [S85(99.1); S115(99.5); S167(100); S172(100)]	pep chromosome:TAIR10:1:3945584:3946757:1 gene:AT1G11700 transcript:AT1G11700.1 gene_biotype:protein_coding transcript_biotype:protein_coding gene_symbol:AT1G11700 description:senescence regulator (Protein of unknown function, DUF584) [Source:NCBI gene (formerly Entrezgene);Acc:837714]	837714	AT1G11700; AT1G11700.1	S40-5	ath:AT1G11700; Q9SAA7	High	High	Master Protein	0	0	19.974	23	4	21	4	201	21.8	5.83	35.57	4		0	High	1
AT1G11720.2	S-nitrosylation [C1068(100)]	pep chromosome:TAIR10:1:3951366:3957044:1 gene:AT1G11720 transcript:AT1G11720.2 gene_biotype:protein_coding transcript_biotype:protein_coding gene_symbol:SS3 description:starch synthase 3 [Source:NCBI gene (formerly Entrezgene);Acc:837716]	837716	AT1G11720; AT1G11720.2	SS3	A0A178W4M9; A0A8T2GFU1; F4IAG1	High	High	Master Protein	0	0	80.557	15	13	25	13	1094	124.2	6.76	67.02	13	Starch metabolism	1	High	1
AT1G11750.2	S-nitrosylation [C224(100)]	pep chromosome:TAIR10:1:3967483:3969877:1 gene:AT1G11750 transcript:AT1G11750.2 gene_biotype:protein_coding transcript_biotype:protein_coding gene_symbol:CLPP6 description:CLP protease proteolytic subunit 6 [Source:NCBI gene (formerly Entrezgene);Acc:837719]	837719	AT1G11750; AT1G11750.2	CLPP6	F4IAG5	High	High	Master Protein	0	0	33.069	21	5	24	5	289	31.3	9.28	23.41	5		0	High	1
AT1G11840.2	S-nitrosylation [C149(100)]; Acetyl [N-Term]	pep chromosome:TAIR10:1:3995158:3997965:1 gene:AT1G11840 transcript:AT1G11840.2 gene_biotype:protein_coding transcript_biotype:protein_coding gene_symbol:GLX1 description:glyoxalase/bleomycin resistance protein/dioxygenase superfamily protein [Source:NCBI gene (formerly Entrezgene);Acc:837731]	837731	AT1G11840; AT1G11840.2	GLX1	ath:AT1G11840; B9DFN6; B9DGT0; F4IAH9; O65398; Q3EDE2; Q940A4	High	High	Master Protein	0	0	50.789	34	9	46	8	283	31.9	5.27	137.53	9		0	High	1
AT1G11860.3	S-nitrosylation [C90(100); C103(100); C112(100); C166(100); C236(100); C291(100)]; Phospho [S189(100)]	pep chromosome:TAIR10:1:4001113:4003355:1 gene:AT1G11860 transcript:AT1G11860.3 gene_biotype:protein_coding transcript_biotype:protein_coding gene_symbol:AT1G11860 description:Glycine cleavage T-protein family [Source:NCBI gene (formerly Entrezgene);Acc:837733]	837733	AT1G11860; AT1G11860.3		A0A2H1ZEA9	High	High	Master Protein	0	0	224.781	65	23	383	23	423	46.3	8.75	903.53	23		0	High	1
AT1G11870.2	S-nitrosylation [C430(100)]	pep chromosome:TAIR10:1:4003757:4007015:1 gene:AT1G11870 transcript:AT1G11870.2 gene_biotype:protein_coding transcript_biotype:protein_coding gene_symbol:SRS description:Seryl-tRNA synthetase [Source:NCBI gene (formerly Entrezgene);Acc:837734]	837734	AT1G11870; AT1G11870.2	OVA7	ath:AT1G11870; F4IAJ3; O65395; Q8RWT8; Q944K1	High	High	Master Protein	0	0	34.621	16	5	24	5	514	57.3	6.95	71.91	5		0	High	1
AT1G11890.1	Phospho [T11(100)]	pep chromosome:TAIR10:1:4010757:4013104:1 gene:AT1G11890 transcript:AT1G11890.1 gene_biotype:protein_coding transcript_biotype:protein_coding gene_symbol:SEC22 description:Synaptobrevin family protein [Source:NCBI gene (formerly Entrezgene);Acc:837737]	837737	AT1G11890; AT1G11890.1	SEC221	ath:AT1G11890; O65393; Q94AU2	High	High	Master Protein	0	0	40.43	23	5	16	5	218	25.3	9	52.4	5		0	High	1
AT1G11910.2	S-nitrosylation [C422(100); C436(100); C473(100)]	pep chromosome:TAIR10:1:4016712:4020765:-1 gene:AT1G11910 transcript:AT1G11910.2 gene_biotype:protein_coding transcript_biotype:protein_coding gene_symbol:APA1 description:aspartic proteinase A1 [Source:NCBI gene (formerly Entrezgene);Acc:837740]	837740	AT1G11910; AT1G11910.2	APA1	A0A1P8AV08	High	High	Master Protein	0	0	86.725	39	13	47	12	517	56	5.67	155.76	13		0	High	1
AT1G12000.1	S-nitrosylation [C166(100); C224(100); C247(100); C285(100)]; Phospho [S16(100)]	pep chromosome:TAIR10:1:4049896:4053871:-1 gene:AT1G12000 transcript:AT1G12000.1 gene_biotype:protein_coding transcript_biotype:protein_coding gene_symbol:AT1G12000 description:Phosphofructokinase family protein [Source:NCBI gene (formerly Entrezgene);Acc:837752]	837752	AT1G12000; AT1G12000.1	PFP-BETA1	ath:AT1G12000; O65379; Q8W4M5	High	High	Master Protein	0	0	83.753	39	15	45	8	566	61.4	6.1	83.16	15		0	High	1
AT1G12050.1	S-nitrosylation [C66(100)]	pep chromosome:TAIR10:1:4072741:4076207:1 gene:AT1G12050 transcript:AT1G12050.1 gene_biotype:protein_coding transcript_biotype:protein_coding gene_symbol:AT1G12050 description:fumarylacetoacetase [Source:NCBI gene (formerly Entrezgene);Acc:837757]	837757	AT1G12050; AT1G12050.1	FAH	ath:AT1G12050; O65374; Q8RW90	High	High	Master Protein	0	0	30.574	14	5	25	5	421	46.1	5.55	53.6	5		0	High	1
AT1G12230.2	S-nitrosylation [C151(100); C163(100)]	pep chromosome:TAIR10:1:4147962:4151056:1 gene:AT1G12230 transcript:AT1G12230.2 gene_biotype:protein_coding transcript_biotype:protein_coding gene_symbol:AT1G12230 description:Aldolase superfamily protein [Source:NCBI gene (formerly Entrezgene);Acc:837776]	837776	AT1G12230; AT1G12230.2		ath:AT1G12230; F4IC59	High	High	Master Protein	0	0	35.169	24	9	23	9	427	46.5	7.78	38.41	9		0	High	1
AT1G12240.1	S-nitrosylation [C314(100); C558(100); C608(100)]	pep chromosome:TAIR10:1:4153641:4157653:1 gene:AT1G12240 transcript:AT1G12240.1 gene_biotype:protein_coding transcript_biotype:protein_coding gene_symbol:ATBETAFRUCT4 description:Glycosyl hydrolases family 32 protein [Source:NCBI gene (formerly Entrezgene);Acc:837777]	837777	AT1G12240; AT1G12240.1	BFRUCT4	ath:AT1G12240; Q39041; Q7DLW9; Q8GX36	High	High	Master Protein	0	0	54.756	19	9	33	7	664	73.8	5.63	77.46	9		0	High	1
AT1G12250.1	S-nitrosylation [C277(100)]	pep chromosome:TAIR10:1:4159227:4161506:1 gene:AT1G12250 transcript:AT1G12250.1 gene_biotype:protein_coding transcript_biotype:protein_coding gene_symbol:AT1G12250 description:Pentapeptide repeat-containing protein [Source:NCBI gene (formerly Entrezgene);Acc:837778]	837778	AT1G12250; AT1G12250.1	TL20.3	ath:AT1G12250; Q8H1Q1; Q94C72; Q9FWX1	High	High	Master Protein	0	0	43.531	31	6	15	6	280	30	8.44	40.36	6		0	High	1
AT1G12270.1	S-nitrosylation [C443(100); C494(100)]	pep chromosome:TAIR10:1:4172035:4174730:1 gene:AT1G12270 transcript:AT1G12270.1 gene_biotype:protein_coding transcript_biotype:protein_coding gene_symbol:Hop1 description:stress-inducible protein [Source:NCBI gene (formerly Entrezgene);Acc:837781]	837781	AT1G12270; AT1G12270.1	HOP1	ath:AT1G12270; Q7Y1Y9; Q9LNB6	High	High	Master Protein	0	0	127.255	34	14	105	11	572	64.5	6.28	275.87	14		0	High	1
AT1G12380.1	Phospho [S219(100)]	pep chromosome:TAIR10:1:4214258:4217412:-1 gene:AT1G12380 transcript:AT1G12380.1 gene_biotype:protein_coding transcript_biotype:protein_coding gene_symbol:AT1G12380 description:uncharacterized protein [Source:NCBI gene (formerly Entrezgene);Acc:837793]	837793	AT1G12380; AT1G12380.1		A0A178W786; ath:AT1G12380	High	High	Master Protein	0.00299	0.00277	2.119	2	1	6	1	793	88.3	8.21	0	1		0	High	1
AT1G12410.1	S-nitrosylation [C162(100)]	pep chromosome:TAIR10:1:4223030:4225254:1 gene:AT1G12410 transcript:AT1G12410.1 gene_biotype:protein_coding transcript_biotype:protein_coding gene_symbol:CLP2 description:CLP protease proteolytic subunit 2 [Source:NCBI gene (formerly Entrezgene);Acc:837797]	837797	AT1G12410; AT1G12410.1	CLPR2	ath:AT1G12410; Q93ZD4; Q9XJ36	High	High	Master Protein	0	0	24.957	22	6	10	6	279	31.2	9.14	30.55	6		0	High	1
AT1G12460.1	Phospho [S807(100)]	pep chromosome:TAIR10:1:4247218:4250758:1 gene:AT1G12460 transcript:AT1G12460.1 gene_biotype:protein_coding transcript_biotype:protein_coding gene_symbol:AT1G12460 description:Leucine-rich repeat protein kinase family protein [Source:NCBI gene (formerly Entrezgene);Acc:837803]	837803	AT1G12460; AT1G12460.1		ath:AT1G12460; B9DI39; C0LGE4; Q84WP1; Q9LN92; Q9LN98	High	High	Master Protein	0	0	11.889	3	2	6	2	882	97	6.29	15.91	2		0	High	1
AT1G12470.1	S-nitrosylation [C624(100)]	pep chromosome:TAIR10:1:4250945:4257392:1 gene:AT1G12470 transcript:AT1G12470.1 gene_biotype:protein_coding transcript_biotype:protein_coding gene_symbol:AT1G12470 description:zinc ion binding protein [Source:NCBI gene (formerly Entrezgene);Acc:837804]	837804	AT1G12470; AT1G12470.1	VPS18	ath:AT1G12470; F4IDS7; Q9LN91; Q9LN97	High	High	Master Protein	0	0	32.399	8	7	13	7	988	112.2	5.34	17.4	7		0	High	1
AT1G12480.1	Phospho [S59(100); S86(100)]	pep chromosome:TAIR10:1:4257268:4259300:-1 gene:AT1G12480 transcript:AT1G12480.1 gene_biotype:protein_coding transcript_biotype:protein_coding gene_symbol:OZS1 description:C4-dicarboxylate transporter/malic acid transport protein [Source:NCBI gene (formerly Entrezgene);Acc:837805]	837805	AT1G12480; AT1G12480.1	SLAC1	ath:AT1G12480; Q9LD83	High	High	Master Protein	0	0	10.614	5	2	2	2	556	63.2	9.19	6.12	2		0	High	1
AT1G12580.1	Phospho [S342(98.8)]	pep chromosome:TAIR10:1:4282794:4285876:1 gene:AT1G12580 transcript:AT1G12580.1 gene_biotype:protein_coding transcript_biotype:protein_coding gene_symbol:PEPKR1 description:phosphoenolpyruvate carboxylase-related kinase 1 [Source:NCBI gene (formerly Entrezgene);Acc:837815]	837815	AT1G12580; AT1G12580.1		A0A178WE53; ath:AT1G12580	High	High	Master Protein	0.0003	0.00028	5.547	4	1	1	1	522	57.4	5.59	3.14	1		0	High	1
AT1G12610.1	Phospho [S177(100)]	pep chromosome:TAIR10:1:4289883:4291017:-1 gene:AT1G12610 transcript:AT1G12610.1 gene_biotype:protein_coding transcript_biotype:protein_coding gene_symbol:DDF1 description:Integrase-type DNA-binding superfamily protein [Source:NCBI gene (formerly Entrezgene);Acc:837817]	837817	AT1G12610; AT1G12610.1	DREB1F	ath:AT1G12610; Q0WRV1; Q6J9N3; Q9LN86	High	High	Master Protein	0.00017	0.00021	7.641	5	1	8	1	209	23.6	5.36	12.6	1		0	High	1
AT1G12680.1	Phospho [S36(100)]	pep chromosome:TAIR10:1:4319877:4323265:-1 gene:AT1G12680 transcript:AT1G12680.1 gene_biotype:protein_coding transcript_biotype:protein_coding gene_symbol:PEPKR2 description:phosphoenolpyruvate carboxylase-related kinase 2 [Source:NCBI gene (formerly Entrezgene);Acc:837824]	837824	AT1G12680; AT1G12680.1	PEPKR2	ath:AT1G12680; Q8W490; Q9LN78	High	High	Master Protein	0.00079	0.00064	3.347	2	1	1	1	470	52	8.7	2.77	1		0	High	1
AT1G12760.1	Phospho [S195(100)]	pep chromosome:TAIR10:1:4348498:4350993:1 gene:AT1G12760 transcript:AT1G12760.1 gene_biotype:protein_coding transcript_biotype:protein_coding gene_symbol:AT1G12760 description:Zinc finger, C3HC4 type (RING finger) family protein [Source:NCBI gene (formerly Entrezgene);Acc:837832]	837832	AT1G12760; AT1G12760.1		ath:AT1G12760; Q2V4N8; Q9LN71	High	High	Master Protein	0	0	21.461	5	2	19	2	408	45.1	5.59	70.68	2		0	High	1
AT1G12775.1	Phospho [Y511(100)]	pep chromosome:TAIR10:1:4353842:4355929:1 gene:AT1G12775 transcript:AT1G12775.1 gene_biotype:protein_coding transcript_biotype:protein_coding gene_symbol:AT1G12775 description:Pentatricopeptide repeat (PPR) superfamily protein [Source:NCBI gene (formerly Entrezgene);Acc:3766712]	3766712	AT1G12775; AT1G12775.1		ath:AT1G12775; Q9LPX2	High	High	Master Protein	0.00029	0.00027	5.201	5	2	2	1	644	72.3	6.48	2.34	2		0	High	1
AT1G12780.1	S-nitrosylation [C146(100); C267(100)]	pep chromosome:TAIR10:1:4355926:4358894:-1 gene:AT1G12780 transcript:AT1G12780.1 gene_biotype:protein_coding transcript_biotype:protein_coding gene_symbol:UGE1 description:UDP-D-glucose/UDP-D-galactose 4-epimerase 1 [Source:NCBI gene (formerly Entrezgene);Acc:837834]	837834	AT1G12780; AT1G12780.1	UGE1	ath:AT1G12780; B9DI57; Q42605; Q9LPX1	High	High	Master Protein	0	0	55.927	36	8	17	8	351	39.1	6.57	46.18	8		0	High	1
AT1G12840.1	S-nitrosylation [C199(100); C318(100); C338(100)]	pep chromosome:TAIR10:1:4374205:4378514:1 gene:AT1G12840 transcript:AT1G12840.1 gene_biotype:protein_coding transcript_biotype:protein_coding gene_symbol:DET3 description:vacuolar ATP synthase subunit C (VATC) / V-ATPase C subunit / vacuolar proton pump C subunit (DET3) [Source:NCBI gene (formerly Entrezgene);Acc:837840]	837840	AT1G12840; AT1G12840.1	VHA-C	ath:AT1G12840; Q9SDS7	High	High	Master Protein	0	0	67.529	49	14	41	14	375	42.6	5.54	90.88	14		0	High	1
AT1G12900.5	Phospho [S173(100); S247(95.7); S315(99); S355(100)]; S-nitrosylation [C258(100); C382(100); C393(100)]	pep chromosome:TAIR10:1:4392438:4394454:-1 gene:AT1G12900 transcript:AT1G12900.5 gene_biotype:protein_coding transcript_biotype:protein_coding gene_symbol:GAPA-2 description:glyceraldehyde 3-phosphate dehydrogenase A subunit 2 [Source:NCBI gene (formerly Entrezgene);Acc:837848]	837848	AT1G12900; AT1G12900.5	GAPA-2	A0A1P8APR6; A0A8T2GBX2	High	High	Master Protein	0	0	166.981	61	20	244	7	441	47.6	8.25	660.25	20		0	High	1
AT1G12920.1	Acetyl [N-Term]; S-nitrosylation [C386(100)]	pep chromosome:TAIR10:1:4396348:4398193:-1 gene:AT1G12920 transcript:AT1G12920.1 gene_biotype:protein_coding transcript_biotype:protein_coding gene_symbol:ERF1-2 description:eukaryotic release factor 1-2 [Source:NCBI gene (formerly Entrezgene);Acc:837850]	837850	AT1G12920; AT1G12920.1	ERF1-2	ath:AT1G12920; Q147G8; Q39098; Q39223; Q41987; Q9LPV8	High	High	Master Protein	0	0	49.473	24	7	27	3	434	48.9	5.35	83.35	7		0	High	1
AT1G13020.1	Phospho [S175(100); S508(100)]	pep chromosome:TAIR10:1:4440404:4443954:-1 gene:AT1G13020 transcript:AT1G13020.1 gene_biotype:protein_coding transcript_biotype:protein_coding gene_symbol:EIF4B2 description:eukaryotic initiation factor 4B2 [Source:NCBI gene (formerly Entrezgene);Acc:837859]	837859	AT1G13020; AT1G13020.1	EIF4B2	ath:AT1G13020; Q0WMZ1; Q9LD20; Q9M7E8; Q9SAD7	High	High	Master Protein	0	0	40.05	23	8	49	7	549	59.3	8.72	73.64	8		0	High	1
AT1G13030.1	Phospho [S187(100)]	pep chromosome:TAIR10:1:4444043:4447412:-1 gene:AT1G13030 transcript:AT1G13030.1 gene_biotype:protein_coding transcript_biotype:protein_coding gene_symbol:AT1G13030 description:sphere organelles protein-like protein [Source:NCBI gene (formerly Entrezgene);Acc:837860]	837860	AT1G13030; AT1G13030.1	COIL	ath:AT1G13030; Q8RWK8; Q9SAD8	High	High	Master Protein	0	0	14.819	8	4	13	4	608	68.6	5.78	19.37	4		0	High	1
AT1G13060.1	S-nitrosylation [C109(100)]	pep chromosome:TAIR10:1:4452190:4454900:1 gene:AT1G13060 transcript:AT1G13060.1 gene_biotype:protein_coding transcript_biotype:protein_coding gene_symbol:PBE1 description:20S proteasome beta subunit E1 [Source:NCBI gene (formerly Entrezgene);Acc:837863]	837863	AT1G13060; AT1G13060.1	PBE1	ath:AT1G13060; O23717; Q949V2	High	High	Master Protein	0	0	64.623	54	7	42	3	274	29.6	6.43	119.79	7		0	High	1
AT1G13090.2	S-nitrosylation [C191(100)]	pep chromosome:TAIR10:1:4461738:4463469:1 gene:AT1G13090 transcript:AT1G13090.2 gene_biotype:protein_coding transcript_biotype:protein_coding gene_symbol:CYP71B28 description:cytochrome P450, family 71, subfamily B, polypeptide 28 [Source:NCBI gene (formerly Entrezgene);Acc:837866]	837866	AT1G13090; AT1G13090.2	CYP71B28	ath:AT1G13090; Q9SAE3	High	High	Master Protein	0	0	25.928	10	4	7	2	490	56.5	7.03	17.91	4		0	High	1
AT1G13110.1	S-nitrosylation [C184(100)]	pep chromosome:TAIR10:1:4467094:4469033:1 gene:AT1G13110 transcript:AT1G13110.1 gene_biotype:protein_coding transcript_biotype:protein_coding gene_symbol:CYP71B7 description:cytochrome P450, family 71 subfamily B, polypeptide 7 [Source:NCBI gene (formerly Entrezgene);Acc:837868]	837868	AT1G13110; AT1G13110.1	CYP71B7	ath:AT1G13110; Q96514	High	High	Master Protein	0	0	24.817	15	7	9	5	504	57.2	8.22	19.82	7		0	High	1
AT1G13170.2	Phospho [S236(100)]	pep chromosome:TAIR10:1:4488533:4492587:-1 gene:AT1G13170 transcript:AT1G13170.2 gene_biotype:protein_coding transcript_biotype:protein_coding gene_symbol:ORP1D description:OSBP(oxysterol binding protein)-related protein 1D [Source:NCBI gene (formerly Entrezgene);Acc:837875]	837875	AT1G13170; AT1G13170.2	ORP1D	F4HP28	High	High	Master Protein	0.00032	0.0003	6.949	2	1	2	1	837	95	6.8	6.81	1		0	High	1
AT1G13180.1	S-nitrosylation [C278(100)]	pep chromosome:TAIR10:1:4494924:4498469:1 gene:AT1G13180 transcript:AT1G13180.1 gene_biotype:protein_coding transcript_biotype:protein_coding gene_symbol:DIS1 description:Actin-like ATPase superfamily protein [Source:NCBI gene (formerly Entrezgene);Acc:837876]	837876	AT1G13180; AT1G13180.1	ARP3	ath:AT1G13180; Q9SAF1	High	High	Master Protein	0.00032	0.0003	6.916	8	2	2	2	427	47.6	5.63	2.78	2		0	High	1
AT1G13210.1	S-nitrosylation [C42(100)]; Phospho [S29(100)]	pep chromosome:TAIR10:1:4508906:4514010:-1 gene:AT1G13210 transcript:AT1G13210.1 gene_biotype:protein_coding transcript_biotype:protein_coding gene_symbol:ACA.l description:autoinhibited Ca2+/ATPase II [Source:NCBI gene (formerly Entrezgene);Acc:837881]	837881	AT1G13210; AT1G13210.1	ALA11	ath:AT1G13210; Q9SAF5	High	High	Master Protein	0	0	23.053	7	5	9	5	1203	136.5	6.98	16.26	5		0	High	1
AT1G13270.1	S-nitrosylation [C139(100); C198(100); C234(100)]	pep chromosome:TAIR10:1:4544889:4547373:1 gene:AT1G13270 transcript:AT1G13270.1 gene_biotype:protein_coding transcript_biotype:protein_coding gene_symbol:MAP1C description:methionine aminopeptidase 1B [Source:NCBI gene (formerly Entrezgene);Acc:837887]	837887	AT1G13270; AT1G13270.1	MAP1B	ath:AT1G13270; Q9FV52; Q9FX70	High	High	Master Protein	0	0	28.055	28	7	11	7	369	40.4	7.44	20.05	7		0	High	1
AT1G13280.1	S-nitrosylation [C110(100); C137(100)]	pep chromosome:TAIR10:1:4547388:4548894:1 gene:AT1G13280 transcript:AT1G13280.1 gene_biotype:protein_coding transcript_biotype:protein_coding gene_symbol:AOC4 description:allene oxide cyclase 4 [Source:NCBI gene (formerly Entrezgene);Acc:837888]	837888	AT1G13280; AT1G13280.1	AOC4	ath:AT1G13280; Q93ZC5; Q9FX69	High	High	Master Protein	0	0	45.877	37	7	30	7	254	27.8	9.07	89.91	7		0	High	1
AT1G13320.1	Met-loss+Acetyl [N-Term]; Phospho [S2(100)]; Acetyl [N-Term]; S-nitrosylation [C111(100); C172(100); C226(100); C238(100); C269(100); C290(100); C323(100); C441(100); C512(100)]	pep chromosome:TAIR10:1:4563428:4567849:-1 gene:AT1G13320 transcript:AT1G13320.1 gene_biotype:protein_coding transcript_biotype:protein_coding gene_symbol:PP2AA3 description:protein phosphatase 2A subunit A3 [Source:NCBI gene (formerly Entrezgene);Acc:837892]	837892	AT1G13320; AT1G13320.1	PP2AA3	ath:AT1G13320; Q38951; Q8LPH9; Q9FX65	High	High	Master Protein	0	0	124.913	43	17	82	9	587	65.5	5.07	246.48	17		0	High	1
AT1G13350.3	Phospho [S382(100); S404(100)]	pep chromosome:TAIR10:1:4572419:4576632:-1 gene:AT1G13350 transcript:AT1G13350.3 gene_biotype:protein_coding transcript_biotype:protein_coding gene_symbol:AT1G13350 description:Protein kinase superfamily protein [Source:NCBI gene (formerly Entrezgene);Acc:837895]	837895	AT1G13350; AT1G13350.3	PRP4KB	A0A1P8ASP4	High	High	Master Protein	0	0	11.173	4	2	7	2	834	95.7	7.28	16.93	2		0	High	1
AT1G13440.1	Phospho [S155(99.6); T188(100); S207(100); S214(99.1); S227(100); S236(100)]; S-nitrosylation [C156(100)]	pep chromosome:TAIR10:1:4608077:4610878:-1 gene:AT1G13440 transcript:AT1G13440.1 gene_biotype:protein_coding transcript_biotype:protein_coding gene_symbol:GAPC2 description:glyceraldehyde-3-phosphate dehydrogenase C2 [Source:NCBI gene (formerly Entrezgene);Acc:837904]	837904	AT1G13440; AT1G13440.1	GAPC2	ath:AT1G13440; B9DGZ4; Q9FX54	High	High	Master Protein	0	0	239.543	78	24	860	6	338	36.9	7.18	2544.58	24		0	High	1
AT1G13650.1	Phospho [S176(100)]	pep chromosome:TAIR10:1:4680432:4682382:-1 gene:AT1G13650 transcript:AT1G13650.1 gene_biotype:protein_coding transcript_biotype:protein_coding gene_symbol:AT1G13650 description:uncharacterized protein [Source:NCBI gene (formerly Entrezgene);Acc:837926]	837926	AT1G13650; AT1G13650.1		A2RVL9	High	High	Master Protein	0.00018	0.00011	8.844	8	1	1	1	286	32.6	5.69	7.52	1		0	High	1
AT1G13740.1	Phospho [T89(97.3); S112(100)]	pep chromosome:TAIR10:1:4713433:4715407:1 gene:AT1G13740 transcript:AT1G13740.1 gene_biotype:protein_coding transcript_biotype:protein_coding gene_symbol:AFP2 description:ABI five binding protein 2 [Source:NCBI gene (formerly Entrezgene);Acc:837934]	837934	AT1G13740; AT1G13740.1	AFP2	ath:AT1G13740; Q93ZQ8; Q9LMX5	High	High	Master Protein	0.00017	0.00011	8.634	11	2	6	2	348	38.2	7.9	8.67	2		0	High	1
AT1G13790.2	Phospho [S92(100)]	pep chromosome:TAIR10:1:4726865:4730425:1 gene:AT1G13790 transcript:AT1G13790.2 gene_biotype:protein_coding transcript_biotype:protein_coding gene_symbol:FDM4 description:XH/XS domain-containing protein [Source:NCBI gene (formerly Entrezgene);Acc:837939]	837939	AT1G13790; AT1G13790.2	FDM4	ath:AT1G13790; Q9LMH6	High	High	Master Protein	0.00017	0.00011	8.107	6	3	5	3	736	85.8	7.77	2.47	3		0	High	1
AT1G13820.1	S-nitrosylation [C131(100)]	pep chromosome:TAIR10:1:4735474:4737910:1 gene:AT1G13820 transcript:AT1G13820.1 gene_biotype:protein_coding transcript_biotype:protein_coding gene_symbol:AT1G13820 description:alpha/beta-Hydrolases superfamily protein [Source:NCBI gene (formerly Entrezgene);Acc:837943]	837943	AT1G13820; AT1G13820.1		ath:AT1G13820; Q6NL07	High	High	Master Protein	0.00028	0.00026	4.738	7	2	2	2	339	37.9	7.65	1.96	2		0	High	1
AT1G13920.4	Phospho [S160(100); S164(100); S180(99.3); S193(100)]	pep chromosome:TAIR10:1:4758084:4759754:1 gene:AT1G13920 transcript:AT1G13920.4 gene_biotype:protein_coding transcript_biotype:protein_coding gene_symbol:AT1G13920 description:Remorin family protein [Source:NCBI gene (formerly Entrezgene);Acc:837952]	837952	AT1G13920; AT1G13920.4		A0A1P8AQT9	High	High	Master Protein	0	0	21.795	14	5	13	5	378	43.2	10.02	21.27	5		0	High	1
AT1G13930.2	Phospho [S71(100)]	pep chromosome:TAIR10:1:4761012:4762666:1 gene:AT1G13930 transcript:AT1G13930.2 gene_biotype:protein_coding transcript_biotype:protein_coding gene_symbol:AT1G13930 description:oleosin-B3-like protein [Source:NCBI gene (formerly Entrezgene);Acc:837953]	837953	AT1G13930; AT1G13930.2		ath:AT1G13930; Q8LEH5; Q9XI93	High	High	Master Protein	0	0	89.454	71	8	85	8	155	16.2	4.92	156.4	8		0	High	1
AT1G13950.1	S-nitrosylation [C57(100); C80(100)]; Phospho [S77(98.9)]	pep chromosome:TAIR10:1:4773434:4774935:1 gene:AT1G13950 transcript:AT1G13950.1 gene_biotype:protein_coding transcript_biotype:protein_coding gene_symbol:ELF5A-1 description:eukaryotic elongation factor 5A-1 [Source:NCBI gene (formerly Entrezgene);Acc:837955]	837955	AT1G13950; AT1G13950.1	ELF5A-1	ath:AT1G13950; Q9LMG2; Q9XI91	High	High	Master Protein	0	0	57.335	46	5	62	2	158	17.4	5.76	198.75	5		0	High	1
AT1G13980.1	Phospho [S961(100)]	pep chromosome:TAIR10:1:4788550:4794654:1 gene:AT1G13980 transcript:AT1G13980.1 gene_biotype:protein_coding transcript_biotype:protein_coding gene_symbol:GN description:sec7 domain-containing protein [Source:NCBI gene (formerly Entrezgene);Acc:837958]	837958	AT1G13980; AT1G13980.1	GN	ath:AT1G13980; Q38883; Q42510; Q56ZY3	High	High	Master Protein	0	0	19.971	6	3	9	3	1451	162.5	5.9	15.93	3		0	High	1
AT1G14000.1	Met-loss+Acetyl [N-Term]; Phospho [S23(99.2); T324(100)]; S-nitrosylation [C151(100)]	pep chromosome:TAIR10:1:4797358:4800283:1 gene:AT1G14000 transcript:AT1G14000.1 gene_biotype:protein_coding transcript_biotype:protein_coding gene_symbol:VIK description:VH1-interacting kinase [Source:NCBI gene (formerly Entrezgene);Acc:837960]	837960	AT1G14000; AT1G14000.1	VIK	ath:AT1G14000; Q56ZU2; Q8S9J9; Q9LMF8; Q9XI87	High	High	Master Protein	0	0	30.976	19	5	10	5	438	49.3	7.94	23.88	5		0	High	1
AT1G14040.1	Phospho [S65(100)]	pep chromosome:TAIR10:1:4810115:4814724:1 gene:AT1G14040 transcript:AT1G14040.1 gene_biotype:protein_coding transcript_biotype:protein_coding gene_symbol:AT1G14040 description:EXS (ERD1/XPR1/SYG1) family protein [Source:NCBI gene (formerly Entrezgene);Acc:837965]	837965	AT1G14040; AT1G14040.1	PHO1;H3	ath:AT1G14040; Q6R8G7; Q9LMF4; Q9XI83	High	High	Master Protein	0	0	10.491	5	3	5	2	813	93.8	9.35	10.09	3		0	High	1
AT1G14210.1	S-nitrosylation [C92(100); C211(100)]	pep chromosome:TAIR10:1:4856778:4857975:-1 gene:AT1G14210 transcript:AT1G14210.1 gene_biotype:protein_coding transcript_biotype:protein_coding gene_symbol:AT1G14210 description:Ribonuclease T2 family protein [Source:NCBI gene (formerly Entrezgene);Acc:837982]	837982	AT1G14210; AT1G14210.1		A0A178WND2; ath:AT1G14210	High	High	Master Protein	0	0	17.014	15	3	11	3	247	28.2	6.28	12.7	3		0	High	1
AT1G14280.1	Phospho [S98(100); S132(99.5); S239(100); S354(100)]	pep chromosome:TAIR10:1:4877506:4879307:1 gene:AT1G14280 transcript:AT1G14280.1 gene_biotype:protein_coding transcript_biotype:protein_coding gene_symbol:PKS2 description:phytochrome kinase substrate 2 [Source:NCBI gene (formerly Entrezgene);Acc:837989]	837989	AT1G14280; AT1G14280.1	PKS2	ath:AT1G14280; Q8L8R2; Q9M9T4	High	High	Master Protein	0	0	22.491	14	6	13	6	442	49.1	8.62	32.07	6		0	High	1
AT1G14345.1	S-nitrosylation [C178(100)]	pep chromosome:TAIR10:1:4899045:4900054:1 gene:AT1G14345 transcript:AT1G14345.1 gene_biotype:protein_coding transcript_biotype:protein_coding gene_symbol:AT1G14345 description:NAD(P)-linked oxidoreductase superfamily protein [Source:NCBI gene (formerly Entrezgene);Acc:837996]	837996	AT1G14345; AT1G14345.1		ath:AT1G14345; Q949S6	High	High	Master Protein	0	0	18.941	16	3	18	3	196	21.2	9.8	41.72	3		0	High	1
AT1G14380.3	Phospho [S329(100); S339(98); S570(100); S626(100)]	pep chromosome:TAIR10:1:4918010:4921535:-1 gene:AT1G14380 transcript:AT1G14380.3 gene_biotype:protein_coding transcript_biotype:protein_coding gene_symbol:IQD28 description:IQ-domain 28 [Source:NCBI gene (formerly Entrezgene);Acc:838000]	838000	AT1G14380; AT1G14380.3	IQD28	ath:AT1G14380; Q8GZ87; Q8LAE0; Q9M9S5	High	High	Master Protein	0	0	80.884	34	18	33	18	664	72.8	9.32	73.53	18		0	High	1
AT1G14410.1	S-nitrosylation [C159(100)]	pep chromosome:TAIR10:1:4928921:4931080:-1 gene:AT1G14410 transcript:AT1G14410.1 gene_biotype:protein_coding transcript_biotype:protein_coding gene_symbol:WHY1 description:ssDNA-binding transcriptional regulator [Source:NCBI gene (formerly Entrezgene);Acc:838003]	838003	AT1G14410; AT1G14410.1	WHY1	ath:AT1G14410; Q9M9S3	High	High	Master Protein	0	0	23.787	27	5	21	4	263	29	9.38	29.35	5		0	High	1
AT1G14440.1	Phospho [S150(100)]	pep chromosome:TAIR10:1:4938754:4941332:-1 gene:AT1G14440 transcript:AT1G14440.1 gene_biotype:protein_coding transcript_biotype:protein_coding gene_symbol:HB31 description:homeobox protein 31 [Source:NCBI gene (formerly Entrezgene);Acc:838006]	838006	AT1G14440; AT1G14440.1	ZHD4	ath:AT1G14440; Q9M9S0	High	High	Master Protein	0.00029	0.00027	5.201	16	2	2	2	312	35.5	7.59	2.71	2		0	High	1
AT1G14570.2	Phospho [S139(99.2); S311(100)]	pep chromosome:TAIR10:1:4983567:4987375:1 gene:AT1G14570 transcript:AT1G14570.2 gene_biotype:protein_coding transcript_biotype:protein_coding gene_symbol:AT1G14570 description:UBX domain-containing protein [Source:NCBI gene (formerly Entrezgene);Acc:838019]	838019	AT1G14570; AT1G14570.2	PUX7	ath:AT1G14570; Q94JZ8; Q9MA26	High	High	Master Protein	0	0	20.191	26	6	9	6	468	51.8	4.72	11.62	6		0	High	1
AT1G14580.3	Phospho [S86(100)]; S-nitrosylation [C101(100)]	pep chromosome:TAIR10:1:4989562:4992734:1 gene:AT1G14580 transcript:AT1G14580.3 gene_biotype:protein_coding transcript_biotype:protein_coding gene_symbol:AT1G14580 description:C2H2-like zinc finger protein [Source:NCBI gene (formerly Entrezgene);Acc:838020]	838020	AT1G14580; AT1G14580.3	BLJ	A0A1P8ANA3	High	High	Master Protein	0	0	16.933	6	3	12	2	481	52.2	9.14	35.58	3		0	High	1
AT1G14610.1	S-nitrosylation [C312(100); C496(100); C556(100); C750(100); C925(100); C975(100)]	pep chromosome:TAIR10:1:5008153:5014533:-1 gene:AT1G14610 transcript:AT1G14610.1 gene_biotype:protein_coding transcript_biotype:protein_coding gene_symbol:TWN2 description:valyl-tRNA synthetase / valine-tRNA ligase (VALRS) [Source:NCBI gene (formerly Entrezgene);Acc:838023]	838023	AT1G14610; AT1G14610.1	TWN2	ath:AT1G14610; P93736; Q6NPT2; Q8W4A8; Q9MA22	High	High	Master Protein	0	0	114.311	24	22	62	21	1108	125.8	7.11	136.29	22		0	High	1
AT1G14650.1	Phospho [S259(100)]	pep chromosome:TAIR10:1:5027316:5031883:1 gene:AT1G14650 transcript:AT1G14650.1 gene_biotype:protein_coding transcript_biotype:protein_coding gene_symbol:AT1G14650 description:SWAP (Suppressor-of-White-APricot)/surp domain-containing protein / ubiquitin family protein [Source:NCBI gene (formerly Entrezgene);Acc:838027]	838027	AT1G14650; AT1G14650.1		ath:AT1G14650; Q0WWB5; Q8RXF1; Q9MA20	High	High	Master Protein	0	0	41.96	20	8	17	8	785	87.5	5.15	31.87	8		0	High	1
AT1G14670.1	S-nitrosylation [C431(100)]	pep chromosome:TAIR10:1:5037576:5040597:1 gene:AT1G14670 transcript:AT1G14670.1 gene_biotype:protein_coding transcript_biotype:protein_coding gene_symbol:AT1G14670 description:Endomembrane protein 70 protein family [Source:NCBI gene (formerly Entrezgene);Acc:838029]	838029	AT1G14670; AT1G14670.1	TMN2	ath:AT1G14670; Q940S0; Q9LQW5; Q9LQW6; Q9MA18	High	High	Master Protein	0	0	22.51	12	7	15	4	592	68	7.08	18.13	7		0	High	1
AT1G14810.1	S-nitrosylation [C225(100); C274(100); C355(100)]; Phospho [S132(99.7); S200(98.3)]	pep chromosome:TAIR10:1:5102424:5104850:-1 gene:AT1G14810 transcript:AT1G14810.1 gene_biotype:protein_coding transcript_biotype:protein_coding gene_symbol:AT1G14810 description:semialdehyde dehydrogenase family protein [Source:NCBI gene (formerly Entrezgene);Acc:838046]	838046	AT1G14810; AT1G14810.1		Q8VYI4	High	High	Master Protein	0	0	112.537	51	13	73	13	375	40.7	7.01	205.15	13		0	High	1
AT1G14830.1	S-nitrosylation [C176(100); C223(100)]	pep chromosome:TAIR10:1:5107416:5111746:-1 gene:AT1G14830 transcript:AT1G14830.1 gene_biotype:protein_coding transcript_biotype:protein_coding gene_symbol:DL1C description:DYNAMIN-like 1C [Source:NCBI gene (formerly Entrezgene);Acc:838048]	838048	AT1G14830; AT1G14830.1	DRP1C	ath:AT1G14830; Q8LF21; Q8S3C8; Q9FNX6; Q9LQU8; Q9SE81	High	High	Master Protein	0	0	67.479	28	12	23	11	614	68.7	7.56	57.87	12		0	High	1
AT1G14840.1	Phospho [S16(100); S30(100)]	pep chromosome:TAIR10:1:5111895:5115514:-1 gene:AT1G14840 transcript:AT1G14840.1 gene_biotype:protein_coding transcript_biotype:protein_coding gene_symbol:MAP70-4 description:microtubule-associated proteins 70-4 [Source:NCBI gene (formerly Entrezgene);Acc:838049]	838049	AT1G14840; AT1G14840.1	MAP70.4	ath:AT1G14840; Q944R5; Q9LQU7	High	High	Master Protein	0	0	23.862	13	4	8	3	604	67.4	9.42	22.61	4		0	High	1
AT1G14850.1	S-nitrosylation [C1342(100)]; Phospho [S765(100)]	pep chromosome:TAIR10:1:5116523:5123559:-1 gene:AT1G14850 transcript:AT1G14850.1 gene_biotype:protein_coding transcript_biotype:protein_coding gene_symbol:NUP155 description:nucleoporin 155 [Source:NCBI gene (formerly Entrezgene);Acc:838050]	838050	AT1G14850; AT1G14850.1	NUP155	ath:AT1G14850; F4HXV6; Q9LQU6	High	High	Master Protein	0	0	37.376	8	8	14	8	1464	159.9	5.48	26.89	8		0	High	1
AT1G14910.1	S-nitrosylation [C71(100); C205(100); C278(100)]	pep chromosome:TAIR10:1:5139712:5143735:-1 gene:AT1G14910 transcript:AT1G14910.1 gene_biotype:protein_coding transcript_biotype:protein_coding gene_symbol:AT1G14910 description:ENTH/ANTH/VHS superfamily protein [Source:NCBI gene (formerly Entrezgene);Acc:838056]	838056	AT1G14910; AT1G14910.1		ath:AT1G14910; P94017; Q8L644; Q9LQU0	High	High	Master Protein	0	0	19.685	12	5	5	4	692	75.5	4.89	8.23	5		0	High	1
AT1G15020.2	Phospho [S509(100)]	pep chromosome:TAIR10:1:5172973:5176479:-1 gene:AT1G15020 transcript:AT1G15020.2 gene_biotype:protein_coding transcript_biotype:protein_coding gene_symbol:QSOX1 description:quiescin-sulfhydryl oxidase 1 [Source:NCBI gene (formerly Entrezgene);Acc:838067]	838067	AT1G15020; AT1G15020.2	QSOX1	ath:AT1G15020; Q3EDC3; Q8W4J3; Q9M9Q3	High	High	Master Protein	0	0	11.321	6	2	3	1	528	60	7.66	9.24	2		0	High	1
AT1G15040.1	Phospho [S301(100)]	pep chromosome:TAIR10:1:5179887:5181402:-1 gene:AT1G15040 transcript:AT1G15040.1 gene_biotype:protein_coding transcript_biotype:protein_coding gene_symbol:GAT1_2.1 description:Class I glutamine amidotransferase-like superfamily protein [Source:NCBI gene (formerly Entrezgene);Acc:838069]	838069	AT1G15040; AT1G15040.1	GAT1_2.1	ath:AT1G15040; Q8H0Z4; Q9M9Q1	High	High	Master Protein	0.0003	0.00028	5.956	4	1	4	1	395	45.3	6.11	17.37	1		0	High	1
AT1G15060.1	S-nitrosylation [C567(100)]	pep chromosome:TAIR10:1:5183258:5186974:-1 gene:AT1G15060 transcript:AT1G15060.1 gene_biotype:protein_coding transcript_biotype:protein_coding gene_symbol:AT1G15060 description:alpha/beta hydrolase family protein [Source:NCBI gene (formerly Entrezgene);Acc:838071]	838071	AT1G15060; AT1G15060.1		A0A178WGQ5; ath:AT1G15060; Q8RX69	High	High	Master Protein	0	0	22.674	9	4	6	4	578	63.6	5.82	20.66	4		0	High	1
AT1G15130.1	S-nitrosylation [C201(100); C700(100)]	pep chromosome:TAIR10:1:5206002:5209979:-1 gene:AT1G15130 transcript:AT1G15130.1 gene_biotype:protein_coding transcript_biotype:protein_coding gene_symbol:AT1G15130 description:Endosomal targeting BRO1-like domain-containing protein [Source:NCBI gene (formerly Entrezgene);Acc:838077]	838077	AT1G15130; AT1G15130.1	BRO1	ath:AT1G15130; F4HXZ1; Q8H1H8; Q9XI56	High	High	Master Protein	0	0	75.711	20	13	30	13	846	95.1	6.44	83.4	13		0	High	1
AT1G15140.1	S-nitrosylation [C141(100); C268(100)]	pep chromosome:TAIR10:1:5210181:5212349:-1 gene:AT1G15140 transcript:AT1G15140.1 gene_biotype:protein_coding transcript_biotype:protein_coding gene_symbol:AT1G15140 description:FAD/NAD(P)-binding oxidoreductase [Source:NCBI gene (formerly Entrezgene);Acc:838079]	838079	AT1G15140; AT1G15140.1	FNRL	ath:AT1G15140; Q9XI55	High	High	Master Protein	0	0	59.565	38	10	52	10	295	31.9	8	148.96	10		0	High	1
AT1G15210.1	S-nitrosylation [C328(100); C930(100)]	pep chromosome:TAIR10:1:5231345:5236886:-1 gene:AT1G15210 transcript:AT1G15210.1 gene_biotype:protein_coding transcript_biotype:protein_coding gene_symbol:ABCG35 description:pleiotropic drug resistance 7 [Source:NCBI gene (formerly Entrezgene);Acc:838087]	838087	AT1G15210; AT1G15210.1	ABCG35	ath:AT1G15210; Q7PC86; Q9XI48	High	High	Master Protein	0	0	102.428	10	16	47	3	1442	162.5	7.9	112.09	16		0	High	1
AT1G15230.1	Phospho [S138(100)]; S-nitrosylation [C61(100)]	pep chromosome:TAIR10:1:5242073:5243262:-1 gene:AT1G15230 transcript:AT1G15230.1 gene_biotype:protein_coding transcript_biotype:protein_coding gene_symbol:AT1G15230 description:uncharacterized protein [Source:NCBI gene (formerly Entrezgene);Acc:838090]	838090	AT1G15230; AT1G15230.1		ath:AT1G15230; Q9XI45	High	High	Master Protein	0	0	21.741	29	3	13	3	155	16.5	4.32	28.03	3		0	High	1
AT1G15250.1	S-nitrosylation [C19(100); C34(100); C37(100)]	pep chromosome:TAIR10:1:5248664:5249676:-1 gene:AT1G15250 transcript:AT1G15250.1 gene_biotype:protein_coding transcript_biotype:protein_coding gene_symbol:AT1G15250 description:Zinc-binding ribosomal protein family protein [Source:NCBI gene (formerly Entrezgene);Acc:838092]	838092	AT1G15250; AT1G15250.1	RPL37A	ath:AT1G15250; Q8LFH7	High	High	Master Protein	0.00028	0.00026	4.699	18	2	8	2	95	10.8	11.87	7.28	2		0	High	1
AT1G15290.1	Phospho [S617(100); S1106(99.6); S1251(100)]; S-nitrosylation [C96(100)]	pep chromosome:TAIR10:1:5256870:5265155:-1 gene:AT1G15290 transcript:AT1G15290.1 gene_biotype:protein_coding transcript_biotype:protein_coding gene_symbol:AT1G15290 description:Tetratricopeptide repeat (TPR)-like superfamily protein [Source:NCBI gene (formerly Entrezgene);Acc:838097]	838097	AT1G15290; AT1G15290.1	REC3	ath:AT1G15290; F4HZK4; Q9XI40	High	High	Master Protein	0	0	78.725	19	15	30	13	1608	177.5	7.01	55.91	15		0	High	1
AT1G15340.1	Phospho [T89(100)]	pep chromosome:TAIR10:1:5275616:5277869:-1 gene:AT1G15340 transcript:AT1G15340.1 gene_biotype:protein_coding transcript_biotype:protein_coding gene_symbol:MBD10 description:methyl-CPG-binding domain 10 [Source:NCBI gene (formerly Entrezgene);Acc:838103]	838103	AT1G15340; AT1G15340.1	MBD10	ath:AT1G15340; Q0WLE9; Q9XI36	High	High	Master Protein	0	0	12.815	12	3	11	3	384	42.3	4.67	8.19	3		0	High	1
AT1G15390.1	S-nitrosylation [C232(100); C263(100)]	pep chromosome:TAIR10:1:5294629:5295931:1 gene:AT1G15390 transcript:AT1G15390.1 gene_biotype:protein_coding transcript_biotype:protein_coding gene_symbol:PDF1A description:peptide deformylase 1A [Source:NCBI gene (formerly Entrezgene);Acc:838109]	838109	AT1G15390; AT1G15390.1	PDF1A	ath:AT1G15390; Q9FV53; Q9XI30	High	High	Master Protein	0	0	28.415	22	4	10	4	269	30	8.41	21.36	4		0	High	1
AT1G15400.3	Phospho [S16(100); S107(100)]	pep chromosome:TAIR10:1:5295773:5296824:-1 gene:AT1G15400 transcript:AT1G15400.3 gene_biotype:protein_coding transcript_biotype:protein_coding gene_symbol:AT1G15400 description:uncharacterized protein [Source:NCBI gene (formerly Entrezgene);Acc:838110]	838110	AT1G15400; AT1G15400.3		A8MRG0; ath:AT1G15400; Q3EDC0; Q9XI29	High	High	Master Protein	0	0	14.627	18	4	21	3	148	16.3	10.92	33.79	4		0	High	1
AT1G15500.1	S-nitrosylation [C496(100); C520(100)]	pep chromosome:TAIR10:1:5326290:5328875:1 gene:AT1G15500 transcript:AT1G15500.1 gene_biotype:protein_coding transcript_biotype:protein_coding gene_symbol:ATNTT2 description:TLC ATP/ADP transporter [Source:NCBI gene (formerly Entrezgene);Acc:838120]	838120	AT1G15500; AT1G15500.1	AATP2	ath:AT1G15500; P92935; Q9M9E3	High	High	Master Protein	0	0	63.841	12	7	24	3	618	67.5	9.48	68.6	7		0	High	1
AT1G15690.1	Phospho [S48(100)]; S-nitrosylation [C634(100)]	pep chromosome:TAIR10:1:5398926:5402519:1 gene:AT1G15690 transcript:AT1G15690.1 gene_biotype:protein_coding transcript_biotype:protein_coding gene_symbol:AVP1 description:Inorganic H pyrophosphatase family protein [Source:NCBI gene (formerly Entrezgene);Acc:838138]	838138	AT1G15690; AT1G15690.1	AVP1	ath:AT1G15690; O80390; P31414; Q41919; Q41920; Q56WP6; Q8RY20; Q8VZE3	High	High	Master Protein	0	0	71.841	18	11	81	11	770	80.8	5.26	133.24	11		0	High	1
AT1G15710.1	S-nitrosylation [C171(100); C219(100)]	pep chromosome:TAIR10:1:5404130:5405910:1 gene:AT1G15710 transcript:AT1G15710.1 gene_biotype:protein_coding transcript_biotype:protein_coding gene_symbol:AT1G15710 description:prephenate dehydrogenase family protein [Source:NCBI gene (formerly Entrezgene);Acc:838140]	838140	AT1G15710; AT1G15710.1	TYRAAT2	ath:AT1G15710; Q8L7Z4; Q9LMR3	High	High	Master Protein	0	0	13.172	14	4	6	4	358	40.6	7.78	5.15	4		0	High	1
AT1G15750.1	Phospho [S214(100); T286(100); S705(100); S739(100)]; S-nitrosylation [C186(100); C204(100); C568(100)]	pep chromosome:TAIR10:1:5414817:5420860:-1 gene:AT1G15750 transcript:AT1G15750.1 gene_biotype:protein_coding transcript_biotype:protein_coding gene_symbol:TPL description:Transducin family protein / WD-40 repeat family protein [Source:NCBI gene (formerly Entrezgene);Acc:838144]	838144	AT1G15750; AT1G15750.1	TPL	ath:AT1G15750; Q94AI7; Q9LMQ9	High	High	Master Protein	0	0	137.262	24	19	134	9	1131	124.2	7.24	333.73	19		0	High	1
AT1G15820.1	Phospho [T43(100); S171(99.3); T181(100)]	pep chromosome:TAIR10:1:5446462:5447880:-1 gene:AT1G15820 transcript:AT1G15820.1 gene_biotype:protein_coding transcript_biotype:protein_coding gene_symbol:LHCB6 description:light harvesting complex photosystem II subunit 6 [Source:NCBI gene (formerly Entrezgene);Acc:838151]	838151	AT1G15820; AT1G15820.1	LHCB6	ath:AT1G15820; Q9LMQ2	High	High	Master Protein	0	0	72.971	46	11	111	11	258	27.5	7.4	303.6	11		0	High	1
AT1G15860.3	Phospho [S13(99.3)]	pep chromosome:TAIR10:1:5454785:5457022:1 gene:AT1G15860 transcript:AT1G15860.3 gene_biotype:protein_coding transcript_biotype:protein_coding gene_symbol:AT1G15860 description:defective in cullin neddylation protein (DUF298) [Source:NCBI gene (formerly Entrezgene);Acc:838156]	838156	AT1G15860; AT1G15860.3		F4I181	High	High	Master Protein	0	0	12.491	17	2	3	2	236	27.7	6.25	11.45	2		0	High	1
AT1G15880.1	Phospho [S131(100)]	pep chromosome:TAIR10:1:5458398:5460359:-1 gene:AT1G15880 transcript:AT1G15880.1 gene_biotype:protein_coding transcript_biotype:protein_coding gene_symbol:GOS11 description:golgi snare 11 [Source:NCBI gene (formerly Entrezgene);Acc:838158]	838158	AT1G15880; AT1G15880.1	GOS11	ath:AT1G15880; Q9LMP7	High	High	Master Protein	0	0	13.982	15	3	5	3	223	25.2	8.16	12.95	3		0	High	1
AT1G15930.2	Acetyl [N-Term]; Phospho [S2(100); S94(100)]; Met-loss+Acetyl [N-Term]; S-nitrosylation [C69(100); C82(100); C105(100)]	pep chromosome:TAIR10:1:5471316:5473048:1 gene:AT1G15930 transcript:AT1G15930.2 gene_biotype:protein_coding transcript_biotype:protein_coding gene_symbol:AT1G15930 description:Ribosomal protein L7Ae/L30e/S12e/Gadd45 family protein [Source:NCBI gene (formerly Entrezgene);Acc:838163]	838163	AT1G15930; AT1G15930.2	RPS12A	ath:AT1G15930; Q9S9P1	High	High	Master Protein	0	0	48.404	66	7	51	5	144	15.4	5.55	118.5	7		0	High	1
AT1G15950.3	Met-loss [N-Term]; Phospho [S7(100)]	pep chromosome:TAIR10:1:5478754:5481915:1 gene:AT1G15950 transcript:AT1G15950.3 gene_biotype:protein_coding transcript_biotype:protein_coding gene_symbol:CCR1 description:cinnamoyl coa reductase 1 [Source:NCBI gene (formerly Entrezgene);Acc:838165]	838165	AT1G15950; AT1G15950.3	CCR1	ath:AT1G15950; Q9FPM0; Q9S9N9	High	High	Master Protein	0	0	24.59	22	4	6	4	344	37.5	6.55	21.16	4		0	High	1
AT1G15980.1	S-nitrosylation [C406(100); C429(100)]	pep chromosome:TAIR10:1:5489145:5491363:1 gene:AT1G15980 transcript:AT1G15980.1 gene_biotype:protein_coding transcript_biotype:protein_coding gene_symbol:PnsB1 description:NDH-dependent cyclic electron flow 1 [Source:NCBI gene (formerly Entrezgene);Acc:838168]	838168	AT1G15980; AT1G15980.1	PNSB1	ath:AT1G15980; Q9S9N6	High	High	Master Protein	0	0	69.62	35	11	53	11	461	51	6.93	144.39	11		0	High	1
AT1G16020.1	Phospho [S285(99.5)]; S-nitrosylation [C67(100)]	pep chromosome:TAIR10:1:5498012:5501358:1 gene:AT1G16020 transcript:AT1G16020.1 gene_biotype:protein_coding transcript_biotype:protein_coding gene_symbol:AT1G16020 description:vacuolar fusion protein (DUF1712) [Source:NCBI gene (formerly Entrezgene);Acc:838172]	838172	AT1G16020; AT1G16020.1	CCZ1A	ath:AT1G16020; F4I2S4; Q8L8Y5; Q9S9N3	High	High	Master Protein	0	0	11.133	9	3	3	2	515	57.8	6.15	6.73	3		0	High	1
AT1G16080.1	S-nitrosylation [C97(100); C188(100); C261(100); C300(100)]	pep chromosome:TAIR10:1:5514262:5516027:1 gene:AT1G16080 transcript:AT1G16080.1 gene_biotype:protein_coding transcript_biotype:protein_coding gene_symbol:AT1G16080 description:nuclear protein [Source:NCBI gene (formerly Entrezgene);Acc:838178]	838178	AT1G16080; AT1G16080.1		ath:AT1G16080; Q9S9M7	High	High	Master Protein	0	0	94.095	51	13	70	13	313	34.1	6.79	165.12	13		0	High	1
AT1G16170.1	Phospho [S9(99.4)]	pep chromosome:TAIR10:1:5538666:5540002:-1 gene:AT1G16170 transcript:AT1G16170.1 gene_biotype:protein_coding transcript_biotype:protein_coding gene_symbol:AT1G16170 description:ephrin-A3 protein [Source:NCBI gene (formerly Entrezgene);Acc:838186]	838186	AT1G16170; AT1G16170.1		ath:AT1G16170; Q94K72	High	High	Master Protein	0.00029	0.00027	4.881	12	1	2	1	92	10.4	9.45	5.83	1		0	High	1
AT1G16180.1	Phospho [S314(100)]	pep chromosome:TAIR10:1:5540050:5542902:1 gene:AT1G16180 transcript:AT1G16180.1 gene_biotype:protein_coding transcript_biotype:protein_coding gene_symbol:AT1G16180 description:Serinc-domain containing serine and sphingolipid biosynthesis protein [Source:NCBI gene (formerly Entrezgene);Acc:838187]	838187	AT1G16180; AT1G16180.1		ath:AT1G16180; Q9S9L9	High	High	Master Protein	0	0	11.444	6	2	11	2	412	45.9	6.71	27.3	2		0	High	1
AT1G16190.1	Phospho [S204(100)]; S-nitrosylation [C41(100)]	pep chromosome:TAIR10:1:5543119:5546103:1 gene:AT1G16190 transcript:AT1G16190.1 gene_biotype:protein_coding transcript_biotype:protein_coding gene_symbol:RAD23A description:Rad23 UV excision repair protein family [Source:NCBI gene (formerly Entrezgene);Acc:838188]	838188	AT1G16190; AT1G16190.1	RAD23A	ath:AT1G16190; Q84L32; Q9S9L8; Q9SA20	High	High	Master Protein	0	0	17.736	14	3	6	2	368	39.8	4.49	18.06	3		0	High	1
AT1G16260.2	Phospho [T548(99.2)]	pep chromosome:TAIR10:1:5559579:5562113:-1 gene:AT1G16260 transcript:AT1G16260.2 gene_biotype:protein_coding transcript_biotype:protein_coding gene_symbol:AT1G16260 description:Wall-associated kinase family protein [Source:NCBI gene (formerly Entrezgene);Acc:838195]	838195	AT1G16260; AT1G16260.2	WAKL8	ath:AT1G16260; Q9SA25	High	High	Master Protein	0	0	9.861	7	2	6	2	720	81.1	7.97	14.78	2		0	High	1
AT1G16270.2	Phospho [S311(100); S611(100); S699(99); S724(100); S780(100); S1027(100)]	pep chromosome:TAIR10:1:5562861:5568368:1 gene:AT1G16270 transcript:AT1G16270.2 gene_biotype:protein_coding transcript_biotype:protein_coding gene_symbol:AT1G16270 description:kinase superfamily with octicosapeptide/Phox/Bem1p domain-containing protein [Source:NCBI gene (formerly Entrezgene);Acc:838196]	838196	AT1G16270; AT1G16270.2	B4	ath:AT1G16270; Q9SA26	High	High	Master Protein	0	0	88.303	17	10	47	9	1147	126.7	5.33	108.26	10		0	High	1
AT1G16340.4	S-nitrosylation [C103(100); C120(100); C167(100); C193(100); C227(100)]	pep chromosome:TAIR10:1:5587790:5590642:-1 gene:AT1G16340 transcript:AT1G16340.4 gene_biotype:protein_coding transcript_biotype:protein_coding gene_symbol:ATKDSA2 description:Aldolase superfamily protein [Source:NCBI gene (formerly Entrezgene);Acc:838203]	838203	AT1G16340; AT1G16340.4	ATKDSA2	F4I2W6	High	High	Master Protein	0	0	38.077	30	6	12	2	293	31.9	6.32	27.07	6		0	High	1
AT1G16350.1	S-nitrosylation [C112(100); C169(100)]; Acetyl [N-Term]	pep chromosome:TAIR10:1:5590756:5593098:1 gene:AT1G16350 transcript:AT1G16350.1 gene_biotype:protein_coding transcript_biotype:protein_coding gene_symbol:AT1G16350 description:Aldolase-type TIM barrel family protein [Source:NCBI gene (formerly Entrezgene);Acc:838204]	838204	AT1G16350; AT1G16350.1		ath:AT1G16350; Q9SA34	High	High	Master Protein	0	0	41.967	19	6	8	6	502	54	6.48	27.44	6		0	High	1
AT1G16410.1	S-nitrosylation [C84(100); C268(100)]	pep chromosome:TAIR10:1:5608682:5612064:1 gene:AT1G16410 transcript:AT1G16410.1 gene_biotype:protein_coding transcript_biotype:protein_coding gene_symbol:CYP79F1 description:cytochrome p450 79f1 [Source:NCBI gene (formerly Entrezgene);Acc:838211]	838211	AT1G16410; AT1G16410.1	CYP79F1	A5YZH1; A5YZH3; A5YZH4; A5YZH6; A5YZH9; A5YZI0; A5YZI1; A5YZI6; A5YZI9; A5YZJ1; ath:AT1G16410; Q3EDB1; Q941N8; Q949U1; Q9SA40	High	High	Master Protein	0	0	33.067	12	5	15	4	538	61.7	8.28	37.55	5		0	High	1
AT1G16420.1	Phospho [S266(100)]	pep chromosome:TAIR10:1:5612150:5614020:-1 gene:AT1G16420 transcript:AT1G16420.1 gene_biotype:protein_coding transcript_biotype:protein_coding gene_symbol:MC8 description:metacaspase 8 [Source:NCBI gene (formerly Entrezgene);Acc:838212]	838212	AT1G16420; AT1G16420.1	AMC8	ath:AT1G16420; Q683B3; Q9SA41	High	High	Master Protein	0.00455	0.00538	1.739	3	1	1	1	381	42.5	5.95	2.07	1		0	High	1
AT1G16460.2	S-nitrosylation [C260(100)]	pep chromosome:TAIR10:1:5619641:5622624:-1 gene:AT1G16460 transcript:AT1G16460.2 gene_biotype:protein_coding transcript_biotype:protein_coding gene_symbol:RDH2 description:rhodanese homologue 2 [Source:NCBI gene (formerly Entrezgene);Acc:838216]	838216	AT1G16460; AT1G16460.2	STR2	ath:AT1G16460; Q0WQ03; Q24JL3; Q9M4F7; Q9S7Y9; Q9SA45	High	High	Master Protein	0	0	19.045	27	4	5	4	342	37.4	6.13	12.73	4		0	High	1
AT1G16520.1	Phospho [S191(100); T195(98.9); S204(100); S208(100); S245(100)]; Met-loss+Acetyl [N-Term]	pep chromosome:TAIR10:1:5648636:5651167:1 gene:AT1G16520 transcript:AT1G16520.1 gene_biotype:protein_coding transcript_biotype:protein_coding gene_symbol:AT1G16520 description:interactor of constitutive active ROPs protein [Source:NCBI gene (formerly Entrezgene);Acc:838222]	838222	AT1G16520; AT1G16520.1	NAIP2	ath:AT1G16520; Q9SA50	High	High	Master Protein	0	0	28.639	23	5	24	5	325	36.4	8.79	49.45	5		0	High	1
AT1G16610.3	Phospho [S183(100)]	pep chromosome:TAIR10:1:5675848:5678852:-1 gene:AT1G16610 transcript:AT1G16610.3 gene_biotype:protein_coding transcript_biotype:protein_coding gene_symbol:SR45 description:arginine/serine-rich 45 [Source:NCBI gene (formerly Entrezgene);Acc:838230]		AT1G16610.3			High	High	Master Protein	0	0	14.582	7	3	30	3	425	46.6	12.37	39.32	3		0	High	1
AT1G16670.1	Phospho [S134(100)]	pep chromosome:TAIR10:1:5697216:5699870:1 gene:AT1G16670 transcript:AT1G16670.1 gene_biotype:protein_coding transcript_biotype:protein_coding gene_symbol:AT1G16670 description:Protein kinase superfamily protein [Source:NCBI gene (formerly Entrezgene);Acc:838236]	838236	AT1G16670; AT1G16670.1	CRPK1	ath:AT1G16670; Q93YN1; Q9FX80	High	High	Master Protein	0.00067	0.00057	3.718	8	2	7	2	390	43.3	7.88	13.8	2		0	High	1
AT1G16720.2	Phospho [S95(99.6)]; S-nitrosylation [C474(100); C594(100)]	pep chromosome:TAIR10:1:5722891:5726248:1 gene:AT1G16720 transcript:AT1G16720.2 gene_biotype:protein_coding transcript_biotype:protein_coding gene_symbol:HCF173 description:high chlorophyll fluorescence phenotype 173 [Source:NCBI gene (formerly Entrezgene);Acc:838243]	838243	AT1G16720; AT1G16720.2	HCF173	A0A1P8AWU9	High	High	Master Protein	0	0	94.851	30	12	37	12	631	69.4	9.14	80.16	12		0	High	1
AT1G16860.1	Phospho [S64(100); S76(99.6); S169(100)]; S-nitrosylation [C292(100)]	pep chromosome:TAIR10:1:5767300:5770602:1 gene:AT1G16860 transcript:AT1G16860.1 gene_biotype:protein_coding transcript_biotype:protein_coding gene_symbol:AT1G16860 description:Ubiquitin-specific protease family C19-related protein [Source:NCBI gene (formerly Entrezgene);Acc:838257]	838257	AT1G16860; AT1G16860.1		ath:AT1G16860; Q9FZ45	High	High	Master Protein	0	0	55.979	26	9	108	8	474	50.6	9.61	177.61	9		0	High	1
AT1G16890.2	S-nitrosylation [C89(100)]	pep chromosome:TAIR10:1:5776282:5778529:-1 gene:AT1G16890 transcript:AT1G16890.2 gene_biotype:protein_coding transcript_biotype:protein_coding gene_symbol:UBC36 description:ubiquitin-conjugating enzyme 36 [Source:NCBI gene (formerly Entrezgene);Acc:838260]	838260	AT1G16890; AT1G16890.2	UBC36	ath:AT1G16890; Q3EDA7; Q9FZ48	High	High	Master Protein	0	0	19.246	35	4	15	1	153	17.2	7.34	33.13	4		0	High	1
AT1G17050.1	S-nitrosylation [C254(100); C357(100); C395(100)]	pep chromosome:TAIR10:1:5828915:5831383:1 gene:AT1G17050 transcript:AT1G17050.1 gene_biotype:protein_coding transcript_biotype:protein_coding gene_symbol:SPS2 description:solanesyl diphosphate synthase 2 [Source:NCBI gene (formerly Entrezgene);Acc:838275]	838275	AT1G17050; AT1G17050.1	SPS2	ath:AT1G17050; Q76FS5; Q84LG1; Q9SHG4	High	High	Master Protein	0	0	22.718	17	5	7	5	417	46	5.58	10.76	5		0	High	1
AT1G17100.1	S-nitrosylation [C47(100); C123(100)]	pep chromosome:TAIR10:1:5844646:5845661:1 gene:AT1G17100 transcript:AT1G17100.1 gene_biotype:protein_coding transcript_biotype:protein_coding gene_symbol:HBP1 description:SOUL heme-binding family protein [Source:NCBI gene (formerly Entrezgene);Acc:838280]	838280	AT1G17100; AT1G17100.1	HBP1	ath:AT1G17100; Q9SHG8	High	High	Master Protein	0	0	56.533	50	7	64	7	232	25.4	4.92	220.1	7		0	High	1
AT1G17130.2	Phospho [S257(100)]	pep chromosome:TAIR10:1:5854093:5856697:1 gene:AT1G17130 transcript:AT1G17130.2 gene_biotype:protein_coding transcript_biotype:protein_coding gene_symbol:AT1G17130 description:coiled-coil protein (DUF572) [Source:NCBI gene (formerly Entrezgene);Acc:838283]	838283	AT1G17130; AT1G17130.2	CWC16B	A0A8T2H6A1; A8MR03; ath:AT1G17130	High	High	Master Protein	0.00017	0.00011	8.027	7	1	1	1	338	38.5	5.81	6.01	1		0	High	1
AT1G17160.1	S-nitrosylation [C146(100)]	pep chromosome:TAIR10:1:5867535:5869436:1 gene:AT1G17160 transcript:AT1G17160.1 gene_biotype:protein_coding transcript_biotype:protein_coding gene_symbol:AT1G17160 description:pfkB-like carbohydrate kinase family protein [Source:NCBI gene (formerly Entrezgene);Acc:838287]	838287	AT1G17160; AT1G17160.1	RBSK	A1A6H3; ath:AT1G17160; Q9SHH5	High	High	Master Protein	0	0	34.317	14	3	13	3	379	40.2	6.55	41.47	3		0	High	1
AT1G17210.1	Phospho [S285(100); S322(100); S435(99); S485(100); S505(100); S554(100); S570(100); S664(99.2); S769(99.4); S790(100)]	pep chromosome:TAIR10:1:5879996:5884773:-1 gene:AT1G17210 transcript:AT1G17210.1 gene_biotype:protein_coding transcript_biotype:protein_coding gene_symbol:ILP1 description:IAP-like protein 1 [Source:NCBI gene (formerly Entrezgene);Acc:838292]	838292	AT1G17210; AT1G17210.1	ILP1	ath:AT1G17210; Q9SHI0	High	High	Master Protein	0	0	106.748	32	16	61	16	958	103	4.97	119	16		0	High	1
AT1G17220.1	S-nitrosylation [C554(100); C713(100); C936(100)]	pep chromosome:TAIR10:1:5885007:5890500:1 gene:AT1G17220 transcript:AT1G17220.1 gene_biotype:protein_coding transcript_biotype:protein_coding gene_symbol:FUG1 description:Translation initiation factor 2, small GTP-binding protein [Source:NCBI gene (formerly Entrezgene);Acc:838293]	838293	AT1G17220; AT1G17220.1		ath:AT1G17220; B9DI35; Q9ASQ3; Q9SHI1	High	High	Master Protein	0	0	116.48	29	19	58	19	1026	109.7	7.44	121.02	19		0	High	1
AT1G17260.1	S-nitrosylation [C210(100)]	pep chromosome:TAIR10:1:5904058:5908898:1 gene:AT1G17260 transcript:AT1G17260.1 gene_biotype:protein_coding transcript_biotype:protein_coding gene_symbol:AHA10 description:autoinhibited H[+]-ATPase isoform 10 [Source:NCBI gene (formerly Entrezgene);Acc:838297]	838297	AT1G17260; AT1G17260.1	AHA10	ath:AT1G17260; Q43128	High	High	Master Protein	0	0	30.622	8	7	26	1	947	104.7	6.43	53.93	7		0	High	1
AT1G17280.4	Phospho [S184(100)]	pep chromosome:TAIR10:1:5916832:5920342:-1 gene:AT1G17280 transcript:AT1G17280.4 gene_biotype:protein_coding transcript_biotype:protein_coding gene_symbol:UBC34 description:ubiquitin-conjugating enzyme 34 [Source:NCBI gene (formerly Entrezgene);Acc:838300]	838300	AT1G17280; AT1G17280.4	UBC34	A0A1P8ARH3; A0A8T2H4V8	High	High	Master Protein	0	0	28.172	13	3	6	3	243	27.3	8.75	25.99	3		0	High	1
AT1G17290.1	S-nitrosylation [C112(100); C135(100); C366(100); C451(100); C463(100); C486(100); C514(100)]	pep chromosome:TAIR10:1:5922332:5926400:1 gene:AT1G17290 transcript:AT1G17290.1 gene_biotype:protein_coding transcript_biotype:protein_coding gene_symbol:AlaAT1 description:alanine aminotransferas [Source:NCBI gene (formerly Entrezgene);Acc:838301]	838301	AT1G17290; AT1G17290.1	ALAAT1	ath:AT1G17290; F4I7I0; Q56Z96; Q94BP8; Q9LKJ4; Q9LN15	High	High	Master Protein	0	0	160.704	50	22	107	15	543	59.8	6.43	273.24	22		0	High	1
AT1G17340.1	Phospho [S609(100); S625(99.6)]	pep chromosome:TAIR10:1:5933780:5938817:1 gene:AT1G17340 transcript:AT1G17340.1 gene_biotype:protein_coding transcript_biotype:protein_coding gene_symbol:AT1G17340 description:Phosphoinositide phosphatase family protein [Source:NCBI gene (formerly Entrezgene);Acc:838305]	838305	AT1G17340; AT1G17340.1	SAC5	ath:AT1G17340; Q0WMR5; Q8RW97; Q9LQI5	High	High	Master Protein	0	0	15.591	11	4	4	4	785	89.8	8.38	7.86	4		0	High	1
AT1G17360.1	Phospho [S706(99.7); T1050(99.6)]	pep chromosome:TAIR10:1:5946448:5951561:1 gene:AT1G17360 transcript:AT1G17360.1 gene_biotype:protein_coding transcript_biotype:protein_coding gene_symbol:AT1G17360 description:LOW protein: protein phosphatase 1 regulatory subunit-like protein [Source:NCBI gene (formerly Entrezgene);Acc:838308]	838308	AT1G17360; AT1G17360.1		ath:AT1G17360; Q9LQI8	High	High	Master Protein	0	0	14.972	10	6	11	5	1061	119.2	6.7	13.57	6		0	High	1
AT1G17370.1	Phospho [S241(100)]; S-nitrosylation [C212(100)]	pep chromosome:TAIR10:1:5951542:5955143:-1 gene:AT1G17370 transcript:AT1G17370.1 gene_biotype:protein_coding transcript_biotype:protein_coding gene_symbol:UBP1B description:oligouridylate binding protein 1B [Source:NCBI gene (formerly Entrezgene);Acc:838309]	838309	AT1G17370; AT1G17370.1	UBP1B	ath:AT1G17370; Q9LNS1; Q9LQI9	High	High	Master Protein	0	0	21.932	16	5	10	4	419	46	7.58	27.53	5		0	High	1
AT1G17440.2	Met-loss+Acetyl [N-Term]; Phospho [S497(95.5)]; Acetyl [N-Term]	pep chromosome:TAIR10:1:5984161:5987771:-1 gene:AT1G17440 transcript:AT1G17440.2 gene_biotype:protein_coding transcript_biotype:protein_coding gene_symbol:EER4 description:Transcription initiation factor TFIID subunit A [Source:NCBI gene (formerly Entrezgene);Acc:838316]	838316	AT1G17440; AT1G17440.2	TAF12B	ath:AT1G17440; Q940A7; Q9LQJ7	High	High	Master Protein	0	0	18.734	15	6	8	6	683	74.8	9.83	12.65	6		0	High	1
AT1G17580.1	Phospho [S1052(100); S1510(100)]	pep chromosome:TAIR10:1:6039250:6049685:1 gene:AT1G17580 transcript:AT1G17580.1 gene_biotype:protein_coding transcript_biotype:protein_coding gene_symbol:MYA1 description:myosin 1 [Source:NCBI gene (formerly Entrezgene);Acc:838333]	838333	AT1G17580; AT1G17580.1	XI-1	ath:AT1G17580; Q39160; Q9LNP7	High	High	Master Protein	0	0	53.514	10	10	14	9	1520	172.8	8.31	38.03	10		0	High	1
AT1G17650.1	S-nitrosylation [C90(100); C102(100); C123(100)]	pep chromosome:TAIR10:1:6069424:6072129:-1 gene:AT1G17650 transcript:AT1G17650.1 gene_biotype:protein_coding transcript_biotype:protein_coding gene_symbol:GLYR2 description:glyoxylate reductase 2 [Source:NCBI gene (formerly Entrezgene);Acc:838342]	838342	AT1G17650; AT1G17650.1	GLYR2	ath:AT1G17650; F4I907; Q8RWF1	High	High	Master Protein	0	0	53.894	37	8	20	8	358	37.8	8.44	81.35	8		0	High	1
AT1G17720.1	Phospho [S460(100)]	pep chromosome:TAIR10:1:6093208:6098439:-1 gene:AT1G17720 transcript:AT1G17720.1 gene_biotype:protein_coding transcript_biotype:protein_coding gene_symbol:ATB BETA description:Protein phosphatase 2A, regulatory subunit PR55 [Source:NCBI gene (formerly Entrezgene);Acc:838348]	838348	AT1G17720; AT1G17720.1	PP2AB2	ath:AT1G17720; Q39247; Q9FZ61	High	High	Master Protein	0	0	53.646	29	10	24	9	501	56.2	5.82	54.47	10		0	High	1
AT1G17745.2	S-nitrosylation [C107(100)]	pep chromosome:TAIR10:1:6101015:6105241:1 gene:AT1G17745 transcript:AT1G17745.2 gene_biotype:protein_coding transcript_biotype:protein_coding gene_symbol:PGDH description:D-3-phosphoglycerate dehydrogenase [Source:NCBI gene (formerly Entrezgene);Acc:838352]		AT1G17745.2			High	High	Master Protein	0	0	71.134	22	10	35	9	651	69.7	6.35	93.62	10		0	High	1
AT1G17780.1	Phospho [S163(100)]	pep chromosome:TAIR10:1:6123715:6125264:1 gene:AT1G17780 transcript:AT1G17780.1 gene_biotype:protein_coding transcript_biotype:protein_coding gene_symbol:AT1G17780 description:uncharacterized protein [Source:NCBI gene (formerly Entrezgene);Acc:838356]	838356	AT1G17780; AT1G17780.1	ATI3A	Q8L6Z0	High	High	Master Protein	0.00029	0.00027	5.303	16	2	4	2	189	21.5	4.67	6.46	2		0	High	1
AT1G17840.1	Phospho [S686(99.5); S688(100)]	pep chromosome:TAIR10:1:6142402:6146521:1 gene:AT1G17840 transcript:AT1G17840.1 gene_biotype:protein_coding transcript_biotype:protein_coding gene_symbol:ABCG11 description:white-brown complex-like protein [Source:NCBI gene (formerly Entrezgene);Acc:838363]	838363	AT1G17840; AT1G17840.1	ABCG11	ath:AT1G17840; Q8RXN0; Q9LMU4	High	High	Master Protein	0	0	18.397	7	3	18	3	703	78.4	8.65	64.99	3		0	High	1
AT1G17890.1	Phospho [S53(100)]; S-nitrosylation [C125(100)]	pep chromosome:TAIR10:1:6154264:6155804:-1 gene:AT1G17890 transcript:AT1G17890.1 gene_biotype:protein_coding transcript_biotype:protein_coding gene_symbol:GER2 description:NAD(P)-binding Rossmann-fold superfamily protein [Source:NCBI gene (formerly Entrezgene);Acc:838368]	838368	AT1G17890; AT1G17890.1	GER2	ath:AT1G17890; Q3EDA2; Q3EDA3; Q9LMU0	High	High	Master Protein	0	0	42.868	27	5	9	4	328	36.2	6.74	30.68	5		0	High	1
AT1G17980.1	Phospho [T621(100)]	pep chromosome:TAIR10:1:6187465:6191708:-1 gene:AT1G17980 transcript:AT1G17980.1 gene_biotype:protein_coding transcript_biotype:protein_coding gene_symbol:PAPS1 description:poly(A) polymerase 1 [Source:NCBI gene (formerly Entrezgene);Acc:838378]	838378	AT1G17980; AT1G17980.1	PAPS1	ath:AT1G17980; F4I948; Q9LMT2	High	High	Master Protein	0	0	24.902	11	4	9	4	713	80.1	6.73	38.97	4		0	High	1
AT1G18040.1	Phospho [S161(100); T167(100)]	pep chromosome:TAIR10:1:6206871:6209528:-1 gene:AT1G18040 transcript:AT1G18040.1 gene_biotype:protein_coding transcript_biotype:protein_coding gene_symbol:CDKD1;3 description:cyclin-dependent kinase D1;3 [Source:NCBI gene (formerly Entrezgene);Acc:838384]	838384	AT1G18040; AT1G18040.1	CDKD-3	ath:AT1G18040; Q9LM42; Q9LMT0	High	High	Master Protein	0.00028	0.00026	4.451	4	2	9	1	391	44.5	9.45	8.94	2		0	High	1
AT1G18070.3	S-nitrosylation [C388(100); C506(100)]; Phospho [S542(99.2)]	pep chromosome:TAIR10:1:6213777:6218340:-1 gene:AT1G18070 transcript:AT1G18070.3 gene_biotype:protein_coding transcript_biotype:protein_coding gene_symbol:AT1G18070 description:Translation elongation factor EF1A/initiation factor IF2gamma family protein [Source:NCBI gene (formerly Entrezgene);Acc:838387]	838387	AT1G18070; AT1G18070.3		ath:AT1G18070; Q9LMS7	High	High	Master Protein	0	0	91.682	29	13	72	13	543	60.5	5.31	203.22	13		0	High	1
AT1G18080.1	S-nitrosylation [C138(100); C155(100); C184(100); C209(100); C242(100); C251(100)]; Phospho [S159(100)]	pep chromosome:TAIR10:1:6222201:6224242:1 gene:AT1G18080 transcript:AT1G18080.1 gene_biotype:protein_coding transcript_biotype:protein_coding gene_symbol:ATARCA description:Transducin/WD40 repeat-like superfamily protein [Source:NCBI gene (formerly Entrezgene);Acc:838388]	838388	AT1G18080; AT1G18080.1	RACK1A	ath:AT1G18080; C0Z2G7; O24456; Q9LDI1	High	High	Master Protein	0	0	96.423	54	15	87	13	327	35.7	7.71	202.4	15		0	High	1
AT1G18150.1	Phospho [Y268(100)]; S-nitrosylation [C242(100); C247(100); C280(100)]	pep chromosome:TAIR10:1:6244340:6247827:-1 gene:AT1G18150 transcript:AT1G18150.1 gene_biotype:protein_coding transcript_biotype:protein_coding gene_symbol:ATMPK8 description:Protein kinase superfamily protein [Source:NCBI gene (formerly Entrezgene);Acc:838394]	838394	AT1G18150; AT1G18150.1	MPK8	ath:AT1G18150; Q9LM33; Q9LMS2; Q9MB23	High	High	Master Protein	0	0	42.721	25	10	20	5	589	66.2	6.54	47.65	10		0	High	1
AT1G18160.1	Phospho [S462(100); S673(98.9)]	pep chromosome:TAIR10:1:6248630:6254080:1 gene:AT1G18160 transcript:AT1G18160.1 gene_biotype:protein_coding transcript_biotype:protein_coding gene_symbol:AT1G18160 description:Protein kinase superfamily protein [Source:NCBI gene (formerly Entrezgene);Acc:838395]	838395	AT1G18160; AT1G18160.1		A0A178WJB4	High	High	Master Protein	0	0	22.977	9	5	10	5	992	108.1	5.57	15.56	5		0	High	1
AT1G18170.1	S-nitrosylation [C188(100)]	pep chromosome:TAIR10:1:6254094:6255734:1 gene:AT1G18170 transcript:AT1G18170.1 gene_biotype:protein_coding transcript_biotype:protein_coding gene_symbol:AT1G18170 description:FKBP-like peptidyl-prolyl cis-trans isomerase family protein [Source:NCBI gene (formerly Entrezgene);Acc:838396]	838396	AT1G18170; AT1G18170.1	FKBP17-2	ath:AT1G18170; Q9LDY5	High	High	Master Protein	0	0	26.361	26	5	9	5	247	26.5	8.88	23.94	5		0	High	1
AT1G18180.1	S-nitrosylation [C173(100)]	pep chromosome:TAIR10:1:6255785:6257900:1 gene:AT1G18180 transcript:AT1G18180.1 gene_biotype:protein_coding transcript_biotype:protein_coding gene_symbol:AT1G18180 description:3-oxo-5-alpha-steroid 4-dehydrogenase (DUF1295) [Source:NCBI gene (formerly Entrezgene);Acc:838397]	838397	AT1G18180; AT1G18180.1		F4IAN4	High	High	Master Protein	0.00078	0.00063	3.109	3	1	1	1	305	35.2	9.41	1.85	1		0	High	1
AT1G18190.1	Phospho [S49(99.4)]	pep chromosome:TAIR10:1:6257851:6261501:-1 gene:AT1G18190 transcript:AT1G18190.1 gene_biotype:protein_coding transcript_biotype:protein_coding gene_symbol:GC2 description:golgin Putative 2 [Source:NCBI gene (formerly Entrezgene);Acc:838398]	838398	AT1G18190; AT1G18190.1	GC2	ath:AT1G18190; B0F9L7; Q9LM30; Q9LMR9	High	High	Master Protein	0.00102	0.00077	2.781	2	1	2	1	668	74.7	7.99	1.87	1		0	High	1
AT1G18210.2	Phospho [S54(100)]; Met-loss+Acetyl [N-Term]; S-nitrosylation [C129(100)]; Acetyl [N-Term]	pep chromosome:TAIR10:1:6266609:6268828:-1 gene:AT1G18210 transcript:AT1G18210.2 gene_biotype:protein_coding transcript_biotype:protein_coding gene_symbol:AT1G18210 description:Calcium-binding EF-hand family protein [Source:NCBI gene (formerly Entrezgene);Acc:838401]	838401	AT1G18210; AT1G18210.2	CML27	ath:AT1G18210; Q9LE22	High	High	Master Protein	0	0	102.669	82	10	74	10	170	18.3	4.35	192.51	10		0	High	1
AT1G18270.3	S-nitrosylation [C348(100); C715(100); C1285(100)]	pep chromosome:TAIR10:1:6283414:6293871:-1 gene:AT1G18270 transcript:AT1G18270.3 gene_biotype:protein_coding transcript_biotype:protein_coding gene_symbol:AT1G18270 description:ketose-bisphosphate aldolase class-II family protein [Source:NCBI gene (formerly Entrezgene);Acc:838407]	838407	AT1G18270; AT1G18270.3		F4IAP5	High	High	Master Protein	0	0	64.968	12	11	22	11	1393	149.3	5.95	55.5	11		0	High	1
AT1G18300.1	Phospho [S42(100)]	pep chromosome:TAIR10:1:6299669:6301139:1 gene:AT1G18300 transcript:AT1G18300.1 gene_biotype:protein_coding transcript_biotype:protein_coding gene_symbol:NUDT4 description:nudix hydrolase homolog 4 [Source:NCBI gene (formerly Entrezgene);Acc:838410]	838410	AT1G18300; AT1G18300.1	NUDT4	ath:AT1G18300; Q0WU23; Q9LE73	High	High	Master Protein	0.00322	0.00305	1.953	3	1	2	1	207	23.7	5.34	3.71	1		0	High	1
AT1G18390.2	Phospho [S301(100); S490(100); S636(100)]	pep chromosome:TAIR10:1:6327463:6330098:1 gene:AT1G18390 transcript:AT1G18390.2 gene_biotype:protein_coding transcript_biotype:protein_coding gene_symbol:AT1G18390 description:Serine/Threonine kinase family catalytic domain protein [Source:NCBI gene (formerly Entrezgene);Acc:838420]		AT1G18390.2			High	High	Master Protein	0	0	9.512	7	4	7	3	654	73.1	7.8	14.21	4		0	High	1
AT1G18450.1	S-nitrosylation [C19(100); C179(100); C212(100); C348(100)]; Acetyl [N-Term]	pep chromosome:TAIR10:1:6348048:6352010:1 gene:AT1G18450 transcript:AT1G18450.1 gene_biotype:protein_coding transcript_biotype:protein_coding gene_symbol:ARP4 description:actin-related protein 4 [Source:NCBI gene (formerly Entrezgene);Acc:838425]	838425	AT1G18450; AT1G18450.1	ARP4	ath:AT1G18450; Q84M92; Q8LAI7; Q8LKR2; Q9LPQ9	High	High	Master Protein	0	0	56.085	34	8	25	7	441	48.9	5.35	64.74	8		0	High	1
AT1G18490.1	S-nitrosylation [C42(100)]	pep chromosome:TAIR10:1:6366520:6368879:1 gene:AT1G18490 transcript:AT1G18490.1 gene_biotype:protein_coding transcript_biotype:protein_coding gene_symbol:AT1G18490 description:2-aminoethanethiol dioxygenase, putative (DUF1637) [Source:NCBI gene (formerly Entrezgene);Acc:838430]	838430	AT1G18490; AT1G18490.1	PCO3	ath:AT1G18490; Q1G3U6; Q8L8X2; Q940G4	High	High	Master Protein	0.00032	0.0003	6.74	12	2	2	2	282	31.3	5.87	4.92	2		0	High	1
AT1G18500.1	S-nitrosylation [C163(100); C410(100); C520(100)]; Phospho [T95(98.2)]	pep chromosome:TAIR10:1:6368966:6373080:1 gene:AT1G18500 transcript:AT1G18500.1 gene_biotype:protein_coding transcript_biotype:protein_coding gene_symbol:MAML-4 description:methylthioalkylmalate synthase-like 4 [Source:NCBI gene (formerly Entrezgene);Acc:838431]	838431	AT1G18500; AT1G18500.1	IPMS1	ath:AT1G18500; Q9LPR4	High	High	Master Protein	0	0	70.811	32	14	44	6	631	68.6	6.6	59.54	14		0	High	1
AT1G18560.1	Phospho [T115(100)]	pep chromosome:TAIR10:1:6385186:6388180:1 gene:AT1G18560 transcript:AT1G18560.1 gene_biotype:protein_coding transcript_biotype:protein_coding gene_symbol:AT1G18560 description:BED zinc finger and hAT dimerization domain-containing protein [Source:NCBI gene (formerly Entrezgene);Acc:838437]	838437	AT1G18560; AT1G18560.1		ath:AT1G18560; F4ICA1	High	High	Master Protein	0.00033	0.0003	7.221	4	1	6	1	690	78.1	6.37	23.01	1		0	High	1
AT1G18590.1	S-nitrosylation [C85(100); C278(100)]	pep chromosome:TAIR10:1:6398531:6400029:1 gene:AT1G18590 transcript:AT1G18590.1 gene_biotype:protein_coding transcript_biotype:protein_coding gene_symbol:SOT17 description:sulfotransferase 17 [Source:NCBI gene (formerly Entrezgene);Acc:838440]	838440	AT1G18590; AT1G18590.1	SOT17	ath:AT1G18590; Q9FZ80	High	High	Master Protein	0	0	60.616	37	8	20	6	346	39.9	6.47	56.53	8		0	High	1
AT1G18620.2	Phospho [S329(100)]	pep chromosome:TAIR10:1:6410033:6414451:1 gene:AT1G18620 transcript:AT1G18620.2 gene_biotype:protein_coding transcript_biotype:protein_coding gene_symbol:TRM3 description:LONGIFOLIA protein [Source:NCBI gene (formerly Entrezgene);Acc:838443]	838443	AT1G18620; AT1G18620.2	TRM3	A8MQH9; ath:AT1G18620	High	High	Master Protein	0	0	10.405	3	2	5	2	1014	114	9.13	5.67	2		0	High	1
AT1G18740.1	Phospho [S9(100); S205(100)]; Met-loss [N-Term]	pep chromosome:TAIR10:1:6463849:6465476:1 gene:AT1G18740 transcript:AT1G18740.1 gene_biotype:protein_coding transcript_biotype:protein_coding gene_symbol:AT1G18740 description:ROH1, putative (DUF793) [Source:NCBI gene (formerly Entrezgene);Acc:838456]	838456	AT1G18740; AT1G18740.1	B1L	ath:AT1G18740; Q8LA35; Q9M9U5	High	High	Master Protein	0	0	9.69	11	3	9	3	382	43.5	7.83	15.03	3		0	High	1
AT1G18840.1	Phospho [S198(100); S271(100)]	pep chromosome:TAIR10:1:6500814:6504567:-1 gene:AT1G18840 transcript:AT1G18840.1 gene_biotype:protein_coding transcript_biotype:protein_coding gene_symbol:IQD30 description:IQ-domain 30 [Source:NCBI gene (formerly Entrezgene);Acc:838465]	838465	AT1G18840; AT1G18840.1	IQD30	ath:AT1G18840; B9DH53; Q2NND8; Q501D2; Q9M9V3	High	High	Master Protein	0	0	34.956	15	5	18	5	572	62.7	9.11	30.85	5		0	High	1
AT1G18890.1	Phospho [S523(100)]	pep chromosome:TAIR10:1:6522764:6526075:-1 gene:AT1G18890 transcript:AT1G18890.1 gene_biotype:protein_coding transcript_biotype:protein_coding gene_symbol:CDPK1 description:calcium-dependent protein kinase 1 [Source:NCBI gene (formerly Entrezgene);Acc:838470]	838470	AT1G18890; AT1G18890.1	CPK10	ath:AT1G18890; Q39015; Q84W07; Q9LME1; Q9M9V8	High	High	Master Protein	0	0	9.065	9	4	7	2	545	61.4	6.62	4.4	4		0	High	1
AT1G19000.1	Phospho [S39(100)]	pep chromosome:TAIR10:1:6560762:6562786:-1 gene:AT1G19000 transcript:AT1G19000.1 gene_biotype:protein_coding transcript_biotype:protein_coding gene_symbol:AT1G19000 description:Homeodomain-like superfamily protein [Source:NCBI gene (formerly Entrezgene);Acc:838481]	838481	AT1G19000; AT1G19000.1		A0A178W7J9; ath:AT1G19000	High	High	Master Protein	0	0	9.259	5	2	4	2	285	31.2	5.97	9.83	2		0	High	1
AT1G19010.1	Phospho [S225(99.7)]	pep chromosome:TAIR10:1:6565494:6567662:1 gene:AT1G19010 transcript:AT1G19010.1 gene_biotype:protein_coding transcript_biotype:protein_coding gene_symbol:AT1G19010 description:uncharacterized protein [Source:NCBI gene (formerly Entrezgene);Acc:838482]	838482	AT1G19010; AT1G19010.1		ath:AT1G19010; Q9C5J5	High	High	Master Protein	0.00028	0.00026	4.61	5	1	1	1	319	36	5.35	3.25	1		0	High	1
AT1G19120.1	Met-loss+Acetyl [N-Term]; Phospho [S2(100)]	pep chromosome:TAIR10:1:6608115:6609369:1 gene:AT1G19120 transcript:AT1G19120.1 gene_biotype:protein_coding transcript_biotype:protein_coding gene_symbol:LSM1A description:Small nuclear ribonucleoprotein family protein [Source:NCBI gene (formerly Entrezgene);Acc:838495]	838495	AT1G19120; AT1G19120.1	LSM1A	ath:AT1G19120; Q8LEW7; Q945P8; Q9LMB5	High	High	Master Protein	0	0	16.672	52	3	5	3	128	14.7	4.88	14.04	3		0	High	1
AT1G19130.1	S-nitrosylation [C157(100)]	pep chromosome:TAIR10:1:6609325:6610613:-1 gene:AT1G19130 transcript:AT1G19130.1 gene_biotype:protein_coding transcript_biotype:protein_coding gene_symbol:AT1G19130 description:RmlC-like jelly roll fold protein [Source:NCBI gene (formerly Entrezgene);Acc:838496]	838496	AT1G19130; AT1G19130.1		ath:AT1G19130; Q8GYZ3	High	High	Master Protein	0	0	31.404	40	4	11	4	192	21.6	5.78	33.55	4		0	High	1
AT1G19150.1	S-nitrosylation [C126(100)]	pep chromosome:TAIR10:1:6612630:6613972:1 gene:AT1G19150 transcript:AT1G19150.1 gene_biotype:protein_coding transcript_biotype:protein_coding gene_symbol:Lhca6 description:PSI type II chlorophyll a/b-binding protein (Lhca2*1) [Source:NCBI gene (formerly Entrezgene);Acc:838498]	838498	AT1G19150; AT1G19150.1	LHCA6	ath:AT1G19150; Q43382; Q84WT1; Q8LCQ4; Q9LMB1	High	High	Master Protein	0	0	10.908	12	2	4	2	270	29.9	6.29	10.56	2		0	High	1
AT1G19350.4	Phospho [T175(100); S219(100); S223(99.4)]	pep chromosome:TAIR10:1:6688463:6690411:1 gene:AT1G19350 transcript:AT1G19350.4 gene_biotype:protein_coding transcript_biotype:protein_coding gene_symbol:BES1 description:Brassinosteroid signaling positive regulator (BZR1) family protein [Source:NCBI gene (formerly Entrezgene);Acc:838518]	838518	AT1G19350; AT1G19350.4	BZR2	ath:AT1G19350; Q8LCX8; Q94JU1; Q9LN63; Q9SEG5	High	High	Master Protein	0	0	33.862	18	3	35	3	335	36.5	9.16	67.77	3		0	High	1
AT1G19370.1	Phospho [T511(100)]	pep chromosome:TAIR10:1:6692724:6695055:-1 gene:AT1G19370 transcript:AT1G19370.1 gene_biotype:protein_coding transcript_biotype:protein_coding gene_symbol:AT1G19370 description:uncharacterized protein [Source:NCBI gene (formerly Entrezgene);Acc:838520]	838520	AT1G19370; AT1G19370.1		ath:AT1G19370; Q9LN61	High	High	Master Protein	0	0	10.949	6	2	3	2	605	67.5	6.81	9.29	2		0	High	1
AT1G19450.1	Phospho [S24(100); S34(100)]	pep chromosome:TAIR10:1:6731411:6735024:-1 gene:AT1G19450 transcript:AT1G19450.1 gene_biotype:protein_coding transcript_biotype:protein_coding gene_symbol:AT1G19450 description:Major facilitator superfamily protein [Source:NCBI gene (formerly Entrezgene);Acc:838529]	838529	AT1G19450; AT1G19450.1		ath:AT1G19450; Q93YP9; Q9LN48	High	High	Master Protein	0	0	12.811	8	3	20	1	488	52.8	8.48	39.89	3		0	High	1
AT1G19480.1	Phospho [S65(99.5); S103(100); S111(99)]	pep chromosome:TAIR10:1:6744353:6746635:1 gene:AT1G19480 transcript:AT1G19480.1 gene_biotype:protein_coding transcript_biotype:protein_coding gene_symbol:AT1G19480 description:DNA glycosylase superfamily protein [Source:NCBI gene (formerly Entrezgene);Acc:838533]	838533	AT1G19480; AT1G19480.1		Q0V7V4	High	High	Master Protein	0	0	14.383	13	4	6	4	382	41.9	7.27	7.12	4		0	High	1
AT1G19485.2	Phospho [S682(99.7); S708(100)]	pep chromosome:TAIR10:1:6746778:6751609:1 gene:AT1G19485 transcript:AT1G19485.2 gene_biotype:protein_coding transcript_biotype:protein_coding gene_symbol:AT1G19485 description:Transducin/WD40 repeat-like superfamily protein [Source:NCBI gene (formerly Entrezgene);Acc:838534]	838534	AT1G19485; AT1G19485.2		ath:AT1G19485; F4HP69	High	High	Master Protein	0	0	9.432	5	2	7	2	815	90	7.97	14.66	2		0	High	1
AT1G19520.1	S-nitrosylation [C562(100)]	pep chromosome:TAIR10:1:6759859:6762847:1 gene:AT1G19520 transcript:AT1G19520.1 gene_biotype:protein_coding transcript_biotype:protein_coding gene_symbol:NFD5 description:pentatricopeptide (PPR) repeat-containing protein [Source:NCBI gene (formerly Entrezgene);Acc:838538]	838538	AT1G19520; AT1G19520.1		A0A654ECT9	High	High	Master Protein	0	0	15.29	6	3	8	3	725	82.5	5.38	15.84	3		0	High	1
AT1G19570.1	S-nitrosylation [C6(100); C20(100)]; Acetyl [N-Term]	pep chromosome:TAIR10:1:6773302:6774523:-1 gene:AT1G19570 transcript:AT1G19570.1 gene_biotype:protein_coding transcript_biotype:protein_coding gene_symbol:DHAR1 description:dehydroascorbate reductase [Source:NCBI gene (formerly Entrezgene);Acc:838544]	838544	AT1G19570; AT1G19570.1	DHAR1	A8MRM5; ath:AT1G19570; Q9FWR4; Q9LN37	High	High	Master Protein	0	0	113.148	66	13	87	13	213	23.6	5.91	266.96	13		0	High	1
AT1G19580.1	S-nitrosylation [C83(100)]	pep chromosome:TAIR10:1:6774683:6777568:1 gene:AT1G19580 transcript:AT1G19580.1 gene_biotype:protein_coding transcript_biotype:protein_coding gene_symbol:GAMMA CA1 description:gamma carbonic anhydrase 1 [Source:NCBI gene (formerly Entrezgene);Acc:838545]	838545	AT1G19580; AT1G19580.1	GAMMACA1	ath:AT1G19580; Q67XH5; Q682H9; Q8LF67; Q9FWR5; Q9LN36	High	High	Master Protein	0	0	34.078	37	5	16	3	275	30	7.59	49.27	5		0	High	1
AT1G19650.1	Phospho [S67(100)]	pep chromosome:TAIR10:1:6796137:6799764:-1 gene:AT1G19650 transcript:AT1G19650.1 gene_biotype:protein_coding transcript_biotype:protein_coding gene_symbol:AT1G19650 description:Sec14p-like phosphatidylinositol transfer family protein [Source:NCBI gene (formerly Entrezgene);Acc:838552]	838552	AT1G19650; AT1G19650.1	SFH4	ath:AT1G19650; F4HP88; Q56WM1; Q93ZU8; Q9FWR9	High	High	Master Protein	0.00017	0.00021	7.601	3	1	4	1	608	69.2	8.31	12.91	1		0	High	1
AT1G19670.1	S-nitrosylation [C215(100)]; Phospho [S108(100)]	pep chromosome:TAIR10:1:6803486:6805092:-1 gene:AT1G19670 transcript:AT1G19670.1 gene_biotype:protein_coding transcript_biotype:protein_coding gene_symbol:CLH1 description:chlorophyllase 1 [Source:NCBI gene (formerly Entrezgene);Acc:838554]	838554	AT1G19670; AT1G19670.1	CLH1	ath:AT1G19670; O22527	High	High	Master Protein	0	0	24.818	18	3	11	3	324	34.8	5.74	25.8	3		0	High	1
AT1G19690.1	S-nitrosylation [C251(100)]	pep chromosome:TAIR10:1:6807715:6809642:-1 gene:AT1G19690 transcript:AT1G19690.1 gene_biotype:protein_coding transcript_biotype:protein_coding gene_symbol:AT1G19690 description:NAD(P)-binding Rossmann-fold superfamily protein [Source:NCBI gene (formerly Entrezgene);Acc:838556]	838556	AT1G19690; AT1G19690.1		ath:AT1G19690; Q147R9	High	High	Master Protein	0	0	23.203	13	4	4	4	352	39.7	8.47	16.6	4		0	High	1
AT1G19700.5	Phospho [S115(99.4)]	pep chromosome:TAIR10:1:6809765:6813063:-1 gene:AT1G19700 transcript:AT1G19700.5 gene_biotype:protein_coding transcript_biotype:protein_coding gene_symbol:BEL10 description:BEL1-like homeodomain 10 [Source:NCBI gene (formerly Entrezgene);Acc:838558]	838558	AT1G19700; AT1G19700.5	BLH10	ath:AT1G19700; Q3YIF0; Q3YIF5; Q3YIG1; Q3YIG2; Q3YIG4; Q3YIG6; Q940X8; Q9FXG8	High	High	Master Protein	0	0	12.263	5	2	5	2	538	60.6	6.34	6.23	2		0	High	1
AT1G19835.4	Phospho [S671(100); S930(98); S944(99)]	pep chromosome:TAIR10:1:6855952:6860443:-1 gene:AT1G19835 transcript:AT1G19835.4 gene_biotype:protein_coding transcript_biotype:protein_coding gene_symbol:AT1G19835 description:filament-like protein (DUF869) [Source:NCBI gene (formerly Entrezgene);Acc:838571]	838571	AT1G19835; AT1G19835.4	FPP4	ath:AT1G19835; Q0WSY2; Q56WC1; Q9FXI1	High	High	Master Protein	0	0	27.454	6	4	14	4	982	109.7	5.27	35.34	4		0	High	1
AT1G19870.1	Phospho [S65(100); S78(100); S341(100); S369(100); S459(100); S479(99.6)]	pep chromosome:TAIR10:1:6895009:6898818:-1 gene:AT1G19870 transcript:AT1G19870.1 gene_biotype:protein_coding transcript_biotype:protein_coding gene_symbol:iqd32 description:IQ-domain 32 [Source:NCBI gene (formerly Entrezgene);Acc:838575]	838575	AT1G19870; AT1G19870.1	IQD32	ath:AT1G19870; Q570I0; Q8LFD0; Q8LPF6; Q9FXI5	High	High	Master Protein	0	0	117.011	31	16	86	16	794	86.8	5.3	226.1	16		0	High	1
AT1G19920.1	S-nitrosylation [C170(100); C449(100)]	pep chromosome:TAIR10:1:6914518:6916823:-1 gene:AT1G19920 transcript:AT1G19920.1 gene_biotype:protein_coding transcript_biotype:protein_coding gene_symbol:APS2 description:Pseudouridine synthase/archaeosine transglycosylase-like family protein [Source:NCBI gene (formerly Entrezgene);Acc:838580]	838580	AT1G19920; AT1G19920.1	APS2	ath:AT1G19920; Q43870; Q8LDB2; Q8RWJ3	High	High	Master Protein	0	0	42.081	28	9	25	9	476	53.6	6.61	47.78	9		0	High	1
AT1G20010.1	S-nitrosylation [C12(100); C25(100); C137(96.3); C302(100)]	pep chromosome:TAIR10:1:6937719:6940832:-1 gene:AT1G20010 transcript:AT1G20010.1 gene_biotype:protein_coding transcript_biotype:protein_coding gene_symbol:TUB5 description:tubulin beta-5 chain [Source:NCBI gene (formerly Entrezgene);Acc:838590]	838590	AT1G20010; AT1G20010.1	TUBB5	ath:AT1G20010; P29513	High	High	Master Protein	0	0	89.56	45	13	46	4	449	50.3	4.77	95.27	13		0	High	1
AT1G20020.1	S-nitrosylation [C97(100); C169(100); C187(100); C327(100)]	pep chromosome:TAIR10:1:6942625:6945091:1 gene:AT1G20020 transcript:AT1G20020.1 gene_biotype:protein_coding transcript_biotype:protein_coding gene_symbol:FNR2 description:ferredoxin-NADP[+]-oxidoreductase 2 [Source:NCBI gene (formerly Entrezgene);Acc:838591]	838591	AT1G20020; AT1G20020.1	LFNR2	A8MRF7; A8MRG5; ath:AT1G20020; Q8W493; Q9LNS9	High	High	Master Protein	0	0	193.998	53	19	363	16	369	41.1	8.31	912.71	19		0	High	1
AT1G20050.1	S-nitrosylation [C204(100)]	pep chromosome:TAIR10:1:6949043:6950509:1 gene:AT1G20050 transcript:AT1G20050.1 gene_biotype:protein_coding transcript_biotype:protein_coding gene_symbol:HYD1 description:C-8,7 sterol isomerase [Source:NCBI gene (formerly Entrezgene);Acc:838593]	838593	AT1G20050; AT1G20050.1		ath:AT1G20050; O48962; Q9SAQ8	High	High	Master Protein	0	0	9.398	13	2	2	2	223	25.1	8.54	6.75	2		0	High	1
AT1G20110.1	Phospho [S218(100); S279(100); S530(100)]; S-nitrosylation [C334(100)]	pep chromosome:TAIR10:1:6971424:6975130:1 gene:AT1G20110 transcript:AT1G20110.1 gene_biotype:protein_coding transcript_biotype:protein_coding gene_symbol:AT1G20110 description:RING/FYVE/PHD zinc finger superfamily protein [Source:NCBI gene (formerly Entrezgene);Acc:838600]	838600	AT1G20110; AT1G20110.1	FREE1	ath:AT1G20110; Q940J6; Q9ASS2	High	High	Master Protein	0	0	68.281	19	11	59	11	601	65.4	6.79	119.1	11		0	High	1
AT1G20140.1	S-nitrosylation [C61(100)]	pep chromosome:TAIR10:1:6986312:6987863:1 gene:AT1G20140 transcript:AT1G20140.1 gene_biotype:protein_coding transcript_biotype:protein_coding gene_symbol:SK4 description:SKP1-like 4 [Source:NCBI gene (formerly Entrezgene);Acc:838604]	838604	AT1G20140; AT1G20140.1	ASK4	ath:AT1G20140; Q9LNT9	High	High	Master Protein	0.00016	0.00021	7.507	23	2	23	1	163	18.2	4.68	10.02	2		0	High	1
AT1G20160.1	S-nitrosylation [C432(100)]	pep chromosome:TAIR10:1:6990642:6993989:-1 gene:AT1G20160 transcript:AT1G20160.1 gene_biotype:protein_coding transcript_biotype:protein_coding gene_symbol:ATSBT5.2 description:Subtilisin-like serine endopeptidase family protein [Source:NCBI gene (formerly Entrezgene);Acc:838606]	838606	AT1G20160; AT1G20160.1	CRSP	ath:AT1G20160; F4HSQ4; Q8LAE1; Q9LNU1	High	High	Master Protein	0.00322	0.00305	1.99	1	1	1	1	769	81.4	6	0	1		0	High	1
AT1G20200.1	Phospho [T12(100); S14(100)]; Met-loss [N-Term]; S-nitrosylation [C240(100); C439(100)]; Acetyl [N-Term]; Met-loss+Acetyl [N-Term]	pep chromosome:TAIR10:1:7001087:7004432:-1 gene:AT1G20200 transcript:AT1G20200.1 gene_biotype:protein_coding transcript_biotype:protein_coding gene_symbol:EMB2719 description:PAM domain (PCI/PINT associated module) protein [Source:NCBI gene (formerly Entrezgene);Acc:838609]	838609	AT1G20200; AT1G20200.1	RPN3A	ath:AT1G20200; Q6EMB6; Q8L852; Q9LNU4	High	High	Master Protein	0	0	166.082	36	14	174	7	488	55.5	8.19	404.53	14		0	High	1
AT1G20220.1	Phospho [S147(100)]	pep chromosome:TAIR10:1:7004824:7007717:-1 gene:AT1G20220 transcript:AT1G20220.1 gene_biotype:protein_coding transcript_biotype:protein_coding gene_symbol:AT1G20220 description:Alba DNA/RNA-binding protein [Source:NCBI gene (formerly Entrezgene);Acc:838610]	838610	AT1G20220; AT1G20220.1	ATALBA2	ath:AT1G20220; Q944A2	High	High	Master Protein	0	0	29.556	22	3	6	3	315	33.7	9.92	32.3	3		0	High	1
AT1G20260.1	Met-loss [N-Term]; S-nitrosylation [C179(100); C266(100)]	pep chromosome:TAIR10:1:7016599:7020690:1 gene:AT1G20260 transcript:AT1G20260.1 gene_biotype:protein_coding transcript_biotype:protein_coding gene_symbol:VAB3 description:ATPase, V1 complex, subunit B protein [Source:NCBI gene (formerly Entrezgene);Acc:838614]	838614	AT1G20260; AT1G20260.1	VHA-B3	ath:AT1G20260; Q8W4E2; Q9LN19	High	High	Master Protein	0	0	190.482	73	27	172	2	487	54.3	5.1	446.66	27		0	High	1
AT1G20310.1	Phospho [S77(99.3)]	pep chromosome:TAIR10:1:7032070:7033329:1 gene:AT1G20310 transcript:AT1G20310.1 gene_biotype:protein_coding transcript_biotype:protein_coding gene_symbol:AT1G20310 description:syringolide-induced protein [Source:NCBI gene (formerly Entrezgene);Acc:838619]	838619	AT1G20310; AT1G20310.1		ath:AT1G20310; Q8L956	High	High	Master Protein	0.00067	0.00058	3.809	5	1	1	1	240	26.6	10.24	2.35	1		0	High	1
AT1G20330.1	Phospho [S41(100)]; S-nitrosylation [C132(100)]	pep chromosome:TAIR10:1:7038527:7040231:-1 gene:AT1G20330 transcript:AT1G20330.1 gene_biotype:protein_coding transcript_biotype:protein_coding gene_symbol:SMT2 description:sterol methyltransferase 2 [Source:NCBI gene (formerly Entrezgene);Acc:838621]	838621	AT1G20330; AT1G20330.1	SMT2	ath:AT1G20330; Q39227; Q8H155; Q8L7L3; Q8LCB0; Q9LN25	High	High	Master Protein	0	0	51.474	24	7	27	7	361	40.4	6.11	65.83	7		0	High	1
AT1G20340.1	S-nitrosylation [C152(100)]; Phospho [S116(100)]	pep chromosome:TAIR10:1:7042046:7043392:-1 gene:AT1G20340 transcript:AT1G20340.1 gene_biotype:protein_coding transcript_biotype:protein_coding gene_symbol:DRT112 description:Cupredoxin superfamily protein [Source:NCBI gene (formerly Entrezgene);Acc:838622]	838622	AT1G20340; AT1G20340.1	DRT112	ath:AT1G20340; P42699; Q6UB15; Q8LD06; Q9LN26	High	High	Master Protein	0	0	102.859	43	4	279	4	167	17	5.2	1328.52	4		0	High	1
AT1G20370.1	Phospho [S510(100)]	pep chromosome:TAIR10:1:7051577:7053745:-1 gene:AT1G20370 transcript:AT1G20370.1 gene_biotype:protein_coding transcript_biotype:protein_coding gene_symbol:AT1G20370 description:Pseudouridine synthase family protein [Source:NCBI gene (formerly Entrezgene);Acc:838625]	838625	AT1G20370; AT1G20370.1		ath:AT1G20370; Q9LN29	High	High	Master Protein	0	0	26.838	10	4	4	4	549	61.5	5.33	16.71	4		0	High	1
AT1G20410.1	Met-loss+Acetyl [N-Term]; Phospho [S2(100)]	pep chromosome:TAIR10:1:7078804:7082557:-1 gene:AT1G20410 transcript:AT1G20410.1 gene_biotype:protein_coding transcript_biotype:protein_coding gene_symbol:AT1G20410 description:Pseudouridine synthase family protein [Source:NCBI gene (formerly Entrezgene);Acc:838630]	838630	AT1G20410; AT1G20410.1		A0A178WCI1	High	High	Master Protein	0.00127	0.00099	2.559	5	1	1	1	504	56.5	6.96	2.72	1		0	High	1
AT1G20450.1	Phospho [S61(100); T221(100)]	pep chromosome:TAIR10:1:7087903:7089606:-1 gene:AT1G20450 transcript:AT1G20450.1 gene_biotype:protein_coding transcript_biotype:protein_coding gene_symbol:ERD10 description:Dehydrin family protein [Source:NCBI gene (formerly Entrezgene);Acc:838633]	838633	AT1G20450; AT1G20450.1	ERD10	ath:AT1G20450; P42759; Q8H7D3; Q94AF8; Q94KJ0	High	High	Master Protein	0	0	136.308	49	12	91	12	260	29.5	5.17	370.42	12		0	High	1
AT1G20510.1	S-nitrosylation [C11(100); C73(100)]	pep chromosome:TAIR10:1:7103375:7106121:-1 gene:AT1G20510 transcript:AT1G20510.1 gene_biotype:protein_coding transcript_biotype:protein_coding gene_symbol:OPCL1 description:OPC-8:0 CoA ligase1 [Source:NCBI gene (formerly Entrezgene);Acc:838639]	838639	AT1G20510; AT1G20510.1	4CLL5	ath:AT1G20510; Q84P21; Q9C5H2; Q9LMV8	High	High	Master Protein	0	0	31.35	13	5	11	5	546	59.3	8.32	27.87	5		0	High	1
AT1G20560.1	S-nitrosylation [C187(100)]	pep chromosome:TAIR10:1:7119671:7121871:-1 gene:AT1G20560 transcript:AT1G20560.1 gene_biotype:protein_coding transcript_biotype:protein_coding gene_symbol:AAE1 description:acyl activating enzyme 1 [Source:NCBI gene (formerly Entrezgene);Acc:838644]	838644	AT1G20560; AT1G20560.1	AAE1	ath:AT1G20560; F4HUK6; Q8LRT6; Q94JT9; Q9LM95; Q9LMW3	High	High	Master Protein	0	0	16.075	5	1	2	1	556	61	7.83	8.86	1		0	High	1
AT1G20580.1	S-nitrosylation [C37(100)]	pep chromosome:TAIR10:1:7128867:7130799:1 gene:AT1G20580 transcript:AT1G20580.1 gene_biotype:protein_coding transcript_biotype:protein_coding gene_symbol:AT1G20580 description:Small nuclear ribonucleoprotein family protein [Source:NCBI gene (formerly Entrezgene);Acc:838647]	838647	AT1G20580; AT1G20580.1	SMD3B	ath:AT1G20580; Q8LC48; Q9LM92; Q9LMW6	High	High	Master Protein	0	0	9.035	17	1	2	1	131	14.2	10.27	5.85	1		0	High	1
AT1G20620.1	S-nitrosylation [C86(100); C187(100); C230(100)]; Phospho [S412(100); S491(100)]	pep chromosome:TAIR10:1:7142972:7146540:1 gene:AT1G20620 transcript:AT1G20620.1 gene_biotype:protein_coding transcript_biotype:protein_coding gene_symbol:CAT3 description:catalase 3 [Source:NCBI gene (formerly Entrezgene);Acc:838651]	838651	AT1G20620; AT1G20620.1	CAT3	ath:AT1G20620; Q42547; Q93VY9; Q9LDS9	High	High	Master Protein	0	0	181.116	67	24	197	19	492	56.7	7.64	625.33	24		0	High	1
AT1G20630.1	S-nitrosylation [C230(100); C413(100)]	pep chromosome:TAIR10:1:7146636:7150180:1 gene:AT1G20630 transcript:AT1G20630.1 gene_biotype:protein_coding transcript_biotype:protein_coding gene_symbol:CAT1 description:catalase 1 [Source:NCBI gene (formerly Entrezgene);Acc:838652]	838652	AT1G20630; AT1G20630.1	CAT1	ath:AT1G20630; O22529; Q96528; Q9LDS9	High	High	Master Protein	0	0	73.02	32	12	80	4	492	56.7	7.42	159.76	12		0	High	1
AT1G20670.1	Phospho [S117(97.9); S164(100); S317(99.6); S514(100); S631(100)]	pep chromosome:TAIR10:1:7164082:7168041:-1 gene:AT1G20670 transcript:AT1G20670.1 gene_biotype:protein_coding transcript_biotype:protein_coding gene_symbol:AT1G20670 description:DNA-binding bromodomain-containing protein [Source:NCBI gene (formerly Entrezgene);Acc:838655]	838655	AT1G20670; AT1G20670.1		ath:AT1G20670; Q9LM88	High	High	Master Protein	0	0	47.577	24	9	21	9	652	72.9	6.87	50.57	9		0	High	1
AT1G20760.1	Phospho [S723(98.2); S788(100); T870(99.7); S878(100); S883(100); S900(100); S925(100); S960(100); S968(100); S988(100)]	pep chromosome:TAIR10:1:7209298:7214993:1 gene:AT1G20760 transcript:AT1G20760.1 gene_biotype:protein_coding transcript_biotype:protein_coding gene_symbol:AT1G20760 description:Calcium-binding EF hand family protein [Source:NCBI gene (formerly Entrezgene);Acc:838666]	838666	AT1G20760; AT1G20760.1	ATEH1	ath:AT1G20760; Q9LM78	High	High	Master Protein	0	0	119.792	33	19	84	19	1019	109.8	5.12	209.16	19		0	High	1
AT1G20770.1	Phospho [S135(100); S178(100)]	pep chromosome:TAIR10:1:7215015:7216897:-1 gene:AT1G20770 transcript:AT1G20770.1 gene_biotype:protein_coding transcript_biotype:protein_coding gene_symbol:AT1G20770 description:coiled-coil protein [Source:NCBI gene (formerly Entrezgene);Acc:838667]	838667	AT1G20770; AT1G20770.1		Q9LM77	High	High	Master Protein	0	0	27.764	15	3	8	3	215	23.5	5.02	31.56	3		0	High	1
AT1G20840.2	Phospho [S305(100); S446(100); S463(100)]; S-nitrosylation [C207(100)]	pep chromosome:TAIR10:1:7244939:7248494:-1 gene:AT1G20840 transcript:AT1G20840.2 gene_biotype:protein_coding transcript_biotype:protein_coding gene_symbol:TMT1 description:tonoplast monosaccharide transporter1 [Source:NCBI gene (formerly Entrezgene);Acc:838676]	838676	AT1G20840; AT1G20840.2	MSSP1	ath:AT1G20840; Q96290; Q9LM67; Q9SYQ3	High	High	Master Protein	0	0	69.192	17	8	51	8	734	79.4	5.41	170.17	8		0	High	1
AT1G20850.1	S-nitrosylation [C292(100); C343(100)]	pep chromosome:TAIR10:1:7252111:7253747:1 gene:AT1G20850 transcript:AT1G20850.1 gene_biotype:protein_coding transcript_biotype:protein_coding gene_symbol:XCP2 description:xylem cysteine peptidase 2 [Source:NCBI gene (formerly Entrezgene);Acc:838677]	838677	AT1G20850; AT1G20850.1	XCP2	ath:AT1G20850; Q0WT15; Q9LM66; Q9SYQ2	High	High	Master Protein	0	0	10.372	14	3	3	2	356	39.7	5.29	3.33	3		0	High	1
AT1G20910.1	Phospho [S77(100)]	pep chromosome:TAIR10:1:7276943:7281236:-1 gene:AT1G20910 transcript:AT1G20910.1 gene_biotype:protein_coding transcript_biotype:protein_coding gene_symbol:AT1G20910 description:ARID/BRIGHT DNA-binding domain-containing protein [Source:NCBI gene (formerly Entrezgene);Acc:838684]	838684	AT1G20910; AT1G20910.1	ARID6	ath:AT1G20910; C0SUW7; Q9SYP7	High	High	Master Protein	0	0	9.427	10	2	2	2	398	44.2	6.87	6.23	2		0	High	1
AT1G20950.1	S-nitrosylation [C28(100); C94(100); C238(100); C249(100); C306(100); C558(100); C586(100)]; Phospho [S384(99.1)]	pep chromosome:TAIR10:1:7297239:7301633:-1 gene:AT1G20950 transcript:AT1G20950.1 gene_biotype:protein_coding transcript_biotype:protein_coding gene_symbol:AT1G20950 description:Phosphofructokinase family protein [Source:NCBI gene (formerly Entrezgene);Acc:838689]	838689	AT1G20950; AT1G20950.1	PFP-ALPHA1	ath:AT1G20950; Q9SYP2	High	High	Master Protein	0	0	121.839	35	16	63	9	614	67.1	6.99	161.73	16		0	High	1
AT1G20980.1	Phospho [S395(98.3)]	pep chromosome:TAIR10:1:7324471:7329441:1 gene:AT1G20980 transcript:AT1G20980.1 gene_biotype:protein_coding transcript_biotype:protein_coding gene_symbol:SPL14 description:squamosa promoter binding protein-like 14 [Source:NCBI gene (formerly Entrezgene);Acc:838692]	838692	AT1G20980; AT1G20980.1	SPL14	ath:AT1G20980; Q8RY95; Q9SMW6; Q9SMX0; Q9SYN9	High	High	Master Protein	0.00029	0.00027	4.928	2	1	1	1	1035	114.7	8.38	4.03	1		0	High	1
AT1G21000.1	Phospho [S190(100); T225(100)]	pep chromosome:TAIR10:1:7337605:7339452:1 gene:AT1G21000 transcript:AT1G21000.1 gene_biotype:protein_coding transcript_biotype:protein_coding gene_symbol:AT1G21000 description:PLATZ transcription factor family protein [Source:NCBI gene (formerly Entrezgene);Acc:838694]	838694	AT1G21000; AT1G21000.1		Q93V70	High	High	Master Protein	0.00017	0.00011	8.561	14	2	14	2	246	27.6	8.69	8.52	2		0	High	1
AT1G21060.1	Phospho [S114(96.3)]	pep chromosome:TAIR10:1:7371657:7374104:1 gene:AT1G21060 transcript:AT1G21060.1 gene_biotype:protein_coding transcript_biotype:protein_coding gene_symbol:AT1G21060 description:Serine/Threonine-kinase, putative (Protein of unknown function, DUF547) [Source:NCBI gene (formerly Entrezgene);Acc:838700]	838700	AT1G21060; AT1G21060.1		F4HWD0	High	High	Master Protein	0.00078	0.00064	3.284	5	1	1	1	517	58.2	8.95	2.02	1		0	High	1
AT1G21065.1	S-nitrosylation [C92(100)]	pep chromosome:TAIR10:1:7374115:7375789:1 gene:AT1G21065 transcript:AT1G21065.1 gene_biotype:protein_coding transcript_biotype:protein_coding gene_symbol:AT1G21065 description:secondary thiamine-phosphate synthase enzyme [Source:NCBI gene (formerly Entrezgene);Acc:838701]	838701	AT1G21065; AT1G21065.1	T22I11.11	ath:AT1G21065; Q9LPU1	High	High	Master Protein	0.00127	0.00099	2.551	4	1	1	1	217	23.7	9.45	1.94	1		0	High	1
AT1G21080.1	Met-loss [N-Term]; Phospho [S14(100)]; S-nitrosylation [C282(100)]	pep chromosome:TAIR10:1:7378589:7382543:-1 gene:AT1G21080 transcript:AT1G21080.1 gene_biotype:protein_coding transcript_biotype:protein_coding gene_symbol:AT1G21080 description:DNAJ heat shock N-terminal domain-containing protein [Source:NCBI gene (formerly Entrezgene);Acc:838704]	838704	AT1G21080; AT1G21080.1		A0A178W555; A0A8T2GEH3; A0A8T2H6B3; Q9LPU3	High	High	Master Protein	0	0	27.76	22	5	8	5	391	43.9	6.23	23.92	5		0	High	1
AT1G21130.1	Phospho [S10(99.3)]; S-nitrosylation [C285(100)]	pep chromosome:TAIR10:1:7398814:7400736:-1 gene:AT1G21130 transcript:AT1G21130.1 gene_biotype:protein_coding transcript_biotype:protein_coding gene_symbol:IGMT4 description:O-methyltransferase family protein [Source:NCBI gene (formerly Entrezgene);Acc:838709]	838709	AT1G21130; AT1G21130.1	IGMT4	A2RVV0; ath:AT1G21130; Q0WUM9; Q8LGI0; Q9LPU8	High	High	Master Protein	0	0	29.994	21	6	10	6	373	40.7	5.15	16.59	6		0	High	1
AT1G21170.1	Phospho [S179(100)]	pep chromosome:TAIR10:1:7412830:7419643:1 gene:AT1G21170 transcript:AT1G21170.1 gene_biotype:protein_coding transcript_biotype:protein_coding gene_symbol:SEC5B description:Exocyst complex component SEC5 [Source:NCBI gene (formerly Entrezgene);Acc:838713]	838713	AT1G21170; AT1G21170.1	SEC5B	ath:AT1G21170; F4HWE6; Q9LMN3; Q9LPV1	High	High	Master Protein	0	0	21.27	12	7	18	6	1090	122.6	5.88	25.89	7		0	High	1
AT1G21250.1	S-nitrosylation [C312(100); C327(100)]; Phospho [S717(98.2)]	pep chromosome:TAIR10:1:7439171:7442113:1 gene:AT1G21250 transcript:AT1G21250.1 gene_biotype:protein_coding transcript_biotype:protein_coding gene_symbol:WAK1 description:cell wall-associated kinase [Source:NCBI gene (formerly Entrezgene);Acc:838721]	838721	AT1G21250; AT1G21250.1	WAK1	ath:AT1G21250; O81820; Q39191; Q56WT2; Q9LMP0	High	High	Master Protein	0	0	43.531	15	8	13	8	735	81.2	5.68	21.06	8		0	High	1
AT1G21350.5	S-nitrosylation [C135(100); C193(100)]	pep chromosome:TAIR10:1:7476942:7479258:-1 gene:AT1G21350 transcript:AT1G21350.5 gene_biotype:protein_coding transcript_biotype:protein_coding gene_symbol:AT1G21350 description:Thioredoxin superfamily protein [Source:NCBI gene (formerly Entrezgene);Acc:838734]	838734	AT1G21350; AT1G21350.5		A0A1P8ATZ7; A0A5S9VFV2	High	High	Master Protein	0	0	38.327	34	6	11	6	265	29.5	8.92	26.03	6		0	High	1
AT1G21380.1	Phospho [S383(100); T466(100)]; S-nitrosylation [C72(100)]	pep chromosome:TAIR10:1:7485636:7488780:-1 gene:AT1G21380 transcript:AT1G21380.1 gene_biotype:protein_coding transcript_biotype:protein_coding gene_symbol:AT1G21380 description:Target of Myb protein 1 [Source:NCBI gene (formerly Entrezgene);Acc:838737]	838737	AT1G21380; AT1G21380.1	TOL3	ath:AT1G21380; Q9LPL6	High	High	Master Protein	0	0	54.66	27	6	56	6	506	55.8	5.01	188.48	6		0	High	1
AT1G21440.2	S-nitrosylation [C145(100); C245(100)]	pep chromosome:TAIR10:1:7502143:7504275:-1 gene:AT1G21440 transcript:AT1G21440.2 gene_biotype:protein_coding transcript_biotype:protein_coding gene_symbol:AT1G21440 description:Phosphoenolpyruvate carboxylase family protein [Source:NCBI gene (formerly Entrezgene);Acc:838742]	838742	AT1G21440; AT1G21440.2		ath:AT1G21440; Q501F7	High	High	Master Protein	0	0	71.625	38	11	45	10	336	36.3	7.15	122.24	11		0	High	1
AT1G21580.1	Phospho [S378(100); S398(99); S1009(100)]	pep chromosome:TAIR10:1:7557140:7565914:-1 gene:AT1G21580 transcript:AT1G21580.1 gene_biotype:protein_coding transcript_biotype:protein_coding gene_symbol:AT1G21580 description:Zinc finger C-x8-C-x5-C-x3-H type family protein [Source:NCBI gene (formerly Entrezgene);Acc:838759]		AT1G21580.1			High	High	Master Protein	0	0	11.95	2	4	12	4	2166	238.6	8.09	22.15	4		0	High	1
AT1G21630.2	Phospho [S560(99.2); S1031(100); S1034(97.8); S1053(100); S1056(97.8); T1096(98.8); T1117(98.6); S1134(100); S1166(100); S1174(100); T1191(98.8); S1201(100)]	pep chromosome:TAIR10:1:7581084:7588148:1 gene:AT1G21630 transcript:AT1G21630.2 gene_biotype:protein_coding transcript_biotype:protein_coding gene_symbol:AT1G21630 description:Calcium-binding EF hand family protein [Source:NCBI gene (formerly Entrezgene);Acc:838765]	838765	AT1G21630; AT1G21630.2	ATEH2	ath:AT1G21630; F4HY32	High	High	Master Protein	0	0	137.285	35	25	81	25	1247	135.3	5.81	194.39	25		0	High	1
AT1G21660.1	Phospho [S51(100)]	pep chromosome:TAIR10:1:7605620:7609223:1 gene:AT1G21660 transcript:AT1G21660.1 gene_biotype:protein_coding transcript_biotype:protein_coding gene_symbol:AT1G21660 description:Chaperone DnaJ-domain superfamily protein [Source:NCBI gene (formerly Entrezgene);Acc:838768]	838768	AT1G21660; AT1G21660.1	AUXILIN-LIKE3	ath:AT1G21660; Q9XI12	High	High	Master Protein	0	0	30.273	20	7	10	7	523	56.9	6.99	19.5	7		0	High	1
AT1G21670.1	S-nitrosylation [C672(100)]	pep chromosome:TAIR10:1:7610241:7612721:1 gene:AT1G21670 transcript:AT1G21670.1 gene_biotype:protein_coding transcript_biotype:protein_coding gene_symbol:AT1G21670 description:DPP6 amino-terminal domain protein [Source:NCBI gene (formerly Entrezgene);Acc:838769]	838769	AT1G21670; AT1G21670.1		A0A178WNC1; ath:AT1G21670	High	High	Master Protein	0	0	64.969	22	13	24	12	703	77.2	9.29	60.5	13		0	High	1
AT1G21680.1	S-nitrosylation [C266(100); C555(100)]	pep chromosome:TAIR10:1:7612834:7615374:1 gene:AT1G21680 transcript:AT1G21680.1 gene_biotype:protein_coding transcript_biotype:protein_coding gene_symbol:AT1G21680 description:DPP6 N-terminal domain-like protein [Source:NCBI gene (formerly Entrezgene);Acc:838770]	838770	AT1G21680; AT1G21680.1		ath:AT1G21680; Q9XI10	High	High	Master Protein	0	0	49.811	20	10	19	9	706	78.4	6.79	43.25	10		0	High	1
AT1G21720.1	S-nitrosylation [C19(100); C121(100); C178(100)]	pep chromosome:TAIR10:1:7626182:7628290:1 gene:AT1G21720 transcript:AT1G21720.1 gene_biotype:protein_coding transcript_biotype:protein_coding gene_symbol:PBC1 description:proteasome beta subunit C1 [Source:NCBI gene (formerly Entrezgene);Acc:838776]	838776	AT1G21720; AT1G21720.1	PBC1	ath:AT1G21720; O23707; Q0WWF5; Q8LEA7; Q8VZC4; Q9XI05	High	High	Master Protein	0	0	31.186	44	5	12	2	204	22.8	5.47	31.62	5		0	High	1
AT1G21730.1	Phospho [T31(100)]	pep chromosome:TAIR10:1:7630107:7636658:1 gene:AT1G21730 transcript:AT1G21730.1 gene_biotype:protein_coding transcript_biotype:protein_coding gene_symbol:AT1G21730 description:P-loop containing nucleoside triphosphate hydrolases superfamily protein [Source:NCBI gene (formerly Entrezgene);Acc:838777]	838777	AT1G21730; AT1G21730.1	KIN7C	ath:AT1G21730; Q8W5R6; Q9XI03	High	High	Master Protein	0	0	38.904	12	5	16	5	890	98.4	6.57	41.53	5		0	High	1
AT1G21750.1	Phospho [S158(100)]	pep chromosome:TAIR10:1:7645610:7648855:1 gene:AT1G21750 transcript:AT1G21750.1 gene_biotype:protein_coding transcript_biotype:protein_coding gene_symbol:PDIL1-1 description:PDI-like 1-1 [Source:NCBI gene (formerly Entrezgene);Acc:838779]	838779	AT1G21750; AT1G21750.1	PDIL1-1	ath:AT1G21750; Q9XI01	High	High	Master Protein	0	0	151.253	53	24	113	21	501	55.6	4.92	271.99	24		0	High	1
AT1G21830.1	Phospho [S132(100)]	pep chromosome:TAIR10:1:7660947:7662725:-1 gene:AT1G21830 transcript:AT1G21830.1 gene_biotype:protein_coding transcript_biotype:protein_coding gene_symbol:AT1G21830 description:uncharacterized protein [Source:NCBI gene (formerly Entrezgene);Acc:838785]	838785	AT1G21830; AT1G21830.1		ath:AT1G21830; Q8VY47	High	High	Master Protein	0.0003	0.00027	5.468	9	1	3	1	206	23.3	9.91	5.07	1		0	High	1
AT1G21910.1	Phospho [S126(100)]	pep chromosome:TAIR10:1:7696427:7697831:1 gene:AT1G21910 transcript:AT1G21910.1 gene_biotype:protein_coding transcript_biotype:protein_coding gene_symbol:DREB26 description:Integrase-type DNA-binding superfamily protein [Source:NCBI gene (formerly Entrezgene);Acc:838793]	838793	AT1G21910; AT1G21910.1	ERF012	ath:AT1G21910; Q8LDL8; Q9SFE4	High	High	Master Protein	0	0	9.235	13	1	2	1	230	25.5	7.64	14.15	1		0	High	1
AT1G22060.1	Phospho [S252(100); S261(100)]	pep chromosome:TAIR10:1:7773063:7781539:-1 gene:AT1G22060 transcript:AT1G22060.1 gene_biotype:protein_coding transcript_biotype:protein_coding gene_symbol:AT1G22060 description:sporulation-specific protein [Source:NCBI gene (formerly Entrezgene);Acc:838811]	838811	AT1G22060; AT1G22060.1		ath:AT1G22060; F4HZS8	High	High	Master Protein	0	0	61.06	7	9	24	9	1999	228.8	5.1	81.29	9		0	High	1
AT1G22160.1	Phospho [S16(98); S62(100)]	pep chromosome:TAIR10:1:7823066:7823971:1 gene:AT1G22160 transcript:AT1G22160.1 gene_biotype:protein_coding transcript_biotype:protein_coding gene_symbol:AT1G22160 description:senescence-associated family protein (DUF581) [Source:NCBI gene (formerly Entrezgene);Acc:838821]	838821	AT1G22160; AT1G22160.1	FLZ5	ath:AT1G22160; Q8VY80; Q9LM43	High	High	Master Protein	0	0	10.643	28	2	3	2	147	17	9.61	8.62	2		0	High	1
AT1G22280.1	Phospho [S119(99.7)]; S-nitrosylation [C275(100)]	pep chromosome:TAIR10:1:7873933:7876018:1 gene:AT1G22280 transcript:AT1G22280.1 gene_biotype:protein_coding transcript_biotype:protein_coding gene_symbol:PAPP2C description:phytochrome-associated protein phosphatase type 2C [Source:NCBI gene (formerly Entrezgene);Acc:838835]	838835	AT1G22280; AT1G22280.1		ath:AT1G22280; Q3ED74; Q8LFF8; Q9LME4	High	High	Master Protein	0	0	36.358	28	6	34	5	281	30.7	7.17	60.98	6		0	High	1
AT1G22300.1	S-nitrosylation [C98(100)]	pep chromosome:TAIR10:1:7878759:7881395:-1 gene:AT1G22300 transcript:AT1G22300.1 gene_biotype:protein_coding transcript_biotype:protein_coding gene_symbol:GRF10 description:ral regulatory factor 10 [Source:NCBI gene (formerly Entrezgene);Acc:838837]	838837	AT1G22300; AT1G22300.1	GRF10	ath:AT1G22300; P48347; Q9LME5	High	High	Master Protein	0	0	82.177	53	13	115	9	254	28.9	4.81	318.43	13		0	High	1
AT1G22360.1	S-nitrosylation [C90(100); C284(100); C360(100)]	pep chromosome:TAIR10:1:7894807:7897761:-1 gene:AT1G22360 transcript:AT1G22360.1 gene_biotype:protein_coding transcript_biotype:protein_coding gene_symbol:UGT85A2 description:UDP-glucosyl transferase 85A2 [Source:NCBI gene (formerly Entrezgene);Acc:838843]	838843	AT1G22360; AT1G22360.1	UGT85A2	ath:AT1G22360; C0Z2M0; Q8W4G1; Q9ZWJ3	High	High	Master Protein	0	0	33.6	15	4	14	3	481	54.3	5.49	34.47	4		0	High	1
AT1G22370.2	S-nitrosylation [C358(100)]; Phospho [S169(100)]	pep chromosome:TAIR10:1:7897915:7900335:-1 gene:AT1G22370 transcript:AT1G22370.2 gene_biotype:protein_coding transcript_biotype:protein_coding gene_symbol:UGT85A5 description:UDP-glucosyl transferase 85A5 [Source:NCBI gene (formerly Entrezgene);Acc:838844]	838844	AT1G22370; AT1G22370.2	UGT85A5	ath:AT1G22370; Q0WL30; Q5UB81; Q94BU0; Q9LMF0	High	High	Master Protein	0	0	38.232	11	4	12	2	479	53.9	5.27	32.82	4		0	High	1
AT1G22400.1	S-nitrosylation [C169(100); C364(100)]	pep chromosome:TAIR10:1:7903660:7906969:-1 gene:AT1G22400 transcript:AT1G22400.1 gene_biotype:protein_coding transcript_biotype:protein_coding gene_symbol:UGT85A1 description:UDP-Glycosyltransferase superfamily protein [Source:NCBI gene (formerly Entrezgene);Acc:838846]	838846	AT1G22400; AT1G22400.1	UGT85A1	ath:AT1G22400; Q9SK82	High	High	Master Protein	0	0	41.487	20	6	19	5	489	55	5.1	41.67	6		0	High	1
AT1G22410.1	S-nitrosylation [C139(100); C431(100)]	pep chromosome:TAIR10:1:7911843:7915004:1 gene:AT1G22410 transcript:AT1G22410.1 gene_biotype:protein_coding transcript_biotype:protein_coding gene_symbol:AT1G22410 description:Class-II DAHP synthetase family protein [Source:NCBI gene (formerly Entrezgene);Acc:838847]	838847	AT1G22410; AT1G22410.1		A0A654EDN8; ath:AT1G22410	High	High	Master Protein	0	0	43.354	31	11	19	7	527	58.3	8.32	25.03	11		0	High	1
AT1G22430.1	S-nitrosylation [C257(100)]	pep chromosome:TAIR10:1:7919136:7921893:1 gene:AT1G22430 transcript:AT1G22430.1 gene_biotype:protein_coding transcript_biotype:protein_coding gene_symbol:AT1G22430 description:GroES-like zinc-binding dehydrogenase family protein [Source:NCBI gene (formerly Entrezgene);Acc:838849]	838849	AT1G22430; AT1G22430.1		ath:AT1G22430; Q9SK86	High	High	Master Protein	0	0	18.625	17	4	5	4	388	42.5	6.54	14.38	4		0	High	1
AT1G22500.1	Phospho [S328(100)]	pep chromosome:TAIR10:1:7949476:7950900:1 gene:AT1G22500 transcript:AT1G22500.1 gene_biotype:protein_coding transcript_biotype:protein_coding gene_symbol:ATL15 description:RING/U-box superfamily protein [Source:NCBI gene (formerly Entrezgene);Acc:838856]	838856	AT1G22500; AT1G22500.1	ATL15	ath:AT1G22500; Q4TU37; Q9SK92	High	High	Master Protein	0.0003	0.00028	6.004	5	1	2	1	381	42.2	6.43	5.33	1		0	High	1
AT1G22520.2	S-nitrosylation [C20(100)]	pep chromosome:TAIR10:1:7952996:7954418:-1 gene:AT1G22520 transcript:AT1G22520.2 gene_biotype:protein_coding transcript_biotype:protein_coding gene_symbol:AT1G22520 description:MICOS complex subunit Mic10-like protein (DUF543) [Source:NCBI gene (formerly Entrezgene);Acc:838858]	838858	AT1G22520; AT1G22520.2		F4I1E5	High	High	Master Protein	0.0009	0.0007	2.84	6	1	1	1	179	20	7.09	0	1		0	High	1
AT1G22530.1	Phospho [S77(100); S79(99.4); T190(100); S536(99.6)]; Met-loss [N-Term]; Met-loss+Acetyl [N-Term]; Acetyl [N-Term]	pep chromosome:TAIR10:1:7955445:7958564:-1 gene:AT1G22530 transcript:AT1G22530.1 gene_biotype:protein_coding transcript_biotype:protein_coding gene_symbol:PATL2 description:PATELLIN 2 [Source:NCBI gene (formerly Entrezgene);Acc:838859]	838859	AT1G22530; AT1G22530.1	PATL2	ath:AT1G22530; Q56ZI2; Q9SK94	High	High	Master Protein	0	0	245.313	50	32	306	30	683	76	4.92	851.03	32		0	High	1
AT1G22610.1	Phospho [S138(100); S263(100)]	pep chromosome:TAIR10:1:7994262:7997588:1 gene:AT1G22610 transcript:AT1G22610.1 gene_biotype:protein_coding transcript_biotype:protein_coding gene_symbol:AT1G22610 description:C2 calcium/lipid-binding plant phosphoribosyltransferase family protein [Source:NCBI gene (formerly Entrezgene);Acc:838867]	838867	AT1G22610; AT1G22610.1	MCTP6	ath:AT1G22610; B9DHI8; O80558; Q9SKA3	High	High	Master Protein	0	0	25.905	9	5	6	5	1029	118.3	8.92	19.63	5		0	High	1
AT1G22620.1	Phospho [S472(100); S782(100)]	pep chromosome:TAIR10:1:7994166:8002989:-1 gene:AT1G22620 transcript:AT1G22620.1 gene_biotype:protein_coding transcript_biotype:protein_coding gene_symbol:ATSAC1 description:Phosphoinositide phosphatase family protein [Source:NCBI gene (formerly Entrezgene);Acc:838868]	838868	AT1G22620; AT1G22620.1	SAC1	ath:AT1G22620; O80557; Q7XZU3; Q9SKA4	High	High	Master Protein	0	0	18.281	4	3	11	3	912	102.7	6.6	37.79	3		0	High	1
AT1G22730.1	S-nitrosylation [C661(100)]	pep chromosome:TAIR10:1:8046073:8049039:1 gene:AT1G22730 transcript:AT1G22730.1 gene_biotype:protein_coding transcript_biotype:protein_coding gene_symbol:AT1G22730 description:MA3 domain-containing protein [Source:NCBI gene (formerly Entrezgene);Acc:838879]	838879	AT1G22730; AT1G22730.1	MRF2	ath:AT1G22730; O64378; O80548	High	High	Master Protein	0	0	42.134	11	7	13	7	693	77.2	5.22	39.69	7		0	High	1
AT1G22790.2	Phospho [S104(99.6)]	pep chromosome:TAIR10:1:8069377:8071593:1 gene:AT1G22790 transcript:AT1G22790.2 gene_biotype:protein_coding transcript_biotype:protein_coding gene_symbol:AT1G22790 description:Low affinity potassium transport system protein [Source:NCBI gene (formerly Entrezgene);Acc:838885]	838885	AT1G22790; AT1G22790.2		ath:AT1G22790; Q8L8X4	High	High	Master Protein	0.00028	0.00026	4.614	6	1	2	1	216	23.5	4.86	5.98	1		0	High	1
AT1G22920.1	Phospho [S29(99.2)]; S-nitrosylation [C222(100)]	pep chromosome:TAIR10:1:8109574:8112061:-1 gene:AT1G22920 transcript:AT1G22920.1 gene_biotype:protein_coding transcript_biotype:protein_coding gene_symbol:CSN5A description:COP9 signalosome 5A [Source:NCBI gene (formerly Entrezgene);Acc:838899]	838899	AT1G22920; AT1G22920.1	CSN5A	A1A6G7; ath:AT1G22920; F4I325; O23130; O82524; Q84WE7; Q8LAZ7	High	High	Master Protein	0	0	47.564	32	7	32	7	357	39.7	5.27	53.88	7		0	High	1
AT1G22930.1	Phospho [S584(98.2)]	pep chromosome:TAIR10:1:8117286:8122151:1 gene:AT1G22930 transcript:AT1G22930.1 gene_biotype:protein_coding transcript_biotype:protein_coding gene_symbol:AT1G22930 description:T-complex protein 11 [Source:NCBI gene (formerly Entrezgene);Acc:838900]	838900	AT1G22930; AT1G22930.1		O23129	High	High	Master Protein	0.00067	0.00058	3.818	3	1	2	1	1131	127.5	9.42	0	1		0	High	1
AT1G22940.1	S-nitrosylation [C303(100); C417(100); C503(100)]	pep chromosome:TAIR10:1:8122339:8125068:1 gene:AT1G22940 transcript:AT1G22940.1 gene_biotype:protein_coding transcript_biotype:protein_coding gene_symbol:TH1 description:thiamine biosynthesis protein [Source:NCBI gene (formerly Entrezgene);Acc:838901]	838901	AT1G22940; AT1G22940.1	TH1	ath:AT1G22940; O23128; Q5M731; Q8L7M9	High	High	Master Protein	0	0	41.892	20	6	11	5	522	55.8	6.55	40.34	6		0	High	1
AT1G23030.1	Phospho [S206(100)]	pep chromosome:TAIR10:1:8156504:8159185:1 gene:AT1G23030 transcript:AT1G23030.1 gene_biotype:protein_coding transcript_biotype:protein_coding gene_symbol:AT1G23030 description:ARM repeat superfamily protein [Source:NCBI gene (formerly Entrezgene);Acc:838911]	838911	AT1G23030; AT1G23030.1	PUB11	ath:AT1G23030; O23121; Q56WV7; Q8GUG9	High	High	Master Protein	0.00079	0.00064	3.429	2	1	1	1	612	67.3	7.75	2.3	1		0	High	1
AT1G23080.3	Phospho [S246(99.1); S357(100)]; S-nitrosylation [C39(100)]	pep chromosome:TAIR10:1:8180202:8183625:-1 gene:AT1G23080 transcript:AT1G23080.3 gene_biotype:protein_coding transcript_biotype:protein_coding gene_symbol:PIN7 description:Auxin efflux carrier family protein [Source:NCBI gene (formerly Entrezgene);Acc:838916]	838916	AT1G23080; AT1G23080.3	PIN7	A0A8T2H6Z2; A8MQX0	High	High	Master Protein	0	0	58.52	22	7	45	5	615	67.1	7.84	117.32	7	Polar auxin transport; Cytokinin-auxin interactions in plant development	2	High	1
AT1G23130.1	S-nitrosylation [C48(100)]	pep chromosome:TAIR10:1:8200321:8201246:1 gene:AT1G23130 transcript:AT1G23130.1 gene_biotype:protein_coding transcript_biotype:protein_coding gene_symbol:AT1G23130 description:Polyketide cyclase/dehydrase and lipid transport superfamily protein [Source:NCBI gene (formerly Entrezgene);Acc:838921]	838921	AT1G23130; AT1G23130.1		ath:AT1G23130; O49304	High	High	Master Protein	0	0	11.862	11	1	6	1	160	17.8	6.21	12.74	1		0	High	1
AT1G23180.1	S-nitrosylation [C164(100); C423(100); C695(100)]	pep chromosome:TAIR10:1:8215721:8219641:1 gene:AT1G23180 transcript:AT1G23180.1 gene_biotype:protein_coding transcript_biotype:protein_coding gene_symbol:AT1G23180 description:ARM repeat superfamily protein [Source:NCBI gene (formerly Entrezgene);Acc:838926]	838926	AT1G23180; AT1G23180.1		Q8H0U3	High	High	Master Protein	0	0	17.708	8	5	7	5	834	91.6	5.43	9.99	5		0	High	1
AT1G23190.1	Phospho [S21(99.2); S123(100); S488(100)]; S-nitrosylation [C225(100); C255(100); C381(100)]	pep chromosome:TAIR10:1:8219808:8224547:1 gene:AT1G23190 transcript:AT1G23190.1 gene_biotype:protein_coding transcript_biotype:protein_coding gene_symbol:PGM3 description:Phosphoglucomutase/phosphomannomutase family protein [Source:NCBI gene (formerly Entrezgene);Acc:838927]	838927	AT1G23190; AT1G23190.1		ath:AT1G23190; O49299; Q93Y04; Q9LR42	High	High	Master Protein	0	0	186.356	57	22	146	10	583	63.1	6.3	454.99	22		0	High	1
AT1G23230.1	S-nitrosylation [C291(100)]	pep chromosome:TAIR10:1:8244440:8251741:1 gene:AT1G23230 transcript:AT1G23230.1 gene_biotype:protein_coding transcript_biotype:protein_coding gene_symbol:AT1G23230 description:mediator of RNA polymerase II transcription subunit [Source:NCBI gene (formerly Entrezgene);Acc:838932]	838932	AT1G23230; AT1G23230.1	MED23	ath:AT1G23230; F4I4P3; F4I4P4; O49295; Q9LR38	High	High	Master Protein	0.0003	0.00028	6.014	1	1	1	1	1615	180	7.34	3.61	1		0	High	1
AT1G23290.1	S-nitrosylation [C70(100)]	pep chromosome:TAIR10:1:8262925:8263739:1 gene:AT1G23290 transcript:AT1G23290.1 gene_biotype:protein_coding transcript_biotype:protein_coding gene_symbol:RPL27AB description:Ribosomal protein L18e/L15 superfamily protein [Source:NCBI gene (formerly Entrezgene);Acc:838938]	838938	AT1G23290; AT1G23290.1	RPL27AB	ath:AT1G23290; Q9LR33	High	High	Master Protein	0	0	20.604	32	4	30	4	146	16.3	10.51	49.3	4		0	High	1
AT1G23310.1	S-nitrosylation [C18(100); C66(100); C149(100); C226(100); C239(100); C297(100); C377(100); C382(100); C417(100)]; Phospho [T399(100)]	pep chromosome:TAIR10:1:8268385:8272021:-1 gene:AT1G23310 transcript:AT1G23310.1 gene_biotype:protein_coding transcript_biotype:protein_coding gene_symbol:GGT1 description:glutamate:glyoxylate aminotransferase [Source:NCBI gene (formerly Entrezgene);Acc:838940]	838940	AT1G23310; AT1G23310.1	GGAT1	ath:AT1G23310; B9DFR2; Q93Z05; Q94B22; Q9C5K2; Q9LR30	High	High	Master Protein	0	0	267.262	65	30	417	19	481	53.3	6.89	944.35	30		0	High	1
AT1G23440.1	S-nitrosylation [C113(100); C141(100); C168(100)]	pep chromosome:TAIR10:1:8321611:8324497:1 gene:AT1G23440 transcript:AT1G23440.1 gene_biotype:protein_coding transcript_biotype:protein_coding gene_symbol:AT1G23440 description:Peptidase C15, pyroglutamyl peptidase I-like protein [Source:NCBI gene (formerly Entrezgene);Acc:838952]	838952	AT1G23440; AT1G23440.1		ath:AT1G23440; Q9C5G6	High	High	Master Protein	0	0	26.504	28	6	9	5	217	23.6	7.06	17.79	6		0	High	1
AT1G23710.1	Phospho [S8(98.3)]; Met-loss [N-Term]	pep chromosome:TAIR10:1:8385188:8386522:1 gene:AT1G23710 transcript:AT1G23710.1 gene_biotype:protein_coding transcript_biotype:protein_coding gene_symbol:AT1G23710	838981	AT1G23710; AT1G23710.1		ath:AT1G23710; Q9ZUC4	High	High	Master Protein	0	0	12.41	21	3	5	3	295	33.6	5	11.64	3		0	High	1
AT1G23740.1	S-nitrosylation [C301(100)]	pep chromosome:TAIR10:1:8398115:8399836:-1 gene:AT1G23740 transcript:AT1G23740.1 gene_biotype:protein_coding transcript_biotype:protein_coding gene_symbol:AOR description:Oxidoreductase, zinc-binding dehydrogenase family protein [Source:NCBI gene (formerly Entrezgene);Acc:838984]	838984	AT1G23740; AT1G23740.1	AOR	ath:AT1G23740; Q945P3; Q9ZUC1	High	High	Master Protein	0	0	105.299	40	13	60	13	386	41	8.35	179.46	13		0	High	1
AT1G23820.1	S-nitrosylation [C116(100); C150(100); C252(100); C320(100)]	pep chromosome:TAIR10:1:8420410:8422724:1 gene:AT1G23820 transcript:AT1G23820.1 gene_biotype:protein_coding transcript_biotype:protein_coding gene_symbol:SPDS1 description:spermidine synthase [Source:NCBI gene (formerly Entrezgene);Acc:838993]	838993	AT1G23820; AT1G23820.1	SPDSYN1	ath:AT1G23820; F4I7M4; Q9ZUB3	High	High	Master Protein	0	0	78.312	54	10	46	8	334	36.5	4.86	78.54	10		0	High	1
AT1G23870.1	Phospho [T32(100); S573(100)]	pep chromosome:TAIR10:1:8432179:8435656:1 gene:AT1G23870 transcript:AT1G23870.1 gene_biotype:protein_coding transcript_biotype:protein_coding gene_symbol:TPS9 description:trehalose-phosphatase/synthase 9 [Source:NCBI gene (formerly Entrezgene);Acc:838998]	838998	AT1G23870; AT1G23870.1	TPS9	ath:AT1G23870; Q9LRA7	High	High	Master Protein	0	0	17.212	7	6	30	1	867	98.4	6.34	59.59	6		0	High	1
AT1G23900.1	S-nitrosylation [C163(100); C357(100); C409(100); C431(100)]	pep chromosome:TAIR10:1:8441171:8447519:1 gene:AT1G23900 transcript:AT1G23900.1 gene_biotype:protein_coding transcript_biotype:protein_coding gene_symbol:GAMMA-ADAPTIN 1 description:gamma-adaptin 1 [Source:NCBI gene (formerly Entrezgene);Acc:839001]	839001	AT1G23900; AT1G23900.1	GAMMA-ADR	ath:AT1G23900; O81227; Q84K16; Q9LRA3; Q9XFS0	High	High	Master Protein	0	0	44.346	14	9	14	9	876	96.4	5.71	38.81	9		0	High	1
AT1G24020.2	Phospho [S64(100)]	pep chromosome:TAIR10:1:8500400:8502065:-1 gene:AT1G24020 transcript:AT1G24020.2 gene_biotype:protein_coding transcript_biotype:protein_coding gene_symbol:MLP423 description:MLP-like protein 423 [Source:NCBI gene (formerly Entrezgene);Acc:839014]	839014	AT1G24020; AT1G24020.2	MLP423	ath:AT1G24020; Q8L9L8; Q93VR4; Q9LR93	High	High	Master Protein	0	0	25.764	45	7	15	7	155	17	5.2	29.29	7		0	High	1
AT1G24040.1	S-nitrosylation [C216(100)]	pep chromosome:TAIR10:1:8503777:8506837:-1 gene:AT1G24040 transcript:AT1G24040.1 gene_biotype:protein_coding transcript_biotype:protein_coding gene_symbol:AT1G24040 description:Acyl-CoA N-acyltransferases (NAT) superfamily protein [Source:NCBI gene (formerly Entrezgene);Acc:839016]	839016	AT1G24040; AT1G24040.1	GNAT5	ath:AT1G24040; Q9LR91	High	High	Master Protein	0.00031	0.00029	6.29	10	3	3	3	319	36	6.95	0	3		0	High	1
AT1G24050.1	Acetyl [N-Term]; S-nitrosylation [C160(100)]	pep chromosome:TAIR10:1:8506968:8508909:1 gene:AT1G24050 transcript:AT1G24050.1 gene_biotype:protein_coding transcript_biotype:protein_coding gene_symbol:AT1G24050 description:RNA-processing, Lsm domain-containing protein [Source:NCBI gene (formerly Entrezgene);Acc:839017]	839017	AT1G24050; AT1G24050.1		ath:AT1G24050; Q8L466	High	High	Master Protein	0	0	23.579	29	3	7	3	188	20.5	5.27	23.21	3		0	High	1
AT1G24100.1	S-nitrosylation [C265(100)]; Phospho [S170(100)]	pep chromosome:TAIR10:1:8525334:8527087:-1 gene:AT1G24100 transcript:AT1G24100.1 gene_biotype:protein_coding transcript_biotype:protein_coding gene_symbol:UGT74B1 description:UDP-glucosyl transferase 74B1 [Source:NCBI gene (formerly Entrezgene);Acc:839022]	839022	AT1G24100; AT1G24100.1	UGT74B1	ath:AT1G24100; O48676; Q0WLE1; W8PVB1	High	High	Master Protein	0	0	63.763	23	6	22	6	460	51	4.98	68.08	6		0	High	1
AT1G24160.1	Phospho [S40(100); S58(100); S108(100); S323(100); S371(100); S418(100)]; Acetyl [N-Term]; Met-loss+Acetyl [N-Term]	pep chromosome:TAIR10:1:8553313:8556750:-1 gene:AT1G24160 transcript:AT1G24160.1 gene_biotype:protein_coding transcript_biotype:protein_coding gene_symbol:AT1G24160 description:triadin [Source:NCBI gene (formerly Entrezgene);Acc:839029]	839029	AT1G24160; AT1G24160.1		ath:AT1G24160; O48683	High	High	Master Protein	0	0	52.264	24	12	43	12	540	59.5	8.75	105.63	12		0	High	1
AT1G24180.1	Phospho [S296(100)]; S-nitrosylation [C179(100); C376(100)]	pep chromosome:TAIR10:1:8560420:8563502:-1 gene:AT1G24180 transcript:AT1G24180.1 gene_biotype:protein_coding transcript_biotype:protein_coding gene_symbol:IAR4 description:thiamine diphosphate-binding fold (THDP-binding) superfamily protein [Source:NCBI gene (formerly Entrezgene);Acc:839031]	839031	AT1G24180; AT1G24180.1	IAR4	ath:AT1G24180; O48685; Q8H1Y0	High	High	Master Protein	0	0	53.855	29	9	77	7	393	43.3	7.91	94.97	9		0	High	1
AT1G24190.3	Phospho [S894(100)]	pep chromosome:TAIR10:1:8563554:8570536:-1 gene:AT1G24190 transcript:AT1G24190.3 gene_biotype:protein_coding transcript_biotype:protein_coding gene_symbol:SNL3 description:SIN3-like 3 [Source:NCBI gene (formerly Entrezgene);Acc:839032]	839032	AT1G24190; AT1G24190.3	SNL3	A0A1P8AX02	High	High	Master Protein	0.0003	0.00028	5.811	2	1	1	1	1338	151.7	5.76	5.3	1		0	High	1
AT1G24267.2	Phospho [T255(98.4); S267(100); S292(100); S322(100); S331(99.6)]	pep chromosome:TAIR10:1:8604069:8607484:-1 gene:AT1G24267 transcript:AT1G24267.2 gene_biotype:protein_coding transcript_biotype:protein_coding gene_symbol:AT1G24267 description:bZIP transcription factor, putative (DUF1664) [Source:NCBI gene (formerly Entrezgene);Acc:839042]	839042	AT1G24267; AT1G24267.2		ath:AT1G24267; F4I978	High	High	Master Protein	0	0	27.751	26	5	30	5	344	36.9	9.57	38.92	5		0	High	1
AT1G24300.1	Phospho [S33(100); S50(99.5); S343(96.9); S426(100); S1261(100); S1311(100); S1386(94)]	pep chromosome:TAIR10:1:8614363:8620664:-1 gene:AT1G24300 transcript:AT1G24300.1 gene_biotype:protein_coding transcript_biotype:protein_coding gene_symbol:AT1G24300 description:GYF domain-containing protein [Source:NCBI gene (formerly Entrezgene);Acc:839046]	839046	AT1G24300; AT1G24300.1		F4I983	High	High	Master Protein	0	0	86.324	26	20	59	16	1495	166.2	6.04	95.64	20		0	High	1
AT1G24360.1	Phospho [T168(100)]; S-nitrosylation [C255(100)]	pep chromosome:TAIR10:1:8640582:8643503:1 gene:AT1G24360 transcript:AT1G24360.1 gene_biotype:protein_coding transcript_biotype:protein_coding gene_symbol:AT1G24360 description:NAD(P)-binding Rossmann-fold superfamily protein [Source:NCBI gene (formerly Entrezgene);Acc:839053]	839053	AT1G24360; AT1G24360.1		ath:AT1G24360; O04463; P33207; Q9FPJ6	High	High	Master Protein	0	0	105.012	25	7	44	7	319	33.5	9.41	144	7		0	High	1
AT1G24460.2	Phospho [T1607(98.1); S1631(100)]	pep chromosome:TAIR10:1:8665874:8672551:1 gene:AT1G24460 transcript:AT1G24460.2 gene_biotype:protein_coding transcript_biotype:protein_coding gene_symbol:TNO1 description:TGN-related, localized SYP41 interacting protein [Source:NCBI gene (formerly Entrezgene);Acc:839062]		AT1G24460.2			High	High	Master Protein	0	0	66.892	11	9	23	9	1732	193.5	4.61	64.48	9		0	High	1
AT1G24510.1	S-nitrosylation [C165(100); C249(100); C373(100); C403(100); C489(100)]	pep chromosome:TAIR10:1:8685271:8688246:-1 gene:AT1G24510 transcript:AT1G24510.1 gene_biotype:protein_coding transcript_biotype:protein_coding gene_symbol:AT1G24510 description:TCP-1/cpn60 chaperonin family protein [Source:NCBI gene (formerly Entrezgene);Acc:839066]	839066	AT1G24510; AT1G24510.1	CCT5	ath:AT1G24510; F4IAR7; O04450	High	High	Master Protein	0	0	170.332	50	19	85	19	535	59.3	5.66	265.56	19		0	High	1
AT1G24706.2	Phospho [T424(99.4); T1376(99.2); S1646(100); S1696(100); S1726(97.9)]	pep chromosome:TAIR10:1:8741940:8755557:1 gene:AT1G24706 transcript:AT1G24706.2 gene_biotype:protein_coding transcript_biotype:protein_coding gene_symbol:THO2 description:THO2 [Source:NCBI gene (formerly Entrezgene);Acc:839081]	839081	AT1G24706; AT1G24706.2	THO2	ath:AT1G24706; F4IAT2; Q8GUG8; Q9FXJ7; Q9FXJ8	High	High	Master Protein	0	0	54.425	9	11	39	11	1823	206.9	7.53	63.75	11		0	High	1
AT1G24764.3	Phospho [S116(100); S507(100); S545(100)]	pep chromosome:TAIR10:1:8760001:8763469:-1 gene:AT1G24764 transcript:AT1G24764.3 gene_biotype:protein_coding transcript_biotype:protein_coding gene_symbol:MAP70-2 description:microtubule-associated proteins 70-2 [Source:NCBI gene (formerly Entrezgene);Acc:839083]	839083	AT1G24764; AT1G24764.3	MAP70-2	A0A1P8ATC8	High	High	Master Protein	0	0	53.859	18	10	25	8	693	77.1	7.49	72.58	10		0	High	1
AT1G25260.1	Phospho [S230(100)]	pep chromosome:TAIR10:1:8853534:8855874:-1 gene:AT1G25260 transcript:AT1G25260.1 gene_biotype:protein_coding transcript_biotype:protein_coding gene_symbol:AT1G25260 description:Ribosomal protein L10 family protein [Source:NCBI gene (formerly Entrezgene);Acc:839109]	839109	AT1G25260; AT1G25260.1		A0A454XVD1; ath:AT1G25260	High	High	Master Protein	0	0	17.996	20	3	6	3	235	27.2	8.21	13.42	3		0	High	1
AT1G25280.1	Phospho [S50(100)]	pep chromosome:TAIR10:1:8863768:8866894:1 gene:AT1G25280 transcript:AT1G25280.1 gene_biotype:protein_coding transcript_biotype:protein_coding gene_symbol:TLP10 description:tubby like protein 10 [Source:NCBI gene (formerly Entrezgene);Acc:839112]	839112	AT1G25280; AT1G25280.1	TULP10	ath:AT1G25280; B9DGL6; Q84JM8; Q84UG2; Q84UG3; Q8H0W5; Q9FRH7	High	High	Master Protein	0.00067	0.00057	3.717	3	1	1	1	445	50	9.52	3.28	1		0	High	1
AT1G25350.2	S-nitrosylation [C51(100)]	pep chromosome:TAIR10:1:8889137:8894261:-1 gene:AT1G25350 transcript:AT1G25350.2 gene_biotype:protein_coding transcript_biotype:protein_coding gene_symbol:OVA9 description:glutamine-tRNA ligase, putative / glutaminyl-tRNA synthetase, putative / GlnRS [Source:NCBI gene (formerly Entrezgene);Acc:839120]	839120	AT1G25350; AT1G25350.2	OVA9	F4ICG2	High	High	Master Protein	0	0	50.823	18	10	16	10	800	92.1	6.44	39.75	10		0	High	1
AT1G25375.1	S-nitrosylation [C139(100)]	pep chromosome:TAIR10:1:8900110:8903428:-1 gene:AT1G25375 transcript:AT1G25375.1 gene_biotype:protein_coding transcript_biotype:protein_coding gene_symbol:AT1G25375 description:Metallo-hydrolase/oxidoreductase superfamily protein [Source:NCBI gene (formerly Entrezgene);Acc:839123]	839123	AT1G25375; AT1G25375.1		ath:AT1G25375; Q682P6	High	High	Master Protein	0	0	16.913	9	3	4	3	524	58	7.01	9.39	3		0	High	1
AT1G25380.1	S-nitrosylation [C36(100)]	pep chromosome:TAIR10:1:8903405:8906455:1 gene:AT1G25380 transcript:AT1G25380.1 gene_biotype:protein_coding transcript_biotype:protein_coding gene_symbol:NDT2 description:NAD+ transporter 2 [Source:NCBI gene (formerly Entrezgene);Acc:839124]	839124	AT1G25380; AT1G25380.1	NDT2	ath:AT1G25380; Q4A3J5; Q8RWA5; Q9C6K8; Q9FRI7	High	High	Master Protein	0.00054	0.0005	3.97	10	2	2	2	363	39.5	9.48	0	2		0	High	1
AT1G25390.2	Phospho [S263(100); S438(100); S589(100); S607(100)]	pep chromosome:TAIR10:1:8906029:8909334:-1 gene:AT1G25390 transcript:AT1G25390.2 gene_biotype:protein_coding transcript_biotype:protein_coding gene_symbol:AT1G25390 description:Protein kinase superfamily protein [Source:NCBI gene (formerly Entrezgene);Acc:839125]	839125	AT1G25390; AT1G25390.2	LRK10L-1.1	ath:AT1G25390; Q941D0; Q9C6K9	High	High	Master Protein	0	0	15.493	15	6	14	5	629	70.8	7.24	16.35	6		0	High	1
AT1G25420.1	S-nitrosylation [C116(100)]	pep chromosome:TAIR10:1:8915915:8918267:1 gene:AT1G25420 transcript:AT1G25420.1 gene_biotype:protein_coding transcript_biotype:protein_coding gene_symbol:AT1G25420 description:Regulator of Vps4 activity in the MVB pathway protein [Source:NCBI gene (formerly Entrezgene);Acc:839128]	839128	AT1G25420; AT1G25420.1	ISTL2	Q9C6L2	High	High	Master Protein	0.00029	0.00027	5.397	3	1	1	1	323	35.8	8.97	3.19	1		0	High	1
AT1G25490.1	S-nitrosylation [C111(100); C172(100); C226(100); C238(100); C323(100); C441(100); C512(100)]; Acetyl [N-Term]; Met-loss+Acetyl [N-Term]	pep chromosome:TAIR10:1:8951162:8955160:1 gene:AT1G25490 transcript:AT1G25490.1 gene_biotype:protein_coding transcript_biotype:protein_coding gene_symbol:RCN1 description:ARM repeat superfamily protein [Source:NCBI gene (formerly Entrezgene);Acc:839135]	839135	AT1G25490; AT1G25490.1	PP2AA1	ath:AT1G25490; Q38845; Q38855; Q38952; Q56WI3; Q570B7	High	High	Master Protein	0	0	79.472	31	14	35	9	588	65.5	5.07	87.02	14		0	High	1
AT1G25550.1	Phospho [S135(100)]	pep chromosome:TAIR10:1:8976326:8978305:1 gene:AT1G25550 transcript:AT1G25550.1 gene_biotype:protein_coding transcript_biotype:protein_coding gene_symbol:AT1G25550 description:myb-like transcription factor family protein [Source:NCBI gene (formerly Entrezgene);Acc:839142]	839142	AT1G25550; AT1G25550.1	HHO3	ath:AT1G25550; Q8LDM3; Q9C6M4; Q9FPE8	High	High	Master Protein	0.00031	0.00029	6.353	10	2	4	2	344	38.8	7.52	3.91	2		0	High	1
AT1G25570.1	Phospho [S606(100)]	pep chromosome:TAIR10:1:8991708:8995617:-1 gene:AT1G25570 transcript:AT1G25570.1 gene_biotype:protein_coding transcript_biotype:protein_coding gene_symbol:AT1G25570 description:Di-glucose binding protein with Leucine-rich repeat domain-containing protein [Source:NCBI gene (formerly Entrezgene);Acc:839144]	839144	AT1G25570; AT1G25570.1	LLR1	ath:AT1G25570; F4ICJ5	High	High	Master Protein	0	0	15.069	2	1	12	1	628	68.9	5.45	26.99	1		0	High	1
AT1G25580.1	Phospho [T244(100); S436(99.3)]	pep chromosome:TAIR10:1:8996714:8999917:-1 gene:AT1G25580 transcript:AT1G25580.1 gene_biotype:protein_coding transcript_biotype:protein_coding gene_symbol:SOG1 description:NAC (No Apical Meristem) domain transcriptional regulator superfamily protein [Source:NCBI gene (formerly Entrezgene);Acc:839145]	839145	AT1G25580; AT1G25580.1	SOG1	ath:AT1G25580; Q6NQK2; Q9C610; Q9C6M7	High	High	Master Protein	0	0	9.683	9	2	4	2	449	50.3	5.07	10.76	2		0	High	1
AT1G26150.1	Phospho [S388(99.5); S414(100); S742(100); S749(100)]	pep chromosome:TAIR10:1:9039628:9043855:-1 gene:AT1G26150 transcript:AT1G26150.1 gene_biotype:protein_coding transcript_biotype:protein_coding gene_symbol:PERK10 description:proline-rich extensin-like receptor kinase 10 [Source:NCBI gene (formerly Entrezgene);Acc:839156]	839156	AT1G26150; AT1G26150.1	PERK10	ath:AT1G26150; Q9C660	High	High	Master Protein	0	0	17.323	8	4	10	4	762	80.8	6.64	12.35	4		0	High	1
AT1G26160.1	S-nitrosylation [C169(100)]	pep chromosome:TAIR10:1:9044422:9047049:-1 gene:AT1G26160 transcript:AT1G26160.1 gene_biotype:protein_coding transcript_biotype:protein_coding gene_symbol:AT1G26160 description:Metal-dependent phosphohydrolase [Source:NCBI gene (formerly Entrezgene);Acc:839157]	839157	AT1G26160; AT1G26160.1		A0A178WK68	High	High	Master Protein	0	0	29.989	22	3	14	3	258	28.7	7.5	54.44	3		0	High	1
AT1G26190.1	Phospho [S439(100); S495(100)]	pep chromosome:TAIR10:1:9057095:9061140:-1 gene:AT1G26190 transcript:AT1G26190.1 gene_biotype:protein_coding transcript_biotype:protein_coding gene_symbol:AT1G26190 description:Phosphoribulokinase / Uridine kinase family [Source:NCBI gene (formerly Entrezgene);Acc:839160]	839160	AT1G26190; AT1G26190.1	TTM2	ath:AT1G26190; Q9C664	High	High	Master Protein	0	0	27.163	8	4	11	4	674	76	7.72	28.23	4		0	High	1
AT1G26220.1	S-nitrosylation [C158(100)]	pep chromosome:TAIR10:1:9071140:9071861:1 gene:AT1G26220 transcript:AT1G26220.1 gene_biotype:protein_coding transcript_biotype:protein_coding gene_symbol:AT1G26220 description:Acyl-CoA N-acyltransferases (NAT) superfamily protein [Source:NCBI gene (formerly Entrezgene);Acc:839163]	839163	AT1G26220; AT1G26220.1	SNAT2	ath:AT1G26220; Q9C666	High	High	Master Protein	0	0	9.488	14	2	6	2	197	21.8	9.32	15.39	2		0	High	1
AT1G26270.1	Phospho [S571(100)]	pep chromosome:TAIR10:1:9089469:9092560:-1 gene:AT1G26270 transcript:AT1G26270.1 gene_biotype:protein_coding transcript_biotype:protein_coding gene_symbol:AT1G26270 description:Phosphatidylinositol 3- and 4-kinase family protein [Source:NCBI gene (formerly Entrezgene);Acc:839168]	839168	AT1G26270; AT1G26270.1	PI4KG5	ath:AT1G26270; Q9C671	High	High	Master Protein	0.00017	0.00021	7.754	4	2	4	2	630	70.2	5.36	5.06	2		0	High	1
AT1G26300.1	S-nitrosylation [C190(100)]	pep chromosome:TAIR10:1:9095768:9099765:-1 gene:AT1G26300 transcript:AT1G26300.1 gene_biotype:protein_coding transcript_biotype:protein_coding gene_symbol:AT1G26300 description:BSD domain-containing protein [Source:NCBI gene (formerly Entrezgene);Acc:839171]	839171	AT1G26300; AT1G26300.1		Q941A9	High	High	Master Protein	0	0	8.998	13	2	3	2	316	34.8	4.84	5.3	2		0	High	1
AT1G26340.1	S-nitrosylation [C22(100)]	pep chromosome:TAIR10:1:9113864:9114977:1 gene:AT1G26340 transcript:AT1G26340.1 gene_biotype:protein_coding transcript_biotype:protein_coding gene_symbol:CB5-A description:cytochrome B5 isoform A [Source:NCBI gene (formerly Entrezgene);Acc:839176]	839176	AT1G26340; AT1G26340.1	CB5-A	ath:AT1G26340; Q9FDW8	High	High	Master Protein	0	0	37.992	58	5	18	5	135	15.2	4.68	37.19	5		0	High	1
AT1G26480.1	Phospho [S193(100)]	pep chromosome:TAIR10:1:9156279:9158093:-1 gene:AT1G26480 transcript:AT1G26480.1 gene_biotype:protein_coding transcript_biotype:protein_coding gene_symbol:GRF12 description:ral regulatory factor 12 [Source:NCBI gene (formerly Entrezgene);Acc:839189]	839189	AT1G26480; AT1G26480.1	GRF12	ath:AT1G26480; Q541X6; Q8LEN1; Q9C5W6; Q9FZD3	High	High	Master Protein	0.00017	0.00011	8.265	11	2	8	1	268	30.5	4.88	17.23	2		0	High	1
AT1G26550.1	S-nitrosylation [C40(100)]	pep chromosome:TAIR10:1:9171118:9173033:1 gene:AT1G26550 transcript:AT1G26550.1 gene_biotype:protein_coding transcript_biotype:protein_coding gene_symbol:AT1G26550 description:FKBP-like peptidyl-prolyl cis-trans isomerase family protein [Source:NCBI gene (formerly Entrezgene);Acc:839195]	839195	AT1G26550; AT1G26550.1		ath:AT1G26550; Q9FE18	High	High	Master Protein	0.00067	0.00058	3.845	8	1	2	1	142	14.8	9.52	2.01	1		0	High	1
AT1G26570.1	S-nitrosylation [C272(100); C350(100)]	pep chromosome:TAIR10:1:9182008:9184393:1 gene:AT1G26570 transcript:AT1G26570.1 gene_biotype:protein_coding transcript_biotype:protein_coding gene_symbol:UGD1 description:UDP-glucose dehydrogenase 1 [Source:NCBI gene (formerly Entrezgene);Acc:839197]	839197	AT1G26570; AT1G26570.1	UGD1	ath:AT1G26570; Q8LG68; Q9FZE1	High	High	Master Protein	0	0	27.767	17	6	10	2	481	52.9	6.18	22.56	6		0	High	1
AT1G26630.1	Met-loss [N-Term]; Phospho [S2(100); S77(98.9)]; Acetyl [N-Term]; Met-loss+Acetyl [N-Term]; S-nitrosylation [C57(100); C80(100); C150(100)]	pep chromosome:TAIR10:1:9205800:9207417:1 gene:AT1G26630 transcript:AT1G26630.1 gene_biotype:protein_coding transcript_biotype:protein_coding gene_symbol:FBR12 description:Eukaryotic translation initiation factor 5A-1 (eIF-5A 1) protein [Source:NCBI gene (formerly Entrezgene);Acc:839203]	839203	AT1G26630; AT1G26630.1	ELF5A-2	ath:AT1G26630; F4HPA2; Q547G3; Q93VP3; Q9LQY9	High	High	Master Protein	0	0	225.852	79	15	439	13	159	17.1	5.94	1350.8	15		0	High	1
AT1G26640.1	S-nitrosylation [C43(100)]	pep chromosome:TAIR10:1:9207383:9209902:-1 gene:AT1G26640 transcript:AT1G26640.1 gene_biotype:protein_coding transcript_biotype:protein_coding gene_symbol:AT1G26640 description:Amino acid kinase family protein [Source:NCBI gene (formerly Entrezgene);Acc:839204]	839204	AT1G26640; AT1G26640.1	IPK	ath:AT1G26640; Q8H1F7; Q8VZ62; Q9LQY8	High	High	Master Protein	0.00017	0.00011	8.265	8	2	2	2	332	35.7	6.1	3.75	2		0	High	1
AT1G26761.1	S-nitrosylation [C332(100)]	pep chromosome:TAIR10:1:9250041:9251659:-1 gene:AT1G26761 transcript:AT1G26761.1 gene_biotype:protein_coding transcript_biotype:protein_coding gene_symbol:AT1G26761 description:Arabinanase/levansucrase/invertase [Source:NCBI gene (formerly Entrezgene);Acc:6241260]	6241260	AT1G26761; AT1G26761.1		ath:AT1G26761; Q93ZE3	High	High	Master Protein	0	0	18.43	11	4	5	4	444	49.7	6.67	10.97	4		0	High	1
AT1G26830.1	S-nitrosylation [C453(100)]	pep chromosome:TAIR10:1:9295565:9298629:1 gene:AT1G26830 transcript:AT1G26830.1 gene_biotype:protein_coding transcript_biotype:protein_coding gene_symbol:CUL3 description:cullin 3 [Source:NCBI gene (formerly Entrezgene);Acc:839226]	839226	AT1G26830; AT1G26830.1	CUL3A	ath:AT1G26830; Q0WL17; Q7Y1Y8; Q9ZVH4	High	High	Master Protein	0	0	20.2	8	5	10	2	732	85.3	7.88	19.77	5		0	High	1
AT1G26850.1	S-nitrosylation [C56(100); C277(100)]	pep chromosome:TAIR10:1:9300806:9304231:-1 gene:AT1G26850 transcript:AT1G26850.1 gene_biotype:protein_coding transcript_biotype:protein_coding gene_symbol:AT1G26850 description:S-adenosyl-L-methionine-dependent methyltransferases superfamily protein [Source:NCBI gene (formerly Entrezgene);Acc:839229]	839229	AT1G26850; AT1G26850.1		ath:AT1G26850; B9DFI7; Q94C19; Q9ZVH2	High	High	Master Protein	0	0	39.534	21	8	25	8	616	69.6	6.96	55.69	8		0	High	1
AT1G26910.1	S-nitrosylation [C49(100); C105(100); C126(100); C202(100)]	pep chromosome:TAIR10:1:9321650:9323028:1 gene:AT1G26910 transcript:AT1G26910.1 gene_biotype:protein_coding transcript_biotype:protein_coding gene_symbol:RPL10B description:Ribosomal protein L16p/L10e family protein [Source:NCBI gene (formerly Entrezgene);Acc:837036]	837036	AT1G26910; AT1G26910.1	RPL10B	ath:AT1G26910; Q08770; Q42327; Q9ZVG7	High	High	Master Protein	0	0	25.69	29	6	67	2	221	24.9	10.43	51.33	6		0	High	1
AT1G27020.1	S-nitrosylation [C280(100)]	pep chromosome:TAIR10:1:9378404:9380790:1 gene:AT1G27020 transcript:AT1G27020.1 gene_biotype:protein_coding transcript_biotype:protein_coding gene_symbol:AT1G27020 description:plant/protein [Source:NCBI gene (formerly Entrezgene);Acc:839591]	839591	AT1G27020; AT1G27020.1		ath:AT1G27020; O04551	High	High	Master Protein	0.0003	0.00028	5.714	8	2	2	2	308	35.1	5.72	2.5	2		0	High	1
AT1G27030.1	Met-loss+Acetyl [N-Term]; Phospho [S11(100)]; Acetyl [N-Term]	pep chromosome:TAIR10:1:9381527:9384060:1 gene:AT1G27030 transcript:AT1G27030.1 gene_biotype:protein_coding transcript_biotype:protein_coding gene_symbol:AT1G27030 description:uncharacterized protein [Source:NCBI gene (formerly Entrezgene);Acc:839592]	839592	AT1G27030; AT1G27030.1		ath:AT1G27030; Q9LFY3	High	High	Master Protein	0	0	16.091	12	3	11	3	310	35.5	7.08	20.91	3		0	High	1
AT1G27090.1	Phospho [S7(99.2)]; Met-loss [N-Term]; Acetyl [N-Term]; Met-loss+Acetyl [N-Term]; S-nitrosylation [C220(100)]	pep chromosome:TAIR10:1:9403753:9406369:-1 gene:AT1G27090 transcript:AT1G27090.1 gene_biotype:protein_coding transcript_biotype:protein_coding gene_symbol:AT1G27090 description:glycine-rich protein [Source:NCBI gene (formerly Entrezgene);Acc:839598]	839598	AT1G27090; AT1G27090.1		ath:AT1G27090; Q9LFX8	High	High	Master Protein	0	0	158.74	44	14	94	14	420	46	5.39	323.38	14		0	High	1
AT1G27100.1	Phospho [S201(99.2); S316(100); S411(100)]	pep chromosome:TAIR10:1:9407085:9411368:-1 gene:AT1G27100 transcript:AT1G27100.1 gene_biotype:protein_coding transcript_biotype:protein_coding gene_symbol:AT1G27100 description:Actin cross-linking protein [Source:NCBI gene (formerly Entrezgene);Acc:839599]	839599	AT1G27100; AT1G27100.1		A0A5S9W2L6; ath:AT1G27100	High	High	Master Protein	0	0	10.683	7	3	12	3	519	57.6	8.5	21.26	3		0	High	1
AT1G27130.1	S-nitrosylation [C110(100); C136(100)]	pep chromosome:TAIR10:1:9425280:9426897:1 gene:AT1G27130 transcript:AT1G27130.1 gene_biotype:protein_coding transcript_biotype:protein_coding gene_symbol:GSTU13 description:glutathione S-transferase tau 13 [Source:NCBI gene (formerly Entrezgene);Acc:839602]	839602	AT1G27130; AT1G27130.1	GSTU13	ath:AT1G27130; Q8LBX2; Q9FUS6; Q9LFX4	High	High	Master Protein	0	0	38.439	34	7	21	7	227	25.1	5.94	62.95	7		0	High	1
AT1G27190.1	Phospho [S456(99); S586(100)]	pep chromosome:TAIR10:1:9446597:9449046:-1 gene:AT1G27190 transcript:AT1G27190.1 gene_biotype:protein_coding transcript_biotype:protein_coding gene_symbol:AT1G27190 description:Leucine-rich repeat protein kinase family protein [Source:NCBI gene (formerly Entrezgene);Acc:839608]	839608	AT1G27190; AT1G27190.1		ath:AT1G27190; O04567; Q0WPX0	High	High	Master Protein	0	0	26.25	10	3	12	3	601	65.4	7.5	47.43	3		0	High	1
AT1G27210.1	Phospho [S358(100); S445(97.4); S556(100)]	pep chromosome:TAIR10:1:9455277:9458176:-1 gene:AT1G27210 transcript:AT1G27210.1 gene_biotype:protein_coding transcript_biotype:protein_coding gene_symbol:AT1G27210 description:ARM repeat superfamily protein [Source:NCBI gene (formerly Entrezgene);Acc:839610]	839610	AT1G27210; AT1G27210.1	TOR1L4	ath:AT1G27210; Q93ZH1; Q9FZL2; Q9LFX1	High	High	Master Protein	0.00033	0.00031	7.434	7	3	9	3	625	67.5	8.44	17.42	3		0	High	1
AT1G27310.1	S-nitrosylation [C60(100)]	pep chromosome:TAIR10:1:9484316:9486002:-1 gene:AT1G27310 transcript:AT1G27310.1 gene_biotype:protein_coding transcript_biotype:protein_coding gene_symbol:NTF2A description:nuclear transport factor 2A [Source:NCBI gene (formerly Entrezgene);Acc:839620]	839620	AT1G27310; AT1G27310.1	NTF2A	ath:AT1G27310; Q9FZK4	High	High	Master Protein	0.00054	0.0005	3.948	16	2	3	2	122	13.5	6.51	1.91	2		0	High	1
AT1G27385.4	Phospho [T161(99); S163(99)]	pep chromosome:TAIR10:1:9510475:9512820:-1 gene:AT1G27385 transcript:AT1G27385.4 gene_biotype:protein_coding transcript_biotype:protein_coding gene_symbol:AT1G27385 description:phosphoribosylformylglycinamidine synthase [Source:NCBI gene (formerly Entrezgene);Acc:839628]	839628	AT1G27385; AT1G27385.4		F4HSW0	High	High	Master Protein	0.00017	0.00021	7.59	15	2	4	2	254	28.1	8.7	8.4	2		0	High	1
AT1G27400.1	S-nitrosylation [C145(100)]	pep chromosome:TAIR10:1:9515114:9517070:1 gene:AT1G27400 transcript:AT1G27400.1 gene_biotype:protein_coding transcript_biotype:protein_coding gene_symbol:AT1G27400 description:Ribosomal protein L22p/L17e family protein [Source:NCBI gene (formerly Entrezgene);Acc:839630]	839630	AT1G27400; AT1G27400.1	RPL17A	ath:AT1G27400; Q93VI3; Q9FZJ5	High	High	Master Protein	0	0	16.75	22	3	5	3	176	19.9	10.11	14	3		0	High	1
AT1G27430.1	Phospho [S33(100); S50(99.6); S426(100); S449(100); S558(100); S584(100); S722(100); S865(99.6); S1005(99); T1091(98.8); S1382(94)]	pep chromosome:TAIR10:1:9520825:9527280:-1 gene:AT1G27430 transcript:AT1G27430.1 gene_biotype:protein_coding transcript_biotype:protein_coding gene_symbol:AT1G27430 description:GYF domain-containing protein [Source:NCBI gene (formerly Entrezgene);Acc:839633]	839633	AT1G27430; AT1G27430.1		F4HSW8	High	High	Master Protein	0	0	136.199	27	21	79	17	1492	165.3	6.21	171.55	21		0	High	1
AT1G27450.3	S-nitrosylation [C258(100)]	pep chromosome:TAIR10:1:9531839:9534041:1 gene:AT1G27450 transcript:AT1G27450.3 gene_biotype:protein_coding transcript_biotype:protein_coding gene_symbol:APT1 description:adenine phosphoribosyl transferase 1 [Source:NCBI gene (formerly Entrezgene);Acc:839636]	839636	AT1G27450; AT1G27450.3	APT1	F4HSX1	High	High	Master Protein	0	0	43.776	22	4	33	1	284	31	7.96	104.99	4		0	High	1
AT1G27450.4	S-nitrosylation [C157(100)]; Acetyl [N-Term]	pep chromosome:TAIR10:1:9532179:9534114:1 gene:AT1G27450 transcript:AT1G27450.4 gene_biotype:protein_coding transcript_biotype:protein_coding gene_symbol:APT1 description:adenine phosphoribosyl transferase 1 [Source:NCBI gene (formerly Entrezgene);Acc:839636]	839636	AT1G27450; AT1G27450.4		A0A7G2DWB6; A0A8T2GK96	High	High	Master Protein	0	0	37.247	32	4	29	1	183	19.7	5.47	101.28	4		0	High	1
AT1G27500.2	S-nitrosylation [C435(100)]	pep chromosome:TAIR10:1:9551451:9553919:-1 gene:AT1G27500 transcript:AT1G27500.2 gene_biotype:protein_coding transcript_biotype:protein_coding gene_symbol:KLCR3 description:Tetratricopeptide repeat (TPR)-like superfamily protein [Source:NCBI gene (formerly Entrezgene);Acc:839641]	839641	AT1G27500; AT1G27500.2	KLCR3	A0A1P8ARZ2	High	High	Master Protein	0.0003	0.00028	5.645	5	2	2	1	661	72.5	5.03	0	2		0	High	1
AT1G27540.1	Phospho [S41(100)]	pep chromosome:TAIR10:1:9565913:9567906:-1 gene:AT1G27540 transcript:AT1G27540.1 gene_biotype:protein_coding transcript_biotype:protein_coding gene_symbol:AT1G27540 description:F-box protein (DUF295) [Source:NCBI gene (formerly Entrezgene);Acc:839645]	839645	AT1G27540; AT1G27540.1	ATFDB2	ath:AT1G27540; Q9SXC7	High	High	Master Protein	0	0	29.743	15	6	32	6	413	47.8	6.55	68.51	6		0	High	1
AT1G27595.1	Phospho [S640(100); S654(100)]	pep chromosome:TAIR10:1:9592088:9602917:1 gene:AT1G27595 transcript:AT1G27595.1 gene_biotype:protein_coding transcript_biotype:protein_coding gene_symbol:AT1G27595 description:symplekin [Source:NCBI gene (formerly Entrezgene);Acc:839651]	839651	AT1G27595; AT1G27595.1	TANG1	A0A5S9W5L4; ath:AT1G27595; F4HSZ1	High	High	Master Protein	0	0	24.992	9	7	19	7	1325	145.4	6.4	27.61	7		0	High	1
AT1G27600.2	Phospho [S9(100); S37(100)]	pep chromosome:TAIR10:1:9603178:9606101:-1 gene:AT1G27600 transcript:AT1G27600.2 gene_biotype:protein_coding transcript_biotype:protein_coding gene_symbol:IRX9-L description:Nucleotide-diphospho-sugar transferases superfamily protein [Source:NCBI gene (formerly Entrezgene);Acc:839652]	839652	AT1G27600; AT1G27600.2	IRX9H	ath:AT1G27600; Q8LD18; Q9SFZ7; Q9SXC4	High	High	Master Protein	0	0	9.709	6	3	7	3	394	45.2	9.28	6.28	3		0	High	1
AT1G27650.1	Acetyl [N-Term]; S-nitrosylation [C18(100)]	pep chromosome:TAIR10:1:9614551:9616574:1 gene:AT1G27650 transcript:AT1G27650.1 gene_biotype:protein_coding transcript_biotype:protein_coding gene_symbol:ATU2AF35A description:U2 snRNP auxiliary factor small subunit [Source:NCBI gene (formerly Entrezgene);Acc:839657]	839657	AT1G27650; AT1G27650.1	U2AF35A	ath:AT1G27650; Q945S1; Q9S709	High	High	Master Protein	0	0	24.98	19	4	7	2	296	34.6	9.36	23.75	4		0	High	1
AT1G27680.1	Phospho [T186(100)]	pep chromosome:TAIR10:1:9631190:9634597:1 gene:AT1G27680 transcript:AT1G27680.1 gene_biotype:protein_coding transcript_biotype:protein_coding gene_symbol:APL2 description:ADPGLC-PPase large subunit [Source:NCBI gene (formerly Entrezgene);Acc:839660]	839660	AT1G27680; AT1G27680.1	APL2	ath:AT1G27680; P55230; Q9SFZ1	High	High	Master Protein	0.00031	0.00029	6.593	6	2	3	1	518	57.4	7.47	7.54	2	Starch metabolism	1	High	1
AT1G27690.1	Phospho [S26(100)]	pep chromosome:TAIR10:1:9636588:9638901:1 gene:AT1G27690 transcript:AT1G27690.1 gene_biotype:protein_coding transcript_biotype:protein_coding gene_symbol:AT1G27690 description:lipase, putative (DUF620) [Source:NCBI gene (formerly Entrezgene);Acc:839661]	839661	AT1G27690; AT1G27690.1	BDR3	ath:AT1G27690; Q8RWY0	High	High	Master Protein	0.00115	0.00092	2.71	2	1	2	1	433	48	9.11	4.27	1		0	High	1
AT1G27700.1	Phospho [S190(99.7)]	pep chromosome:TAIR10:1:9639859:9641902:-1 gene:AT1G27700 transcript:AT1G27700.1 gene_biotype:protein_coding transcript_biotype:protein_coding gene_symbol:AT1G27700 description:Syntaxin/t-SNARE family protein [Source:NCBI gene (formerly Entrezgene);Acc:839663]	839663	AT1G27700; AT1G27700.1		ath:AT1G27700; Q940U5	High	High	Master Protein	0	0	13.445	13	2	10	2	297	34	6.93	19.57	2		0	High	1
AT1G27730.1	Phospho [S8(100); S111(99.2); S210(100)]; Acetyl [N-Term]	pep chromosome:TAIR10:1:9648021:9649323:-1 gene:AT1G27730 transcript:AT1G27730.1 gene_biotype:protein_coding transcript_biotype:protein_coding gene_symbol:STZ description:salt tolerance zinc finger [Source:NCBI gene (formerly Entrezgene);Acc:839666]	839666	AT1G27730; AT1G27730.1	ZAT10	ath:AT1G27730; Q42423; Q96289; Q9SFY6	High	High	Master Protein	0	0	18.482	30	4	15	4	227	24.6	8.27	40.17	4		0	High	1
AT1G27750.1	Phospho [S464(100); S678(100); S960(100)]	pep chromosome:TAIR10:1:9657173:9661994:1 gene:AT1G27750 transcript:AT1G27750.1 gene_biotype:protein_coding transcript_biotype:protein_coding gene_symbol:AT1G27750 description:nucleic acid binding protein [Source:NCBI gene (formerly Entrezgene);Acc:839668]	839668	AT1G27750; AT1G27750.1		ath:AT1G27750; Q8RWY8	High	High	Master Protein	0	0	11.643	6	4	9	4	1075	117.4	6.86	6.07	4		0	High	1
AT1G27752.1	S-nitrosylation [C233(100); C280(100); C549(100)]	pep chromosome:TAIR10:1:9662021:9667550:1 gene:AT1G27752 transcript:AT1G27752.1 gene_biotype:protein_coding transcript_biotype:protein_coding gene_symbol:AT1G27752 description:Ubiquitin system component Cue protein [Source:NCBI gene (formerly Entrezgene);Acc:5007732]	5007732	AT1G27752; AT1G27752.1		A0A8T2H8U9; ath:AT1G27752; B3H6L4	High	High	Master Protein	0	0	28.863	15	6	8	6	873	96.4	6.34	19.69	6		0	High	1
AT1G27770.1	S-nitrosylation [C99(100)]; Phospho [S46(100)]; Acetyl [N-Term]	pep chromosome:TAIR10:1:9671634:9676206:-1 gene:AT1G27770 transcript:AT1G27770.1 gene_biotype:protein_coding transcript_biotype:protein_coding gene_symbol:ACA1 description:autoinhibited Ca2+-ATPase 1 [Source:NCBI gene (formerly Entrezgene);Acc:839670]	839670	AT1G27770; AT1G27770.1	ACA1	ath:AT1G27770; Q37145; Q37146; Q42571; Q42587; Q9SFY1	High	High	Master Protein	0	0	40.352	8	6	9	5	1020	111.2	5.68	26.19	6		0	High	1
AT1G27850.1	Phospho [S25(100); S133(99.6); S192(99.2); S365(100); S726(100); S906(98.8)]	pep chromosome:TAIR10:1:9698298:9703944:1 gene:AT1G27850 transcript:AT1G27850.1 gene_biotype:protein_coding transcript_biotype:protein_coding gene_symbol:AT1G27850 description:RUN/FYVE domain protein [Source:NCBI gene (formerly Entrezgene);Acc:839678]	839678	AT1G27850; AT1G27850.1	BPP5	ath:AT1G27850; Q9C6N3	High	High	Master Protein	0	0	57.766	14	11	14	11	1148	124.8	5.64	34.7	11		0	High	1
AT1G27910.1	Phospho [S261(100)]	pep chromosome:TAIR10:1:9720733:9724800:-1 gene:AT1G27910 transcript:AT1G27910.1 gene_biotype:protein_coding transcript_biotype:protein_coding gene_symbol:PUB45 description:plant U-box 45 [Source:NCBI gene (formerly Entrezgene);Acc:839684]	839684	AT1G27910; AT1G27910.1	PUB45	ath:AT1G27910; Q0WLV7; Q9C7G1	High	High	Master Protein	0.00681	0.00743	1.465	1	1	1	1	768	85.5	5.55	2.2	1		0	High	1
AT1G27970.2	S-nitrosylation [C63(100)]	pep chromosome:TAIR10:1:9746811:9748467:1 gene:AT1G27970 transcript:AT1G27970.2 gene_biotype:protein_coding transcript_biotype:protein_coding gene_symbol:NTF2B description:nuclear transport factor 2B [Source:NCBI gene (formerly Entrezgene);Acc:839690]	839690	AT1G27970; AT1G27970.2	NTF2B	A8MS55	High	High	Master Protein	0.00017	0.00021	7.688	25	3	4	3	134	15	6.35	2.29	3		0	High	1
AT1G28120.1	S-nitrosylation [C92(100); C213(100)]	pep chromosome:TAIR10:1:9812930:9815560:-1 gene:AT1G28120 transcript:AT1G28120.1 gene_biotype:protein_coding transcript_biotype:protein_coding gene_symbol:AT1G28120 description:ubiquitin thioesterase otubain-like protein [Source:NCBI gene (formerly Entrezgene);Acc:839705]	839705	AT1G28120; AT1G28120.1	OTU1	ath:AT1G28120; K9M9G0; Q8LG98; Q9C7E1	High	High	Master Protein	0.00018	0.00011	8.807	18	3	4	3	306	34.4	4.69	5.91	3		0	High	1
AT1G28280.1	Phospho [S16(100); S215(99.3); T234(99.8)]	pep chromosome:TAIR10:1:9886077:9887478:-1 gene:AT1G28280 transcript:AT1G28280.1 gene_biotype:protein_coding transcript_biotype:protein_coding gene_symbol:AT1G28280 description:VQ motif-containing protein [Source:NCBI gene (formerly Entrezgene);Acc:839722]	839722	AT1G28280; AT1G28280.1	VQ4	ath:AT1G28280; Q5M750; Q8LDD4; Q94K19; Q9FZA1	High	High	Master Protein	0	0	13.692	23	4	14	4	247	26.8	9.79	27.73	4		0	High	1
AT1G28290.1	S-nitrosylation [C357(100)]	pep chromosome:TAIR10:1:9889101:9891015:-1 gene:AT1G28290 transcript:AT1G28290.1 gene_biotype:protein_coding transcript_biotype:protein_coding gene_symbol:AGP31 description:arabinogalactan protein 31 [Source:NCBI gene (formerly Entrezgene);Acc:839723]	839723	AT1G28290; AT1G28290.1	AGP31	ath:AT1G28290; F4HWJ6; Q0WP47; Q9FZA2	High	High	Master Protein	0	0	17.599	9	3	8	3	359	38.5	10.17	17.81	3		0	High	1
AT1G28330.4	Phospho [T29(100); S105(100)]	pep chromosome:TAIR10:1:9934134:9935266:-1 gene:AT1G28330 transcript:AT1G28330.4 gene_biotype:protein_coding transcript_biotype:protein_coding gene_symbol:DYL1 description:dormancy-associated protein-like 1 [Source:NCBI gene (formerly Entrezgene);Acc:839729]		AT1G28330.4			High	High	Master Protein	0	0	11.282	30	3	8	3	125	13.8	9.98	19.26	3		0	High	1
AT1G28350.1	S-nitrosylation [C39(100); C435(100)]	pep chromosome:TAIR10:1:9943737:9949835:1 gene:AT1G28350 transcript:AT1G28350.1 gene_biotype:protein_coding transcript_biotype:protein_coding gene_symbol:AT1G28350 description:Nucleotidylyl transferase superfamily protein [Source:NCBI gene (formerly Entrezgene);Acc:839731]	839731	AT1G28350; AT1G28350.1		ath:AT1G28350; F4HWL4; Q9SGN2	High	High	Master Protein	0	0	67.566	18	8	28	7	748	84.7	6.61	60.48	8		0	High	1
AT1G28380.1	Phospho [S228(100); T252(99.4); S514(100); S539(100); S545(100)]	pep chromosome:TAIR10:1:9963448:9966320:1 gene:AT1G28380 transcript:AT1G28380.1 gene_biotype:protein_coding transcript_biotype:protein_coding gene_symbol:NSL1 description:MAC/Perforin domain-containing protein [Source:NCBI gene (formerly Entrezgene);Acc:839735]	839735	AT1G28380; AT1G28380.1	NSL1	ath:AT1G28380; Q9SGN6	High	High	Master Protein	0	0	37.912	14	6	31	6	612	67.9	8.85	51.81	6		0	High	1
AT1G28440.1	Phospho [S969(100)]	pep chromosome:TAIR10:1:9996713:10000455:1 gene:AT1G28440 transcript:AT1G28440.1 gene_biotype:protein_coding transcript_biotype:protein_coding gene_symbol:HSL1 description:HAESA-like 1 [Source:NCBI gene (formerly Entrezgene);Acc:839742]	839742	AT1G28440; AT1G28440.1	HSL1	ath:AT1G28440; Q9SGP2	High	High	Master Protein	0	0	16.943	6	3	9	3	996	108.9	5.21	10.05	3		0	High	1
AT1G28530.1	Phospho [S147(100)]	pep chromosome:TAIR10:1:10031985:10035638:-1 gene:AT1G28530 transcript:AT1G28530.1 gene_biotype:protein_coding transcript_biotype:protein_coding gene_symbol:AT1G28530 description:deneddylase [Source:NCBI gene (formerly Entrezgene);Acc:839753]	839753	AT1G28530; AT1G28530.1	ANU10	ath:AT1G28530; Q84TH8	High	High	Master Protein	0	0	12.795	7	3	4	3	614	68.4	7.9	9.4	3		0	High	1
AT1G28760.1	Phospho [S381(99.2)]	pep chromosome:TAIR10:1:10103081:10104883:1 gene:AT1G28760 transcript:AT1G28760.1 gene_biotype:protein_coding transcript_biotype:protein_coding gene_symbol:AT1G28760 description:guanosine-3',5'-bis (diphosphate) 3'-pyrophosphohydrolase, putative (DUF2215) [Source:NCBI gene (formerly Entrezgene);Acc:839772]	839772	AT1G28760; AT1G28760.1	NEMP_A	ath:AT1G28760; Q9SHQ6	High	High	Master Protein	0.00029	0.00027	4.928	5	1	2	1	476	52.9	9.42	2.81	1		0	High	1
AT1G29030.1	S-nitrosylation [C97(100)]	pep chromosome:TAIR10:1:10128999:10133961:-1 gene:AT1G29030 transcript:AT1G29030.1 gene_biotype:protein_coding transcript_biotype:protein_coding gene_symbol:AT1G29030 description:Apoptosis inhibitory protein 5 (API5) [Source:NCBI gene (formerly Entrezgene);Acc:839777]	839777	AT1G29030; AT1G29030.1		Q8GXH2	High	High	Master Protein	0.00213	0.00196	2.286	3	2	4	1	556	62.2	8.78	0	2		0	High	1
AT1G29070.1	S-nitrosylation [C146(100)]	pep chromosome:TAIR10:1:10149791:10151407:1 gene:AT1G29070 transcript:AT1G29070.1 gene_biotype:protein_coding transcript_biotype:protein_coding gene_symbol:AT1G29070 description:Ribosomal protein L34 [Source:NCBI gene (formerly Entrezgene);Acc:839781]	839781	AT1G29070; AT1G29070.1	RPL34	ath:AT1G29070; Q9LP37	High	High	Master Protein	0.00574	0.00629	1.58	4	1	3	1	157	16.7	12.34	3.62	1		0	High	1
AT1G29150.2	S-nitrosylation [C51(100); C107(100); C332(100); C380(100)]	pep chromosome:TAIR10:1:10180599:10182808:1 gene:AT1G29150 transcript:AT1G29150.2 gene_biotype:protein_coding transcript_biotype:protein_coding gene_symbol:ATS9 description:non-ATPase subunit 9 [Source:NCBI gene (formerly Entrezgene);Acc:839789]	839789	AT1G29150; AT1G29150.2	RPN6	ath:AT1G29150; O81694; Q6XJG1; Q6XJG4; Q9LP45	High	High	Master Protein	0	0	62.208	37	11	25	11	419	46.7	6.67	58.4	11		0	High	1
AT1G29170.1	Phospho [S201(100)]	pep chromosome:TAIR10:1:10190137:10195213:-1 gene:AT1G29170 transcript:AT1G29170.1 gene_biotype:protein_coding transcript_biotype:protein_coding gene_symbol:WAVE2 description:SCAR family protein [Source:NCBI gene (formerly Entrezgene);Acc:839791]	839791	AT1G29170; AT1G29170.1	SCAR3	ath:AT1G29170; Q9LP46	High	High	Master Protein	0.00079	0.00064	3.46	1	1	3	1	1020	113	5.15	6.41	1		0	High	1
AT1G29240.1	Phospho [S502(100)]	pep chromosome:TAIR10:1:10216779:10219942:-1 gene:AT1G29240 transcript:AT1G29240.1 gene_biotype:protein_coding transcript_biotype:protein_coding gene_symbol:AT1G29240 description:transcription initiation factor TFIID subunit, putative (DUF688) [Source:NCBI gene (formerly Entrezgene);Acc:839798]	839798	AT1G29240; AT1G29240.1		ath:AT1G29240; Q9LP52	High	High	Master Protein	0.00078	0.00063	3.12	2	1	2	1	577	65.1	7.17	4.34	1		0	High	1
AT1G29260.1	S-nitrosylation [C172(100); C206(100)]	pep chromosome:TAIR10:1:10224815:10226322:1 gene:AT1G29260 transcript:AT1G29260.1 gene_biotype:protein_coding transcript_biotype:protein_coding gene_symbol:PEX7 description:peroxin 7 [Source:NCBI gene (formerly Entrezgene);Acc:839800]	839800	AT1G29260; AT1G29260.1	PEX7	ath:AT1G29260; Q9LP54; Q9XF57	High	High	Master Protein	0	0	16.429	16	4	6	4	317	35.5	5.5	5.77	4		0	High	1
AT1G29350.1	Phospho [S34(100); S531(100)]	pep chromosome:TAIR10:1:10268421:10273821:-1 gene:AT1G29350 transcript:AT1G29350.1 gene_biotype:protein_coding transcript_biotype:protein_coding gene_symbol:AT1G29350 description:RNA polymerase II degradation factor-like protein (DUF1296) [Source:NCBI gene (formerly Entrezgene);Acc:839809]	839809	AT1G29350; AT1G29350.1		ath:AT1G29350; F4I1G1	High	High	Master Protein	0	0	136.8	44	19	95	3	831	90.8	5.85	251.23	19		0	High	1
AT1G29370.1	Phospho [S34(100); S267(100); S531(100)]	pep chromosome:TAIR10:1:10277890:10283225:-1 gene:AT1G29370 transcript:AT1G29370.1 gene_biotype:protein_coding transcript_biotype:protein_coding gene_symbol:AT1G29370 description:RNA polymerase II degradation factor-like protein (DUF1296) [Source:NCBI gene (formerly Entrezgene);Acc:839812]	839812	AT1G29370; AT1G29370.1		Q8VZT4	High	High	Master Protein	0	0	153.334	44	19	106	3	831	90.8	6.11	283.18	19		0	High	1
AT1G29400.2	Phospho [S34(99.3); S53(100); S384(100); S390(100); S471(100); S522(100); S792(100)]	pep chromosome:TAIR10:1:10289998:10294630:-1 gene:AT1G29400 transcript:AT1G29400.2 gene_biotype:protein_coding transcript_biotype:protein_coding gene_symbol:ML5 description:MEI2-like protein 5 [Source:NCBI gene (formerly Entrezgene);Acc:839816]	839816	AT1G29400; AT1G29400.2	ML5	ath:AT1G29400; Q0WLA0; Q8VWF5; Q9C7R1	High	High	Master Protein	0	0	58.72	25	10	91	10	800	88.2	6.2	185.02	10		0	High	1
AT1G29530.1	Phospho [S202(100)]; S-nitrosylation [C113(100)]	pep chromosome:TAIR10:1:10324745:10326848:-1 gene:AT1G29530 transcript:AT1G29530.1 gene_biotype:protein_coding transcript_biotype:protein_coding gene_symbol:AT1G29530 description:uncharacterized protein [Source:NCBI gene (formerly Entrezgene);Acc:839830]	839830	AT1G29530; AT1G29530.1		ath:AT1G29530; Q6NL08	High	High	Master Protein	0	0	22.554	42	6	17	6	236	24.9	9.32	40.55	6		0	High	1
AT1G29670.2	S-nitrosylation [C293(100)]	pep chromosome:TAIR10:1:10375599:10377717:1 gene:AT1G29670 transcript:AT1G29670.2 gene_biotype:protein_coding transcript_biotype:protein_coding gene_symbol:AT1G29670 description:GDSL-like Lipase/Acylhydrolase superfamily protein [Source:NCBI gene (formerly Entrezgene);Acc:839844]	839844	AT1G29670; AT1G29670.2	GDSL1	A0A1P8ASL8	High	High	Master Protein	0	0	61.203	28	9	22	9	431	47.7	9.17	62.57	9		0	High	1
AT1G29840.1	S-nitrosylation [C242(100)]	pep chromosome:TAIR10:1:10445619:10447753:-1 gene:AT1G29840 transcript:AT1G29840.1 gene_biotype:protein_coding transcript_biotype:protein_coding gene_symbol:AT1G29840 description:alpha/beta-Hydrolases superfamily protein [Source:NCBI gene (formerly Entrezgene);Acc:839862]	839862	AT1G29840; AT1G29840.1		ath:AT1G29840; F4I353	High	High	Master Protein	0	0	9.646	14	4	5	3	312	35.3	7.83	4.12	4		0	High	1
AT1G29880.1	S-nitrosylation [C151(100); C176(100); C388(100); C542(100); C618(100)]	pep chromosome:TAIR10:1:10459457:10462967:-1 gene:AT1G29880 transcript:AT1G29880.1 gene_biotype:protein_coding transcript_biotype:protein_coding gene_symbol:AT1G29880 description:glycyl-tRNA synthetase / glycine-tRNA ligase [Source:NCBI gene (formerly Entrezgene);Acc:839866]	839866	AT1G29880; AT1G29880.1		ath:AT1G29880; O23627; Q8LBY0; Q949T7	High	High	Master Protein	0	0	137.25	38	23	69	23	729	81.9	7.01	156.68	23		0	High	1
AT1G29890.2	Phospho [S49(100)]	pep chromosome:TAIR10:1:10463403:10467170:1 gene:AT1G29890 transcript:AT1G29890.2 gene_biotype:protein_coding transcript_biotype:protein_coding gene_symbol:RWA4 description:O-acetyltransferase family protein [Source:NCBI gene (formerly Entrezgene);Acc:839867]		AT1G29890.2			High	High	Master Protein	0	0	15.29	5	1	6	1	584	68.4	8.21	17.54	1		0	High	1
AT1G29900.1	S-nitrosylation [C246(100); C502(100); C1008(100)]	pep chromosome:TAIR10:1:10467956:10472211:1 gene:AT1G29900 transcript:AT1G29900.1 gene_biotype:protein_coding transcript_biotype:protein_coding gene_symbol:CARB description:carbamoyl phosphate synthetase B [Source:NCBI gene (formerly Entrezgene);Acc:839868]	839868	AT1G29900; AT1G29900.1	CARB	ath:AT1G29900; Q42601	High	High	Master Protein	0	0	197.776	30	25	70	25	1187	129.9	5.73	197.94	25		0	High	1
AT1G29930.1	Phospho [S30(100); T38(100); S46(100); S48(100); S53(100)]; S-nitrosylation [C113(100)]	pep chromosome:TAIR10:1:10477885:10479114:1 gene:AT1G29930 transcript:AT1G29930.1 gene_biotype:protein_coding transcript_biotype:protein_coding gene_symbol:CAB1 description:chlorophyll A/B binding protein 1 [Source:NCBI gene (formerly Entrezgene);Acc:839871]	839871	AT1G29930; AT1G29930.1	LHCB1.3	ath:AT1G29930; P04778; P83754	High	High	Master Protein	0	0	195.827	89	17	854	4	267	28.2	5.66	2362.48	17		0	High	1
AT1G30000.1	Phospho [S29(100)]	pep chromosome:TAIR10:1:10509156:10512558:-1 gene:AT1G30000 transcript:AT1G30000.1 gene_biotype:protein_coding transcript_biotype:protein_coding gene_symbol:MNS3 description:alpha-mannosidase 3 [Source:NCBI gene (formerly Entrezgene);Acc:839879]	839879	AT1G30000; AT1G30000.1	MNS3	ath:AT1G30000; Q93Y37; Q9C8R9	High	High	Master Protein	0	0	16.375	6	3	3	3	624	69	7.09	9.79	3		0	High	1
AT1G30120.1	S-nitrosylation [C230(100); C272(100); C344(100)]	pep chromosome:TAIR10:1:10584105:10586680:-1 gene:AT1G30120 transcript:AT1G30120.1 gene_biotype:protein_coding transcript_biotype:protein_coding gene_symbol:PDH-E1 BETA description:pyruvate dehydrogenase E1 beta [Source:NCBI gene (formerly Entrezgene);Acc:839891]	839891	AT1G30120; AT1G30120.1	PDH-E1 BETA	ath:AT1G30120; O24458; Q9C6Z3	High	High	Master Protein	0	0	51.278	29	6	47	3	406	44.2	6.35	99.27	6		0	High	1
AT1G30230.2	Phospho [T91(100); S167(100)]; Met-loss+Acetyl [N-Term]	pep chromosome:TAIR10:1:10638914:10640782:1 gene:AT1G30230 transcript:AT1G30230.2 gene_biotype:protein_coding transcript_biotype:protein_coding gene_symbol:eEF-1Bb1 description:translation elongation factor EF1B/ribosomal protein S6 family protein [Source:NCBI gene (formerly Entrezgene);Acc:839903]	839903	AT1G30230; AT1G30230.2	EEF-1BB1	A8MRC4	High	High	Master Protein	0	0	126.761	67	15	169	10	260	28.8	4.74	651.88	15		0	High	1
AT1G30270.1	S-nitrosylation [C145(100)]	pep chromosome:TAIR10:1:10654800:10658900:1 gene:AT1G30270 transcript:AT1G30270.1 gene_biotype:protein_coding transcript_biotype:protein_coding gene_symbol:CIPK23 description:CBL-interacting protein kinase 23 [Source:NCBI gene (formerly Entrezgene);Acc:839907]	839907	AT1G30270; AT1G30270.1	CIPK23	ath:AT1G30270; Q93VD3; Q9C753	High	High	Master Protein	0	0	16.54	8	2	4	1	482	53.5	9.22	15.21	2		0	High	1
AT1G30280.1	Phospho [S50(100); S215(100)]	pep chromosome:TAIR10:1:10662621:10664668:-1 gene:AT1G30280 transcript:AT1G30280.1 gene_biotype:protein_coding transcript_biotype:protein_coding gene_symbol:AT1G30280 description:Chaperone DnaJ-domain superfamily protein [Source:NCBI gene (formerly Entrezgene);Acc:839908]	839908	AT1G30280; AT1G30280.1	AUXILIN-LIKE7	Q9C752	High	High	Master Protein	0.00032	0.0003	6.844	5	2	5	2	455	50.7	5.31	7.26	2		0	High	1
AT1G30360.1	S-nitrosylation [C330(100); C677(100)]	pep chromosome:TAIR10:1:10715482:10718997:1 gene:AT1G30360 transcript:AT1G30360.1 gene_biotype:protein_coding transcript_biotype:protein_coding gene_symbol:ERD4 description:Early-responsive to dehydration stress protein (ERD4) [Source:NCBI gene (formerly Entrezgene);Acc:839916]	839916	AT1G30360; AT1G30360.1	ERD4	A0A097NUQ9; ath:AT1G30360; Q56WQ8; Q94B69; Q94II2; Q9C8G5	High	High	Master Protein	0	0	70.609	24	13	42	13	724	81.9	9.23	75.81	13		0	High	1
AT1G30380.1	S-nitrosylation [C109(100)]	pep chromosome:TAIR10:1:10722183:10723247:1 gene:AT1G30380 transcript:AT1G30380.1 gene_biotype:protein_coding transcript_biotype:protein_coding gene_symbol:PSAK description:photosystem I subunit K [Source:NCBI gene (formerly Entrezgene);Acc:839918]	839918	AT1G30380; AT1G30380.1	PSAK	ath:AT1G30380; Q9C8G7; Q9SUI5	High	High	Master Protein	0	0	14.606	35	2	4	2	130	13.2	10.51	11.94	2		0	High	1
AT1G30400.1	S-nitrosylation [C761(100); C826(100); C1300(100); C1438(100)]	pep chromosome:TAIR10:1:10727317:10738092:1 gene:AT1G30400 transcript:AT1G30400.1 gene_biotype:protein_coding transcript_biotype:protein_coding gene_symbol:ABCC1 description:multidrug resistance-associated protein 1 [Source:NCBI gene (formerly Entrezgene);Acc:839920]	839920	AT1G30400; AT1G30400.1	ABCC1	ath:AT1G30400; O24635; Q8RX76; Q9C8G9; Q9SAQ1	High	High	Master Protein	0	0	120.126	16	17	34	15	1622	181.8	6.2	100.5	17		0	High	1
AT1G30440.1	Phospho [S279(100); S532(100)]	pep chromosome:TAIR10:1:10758743:10762429:1 gene:AT1G30440 transcript:AT1G30440.1 gene_biotype:protein_coding transcript_biotype:protein_coding gene_symbol:AT1G30440 description:Phototropic-responsive NPH3 family protein [Source:NCBI gene (formerly Entrezgene);Acc:839923]	839923	AT1G30440; AT1G30440.1		ath:AT1G30440; Q9S9Q9	High	High	Master Protein	0	0	32.684	8	4	22	4	665	73.4	6.8	61.56	4		0	High	1
AT1G30460.1	Phospho [S584(100)]	pep chromosome:TAIR10:1:10770813:10775428:-1 gene:AT1G30460 transcript:AT1G30460.1 gene_biotype:protein_coding transcript_biotype:protein_coding gene_symbol:CPSF30 description:cleavage and polyadenylation specificity factor 30 [Source:NCBI gene (formerly Entrezgene);Acc:839925]	839925	AT1G30460; AT1G30460.1	CPSF30	A9LNK9; ath:AT1G30460; Q9S9Q5; Q9S9Q6	High	High	Master Protein	0	0	23.188	4	1	6	1	631	70	6.21	17.4	1		0	High	1
AT1G30470.1	Phospho [S509(95.9)]	pep chromosome:TAIR10:1:10779111:10786666:1 gene:AT1G30470 transcript:AT1G30470.1 gene_biotype:protein_coding transcript_biotype:protein_coding gene_symbol:AT1G30470 description:SIT4 phosphatase-associated family protein [Source:NCBI gene (formerly Entrezgene);Acc:839926]	839926	AT1G30470; AT1G30470.1		A0A654EE40	High	High	Master Protein	0	0	22.101	12	5	7	5	811	89.8	4.55	17.62	5		0	High	1
AT1G30480.1	Phospho [S187(99.7); S189(100)]	pep chromosome:TAIR10:1:10790022:10792725:1 gene:AT1G30480 transcript:AT1G30480.1 gene_biotype:protein_coding transcript_biotype:protein_coding gene_symbol:DRT111 description:D111/G-patch domain-containing protein [Source:NCBI gene (formerly Entrezgene);Acc:839927]	839927	AT1G30480; AT1G30480.1	DRT111	ath:AT1G30480; P42698; Q9S9Q1	High	High	Master Protein	0.00017	0.00011	8.731	4	2	37	2	387	42.3	8.37	54.98	2		0	High	1
AT1G30510.2	S-nitrosylation [C120(100); C178(100); C340(100)]	pep chromosome:TAIR10:1:10806930:10809184:-1 gene:AT1G30510 transcript:AT1G30510.2 gene_biotype:protein_coding transcript_biotype:protein_coding gene_symbol:RFNR2 description:root FNR 2 [Source:NCBI gene (formerly Entrezgene);Acc:839930]	839930	AT1G30510; AT1G30510.2	RFNR2	ath:AT1G30510; Q3ED46; Q3ED47; Q8LA56; Q9S9P8	High	High	Master Protein	0	0	51.871	38	14	33	8	382	42.8	8.6	38.56	14		0	High	1
AT1G30570.1	Phospho [T498(100); S684(100)]	pep chromosome:TAIR10:1:10828373:10831656:1 gene:AT1G30570 transcript:AT1G30570.1 gene_biotype:protein_coding transcript_biotype:protein_coding gene_symbol:HERK2 description:hercules receptor kinase 2 [Source:NCBI gene (formerly Entrezgene);Acc:839937]	839937	AT1G30570; AT1G30570.1		ath:AT1G30570; Q9SA72	High	High	Master Protein	0.00017	0.00021	7.586	5	3	8	2	849	93.9	6.61	6.97	3		0	High	1
AT1G30580.1	S-nitrosylation [C57(100); C77(100); C282(100); C343(100)]	pep chromosome:TAIR10:1:10831673:10835635:-1 gene:AT1G30580 transcript:AT1G30580.1 gene_biotype:protein_coding transcript_biotype:protein_coding gene_symbol:AT1G30580 description:GTP binding protein [Source:NCBI gene (formerly Entrezgene);Acc:839938]	839938	AT1G30580; AT1G30580.1	YchF1	ath:AT1G30580; Q8LDR5; Q9SA73	High	High	Master Protein	0	0	89.177	51	18	50	18	394	44.4	6.81	117.72	18		0	High	1
AT1G30620.6	Phospho [S18(100)]	pep chromosome:TAIR10:1:10855236:10858242:1 gene:AT1G30620 transcript:AT1G30620.6 gene_biotype:protein_coding transcript_biotype:protein_coding gene_symbol:MUR4 description:NAD(P)-binding Rossmann-fold superfamily protein [Source:NCBI gene (formerly Entrezgene);Acc:839942]	839942	AT1G30620; AT1G30620.6	MUR4	ath:AT1G30620; Q570B0; Q8H7B9; Q9SA77	High	High	Master Protein	0.00078	0.00063	3.211	3	1	1	1	419	46.3	9.06	2.45	1		0	High	1
AT1G30630.1	S-nitrosylation [C44(100); C215(99.5); C249(100)]	pep chromosome:TAIR10:1:10858232:10860322:-1 gene:AT1G30630 transcript:AT1G30630.1 gene_biotype:protein_coding transcript_biotype:protein_coding gene_symbol:AT1G30630 description:Coatomer epsilon subunit [Source:NCBI gene (formerly Entrezgene);Acc:839943]	839943	AT1G30630; AT1G30630.1		ath:AT1G30630; Q8LB21; Q9SA78	High	High	Master Protein	0	0	64.657	37	7	30	7	292	32.6	5.57	74.77	7		0	High	1
AT1G30640.2	Phospho [T485(100)]	pep chromosome:TAIR10:1:10860619:10865074:1 gene:AT1G30640 transcript:AT1G30640.2 gene_biotype:protein_coding transcript_biotype:protein_coding gene_symbol:AT1G30640 description:Protein kinase family protein [Source:NCBI gene (formerly Entrezgene);Acc:839944]	839944	AT1G30640; AT1G30640.2		A0A384KEQ2; ath:AT1G30640	High	High	Master Protein	0	0	9.796	5	2	2	2	562	64.9	9.07	7.48	2		0	High	1
AT1G30650.1	Phospho [S161(100)]	pep chromosome:TAIR10:1:10868218:10871297:1 gene:AT1G30650 transcript:AT1G30650.1 gene_biotype:protein_coding transcript_biotype:protein_coding gene_symbol:WRKY14 description:WRKY DNA-binding protein 14 [Source:NCBI gene (formerly Entrezgene);Acc:839945]	839945	AT1G30650; AT1G30650.1	WRKY14	ath:AT1G30650; Q8LED4; Q96260; Q9SA80	High	High	Master Protein	0.00028	0.00025	4.199	3	1	2	1	430	46.8	5.55	2.5	1		0	High	1
AT1G30690.1	S-nitrosylation [C282(100)]; Phospho [S53(100)]	pep chromosome:TAIR10:1:10887655:10890407:1 gene:AT1G30690 transcript:AT1G30690.1 gene_biotype:protein_coding transcript_biotype:protein_coding gene_symbol:AT1G30690 description:Sec14p-like phosphatidylinositol transfer family protein [Source:NCBI gene (formerly Entrezgene);Acc:839949]	839949	AT1G30690; AT1G30690.1	PATL4	ath:AT1G30690; Q94C59; Q9SA84	High	High	Master Protein	0	0	70.741	34	12	278	12	540	61.2	4.92	748.31	12		0	High	1
AT1G30755.1	Phospho [S533(100); S565(100)]	pep chromosome:TAIR10:1:10905731:10909756:-1 gene:AT1G30755 transcript:AT1G30755.1 gene_biotype:protein_coding transcript_biotype:protein_coding gene_symbol:AT1G30755 description:elongation factor G, putative (DUF668) [Source:NCBI gene (formerly Entrezgene);Acc:839956]	839956	AT1G30755; AT1G30755.1	PSI2	ath:AT1G30755; Q8L5Y3; Q9SA91	High	High	Master Protein	0	0	16.014	5	5	8	5	615	69.4	9.06	11.93	5		0	High	1
AT1G30825.1	S-nitrosylation [C208(100)]	pep chromosome:TAIR10:1:10960908:10963231:1 gene:AT1G30825 transcript:AT1G30825.1 gene_biotype:protein_coding transcript_biotype:protein_coding gene_symbol:DIS2 description:Arp2/3 complex, 34 kD subunit p34-Arc [Source:NCBI gene (formerly Entrezgene);Acc:839965]	839965	AT1G30825; AT1G30825.1	ARPC2A	ath:AT1G30825; Q8LGI3; Q9SY27	High	High	Master Protein	0.00029	0.00027	5.207	8	1	2	1	318	36	9.41	5.61	1		0	High	1
AT1G31070.2	Phospho [T14(93.5); S25(99.2)]; S-nitrosylation [C171(100); C279(100)]	pep chromosome:TAIR10:1:11084666:11088589:1 gene:AT1G31070 transcript:AT1G31070.2 gene_biotype:protein_coding transcript_biotype:protein_coding gene_symbol:GlcNAc1pUT1 description:N-acetylglucosamine-1-phosphate uridylyltransferase 1 [Source:NCBI gene (formerly Entrezgene);Acc:839993]	839993	AT1G31070; AT1G31070.2	GLCNAC1PUT1	ath:AT1G31070; Q940S3; Q9FYJ8	High	High	Master Protein	0	0	36.749	18	8	19	4	505	56	6.07	28.77	8		0	High	1
AT1G31180.2	S-nitrosylation [C244(100)]	pep chromosome:TAIR10:1:11142461:11144717:-1 gene:AT1G31180 transcript:AT1G31180.2 gene_biotype:protein_coding transcript_biotype:protein_coding gene_symbol:IMD3 description:isopropylmalate dehydrogenase 3 [Source:NCBI gene (formerly Entrezgene);Acc:840006]	840006	AT1G31180; AT1G31180.2	IMD3	A0A1P8AUM8; A0A8T2GLE0	High	High	Master Protein	0	0	30.052	16	5	24	3	419	45.7	6.46	73.35	5		0	High	1
AT1G31190.1	S-nitrosylation [C222(100); C280(100)]	pep chromosome:TAIR10:1:11144772:11146930:1 gene:AT1G31190 transcript:AT1G31190.1 gene_biotype:protein_coding transcript_biotype:protein_coding gene_symbol:IMPL1 description:myo-inositol monophosphatase like 1 [Source:NCBI gene (formerly Entrezgene);Acc:840007]	840007	AT1G31190; AT1G31190.1	IMPL1	ath:AT1G31190; Q8LF86; Q94F00; Q9SA15	High	High	Master Protein	0	0	64.669	25	7	19	7	371	40.4	7.24	64.27	7		0	High	1
AT1G31230.1	S-nitrosylation [C93(100); C483(100); C801(100)]	pep chromosome:TAIR10:1:11158618:11163274:-1 gene:AT1G31230 transcript:AT1G31230.1 gene_biotype:protein_coding transcript_biotype:protein_coding gene_symbol:AK-HSDH I description:aspartate kinase-homoserine dehydrogenase i [Source:NCBI gene (formerly Entrezgene);Acc:840011]	840011	AT1G31230; AT1G31230.1	AKHSDH1	ath:AT1G31230; Q8GWK9; Q9SA18; Q9SHF9; Q9SW59	High	High	Master Protein	0	0	94.2	27	18	38	17	911	99.3	6.77	95.74	18		0	High	1
AT1G31280.1	Phospho [S127(98.5); S991(99.4)]	pep chromosome:TAIR10:1:11181504:11185396:1 gene:AT1G31280 transcript:AT1G31280.1 gene_biotype:protein_coding transcript_biotype:protein_coding gene_symbol:AGO2 description:Argonaute family protein [Source:NCBI gene (formerly Entrezgene);Acc:840016]	840016	AT1G31280; AT1G31280.1	AGO2	ath:AT1G31280; Q8GX33; Q9SHF3	High	High	Master Protein	0	0	29.818	11	6	8	6	1014	113.4	9.47	18.58	6		0	High	1
AT1G31330.1	S-nitrosylation [C130(100)]	pep chromosome:TAIR10:1:11214676:11216141:-1 gene:AT1G31330 transcript:AT1G31330.1 gene_biotype:protein_coding transcript_biotype:protein_coding gene_symbol:PSAF description:photosystem I subunit F [Source:NCBI gene (formerly Entrezgene);Acc:840021]	840021	AT1G31330; AT1G31330.1	PSAF	ath:AT1G31330; Q941C1; Q9SHE8; Q9SUI8	High	High	Master Protein	0	0	42.18	36	6	84	6	221	24.2	9.54	298.82	6		0	High	1
AT1G31410.1	S-nitrosylation [C467(100)]	pep chromosome:TAIR10:1:11246817:11249587:-1 gene:AT1G31410 transcript:AT1G31410.1 gene_biotype:protein_coding transcript_biotype:protein_coding gene_symbol:AT1G31410 description:putrescine-binding periplasmic protein-like protein [Source:NCBI gene (formerly Entrezgene);Acc:840031]	840031	AT1G31410; AT1G31410.1	ENF2	ath:AT1G31410; Q66GJ0	High	High	Master Protein	0	0	9.405	6	2	3	2	524	58.3	9.16	6.76	2		0	High	1
AT1G31440.1	Phospho [S264(99.4)]; S-nitrosylation [C133(100)]	pep chromosome:TAIR10:1:11255836:11258814:-1 gene:AT1G31440 transcript:AT1G31440.1 gene_biotype:protein_coding transcript_biotype:protein_coding gene_symbol:AT1G31440 description:SH3 domain-containing protein [Source:NCBI gene (formerly Entrezgene);Acc:840034]	840034	AT1G31440; AT1G31440.1	SH3P1	ath:AT1G31440; Q9C865	High	High	Master Protein	0	0	84.392	30	8	38	8	439	49.2	6.64	138.73	8		0	High	1
AT1G31460.1	Phospho [S57(100); S84(100); S234(100)]	pep chromosome:TAIR10:1:11261443:11263364:-1 gene:AT1G31460 transcript:AT1G31460.1 gene_biotype:protein_coding transcript_biotype:protein_coding gene_symbol:AT1G31460 description:vitellogenin-2 protein [Source:NCBI gene (formerly Entrezgene);Acc:840036]	840036	AT1G31460; AT1G31460.1		ath:AT1G31460; Q9C863	High	High	Master Protein	0	0	9.044	10	3	6	3	301	33.3	9.48	8.64	3		0	High	1
AT1G31480.1	Phospho [T482(100)]	pep chromosome:TAIR10:1:11265816:11271701:1 gene:AT1G31480 transcript:AT1G31480.1 gene_biotype:protein_coding transcript_biotype:protein_coding gene_symbol:SGR2 description:shoot gravitropism 2 (SGR2) [Source:NCBI gene (formerly Entrezgene);Acc:840038]	840038	AT1G31480; AT1G31480.1	SGR2	ath:AT1G31480; Q8W5R2; Q9C6U4; Q9C861	High	High	Master Protein	0	0	11.27	3	3	6	3	933	106.3	5.68	13.33	3		0	High	1
AT1G31730.1	S-nitrosylation [C567(100)]	pep chromosome:TAIR10:1:11359512:11364288:1 gene:AT1G31730 transcript:AT1G31730.1 gene_biotype:protein_coding transcript_biotype:protein_coding gene_symbol:AT1G31730 description:Adaptin family protein [Source:NCBI gene (formerly Entrezgene);Acc:840060]	840060	AT1G31730; AT1G31730.1		ath:AT1G31730; Q8L7A9; Q9C6W3	High	High	Master Protein	0	0	63.957	19	10	35	10	938	103.7	5.53	80.58	10		0	High	1
AT1G31780.1	Phospho [S495; S497]	pep chromosome:TAIR10:1:11391199:11394748:1 gene:AT1G31780 transcript:AT1G31780.1 gene_biotype:protein_coding transcript_biotype:protein_coding gene_symbol:AT1G31780 description:oligomeric golgi complex subunit [Source:NCBI gene (formerly Entrezgene);Acc:840065]	840065	AT1G31780; AT1G31780.1	COG6	ath:AT1G31780; Q6NMI3; Q9C6R8	High	High	Master Protein	0	0	47.678	15	6	28	6	680	75.7	5.94	38.86	6		0	High	1
AT1G31800.1	S-nitrosylation [C328(100)]	pep chromosome:TAIR10:1:11396402:11399714:1 gene:AT1G31800 transcript:AT1G31800.1 gene_biotype:protein_coding transcript_biotype:protein_coding gene_symbol:CYP97A3 description:cytochrome P450, family 97, subfamily A, polypeptide 3 [Source:NCBI gene (formerly Entrezgene);Acc:840067]	840067	AT1G31800; AT1G31800.1	CYP97A3	ath:AT1G31800; Q93VK5; Q9C6S0	High	High	Master Protein	0	0	72.942	16	8	25	8	595	66.8	6.13	76.85	8		0	High	1
AT1G31810.2	S-nitrosylation [C1165(100)]	pep chromosome:TAIR10:1:11399922:11406017:-1 gene:AT1G31810 transcript:AT1G31810.2 gene_biotype:protein_coding transcript_biotype:protein_coding gene_symbol:AFH14 description:Formin Homology 14 [Source:NCBI gene (formerly Entrezgene);Acc:840068]	840068	AT1G31810; AT1G31810.2	FH14	ath:AT1G31810; Q9C6S1	High	High	Master Protein	0.00017	0.00011	8.013	2	2	3	2	1230	135.4	6.96	5.63	2		0	High	1
AT1G31830.2	Met-loss+Acetyl [N-Term]; Phospho [S22(99.2)]	pep chromosome:TAIR10:1:11418589:11420961:-1 gene:AT1G31830 transcript:AT1G31830.2 gene_biotype:protein_coding transcript_biotype:protein_coding gene_symbol:PUT2 description:Amino acid permease family protein [Source:NCBI gene (formerly Entrezgene);Acc:840073]		AT1G31830.2			High	High	Master Protein	0	0	13.699	6	2	9	2	479	53	5.72	26.22	2		0	High	1
AT1G31860.1	S-nitrosylation [C212(100)]	pep chromosome:TAIR10:1:11434060:11436607:-1 gene:AT1G31860 transcript:AT1G31860.1 gene_biotype:protein_coding transcript_biotype:protein_coding gene_symbol:AT-IE description:histidine biosynthesis bifunctional protein (HISIE) [Source:NCBI gene (formerly Entrezgene);Acc:840076]	840076	AT1G31860; AT1G31860.1	HISN2	ath:AT1G31860; O82768	High	High	Master Protein	0	0	24.825	26	6	12	6	281	31.6	6.16	17.36	6		0	High	1
AT1G31870.1	Phospho [S204(100); S244(99.5); S286(100)]	pep chromosome:TAIR10:1:11436733:11440275:1 gene:AT1G31870 transcript:AT1G31870.1 gene_biotype:protein_coding transcript_biotype:protein_coding gene_symbol:AT1G31870 description:pre-mRNA-splicing factor of RES complex protein [Source:NCBI gene (formerly Entrezgene);Acc:840077]	840077	AT1G31870; AT1G31870.1	BUD13	ath:AT1G31870; Q9C6S8	High	High	Master Protein	0	0	10.885	6	3	13	3	561	64.6	9.73	30.03	3		0	High	1
AT1G31910.1	S-nitrosylation [C245(100); C369(100)]	pep chromosome:TAIR10:1:11456802:11463896:1 gene:AT1G31910 transcript:AT1G31910.1 gene_biotype:protein_coding transcript_biotype:protein_coding gene_symbol:AT1G31910 description:GHMP kinase family protein [Source:NCBI gene (formerly Entrezgene);Acc:840081]	840081	AT1G31910; AT1G31910.1	PMK	ath:AT1G31910; Q681V6; Q682Q9; Q9C6T1	High	High	Master Protein	0	0	14.449	8	3	8	3	505	54.4	5.81	20.86	3		0	High	1
AT1G31930.2	Phospho [S103(92.9); S107(100); S506(100)]	pep chromosome:TAIR10:1:11464934:11469207:1 gene:AT1G31930 transcript:AT1G31930.2 gene_biotype:protein_coding transcript_biotype:protein_coding gene_symbol:XLG3 description:extra-large GTP-binding protein 3 [Source:NCBI gene (formerly Entrezgene);Acc:840083]	840083	AT1G31930; AT1G31930.2	XLG3	ath:AT1G31930; Q9C516	High	High	Master Protein	0	0	13.202	9	2	12	2	848	96.1	5.55	19.36	2		0	High	1
AT1G31970.1	S-nitrosylation [C417(100)]	pep chromosome:TAIR10:1:11479763:11482890:1 gene:AT1G31970 transcript:AT1G31970.1 gene_biotype:protein_coding transcript_biotype:protein_coding gene_symbol:STRS1 description:DEA(D/H)-box RNA helicase family protein [Source:NCBI gene (formerly Entrezgene);Acc:840087]	840087	AT1G31970; AT1G31970.1	RH5	ath:AT1G31970; Q9C551; Q9ZS13	High	High	Master Protein	0	0	18.877	11	4	10	4	537	59.6	8.54	32.36	4		0	High	1
AT1G32060.1	S-nitrosylation [C46(100); C61(100); C100(100); C289(100); C295(100)]	pep chromosome:TAIR10:1:11532199:11534639:1 gene:AT1G32060 transcript:AT1G32060.1 gene_biotype:protein_coding transcript_biotype:protein_coding gene_symbol:PRK description:phosphoribulokinase [Source:NCBI gene (formerly Entrezgene);Acc:840098]	840098	AT1G32060; AT1G32060.1		ath:AT1G32060; P25697	High	High	Master Protein	0	0	206.997	72	21	372	21	395	44.4	6.05	1212.93	21		0	High	1
AT1G32080.1	Phospho [S74(100)]; S-nitrosylation [C498(100)]	pep chromosome:TAIR10:1:11537242:11539896:-1 gene:AT1G32080 transcript:AT1G32080.1 gene_biotype:protein_coding transcript_biotype:protein_coding gene_symbol:LrgB description:uncharacterized protein [Source:NCBI gene (formerly Entrezgene);Acc:840100]	840100	AT1G32080; AT1G32080.1	PLGG1	ath:AT1G32080; Q8LAS5; Q9FVQ4	High	High	Master Protein	0	0	10.653	10	2	5	2	512	54	9.57	7.07	2		0	High	1
AT1G32090.1	Phospho [S50(100)]	pep chromosome:TAIR10:1:11539993:11544166:-1 gene:AT1G32090 transcript:AT1G32090.1 gene_biotype:protein_coding transcript_biotype:protein_coding gene_symbol:AT1G32090 description:early-responsive to dehydration stress protein (ERD4) [Source:NCBI gene (formerly Entrezgene);Acc:840101]	840101	AT1G32090; AT1G32090.1		ath:AT1G32090; I1VCA2; Q9C6X4; Q9FVQ5	High	High	Master Protein	0.00029	0.00027	5.253	2	2	9	2	806	93.1	9.04	9.45	2		0	High	1
AT1G32130.1	Phospho [S193(100)]	pep chromosome:TAIR10:1:11558755:11561899:-1 gene:AT1G32130 transcript:AT1G32130.1 gene_biotype:protein_coding transcript_biotype:protein_coding gene_symbol:IWS1 description:Transcription elongation factor (TFIIS) family protein [Source:NCBI gene (formerly Entrezgene);Acc:840105]	840105	AT1G32130; AT1G32130.1	IWS1	ath:AT1G32130; F4ICK8; Q9FVQ8	High	High	Master Protein	0	0	22.212	11	2	13	2	502	57.4	5.26	65.82	2		0	High	1
AT1G32150.1	Phospho [S156(100)]	pep chromosome:TAIR10:1:11565494:11568645:1 gene:AT1G32150 transcript:AT1G32150.1 gene_biotype:protein_coding transcript_biotype:protein_coding gene_symbol:bZIP68 description:basic region/leucine zipper transcription factor 68 [Source:NCBI gene (formerly Entrezgene);Acc:840107]	840107	AT1G32150; AT1G32150.1	BZIP68	ath:AT1G32150; Q84LG2; Q9FVR0	High	High	Master Protein	0	0	19.435	9	2	6	2	389	40.8	6.55	17.11	2		0	High	1
AT1G32200.1	S-nitrosylation [C410(100)]; Phospho [S412(100)]	pep chromosome:TAIR10:1:11601671:11605174:-1 gene:AT1G32200 transcript:AT1G32200.1 gene_biotype:protein_coding transcript_biotype:protein_coding gene_symbol:ATS1 description:phospholipid/glycerol acyltransferase family protein [Source:NCBI gene (formerly Entrezgene);Acc:840112]	840112	AT1G32200; AT1G32200.1	ATS1	ath:AT1G32200; Q43307; Q9FVR5	High	High	Master Protein	0	0	81.297	37	11	26	11	459	50.4	6.55	70.39	11		0	High	1
AT1G32360.1	Phospho [S307(100); S352(99.4)]	pep chromosome:TAIR10:1:11672766:11675387:1 gene:AT1G32360 transcript:AT1G32360.1 gene_biotype:protein_coding transcript_biotype:protein_coding gene_symbol:AT1G32360 description:Zinc finger (CCCH-type) family protein [Source:NCBI gene (formerly Entrezgene);Acc:840128]	840128	AT1G32360; AT1G32360.1		ath:AT1G32360; Q93ZP3; Q9LQM3	High	High	Master Protein	0	0	25.49	29	5	22	5	384	40.7	7.87	21.48	5		0	High	1
AT1G32400.2	Phospho [S196(100); S233(100); S260(100)]	pep chromosome:TAIR10:1:11689106:11691465:-1 gene:AT1G32400 transcript:AT1G32400.2 gene_biotype:protein_coding transcript_biotype:protein_coding gene_symbol:TOM2A description:tobamovirus multiplication 2A [Source:NCBI gene (formerly Entrezgene);Acc:840133]	840133	AT1G32400; AT1G32400.2	TOM2A	ath:AT1G32400; Q56Z79; Q9C5W7; Q9LQL8	High	High	Master Protein	0	0	75.751	28	9	85	9	280	31.5	5.48	268.31	9		0	High	1
AT1G32440.1	S-nitrosylation [C105(100); C239(100); C331(100)]; Phospho [T424(100)]	pep chromosome:TAIR10:1:11711944:11715162:1 gene:AT1G32440 transcript:AT1G32440.1 gene_biotype:protein_coding transcript_biotype:protein_coding gene_symbol:PKp3 description:plastidial pyruvate kinase 3 [Source:NCBI gene (formerly Entrezgene);Acc:840138]	840138	AT1G32440; AT1G32440.1	PKP3	ath:AT1G32440; Q93Z53; Q9LQL3	High	High	Master Protein	0	0	47.617	22	8	17	8	571	62.6	7.81	40.93	8		0	High	1
AT1G32460.1	Phospho [S44]	pep chromosome:TAIR10:1:11738118:11739326:1 gene:AT1G32460 transcript:AT1G32460.1 gene_biotype:protein_coding transcript_biotype:protein_coding gene_symbol:AT1G32460 description:uncharacterized protein [Source:NCBI gene (formerly Entrezgene);Acc:840140]	840140	AT1G32460; AT1G32460.1		ath:AT1G32460; Q9LQL1	High	High	Master Protein	0.0055	0.00615	1.589	37	1	1	1	92	10.1	4.41	0	1		0	High	1
AT1G32470.1	S-nitrosylation [C159(100)]; Phospho [S142(99.6)]	pep chromosome:TAIR10:1:11739304:11740399:-1 gene:AT1G32470 transcript:AT1G32470.1 gene_biotype:protein_coding transcript_biotype:protein_coding gene_symbol:AT1G32470 description:Single hybrid motif superfamily protein [Source:NCBI gene (formerly Entrezgene);Acc:840141]	840141	AT1G32470; AT1G32470.1	GDH3	ath:AT1G32470; Q9LQL0	High	High	Master Protein	0	0	68.047	56	7	167	3	166	17.9	5.19	387.99	7		0	High	1
AT1G32490.1	Phospho [S719(98.6)]	pep chromosome:TAIR10:1:11742006:11749783:-1 gene:AT1G32490 transcript:AT1G32490.1 gene_biotype:protein_coding transcript_biotype:protein_coding gene_symbol:ESP3 description:RNA helicase family protein [Source:NCBI gene (formerly Entrezgene);Acc:840143]	840143	AT1G32490; AT1G32490.1	ESP3	ath:AT1G32490; Q8VY00; Q9LQK8	High	High	Master Protein	0	0	30.806	10	7	11	7	1044	118.8	6.07	26.08	7		0	High	1
AT1G32500.1	S-nitrosylation [C332(100); C415(100)]	pep chromosome:TAIR10:1:11749798:11752190:-1 gene:AT1G32500 transcript:AT1G32500.1 gene_biotype:protein_coding transcript_biotype:protein_coding gene_symbol:ABCI7 description:non-intrinsic ABC protein 6 [Source:NCBI gene (formerly Entrezgene);Acc:840144]	840144	AT1G32500; AT1G32500.1	ABCI7	ath:AT1G32500; Q8LCI4; Q9LQK7	High	High	Master Protein	0	0	54.912	34	10	20	10	475	52.8	5.97	58.18	10		0	High	1
AT1G32550.1	S-nitrosylation [C97(100)]	pep chromosome:TAIR10:1:11771621:11774294:-1 gene:AT1G32550 transcript:AT1G32550.1 gene_biotype:protein_coding transcript_biotype:protein_coding gene_symbol:FdC2 description:2Fe-2S ferredoxin-like superfamily protein [Source:NCBI gene (formerly Entrezgene);Acc:840149]	840149	AT1G32550; AT1G32550.1	FDC2	ath:AT1G32550; Q9C7Y4	High	High	Master Protein	0	0	22.847	32	4	6	4	181	20.4	5.82	14.63	4		0	High	1
AT1G32640.1	Phospho [S123(99.1); S330(100); S363(100)]	pep chromosome:TAIR10:1:11798119:11801407:-1 gene:AT1G32640 transcript:AT1G32640.1 gene_biotype:protein_coding transcript_biotype:protein_coding gene_symbol:MYC2 description:Basic helix-loop-helix (bHLH) DNA-binding family protein [Source:NCBI gene (formerly Entrezgene);Acc:840158]	840158	AT1G32640; AT1G32640.1	MYC2	ath:AT1G32640; O48644; Q39204; Q5K1L7; Q8W2F4; Q9LPJ8	High	High	Master Protein	0	0	17.382	13	5	15	5	623	67.9	5.38	12.93	5		0	High	1
AT1G32760.1	Phospho [S52(97.8); S128(100)]	pep chromosome:TAIR10:1:11858080:11859468:1 gene:AT1G32760 transcript:AT1G32760.1 gene_biotype:protein_coding transcript_biotype:protein_coding gene_symbol:AT1G32760 description:Glutaredoxin family protein [Source:NCBI gene (formerly Entrezgene);Acc:840170]	840170	AT1G32760; AT1G32760.1		ath:AT1G32760; Q9LPI8	High	High	Master Protein	0	0	9.588	16	3	7	3	314	33.6	5.45	6.07	3		0	High	1
AT1G32900.1	S-nitrosylation [C124(100)]	pep chromosome:TAIR10:1:11920390:11923866:-1 gene:AT1G32900 transcript:AT1G32900.1 gene_biotype:protein_coding transcript_biotype:protein_coding gene_symbol:GBSS1 description:UDP-Glycosyltransferase superfamily protein [Source:NCBI gene (formerly Entrezgene);Acc:840184]	840184	AT1G32900; AT1G32900.1	GBSS1	ath:AT1G32900; Q9MAQ0	High	High	Master Protein	0	0	12.223	5	4	4	4	610	66.8	8.53	4.87	4		0	High	1
AT1G32990.1	S-nitrosylation [C187(100)]	pep chromosome:TAIR10:1:11955656:11957402:1 gene:AT1G32990 transcript:AT1G32990.1 gene_biotype:protein_coding transcript_biotype:protein_coding gene_symbol:PRPL11 description:plastid ribosomal protein l11 [Source:NCBI gene (formerly Entrezgene);Acc:840194]	840194	AT1G32990; AT1G32990.1	RPL11	ath:AT1G32990; Q9MAP3	High	High	Master Protein	0	0	28.299	37	5	21	5	222	23.1	9.66	37.06	5		0	High	1
AT1G33050.1	Phospho [S103(99.7); S213(99); S389(100)]	pep chromosome:TAIR10:1:11967783:11971072:-1 gene:AT1G33050 transcript:AT1G33050.1 gene_biotype:protein_coding transcript_biotype:protein_coding gene_symbol:AT1G33050 description:uncharacterized protein [Source:NCBI gene (formerly Entrezgene);Acc:840200]	840200	AT1G33050; AT1G33050.1		Q8VYZ1	High	High	Master Protein	0	0	28.454	14	8	20	8	693	75.2	5.9	34.5	8		0	High	1
AT1G33140.1	S-nitrosylation [C161(100)]; Phospho [S6(99.4); S107(100)]	pep chromosome:TAIR10:1:12023225:12024783:1 gene:AT1G33140 transcript:AT1G33140.1 gene_biotype:protein_coding transcript_biotype:protein_coding gene_symbol:PGY2 description:Ribosomal protein L6 family [Source:NCBI gene (formerly Entrezgene);Acc:840211]	840208; 840211	AT1G33120; AT1G33140; AT1G33140.1	RPL9B; RPL9C	ath:AT1G33120; ath:AT1G33140; P49209; Q9LDX2	High	High	Master Protein	0	0	110.311	67	13	118	9	194	22	9.45	383.18	13		0	High	1
AT1G33240.1	Acetyl [N-Term]; Phospho [S17(100); S650(100)]	pep chromosome:TAIR10:1:12051377:12054753:-1 gene:AT1G33240 transcript:AT1G33240.1 gene_biotype:protein_coding transcript_biotype:protein_coding gene_symbol:GTL1 description:GT-2-like 1 [Source:NCBI gene (formerly Entrezgene);Acc:840218]		AT1G33240.1		A0A8T2HAB1	High	High	Master Protein	0	0	45.936	21	6	31	2	669	74.2	6.01	49.78	6		0	High	1
AT1G33240.3	Acetyl [N-Term]; Phospho [S17(100)]	pep chromosome:TAIR10:1:12051413:12054753:-1 gene:AT1G33240 transcript:AT1G33240.3 gene_biotype:protein_coding transcript_biotype:protein_coding gene_symbol:GTL1 description:GT-2-like 1 [Source:NCBI gene (formerly Entrezgene);Acc:840218]	840218	AT1G33240; AT1G33240.3	GTL1	A0A1P8ATZ4; ath:AT1G33240	High	High	Master Protein	0	0	31.762	24	5	26	1	594	65.4	9.1	31.32	5		0	High	1
AT1G33410.2	Phospho [S539(88.2); S1326(100)]	pep chromosome:TAIR10:1:12109561:12118861:-1 gene:AT1G33410 transcript:AT1G33410.2 gene_biotype:protein_coding transcript_biotype:protein_coding gene_symbol:SAR1 description:SUPPRESSOR OF AUXIN RESISTANCE1 [Source:NCBI gene (formerly Entrezgene);Acc:840234]	840234	AT1G33410; AT1G33410.2		A0A178WF46; A0A8T2GM05; ath:AT1G33410	High	High	Master Protein	0	0	27.199	5	4	17	4	1504	169.3	6.14	43.57	4		0	High	1
AT1G33470.1	Phospho [S93(99.6)]	pep chromosome:TAIR10:1:12144440:12147208:1 gene:AT1G33470 transcript:AT1G33470.1 gene_biotype:protein_coding transcript_biotype:protein_coding gene_symbol:AT1G33470 description:RNA-binding (RRM/RBD/RNP motifs) family protein [Source:NCBI gene (formerly Entrezgene);Acc:840240]	840240	AT1G33470; AT1G33470.1		Q67YS0	High	High	Master Protein	0.00055	0.0005	4.033	6	1	2	1	245	26.2	7.9	0	1		0	High	1
AT1G33475.1	Phospho [S137(98.9)]	pep chromosome:TAIR10:1:12147188:12148380:-1 gene:AT1G33475 transcript:AT1G33475.1 gene_biotype:protein_coding transcript_biotype:protein_coding gene_symbol:AT1G33475 description:SNARE-like superfamily protein [Source:NCBI gene (formerly Entrezgene);Acc:840241]	840241	AT1G33475; AT1G33475.1	PHYL1.2	ath:AT1G33475; Q84WF5; Q9C804	High	High	Master Protein	0	0	11.388	19	2	3	2	255	28.8	8.84	6.89	2		0	High	1
AT1G33490.1	Phospho [T168(98.5)]	pep chromosome:TAIR10:1:12150688:12152460:-1 gene:AT1G33490 transcript:AT1G33490.1 gene_biotype:protein_coding transcript_biotype:protein_coding gene_symbol:AT1G33490 description:E3 ubiquitin-protein ligase [Source:NCBI gene (formerly Entrezgene);Acc:840243]	840243	AT1G33490; AT1G33490.1		A0A654EF19	High	High	Master Protein	0.0037	0.00451	1.854	9	1	1	1	175	18.8	9.82	2.24	1		0	High	1
AT1G33600.1	S-nitrosylation [C68(100); C449(100)]	pep chromosome:TAIR10:1:12180483:12182600:1 gene:AT1G33600 transcript:AT1G33600.1 gene_biotype:protein_coding transcript_biotype:protein_coding gene_symbol:AT1G33600 description:Leucine-rich repeat (LRR) family protein [Source:NCBI gene (formerly Entrezgene);Acc:840254]	840254	AT1G33600; AT1G33600.1		ath:AT1G33600; Q9FW48	High	High	Master Protein	0.00028	0.00026	4.304	4	2	2	2	478	52.4	8.97	0	2		0	High	1
AT1G33760.1	Phospho [S140(100)]	pep chromosome:TAIR10:1:12237547:12238710:1 gene:AT1G33760 transcript:AT1G33760.1 gene_biotype:protein_coding transcript_biotype:protein_coding gene_symbol:AT1G33760 description:Integrase-type DNA-binding superfamily protein [Source:NCBI gene (formerly Entrezgene);Acc:840267]	840267	AT1G33760; AT1G33760.1	ERF022	ath:AT1G33760; Q9LQ28	High	High	Master Protein	0.0003	0.00028	5.781	11	1	2	1	184	21.1	5.26	2.76	1		0	High	1
AT1G33790.2	Phospho [S178(100)]	pep chromosome:TAIR10:1:12256664:12260615:1 gene:AT1G33790 transcript:AT1G33790.2 gene_biotype:protein_coding transcript_biotype:protein_coding gene_symbol:AT1G33790 description:jacalin lectin family protein [Source:NCBI gene (formerly Entrezgene);Acc:840271]	840271	AT1G33790; AT1G33790.2	JAL4	ath:AT1G33790; F4HRA7; Q940R1; Q9LQ31	High	High	Master Protein	0	0	85.899	35	14	31	14	745	81.8	6.65	85.79	14		0	High	1
AT1G33960.2	S-nitrosylation [C223(100)]	pep chromosome:TAIR10:1:12346138:12348733:1 gene:AT1G33960 transcript:AT1G33960.2 gene_biotype:protein_coding transcript_biotype:protein_coding gene_symbol:AIG1 description:P-loop containing nucleoside triphosphate hydrolases superfamily protein [Source:NCBI gene (formerly Entrezgene);Acc:840293]	840293	AT1G33960; AT1G33960.2	AIG1	A0A1P8AUC4	High	High	Master Protein	0	0	23.758	22	6	18	6	377	42.9	6.01	36.45	6		0	High	1
AT1G33990.1	Phospho [S46(100); S55(100); S77(100)]; S-nitrosylation [C196(100)]	pep chromosome:TAIR10:1:12355557:12358031:1 gene:AT1G33990 transcript:AT1G33990.1 gene_biotype:protein_coding transcript_biotype:protein_coding gene_symbol:MES14 description:methyl esterase 14 [Source:NCBI gene (formerly Entrezgene);Acc:840296]	840296	AT1G33990; AT1G33990.1	MES14	ath:AT1G33990; Q56Z89; Q8L971; Q9FVW3; Q9FX11	High	High	Master Protein	0	0	43.884	23	7	54	6	348	38.8	8.85	113.95	7		0	High	1
AT1G34120.2	Phospho [S280(100)]	pep chromosome:TAIR10:1:12426778:12429710:1 gene:AT1G34120 transcript:AT1G34120.2 gene_biotype:protein_coding transcript_biotype:protein_coding gene_symbol:IP5PI description:inositol polyphosphate 5-phosphatase I [Source:NCBI gene (formerly Entrezgene);Acc:840311]	840311	AT1G34120; AT1G34120.2	IP5P1	ath:AT1G34120; Q0WU22; Q84MA2; Q9FUR3; Q9FX20; Q9ZSC4	High	High	Master Protein	0.00032	0.0003	6.719	5	2	3	2	590	67.7	5.96	5.67	2		0	High	1
AT1G34190.1	Phospho [S254(100)]	pep chromosome:TAIR10:1:12451405:12454542:1 gene:AT1G34190 transcript:AT1G34190.1 gene_biotype:protein_coding transcript_biotype:protein_coding gene_symbol:NAC017 description:NAC domain containing protein 17 [Source:NCBI gene (formerly Entrezgene);Acc:840318]	840318	AT1G34190; AT1G34190.1	NAC017	ath:AT1G34190; Q9XIC5	High	High	Master Protein	0.00115	0.00092	2.745	4	1	1	1	557	62.5	4.96	2.7	1		0	High	1
AT1G34220.1	Phospho [S225(100); S302(97.2); S344(97.2); S357(100); S383(100); S433(99.9); S443; S455; S499(100); S551(100); S554(96); S577(100)]	pep chromosome:TAIR10:1:12462849:12466000:-1 gene:AT1G34220 transcript:AT1G34220.1 gene_biotype:protein_coding transcript_biotype:protein_coding gene_symbol:AT1G34220 description:Regulator of Vps4 activity in the MVB pathway protein [Source:NCBI gene (formerly Entrezgene);Acc:840321]	840321	AT1G34220; AT1G34220.1	ISTL1	ath:AT1G34220; F4HUX0	High	High	Master Protein	0	0	205.534	51	17	145	17	649	72.5	5.26	362.3	17		0	High	1
AT1G34300.1	Phospho [S805(100)]	pep chromosome:TAIR10:1:12503360:12506172:1 gene:AT1G34300 transcript:AT1G34300.1 gene_biotype:protein_coding transcript_biotype:protein_coding gene_symbol:AT1G34300 description:lectin protein kinase family protein [Source:NCBI gene (formerly Entrezgene);Acc:840330]	840330	AT1G34300; AT1G34300.1		ath:AT1G34300; Q9XID3	High	High	Master Protein	0	0	12.113	2	1	4	1	829	91.2	8	9.47	1		0	High	1
AT1G34320.2	Phospho [S533(100); S537(100); S586(100); S630(99.5)]	pep chromosome:TAIR10:1:12520097:12524370:1 gene:AT1G34320 transcript:AT1G34320.2 gene_biotype:protein_coding transcript_biotype:protein_coding gene_symbol:AT1G34320 description:Ikzf5 (DUF668) [Source:NCBI gene (formerly Entrezgene);Acc:840333]	840333	AT1G34320; AT1G34320.2	PSI1	ath:AT1G34320; Q6NQ48; Q9XID5	High	High	Master Protein	0	0	22.17	13	5	17	5	657	72.8	9	41.56	5		0	High	1
AT1G34430.1	S-nitrosylation [C316(100)]; Phospho [S136(97)]	pep chromosome:TAIR10:1:12587726:12590223:-1 gene:AT1G34430 transcript:AT1G34430.1 gene_biotype:protein_coding transcript_biotype:protein_coding gene_symbol:EMB3003 description:2-oxoacid dehydrogenases acyltransferase family protein [Source:NCBI gene (formerly Entrezgene);Acc:840346]	840346	AT1G34430; AT1G34430.1	EMB3003	ath:AT1G34430; Q8LGH6; Q9C8P0; Q9LNK4	High	High	Master Protein	0	0	50.059	28	9	25	8	465	48.3	8.78	44.81	9		0	High	1
AT1G34750.3	Phospho [S120(100)]	pep chromosome:TAIR10:1:12736000:12738196:-1 gene:AT1G34750 transcript:AT1G34750.3 gene_biotype:protein_coding transcript_biotype:protein_coding gene_symbol:AT1G34750 description:Protein phosphatase 2C family protein [Source:NCBI gene (formerly Entrezgene);Acc:840379]	840379	AT1G34750; AT1G34750.3		ath:AT1G34750; Q9S9Z7	High	High	Master Protein	0	0	17.554	27	4	15	4	282	31	7.59	34.53	4		0	High	1
AT1G35160.1	S-nitrosylation [C106(100)]; Phospho [S248(100)]	pep chromosome:TAIR10:1:12867081:12868886:1 gene:AT1G35160 transcript:AT1G35160.1 gene_biotype:protein_coding transcript_biotype:protein_coding gene_symbol:GF14 PHI description:GF14 protein phi chain [Source:NCBI gene (formerly Entrezgene);Acc:840403]	840403	AT1G35160; AT1G35160.1	GRF4	ath:AT1G35160; P46077	High	High	Master Protein	0	0	194.99	59	16	248	7	267	30.2	4.87	730.87	16		0	High	1
AT1G35220.1	Phospho [S891(99.6)]	pep chromosome:TAIR10:1:12908871:12914858:1 gene:AT1G35220 transcript:AT1G35220.1 gene_biotype:protein_coding transcript_biotype:protein_coding gene_symbol:AT1G35220 description:FAM91 carboxy-terminus protein [Source:NCBI gene (formerly Entrezgene);Acc:840411]	840411	AT1G35220; AT1G35220.1		ath:AT1G35220; F4HYA7	High	High	Master Protein	0	0	35.177	13	6	12	6	1005	111.2	5.77	34.52	6		0	High	1
AT1G35420.2	S-nitrosylation [C258(100)]	pep chromosome:TAIR10:1:13026238:13027684:1 gene:AT1G35420 transcript:AT1G35420.2 gene_biotype:protein_coding transcript_biotype:protein_coding gene_symbol:AT1G35420 description:alpha/beta-Hydrolases superfamily protein [Source:NCBI gene (formerly Entrezgene);Acc:840434]	840434	AT1G35420; AT1G35420.2		ath:AT1G35420; F4HYC8	High	High	Master Protein	0	0	23.211	23	5	19	5	315	34.8	5.45	41.52	5		0	High	1
AT1G35460.1	S-nitrosylation [C179(100)]; Phospho [S75(100); S136(98.5)]	pep chromosome:TAIR10:1:13039660:13042159:1 gene:AT1G35460 transcript:AT1G35460.1 gene_biotype:protein_coding transcript_biotype:protein_coding gene_symbol:FBH1 description:basic helix-loop-helix (bHLH) DNA-binding superfamily protein [Source:NCBI gene (formerly Entrezgene);Acc:840438]	840438	AT1G35460; AT1G35460.1	BHLH80	ath:AT1G35460; Q9C8P8	High	High	Master Protein	0	0	16.742	35	4	8	4	259	28.5	5.54	23.11	4		0	High	1
AT1G35580.2	Phospho [S14(100); S46(100); T70(100); S73(99.8); S74(99.6)]; S-nitrosylation [C421(100); C436(100)]	pep chromosome:TAIR10:1:13122082:13125328:-1 gene:AT1G35580 transcript:AT1G35580.2 gene_biotype:protein_coding transcript_biotype:protein_coding gene_symbol:CINV1 description:cytosolic invertase 1 [Source:NCBI gene (formerly Entrezgene);Acc:840454]	840454	AT1G35580; AT1G35580.2	CINV1	ath:AT1G35580; Q9LQF2	High	High	Master Protein	0	0	84.07	30	13	115	10	551	62.8	6.83	236.53	13		0	High	1
AT1G35670.1	S-nitrosylation [C43(100)]	pep chromosome:TAIR10:1:13205345:13208289:1 gene:AT1G35670 transcript:AT1G35670.1 gene_biotype:protein_coding transcript_biotype:protein_coding gene_symbol:CDPK2 description:calcium-dependent protein kinase 2 [Source:NCBI gene (formerly Entrezgene);Acc:840471]	840471	AT1G35670; AT1G35670.1	CPK11	ath:AT1G35670; Q39016; Q949P0; Q9LQH7	High	High	Master Protein	0	0	54.704	21	9	18	5	495	55.9	5.43	51.95	9		0	High	1
AT1G35720.1	S-nitrosylation [C111(100); C239(100)]	pep chromosome:TAIR10:1:13225168:13227239:1 gene:AT1G35720 transcript:AT1G35720.1 gene_biotype:protein_coding transcript_biotype:protein_coding gene_symbol:ANNAT1 description:annexin 1 [Source:NCBI gene (formerly Entrezgene);Acc:840476]	840476	AT1G35720; AT1G35720.1	ANN1	ath:AT1G35720; Q39001; Q42023; Q56Y94; Q96527; Q9SYT0	High	High	Master Protein	0	0	116.899	66	20	123	20	317	36.2	5.38	289.53	20		0	High	1
AT1G35780.1	Phospho [T129(100); S235(99.4)]	pep chromosome:TAIR10:1:13277259:13280387:-1 gene:AT1G35780 transcript:AT1G35780.1 gene_biotype:protein_coding transcript_biotype:protein_coding gene_symbol:AT1G35780 description:N-lysine methyltransferase [Source:NCBI gene (formerly Entrezgene);Acc:840483]	840483	AT1G35780; AT1G35780.1		Q9LP18	High	High	Master Protein	0	0	20.168	37	5	8	5	286	31.1	6.95	12.01	5		0	High	1
AT1G36160.2	S-nitrosylation [C668(100); C685(100); C778(100); C871(100); C1848(100); C2170(100)]; Phospho [T1031(100); S1192(100)]	pep chromosome:TAIR10:1:13533168:13544015:1 gene:AT1G36160 transcript:AT1G36160.2 gene_biotype:protein_coding transcript_biotype:protein_coding gene_symbol:ACC1 description:acetyl-CoA carboxylase 1 [Source:NCBI gene (formerly Entrezgene);Acc:840521]	840521	AT1G36160; AT1G36160.2	ACC1	ath:AT1G36160; Q0WNF3; Q38970; Q38971; Q9C8G1; Q9SKV1	High	High	Master Protein	0	0	155.67	19	25	57	25	2254	251.2	6.52	133.77	25		0	High	1
AT1G36310.2	Phospho [S234(100); S238(100)]	pep chromosome:TAIR10:1:13669429:13671176:1 gene:AT1G36310 transcript:AT1G36310.2 gene_biotype:protein_coding transcript_biotype:protein_coding gene_symbol:AT1G36310 description:S-adenosyl-L-methionine-dependent methyltransferases superfamily protein [Source:NCBI gene (formerly Entrezgene);Acc:840538]	840538	AT1G36310; AT1G36310.2	TRM9	ath:AT1G36310; Q8LB98; Q94A09; Q9C8X9	High	High	Master Protein	0	0	40.283	19	6	36	6	404	44.9	5.66	88.74	6		0	High	1
AT1G37130.1	Phospho [S34(99.5); S63(99.4); S534(100)]; S-nitrosylation [C191(100); C226(100); C592(100)]	pep chromosome:TAIR10:1:14158452:14161938:1 gene:AT1G37130 transcript:AT1G37130.1 gene_biotype:protein_coding transcript_biotype:protein_coding gene_symbol:NIA2 description:nitrate reductase 2 [Source:NCBI gene (formerly Entrezgene);Acc:840630]	840630	AT1G37130; AT1G37130.1	NIA2	ath:AT1G37130; P11035; Q7Y260	High	High	Master Protein	0	0	108.463	30	19	181	19	917	102.8	6.54	304.6	19	Glucose sensing and signaling	1	High	1
AT1G42470.1	Phospho [T318(100)]	pep chromosome:TAIR10:1:15926676:15935529:1 gene:AT1G42470 transcript:AT1G42470.1 gene_biotype:protein_coding transcript_biotype:protein_coding gene_symbol:AT1G42470 description:Patched family protein [Source:NCBI gene (formerly Entrezgene);Acc:840851]	840851	AT1G42470; AT1G42470.1	ATNPC1	ath:AT1G42470; F4I9G5	High	High	Master Protein	0	0	21.401	3	2	9	2	1260	138.2	7.56	11.34	2		0	High	1
AT1G42550.1	Phospho [S41(100); S80(100); S314(100); T322(99.3); S323(99.5); S328(100); T339(94.9); S439(100)]	pep chromosome:TAIR10:1:15976805:15979952:1 gene:AT1G42550 transcript:AT1G42550.1 gene_biotype:protein_coding transcript_biotype:protein_coding gene_symbol:PMI1 description:plastid movement impaired1 [Source:NCBI gene (formerly Entrezgene);Acc:840860]	840860	AT1G42550; AT1G42550.1	PMI1	ath:AT1G42550; C0Z238; Q8VY94; Q9C856; Q9C8E6	High	High	Master Protein	0	0	140.294	33	22	127	22	843	93.8	5.31	319.99	22		0	High	1
AT1G42970.1	S-nitrosylation [C235(100); C360(100); C371(100); C434(100)]; Phospho [S292(99)]	pep chromosome:TAIR10:1:16127353:16129895:1 gene:AT1G42970 transcript:AT1G42970.1 gene_biotype:protein_coding transcript_biotype:protein_coding gene_symbol:GAPB description:glyceraldehyde-3-phosphate dehydrogenase B subunit [Source:NCBI gene (formerly Entrezgene);Acc:840895]	840895	AT1G42970; AT1G42970.1	GAPB	ath:AT1G42970; P25857; Q0WL92; Q9C7S2	High	High	Master Protein	0	0	222.016	62	23	277	19	447	47.6	6.8	706.77	23		0	High	1
AT1G43130.1	Phospho [S28(100); S32(100)]	pep chromosome:TAIR10:1:16228189:16231254:-1 gene:AT1G43130 transcript:AT1G43130.1 gene_biotype:protein_coding transcript_biotype:protein_coding gene_symbol:LCV2 description:uncharacterized protein [Source:NCBI gene (formerly Entrezgene);Acc:840912]	840912	AT1G43130; AT1G43130.1	LCV2	ath:AT1G43130; Q8LCZ6; Q9C8C1	High	High	Master Protein	0	0	22.552	13	2	17	2	261	29.2	6.73	49.53	2		0	High	1
AT1G43170.1	S-nitrosylation [C41(100); C254(100); C331(100)]	pep chromosome:TAIR10:1:16266553:16268945:1 gene:AT1G43170 transcript:AT1G43170.1 gene_biotype:protein_coding transcript_biotype:protein_coding gene_symbol:RP1 description:ribosomal protein 1 [Source:NCBI gene (formerly Entrezgene);Acc:840916]	840916	AT1G43170; AT1G43170.1	ARP1	ath:AT1G43170; O82401; P17094; Q42055; Q93WD0	High	High	Master Protein	0	0	126.823	50	22	136	16	389	44.5	10.17	256.78	22		0	High	1
AT1G43190.1	Phospho [S79(100)]; S-nitrosylation [C411(100)]	pep chromosome:TAIR10:1:16275108:16278742:-1 gene:AT1G43190 transcript:AT1G43190.1 gene_biotype:protein_coding transcript_biotype:protein_coding gene_symbol:PTB3 description:polypyrimidine tract-binding protein 3 [Source:NCBI gene (formerly Entrezgene);Acc:840918]	840918	AT1G43190; AT1G43190.1		ath:AT1G43190; Q6ICX4	High	High	Master Protein	0	0	39.567	30	7	17	7	432	48.2	6.83	39.11	7		0	High	1
AT1G43620.6	Phospho [S33(99.3); T57(100); S84(100)]; S-nitrosylation [C251(100)]; Met-loss+Acetyl [N-Term]	pep chromosome:TAIR10:1:16425412:16430226:-1 gene:AT1G43620 transcript:AT1G43620.6 gene_biotype:protein_coding transcript_biotype:protein_coding gene_symbol:UGT80B1 description:UDP-Glycosyltransferase superfamily protein [Source:NCBI gene (formerly Entrezgene);Acc:840946]	840946	AT1G43620; AT1G43620.6	UGT80B1	ath:AT1G43620; Q9XIG1	High	High	Master Protein	0	0	29.112	17	5	8	5	615	68.3	5.69	20.06	5		0	High	1
AT1G43670.1	S-nitrosylation [C44(100); C48(100)]	pep chromosome:TAIR10:1:16467298:16470500:1 gene:AT1G43670 transcript:AT1G43670.1 gene_biotype:protein_coding transcript_biotype:protein_coding gene_symbol:FBP description:Inositol monophosphatase family protein [Source:NCBI gene (formerly Entrezgene);Acc:840953]	840953	AT1G43670; AT1G43670.1	CYFBP	ath:AT1G43670; Q9MA79	High	High	Master Protein	0	0	80.165	45	14	97	14	341	37.3	5.47	269.93	14		0	High	1
AT1G43690.1	Phospho [S46(100); S73(100); S179(100)]; Acetyl [N-Term]; Met-loss+Acetyl [N-Term]; S-nitrosylation [C100(100)]	pep chromosome:TAIR10:1:16478159:16482859:1 gene:AT1G43690 transcript:AT1G43690.1 gene_biotype:protein_coding transcript_biotype:protein_coding gene_symbol:AT1G43690 description:ubiquitin interaction motif-containing protein [Source:NCBI gene (formerly Entrezgene);Acc:840956]	840956	AT1G43690; AT1G43690.1		ath:AT1G43690; Q8VYV0	High	High	Master Protein	0	0	125.221	38	16	44	16	599	65.4	5.17	103.35	16		0	High	1
AT1G43700.1	Phospho [S115(100); S151(99.5)]	pep chromosome:TAIR10:1:16484231:16486327:1 gene:AT1G43700 transcript:AT1G43700.1 gene_biotype:protein_coding transcript_biotype:protein_coding gene_symbol:VIP1 description:VIRE2-interacting protein 1 [Source:NCBI gene (formerly Entrezgene);Acc:840957]	840957	AT1G43700; AT1G43700.1	VIP1	ath:AT1G43700; Q8LDQ9; Q9M5N9; Q9MA75	High	High	Master Protein	0	0	40.83	21	4	25	4	341	37.8	7.28	85.44	4		0	High	1
AT1G43710.1	Phospho [S4(100)]; Met-loss [N-Term]	pep chromosome:TAIR10:1:16486230:16488462:-1 gene:AT1G43710 transcript:AT1G43710.1 gene_biotype:protein_coding transcript_biotype:protein_coding gene_symbol:EMB1075 description:Pyridoxal phosphate (PLP)-dependent transferases superfamily protein [Source:NCBI gene (formerly Entrezgene);Acc:840958]	840958	AT1G43710; AT1G43710.1	SDC	ath:AT1G43710; Q9MA74	High	High	Master Protein	0	0	15.092	4	2	3	2	482	54	6.19	9.31	2		0	High	1
AT1G43850.1	Phospho [S198(100)]	pep chromosome:TAIR10:1:16616988:16622049:1 gene:AT1G43850 transcript:AT1G43850.1 gene_biotype:protein_coding transcript_biotype:protein_coding gene_symbol:SEU description:SEUSS transcriptional co-regulator [Source:NCBI gene (formerly Entrezgene);Acc:840981]	840981	AT1G43850; AT1G43850.1	SEU	ath:AT1G43850; Q8GXE8; Q8W234; Q9MAR3	High	High	Master Protein	0	0	34.72	17	8	12	8	877	96.2	9.09	17.24	8		0	High	1
AT1G43890.3	S-nitrosylation [C120(100); C167(100)]	pep chromosome:TAIR10:1:16646817:16648617:1 gene:AT1G43890 transcript:AT1G43890.3 gene_biotype:protein_coding transcript_biotype:protein_coding gene_symbol:RAB18 description:RAB GTPASE HOMOLOG B18 [Source:NCBI gene (formerly Entrezgene);Acc:840987]	840987	AT1G43890; AT1G43890.3	RABC1	ath:AT1G43890; O23657; Q9LP15	High	High	Master Protein	0	0	28.694	26	5	8	5	212	23.5	5.81	19.14	5		0	High	1
AT1G43910.1	S-nitrosylation [C301(100)]	pep chromosome:TAIR10:1:16655884:16657686:-1 gene:AT1G43910 transcript:AT1G43910.1 gene_biotype:protein_coding transcript_biotype:protein_coding gene_symbol:AT1G43910 description:P-loop containing nucleoside triphosphate hydrolases superfamily protein [Source:NCBI gene (formerly Entrezgene);Acc:840990]	840990	AT1G43910; AT1G43910.1		ath:AT1G43910; Q7FLL4; Q9LP11	High	High	Master Protein	0.0003	0.00028	5.816	6	2	2	2	475	54.2	6.37	2.31	2		0	High	1
AT1G44170.1	S-nitrosylation [C45(100)]	pep chromosome:TAIR10:1:16796400:16800321:-1 gene:AT1G44170 transcript:AT1G44170.1 gene_biotype:protein_coding transcript_biotype:protein_coding gene_symbol:ALDH3H1 description:aldehyde dehydrogenase 3H1 [Source:NCBI gene (formerly Entrezgene);Acc:841020]	841020	AT1G44170; AT1G44170.1	ALDH3H1	A8MQF0; ath:AT1G44170; Q70DU8; Q8LFT7; Q9C6Y7	High	High	Master Protein	0	0	22.657	10	3	9	3	484	53.1	8.35	27.29	3		0	High	1
AT1G44446.1	S-nitrosylation [C267(100)]; Phospho [T176(99.8)]	pep chromosome:TAIR10:1:16848308:16851271:-1 gene:AT1G44446 transcript:AT1G44446.1 gene_biotype:protein_coding transcript_biotype:protein_coding gene_symbol:CH1 description:Pheophorbide a oxygenase family protein with Rieske 2Fe-2S domain-containing protein [Source:NCBI gene (formerly Entrezgene);Acc:841029]	841029	AT1G44446; AT1G44446.1	CAO	ath:AT1G44446; Q0WQP6; Q3ECX2; Q3ECX3; Q9MBA1; Q9SPF2; Q9XJ37	High	High	Master Protein	0	0	9.006	9	4	4	4	536	60.3	7.87	4.53	4		0	High	1
AT1G44800.1	Phospho [S341(100)]	pep chromosome:TAIR10:1:16913994:16917053:-1 gene:AT1G44800 transcript:AT1G44800.1 gene_biotype:protein_coding transcript_biotype:protein_coding gene_symbol:SIAR1 description:nodulin MtN21 /EamA-like transporter family protein [Source:NCBI gene (formerly Entrezgene);Acc:841044]	841044	AT1G44800; AT1G44800.1		ath:AT1G44800; Q8LEI9; Q9LPF1	High	High	Master Protein	0.00017	0.00011	8.474	4	2	4	2	370	39.9	9.45	9.88	2		0	High	1
AT1G44820.1	S-nitrosylation [C133(100)]	pep chromosome:TAIR10:1:16926297:16929196:1 gene:AT1G44820 transcript:AT1G44820.1 gene_biotype:protein_coding transcript_biotype:protein_coding gene_symbol:AT1G44820 description:Peptidase M20/M25/M40 family protein [Source:NCBI gene (formerly Entrezgene);Acc:841046]	841046	AT1G44820; AT1G44820.1		ath:AT1G44820; Q9LPE9	High	High	Master Protein	0	0	49.025	27	8	24	7	438	48.9	5.97	64.58	8		0	High	1
AT1G44835.2	S-nitrosylation [C265(100)]	pep chromosome:TAIR10:1:16939801:16942523:1 gene:AT1G44835 transcript:AT1G44835.2 gene_biotype:protein_coding transcript_biotype:protein_coding gene_symbol:AT1G44835 description:YbaK/aminoacyl-tRNA synthetase-associated domain-containing protein [Source:NCBI gene (formerly Entrezgene);Acc:841048]	841048	AT1G44835; AT1G44835.2		ath:AT1G44835; F4HPK3	High	High	Master Protein	0	0	25.286	26	7	9	7	308	33.8	8.43	8.56	7		0	High	1
AT1G44910.1	Phospho [S387(100)]	pep chromosome:TAIR10:1:16975604:16982965:1 gene:AT1G44910 transcript:AT1G44910.1 gene_biotype:protein_coding transcript_biotype:protein_coding gene_symbol:PRP40A description:pre-mRNA-processing protein 40A [Source:NCBI gene (formerly Entrezgene);Acc:841057]	841057	AT1G44910; AT1G44910.1	PRP40A	ath:AT1G44910; B3H7M9; B6EUA9; B9DFP8; Q9LPD8; Q9MAL4	High	High	Master Protein	0	0	37.267	8	5	27	5	958	109.3	6.48	61.66	5		0	High	1
AT1G45000.1	S-nitrosylation [C234(100); C353(100)]	pep chromosome:TAIR10:1:17009051:17011929:1 gene:AT1G45000 transcript:AT1G45000.1 gene_biotype:protein_coding transcript_biotype:protein_coding gene_symbol:AT1G45000 description:AAA-type ATPase family protein [Source:NCBI gene (formerly Entrezgene);Acc:841065]	841065	AT1G45000; AT1G45000.1	RPT4B	ath:AT1G45000; Q9MAK9	High	High	Master Protein	0	0	96.865	51	15	42	2	399	44.7	8.19	96.27	15		0	High	1
AT1G45145.1	Acetyl [N-Term]; S-nitrosylation [C10(100)]; Met-loss+Acetyl [N-Term]	pep chromosome:TAIR10:1:17074942:17076417:-1 gene:AT1G45145 transcript:AT1G45145.1 gene_biotype:protein_coding transcript_biotype:protein_coding gene_symbol:TRX5 description:thioredoxin H-type 5 [Source:NCBI gene (formerly Entrezgene);Acc:841082]	841082	AT1G45145; AT1G45145.1	TRX5	ath:AT1G45145; Q38881; Q39241; Q56X92; Q9MAJ6	High	High	Master Protein	0	0	33.529	38	4	17	4	118	13.1	5.27	45.86	4		0	High	1
AT1G45160.2	Phospho [S834(100)]	pep chromosome:TAIR10:1:17083077:17090588:-1 gene:AT1G45160 transcript:AT1G45160.2 gene_biotype:protein_coding transcript_biotype:protein_coding gene_symbol:AT1G45160 description:Protein kinase superfamily protein [Source:NCBI gene (formerly Entrezgene);Acc:841084]	841084	AT1G45160; AT1G45160.2		F4HPN1	High	High	Master Protein	0.00028	0.00026	4.331	2	1	1	1	1067	120.2	5.97	3.66	1		0	High	1
AT1G45201.3	S-nitrosylation [C150(100); C400(100)]	pep chromosome:TAIR10:1:17123785:17129223:1 gene:AT1G45201 transcript:AT1G45201.3 gene_biotype:protein_coding transcript_biotype:protein_coding gene_symbol:TLL1 description:triacylglycerol lipase-like 1 [Source:NCBI gene (formerly Entrezgene);Acc:841089]	841089	AT1G45201; AT1G45201.3	TLL1	A0A1P8AVY3; ath:AT1G45201	High	High	Master Protein	0	0	49.434	19	8	33	8	504	57.7	9.16	75.99	8		0	High	1
AT1G45207.2	Phospho [S214(99.3); S242(100)]	pep chromosome:TAIR10:1:17130351:17133548:-1 gene:AT1G45207 transcript:AT1G45207.2 gene_biotype:protein_coding transcript_biotype:protein_coding gene_symbol:AT1G45207 description:Remorin family protein [Source:NCBI gene (formerly Entrezgene);Acc:841090]	841090	AT1G45207; AT1G45207.2		F4HRB5	High	High	Master Protein	0	0	10.077	8	3	3	3	555	60.9	9.66	4.76	3		0	High	1
AT1G45249.7	Phospho [S60(100); S101(100); S308(99.9)]	pep chromosome:TAIR10:1:17165158:17167889:-1 gene:AT1G45249 transcript:AT1G45249.7 gene_biotype:protein_coding transcript_biotype:protein_coding gene_symbol:ABF2 description:abscisic acid responsive elements-binding factor 2 [Source:NCBI gene (formerly Entrezgene);Acc:841095]	841095	AT1G45249; AT1G45249.7	ABF2	A0A1P8AV75	High	High	Master Protein	0	0	13.447	22	4	9	2	431	45.9	9.48	18.11	4	Genetic interactions between sugar and hormone signaling	1	High	1
AT1G45688.1	Phospho [S20(100); S30(100); S56(100); S77(100)]	pep chromosome:TAIR10:1:17191362:17193314:1 gene:AT1G45688 transcript:AT1G45688.1 gene_biotype:protein_coding transcript_biotype:protein_coding gene_symbol:AT1G45688 description:uncharacterized protein [Source:NCBI gene (formerly Entrezgene);Acc:841102]	841102	AT1G45688; AT1G45688.1	CC1	ath:AT1G45688; Q9C636	High	High	Master Protein	0	0	29.017	21	5	41	5	342	37.2	9.89	68.8	5		0	High	1
AT1G47128.1	S-nitrosylation [C233(100); C291(100); C342(100)]	pep chromosome:TAIR10:1:17282749:17285749:-1 gene:AT1G47128 transcript:AT1G47128.1 gene_biotype:protein_coding transcript_biotype:protein_coding gene_symbol:RD21A description:Granulin repeat cysteine protease family protein [Source:NCBI gene (formerly Entrezgene);Acc:841122]	841122	AT1G47128; AT1G47128.1	RD21A	ath:AT1G47128; P43297	High	High	Master Protein	0	0	61.478	29	11	42	11	462	50.9	5.41	112.84	11		0	High	1
AT1G47200.1	Acetyl [N-Term]; Phospho [T11(98); S49(100); S173(98.8)]; Met-loss+Acetyl [N-Term]; Met-loss [N-Term]	pep chromosome:TAIR10:1:17297831:17298829:-1 gene:AT1G47200 transcript:AT1G47200.1 gene_biotype:protein_coding transcript_biotype:protein_coding gene_symbol:WPP2 description:WPP domain protein 2 [Source:NCBI gene (formerly Entrezgene);Acc:841123]	841123	AT1G47200; AT1G47200.1	WPP2	ath:AT1G47200; Q8LE13; Q9C500	High	High	Master Protein	0	0	56.707	62	6	34	6	180	19.1	4.53	88.89	6		0	High	1
AT1G47250.1	S-nitrosylation [C48(100); C209(100)]; Phospho [S92(100)]	pep chromosome:TAIR10:1:17319119:17321202:1 gene:AT1G47250 transcript:AT1G47250.1 gene_biotype:protein_coding transcript_biotype:protein_coding gene_symbol:PAF2 description:20S proteasome alpha subunit F2 [Source:NCBI gene (formerly Entrezgene);Acc:841128]	841128	AT1G47250; AT1G47250.1	PAF2	ath:AT1G47250; O23712	High	High	Master Protein	0	0	70.776	57	10	48	4	277	30.4	5.07	115.96	10		0	High	1
AT1G47260.1	S-nitrosylation [C83(100)]	pep chromosome:TAIR10:1:17319551:17323484:-1 gene:AT1G47260 transcript:AT1G47260.1 gene_biotype:protein_coding transcript_biotype:protein_coding gene_symbol:GAMMA CA2 description:gamma carbonic anhydrase 2 [Source:NCBI gene (formerly Entrezgene);Acc:841129]	841129	AT1G47260; AT1G47260.1	GAMMACA2	ath:AT1G47260; Q9C5S7; Q9C6B3	High	High	Master Protein	0	0	64.342	50	9	51	7	278	30	7.24	124.95	9		0	High	1
AT1G47380.1	Acetyl [N-Term]; Phospho [T3(99.2)]; Met-loss+Acetyl [N-Term]	pep chromosome:TAIR10:1:17372371:17376091:-1 gene:AT1G47380 transcript:AT1G47380.1 gene_biotype:protein_coding transcript_biotype:protein_coding gene_symbol:AT1G47380 description:Protein phosphatase 2C family protein [Source:NCBI gene (formerly Entrezgene);Acc:841141]	841141	AT1G47380; AT1G47380.1		ath:AT1G47380; Q949V4; Q9FX08	High	High	Master Protein	0	0	17.941	17	5	10	5	428	46.4	5.41	12.91	5		0	High	1
AT1G47420.1	S-nitrosylation [C230(100)]	pep chromosome:TAIR10:1:17395518:17397263:-1 gene:AT1G47420 transcript:AT1G47420.1 gene_biotype:protein_coding transcript_biotype:protein_coding gene_symbol:SDH5 description:succinate dehydrogenase 5 [Source:NCBI gene (formerly Entrezgene);Acc:841147]	841147	AT1G47420; AT1G47420.1	SDH5	ath:AT1G47420; Q9SX77	High	High	Master Protein	0	0	77.475	37	7	27	7	257	28.1	6.65	106.19	7		0	High	1
AT1G47490.1	Phospho [T46(100)]; S-nitrosylation [C341(100)]	pep chromosome:TAIR10:1:17424473:17427475:1 gene:AT1G47490 transcript:AT1G47490.1 gene_biotype:protein_coding transcript_biotype:protein_coding gene_symbol:RBP47C description:RNA-binding protein 47C [Source:NCBI gene (formerly Entrezgene);Acc:841157]	841157	AT1G47490; AT1G47490.1	RBP47C	ath:AT1G47490; F4HT91; Q9SX79	High	High	Master Protein	0	0	37.229	26	5	24	4	432	48.5	6.58	30.36	5		0	High	1
AT1G47500.1	Phospho [S44(99.5)]; S-nitrosylation [C343(100)]	pep chromosome:TAIR10:1:17432433:17435124:1 gene:AT1G47500 transcript:AT1G47500.1 gene_biotype:protein_coding transcript_biotype:protein_coding gene_symbol:RBP47C' description:RNA-binding protein 47C' [Source:NCBI gene (formerly Entrezgene);Acc:841159]	841159	AT1G47500; AT1G47500.1	RBP47C'	ath:AT1G47500; Q9SX80	High	High	Master Protein	0	0	54.566	37	7	27	6	434	48.6	6.32	43.9	7		0	High	1
AT1G47550.2	Phospho [S494(97.6)]; S-nitrosylation [C105(100); C143(100)]	pep chromosome:TAIR10:1:17457122:17465195:1 gene:AT1G47550 transcript:AT1G47550.2 gene_biotype:protein_coding transcript_biotype:protein_coding gene_symbol:SEC3A description:exocyst complex component sec3A [Source:NCBI gene (formerly Entrezgene);Acc:841164]	841164	AT1G47550; AT1G47550.2	SEC3A	A0A654EHR2; F4HTA1	High	High	Master Protein	0	0	41.002	18	8	12	8	888	100.1	5.76	26.43	8		0	High	1
AT1G47670.1	Phospho [T20(99.3)]	pep chromosome:TAIR10:1:17536625:17539719:-1 gene:AT1G47670 transcript:AT1G47670.1 gene_biotype:protein_coding transcript_biotype:protein_coding gene_symbol:AT1G47670 description:Transmembrane amino acid transporter family protein [Source:NCBI gene (formerly Entrezgene);Acc:841177]	841177	AT1G47670; AT1G47670.1	AATL1	ath:AT1G47670; Q9SX98; Q9SXF7	High	High	Master Protein	0.00322	0.00305	2.007	3	1	3	1	519	57.1	9.28	0	1		0	High	1
AT1G47710.2	S-nitrosylation [C348(100)]	pep chromosome:TAIR10:1:17557091:17560325:1 gene:AT1G47710 transcript:AT1G47710.2 gene_biotype:protein_coding transcript_biotype:protein_coding gene_symbol:SERPIN1 description:Serine protease inhibitor (SERPIN) family protein [Source:NCBI gene (formerly Entrezgene);Acc:841182]	841182	AT1G47710; AT1G47710.2	SERPIN1	A0A1P8API2	High	High	Master Protein	0	0	56.378	33	8	20	8	418	45.8	5.74	59.44	8		0	High	1
AT1G47840.1	S-nitrosylation [C41(100)]	pep chromosome:TAIR10:1:17616051:17619011:-1 gene:AT1G47840 transcript:AT1G47840.1 gene_biotype:protein_coding transcript_biotype:protein_coding gene_symbol:HXK3 description:hexokinase 3 [Source:NCBI gene (formerly Entrezgene);Acc:841200]	841200	AT1G47840; AT1G47840.1		A4VCN1; ath:AT1G47840; Q9FZG4	High	High	Master Protein	0.00028	0.00026	4.509	2	1	1	1	493	53.8	6.8	2.09	1	Glucose sensing and signaling	1	High	1
AT1G47900.1	Phospho [S515(100); S789(100); S791(98.8)]	pep chromosome:TAIR10:1:17647144:17651791:-1 gene:AT1G47900 transcript:AT1G47900.1 gene_biotype:protein_coding transcript_biotype:protein_coding gene_symbol:AT1G47900 description:filament-like protein (DUF869) [Source:NCBI gene (formerly Entrezgene);Acc:841207]	841207	AT1G47900; AT1G47900.1	FPP6	ath:AT1G47900; Q9C698	High	High	Master Protein	0	0	24.344	5	4	11	4	1054	118.5	4.98	36.2	4		0	High	1
AT1G48030.1	S-nitrosylation [C87(100); C372(100); C483(100)]; Phospho [S319(100)]	pep chromosome:TAIR10:1:17716893:17719499:-1 gene:AT1G48030 transcript:AT1G48030.1 gene_biotype:protein_coding transcript_biotype:protein_coding gene_symbol:mtLPD1 description:mitochondrial lipoamide dehydrogenase 1 [Source:NCBI gene (formerly Entrezgene);Acc:841221]	841221	AT1G48030; AT1G48030.1	LPD1	ath:AT1G48030; Q9LNF3; Q9M5K3	High	High	Master Protein	0	0	140.065	52	17	139	9	507	54	7.4	304.52	17		0	High	1
AT1G48090.2	Phospho [S481(100); S998(98.7); S1709(100); S3237(100)]; S-nitrosylation [C3222(100)]	pep chromosome:TAIR10:1:17732010:17758444:-1 gene:AT1G48090 transcript:AT1G48090.2 gene_biotype:protein_coding transcript_biotype:protein_coding gene_symbol:AT1G48090 description:calcium-dependent lipid-binding family protein [Source:NCBI gene (formerly Entrezgene);Acc:841226]	841226	AT1G48090; AT1G48090.2		A0A1P8AMQ1; ath:AT1G48090	High	High	Master Protein	0	0	82.221	6	18	44	18	4173	464.6	6.42	91.66	18		0	High	1
AT1G48120.1	Phospho [S961(100)]	pep chromosome:TAIR10:1:17773627:17780106:-1 gene:AT1G48120 transcript:AT1G48120.1 gene_biotype:protein_coding transcript_biotype:protein_coding gene_symbol:AT1G48120 description:serine/threonine-protein phosphatase 7 long form-like protein [Source:NCBI gene (formerly Entrezgene);Acc:841230]	841230	AT1G48120; AT1G48120.1	MAIL3	ath:AT1G48120; Q9LNG5	High	High	Master Protein	0	0	9.066	5	3	3	3	1340	149.4	5.19	6.79	3		0	High	1
AT1G48210.7	Phospho [S78(100)]	pep chromosome:TAIR10:1:17798979:17801987:1 gene:AT1G48210 transcript:AT1G48210.7 gene_biotype:protein_coding transcript_biotype:protein_coding gene_symbol:AT1G48210 description:Protein kinase superfamily protein [Source:NCBI gene (formerly Entrezgene);Acc:841241]	841241	AT1G48210; AT1G48210.7		A0A178WAS5; ath:AT1G48210; F4HWU0	High	High	Master Protein	0	0	22.719	15	5	13	4	363	39.6	8.76	18.37	5		0	High	1
AT1G48240.1	Acetyl [N-Term]; Phospho [S8(100)]; Met-loss+Acetyl [N-Term]	pep chromosome:TAIR10:1:17808988:17812106:-1 gene:AT1G48240 transcript:AT1G48240.1 gene_biotype:protein_coding transcript_biotype:protein_coding gene_symbol:NPSN12 description:Putative plant snare 12 [Source:NCBI gene (formerly Entrezgene);Acc:841244]	841244	AT1G48240; AT1G48240.1	NPSN12	ath:AT1G48240; Q9LNH6; Q9SX59	High	High	Master Protein	0	0	16.881	7	2	7	2	265	29.9	7.87	17.42	2		0	High	1
AT1G48320.1	S-nitrosylation [C135(100)]	pep chromosome:TAIR10:1:17854813:17855715:-1 gene:AT1G48320 transcript:AT1G48320.1 gene_biotype:protein_coding transcript_biotype:protein_coding gene_symbol:DHNAT1 description:Thioesterase superfamily protein [Source:NCBI gene (formerly Entrezgene);Acc:841252]	841252	AT1G48320; AT1G48320.1	DHNAT1	ath:AT1G48320; Q9SX65	High	High	Master Protein	0.00177	0.0016	2.506	9	1	1	1	156	16.7	8.91	0	1		0	High	1
AT1G48370.1	Phospho [S401(99.5)]	pep chromosome:TAIR10:1:17874436:17877462:1 gene:AT1G48370 transcript:AT1G48370.1 gene_biotype:protein_coding transcript_biotype:protein_coding gene_symbol:YSL8 description:YELLOW STRIPE like 8 [Source:NCBI gene (formerly Entrezgene);Acc:841257]	841257	AT1G48370; AT1G48370.1	YSL8	ath:AT1G48370; Q6R3K4; Q94BX5; Q9SX70	High	High	Master Protein	0.00032	0.0003	7.024	7	2	4	2	724	80.1	8.54	5.37	2		0	High	1
AT1G48410.2	Phospho [S1003(99.3)]; S-nitrosylation [C524(100); C796(100); C870(100)]	pep chromosome:TAIR10:1:17886036:17892632:-1 gene:AT1G48410 transcript:AT1G48410.2 gene_biotype:protein_coding transcript_biotype:protein_coding gene_symbol:AGO1 description:Stabilizer of iron transporter SufD / Polynucleotidyl transferase [Source:NCBI gene (formerly Entrezgene);Acc:841262]	841262	AT1G48410; AT1G48410.2		A0A178WL72; A0A8T2GNQ7; A0A8T2H948	High	High	Master Protein	0	0	51.576	14	12	56	11	1050	116.4	9.32	54.67	12		0	High	1
AT1G48480.1	Phospho [S373(100)]	pep chromosome:TAIR10:1:17918207:17921116:1 gene:AT1G48480 transcript:AT1G48480.1 gene_biotype:protein_coding transcript_biotype:protein_coding gene_symbol:RKL1 description:receptor-like kinase 1 [Source:NCBI gene (formerly Entrezgene);Acc:841269]	841269	AT1G48480; AT1G48480.1	RKL1	ath:AT1G48480; B9DHQ4; Q9LP77; Q9ZT08	High	High	Master Protein	0	0	29.075	16	6	90	5	655	71.1	8.1	221.2	6		0	High	1
AT1G48490.4	Phospho [S633(100)]	pep chromosome:TAIR10:1:17921931:17928930:-1 gene:AT1G48490 transcript:AT1G48490.4 gene_biotype:protein_coding transcript_biotype:protein_coding gene_symbol:AT1G48490 description:Protein kinase superfamily protein [Source:NCBI gene (formerly Entrezgene);Acc:841270]	841270	AT1G48490; AT1G48490.4	IRE3	A0A1P8AVQ0	High	High	Master Protein	0.0003	0.00028	5.8	1	1	2	1	1236	137.3	5.77	3.79	1		0	High	1
AT1G48520.1	S-nitrosylation [C135(100); C241(100)]	pep chromosome:TAIR10:1:17940050:17942864:1 gene:AT1G48520 transcript:AT1G48520.1 gene_biotype:protein_coding transcript_biotype:protein_coding gene_symbol:GATB description:GLU-ADT subunit B [Source:NCBI gene (formerly Entrezgene);Acc:841273]	841273	AT1G48520; AT1G48520.1	GATB	ath:AT1G48520; F4HYH2; Q9FV81; Q9LP72	High	High	Master Protein	0	0	69.636	33	14	27	14	550	60.9	7.62	54.14	14		0	High	1
AT1G48570.1	S-nitrosylation [C98(100)]	pep chromosome:TAIR10:1:17953870:17957719:-1 gene:AT1G48570 transcript:AT1G48570.1 gene_biotype:protein_coding transcript_biotype:protein_coding gene_symbol:AT1G48570 description:zinc finger (Ran-binding) family protein [Source:NCBI gene (formerly Entrezgene);Acc:841278]	841278	AT1G48570; AT1G48570.1		ath:AT1G48570; Q9LP67	High	High	Master Protein	0.00029	0.00027	5.024	5	2	2	2	455	51.8	8.47	1.61	2		0	High	1
AT1G48600.2	S-nitrosylation [C189(100); C206(100); C208(100); C223(100); C387(100)]; Phospho [T392(99.1)]	pep chromosome:TAIR10:1:17965871:17969354:1 gene:AT1G48600 transcript:AT1G48600.2 gene_biotype:protein_coding transcript_biotype:protein_coding gene_symbol:PMEAMT description:S-adenosyl-L-methionine-dependent methyltransferases superfamily protein [Source:NCBI gene (formerly Entrezgene);Acc:841281]	841281	AT1G48600; AT1G48600.2	NMT2	ath:AT1G48600; F4HYI6; Q944H0; Q9LP63; Q9LP64	High	High	Master Protein	0	0	92.54	46	17	51	8	491	56	5.19	124.62	17		0	High	1
AT1G48610.1	Phospho [T7(100)]	pep chromosome:TAIR10:1:17970611:17973402:-1 gene:AT1G48610 transcript:AT1G48610.1 gene_biotype:protein_coding transcript_biotype:protein_coding gene_symbol:AT1G48610 description:AT hook motif-containing protein [Source:NCBI gene (formerly Entrezgene);Acc:841282]	841282	AT1G48610; AT1G48610.1		ath:AT1G48610; Q94AD1	High	High	Master Protein	0	0	21.367	34	4	12	4	212	21.7	11.41	27	4		0	High	1
AT1G48620.1	Phospho [T181(100); T252(99.4); S253(99.3); S263(100); S334(100)]	pep chromosome:TAIR10:1:17973642:17976663:-1 gene:AT1G48620 transcript:AT1G48620.1 gene_biotype:protein_coding transcript_biotype:protein_coding gene_symbol:HON5 description:high mobility group A5 [Source:NCBI gene (formerly Entrezgene);Acc:841283]	841283	AT1G48620; AT1G48620.1	HON5	ath:AT1G48620; Q4V3D1	High	High	Master Protein	0	0	119.467	44	12	89	12	479	51.4	9.8	204.22	12		0	High	1
AT1G48630.1	S-nitrosylation [C12(100); C138(100); C154(100); C183(100); C208(100); C250(100)]	pep chromosome:TAIR10:1:17981636:17983377:-1 gene:AT1G48630 transcript:AT1G48630.1 gene_biotype:protein_coding transcript_biotype:protein_coding gene_symbol:RACK1B_AT description:receptor for activated C kinase 1B [Source:NCBI gene (formerly Entrezgene);Acc:841284]	841284	AT1G48630; AT1G48630.1	RACK1B	ath:AT1G48630; Q42130; Q8LAF2; Q9C4Z6	High	High	Master Protein	0	0	54.696	44	12	44	3	326	35.8	7.11	76	12		0	High	1
AT1G48760.1	Phospho [S691(98.4)]	pep chromosome:TAIR10:1:18035986:18039405:-1 gene:AT1G48760 transcript:AT1G48760.1 gene_biotype:protein_coding transcript_biotype:protein_coding gene_symbol:delta-ADR description:delta-adaptin [Source:NCBI gene (formerly Entrezgene);Acc:841298]	841298	AT1G48760; AT1G48760.1	DELTA-ADR	ath:AT1G48760; Q9C744	High	High	Master Protein	0	0	52.8	14	7	37	7	869	97.1	6.19	79.37	7		0	High	1
AT1G48830.2	Phospho [S17(100)]	pep chromosome:TAIR10:1:18059529:18061257:-1 gene:AT1G48830 transcript:AT1G48830.2 gene_biotype:protein_coding transcript_biotype:protein_coding gene_symbol:AT1G48830 description:Ribosomal protein S7e family protein [Source:NCBI gene (formerly Entrezgene);Acc:841305]	841305	AT1G48830; AT1G48830.2	RPS7A	ath:AT1G48830; Q9C514	High	High	Master Protein	0	0	24.58	32	4	7	4	191	21.9	9.8	31.6	4		0	High	1
AT1G48840.1	Phospho [S438(99.3)]	pep chromosome:TAIR10:1:18061356:18065031:1 gene:AT1G48840 transcript:AT1G48840.1 gene_biotype:protein_coding transcript_biotype:protein_coding gene_symbol:AT1G48840 description:heat-inducible transcription repressor (DUF639) [Source:NCBI gene (formerly Entrezgene);Acc:841306]	841306	AT1G48840; AT1G48840.1		ath:AT1G48840; Q8VXZ2	High	High	Master Protein	0	0	9.665	4	1	3	1	691	77.4	7.68	11.9	1		0	High	1
AT1G48850.1	S-nitrosylation [C265(100); C290(100); C384(100)]	pep chromosome:TAIR10:1:18064905:18068154:-1 gene:AT1G48850 transcript:AT1G48850.1 gene_biotype:protein_coding transcript_biotype:protein_coding gene_symbol:EMB1144 description:chorismate synthase, putative / 5-enolpyruvylshikimate-3-phosphate phospholyase [Source:NCBI gene (formerly Entrezgene);Acc:841307]	841307	AT1G48850; AT1G48850.1	EMB1144	ath:AT1G48850; P57720; Q570J9; Q93ZI3	High	High	Master Protein	0	0	67.385	39	11	30	11	436	47.3	8.12	60.46	11		0	High	1
AT1G48860.1	S-nitrosylation [C156(100); C444(100); C461(100)]	pep chromosome:TAIR10:1:18068698:18071667:-1 gene:AT1G48860 transcript:AT1G48860.1 gene_biotype:protein_coding transcript_biotype:protein_coding gene_symbol:AT1G48860 description:RNA 3'-terminal phosphate cyclase/enolpyruvate transferase, alpha/beta [Source:NCBI gene (formerly Entrezgene);Acc:841308]	841308	AT1G48860; AT1G48860.1	EPSPS	ath:AT1G48860; Q9FVP6	High	High	Master Protein	0	0	51.198	28	11	25	4	521	55.8	6.79	49.36	11		0	High	1
AT1G48880.1	Phospho [S22(100)]	pep chromosome:TAIR10:1:18080408:18082925:1 gene:AT1G48880 transcript:AT1G48880.1 gene_biotype:protein_coding transcript_biotype:protein_coding gene_symbol:TBL7 description:TRICHOME BIREFRINGENCE-LIKE 7 [Source:NCBI gene (formerly Entrezgene);Acc:841310]	841310	AT1G48880; AT1G48880.1	TBL7	ath:AT1G48880; F4I037; Q9FVP8	High	High	Master Protein	0.00033	0.00031	7.366	7	2	2	2	445	50.6	8.6	5.71	2		0	High	1
AT1G48900.1	S-nitrosylation [C31(100); C84(100); C184(100)]	pep chromosome:TAIR10:1:18084715:18087934:-1 gene:AT1G48900 transcript:AT1G48900.1 gene_biotype:protein_coding transcript_biotype:protein_coding gene_symbol:AT1G48900 description:Signal recognition particle, SRP54 subunit protein [Source:NCBI gene (formerly Entrezgene);Acc:841312]	841312	AT1G48900; AT1G48900.1	SRP-54C	ath:AT1G48900; P49967; Q93W49; Q9FVP9	High	High	Master Protein	0	0	30.344	21	8	12	8	495	54.7	8.92	17.82	8		0	High	1
AT1G48920.1	Phospho [S305(100); S348(99.4); T385(100); S413(100)]	pep chromosome:TAIR10:1:18098081:18101732:1 gene:AT1G48920 transcript:AT1G48920.1 gene_biotype:protein_coding transcript_biotype:protein_coding gene_symbol:NUC-L1 description:nucleolin like 1 [Source:NCBI gene (formerly Entrezgene);Acc:841314]	841314	AT1G48920; AT1G48920.1	NUCL1	ath:AT1G48920; Q9FVQ1	High	High	Master Protein	0	0	45.962	18	10	27	10	557	58.7	5.22	68.45	10		0	High	1
AT1G49010.1	Phospho [S90(100)]	pep chromosome:TAIR10:1:18132545:18134017:1 gene:AT1G49010 transcript:AT1G49010.1 gene_biotype:protein_coding transcript_biotype:protein_coding gene_symbol:AT1G49010 description:Duplicated homeodomain-like superfamily protein [Source:NCBI gene (formerly Entrezgene);Acc:841324]	841324	AT1G49010; AT1G49010.1	MYBS1	ath:AT1G49010; Q9M9A3	High	High	Master Protein	0	0	13.159	6	2	7	2	314	34.5	8.9	14.22	2		0	High	1
AT1G49040.1	Phospho [S770(100)]; S-nitrosylation [C108(100); C353(100)]	pep chromosome:TAIR10:1:18139184:18149019:-1 gene:AT1G49040 transcript:AT1G49040.1 gene_biotype:protein_coding transcript_biotype:protein_coding gene_symbol:SCD1 description:stomatal cytokinesis defective / SCD1 protein (SCD1) [Source:NCBI gene (formerly Entrezgene);Acc:841327]	841327	AT1G49040; AT1G49040.1	SCD1	ath:AT1G49040; Q8RXA7; Q9M9A6; Q9M9A7	High	High	Master Protein	0	0	23.343	5	6	20	6	1187	131.5	5.8	44.07	6		0	High	1
AT1G49240.1	S-nitrosylation [C259(100); C287(100)]; Acetyl [N-Term]; Met-loss+Acetyl [N-Term]; Phospho [T16(100)]	pep chromosome:TAIR10:1:18215800:18218339:1 gene:AT1G49240 transcript:AT1G49240.1 gene_biotype:protein_coding transcript_biotype:protein_coding gene_symbol:ACT8 description:actin 8 [Source:NCBI gene (formerly Entrezgene);Acc:841347]	841347	AT1G49240; AT1G49240.1	ACT8	ath:AT1G49240; Q41933; Q96293; Q9M9C2	High	High	Master Protein	0	0	135.304	65	17	199	2	377	41.8	5.58	460.86	17		0	High	1
AT1G49300.2	S-nitrosylation [C146(100); C171(100)]	pep chromosome:TAIR10:1:18234724:18237543:1 gene:AT1G49300 transcript:AT1G49300.2 gene_biotype:protein_coding transcript_biotype:protein_coding gene_symbol:RABG3E description:RAB GTPase homolog G3E [Source:NCBI gene (formerly Entrezgene);Acc:841353]	841353	AT1G49300; AT1G49300.2	RABG3E	ath:AT1G49300; Q9XI98	High	High	Master Protein	0	0	47.797	55	9	30	4	206	23	5.07	80.63	9		0	High	1
AT1G49340.1	Phospho [S261(100); S1111(100); S1416(100)]	pep chromosome:TAIR10:1:18252050:18264583:1 gene:AT1G49340 transcript:AT1G49340.1 gene_biotype:protein_coding transcript_biotype:protein_coding gene_symbol:ATPI4K ALPHA description:Phosphatidylinositol 3- and 4-kinase family protein [Source:NCBI gene (formerly Entrezgene);Acc:841357]	841357	AT1G49340; AT1G49340.1	PI4KA1	ath:AT1G49340; O81129; Q9SXA1	High	High	Master Protein	0	0	44.452	8	8	15	8	2028	223.9	6.48	39.65	8		0	High	1
AT1G49380.1	Phospho [S60(99.5)]	pep chromosome:TAIR10:1:18276643:18279532:1 gene:AT1G49380 transcript:AT1G49380.1 gene_biotype:protein_coding transcript_biotype:protein_coding gene_symbol:AT1G49380 description:cytochrome c biosis protein family [Source:NCBI gene (formerly Entrezgene);Acc:841361]	841361	AT1G49380; AT1G49380.1	CCS1	ath:AT1G49380; Q9XIA4	High	High	Master Protein	0.00029	0.00027	5.409	4	1	1	1	547	59.4	8.5	3.59	1		0	High	1
AT1G49430.1	S-nitrosylation [C589(100)]	pep chromosome:TAIR10:1:18290942:18295905:1 gene:AT1G49430 transcript:AT1G49430.1 gene_biotype:protein_coding transcript_biotype:protein_coding gene_symbol:LACS2 description:long-chain acyl-CoA synthetase 2 [Source:NCBI gene (formerly Entrezgene);Acc:841367]	841367	AT1G49430; AT1G49430.1	LACS2	ath:AT1G49430; Q9XIA9	High	High	Master Protein	0	0	13.372	9	3	5	3	665	74.3	6.14	5.04	3		0	High	1
AT1G49480.1	Phospho [S35(99.6)]	pep chromosome:TAIR10:1:18314117:18316861:-1 gene:AT1G49480 transcript:AT1G49480.1 gene_biotype:protein_coding transcript_biotype:protein_coding gene_symbol:RTV1 description:uncharacterized protein [Source:NCBI gene (formerly Entrezgene);Acc:841372]	841372	AT1G49480; AT1G49480.1	REM19	ath:AT1G49480; Q94B43; Q9XIB5	High	High	Master Protein	0	0	10.46	16	3	9	3	226	25.8	9.13	3.78	3		0	High	1
AT1G49580.1	Phospho [S95(100); S360(100)]	pep chromosome:TAIR10:1:18351324:18354634:1 gene:AT1G49580 transcript:AT1G49580.1 gene_biotype:protein_coding transcript_biotype:protein_coding gene_symbol:AT1G49580 description:Calcium-dependent protein kinase (CDPK) family protein [Source:NCBI gene (formerly Entrezgene);Acc:841382]	841382	AT1G49580; AT1G49580.1	CRK8	ath:AT1G49580; Q9FX86	High	High	Master Protein	0.0055	0.00615	1.586	3	2	13	1	606	67.9	9.04	8.88	2		0	High	1
AT1G49600.1	Phospho [S399(100)]	pep chromosome:TAIR10:1:18356806:18360447:-1 gene:AT1G49600 transcript:AT1G49600.1 gene_biotype:protein_coding transcript_biotype:protein_coding gene_symbol:RBP47A description:RNA-binding protein 47A [Source:NCBI gene (formerly Entrezgene);Acc:841384]	841384	AT1G49600; AT1G49600.1	RBP47A	ath:AT1G49600; F4I3B3; Q9FX88	High	High	Master Protein	0	0	23.399	14	4	7	3	445	48.5	6	13.62	4		0	High	1
AT1G49630.3	S-nitrosylation [C117(100); C169(100); C202(100); C282(100); C842(100)]	pep chromosome:TAIR10:1:18367593:18375381:-1 gene:AT1G49630 transcript:AT1G49630.3 gene_biotype:protein_coding transcript_biotype:protein_coding gene_symbol:PREP2 description:presequence protease 2 [Source:NCBI gene (formerly Entrezgene);Acc:841387]	841387	AT1G49630; AT1G49630.3	PREP2	ath:AT1G49630; Q8VY06; Q9FX91	High	High	Master Protein	0	0	88.571	19	15	40	5	1080	121.1	5.49	92	15		0	High	1
AT1G49670.2	S-nitrosylation [C23(100); C196(100); C482(100); C568(100); C640(100)]	pep chromosome:TAIR10:1:18380804:18386108:-1 gene:AT1G49670 transcript:AT1G49670.2 gene_biotype:protein_coding transcript_biotype:protein_coding gene_symbol:NQR description:ARP protein (REF) [Source:NCBI gene (formerly Entrezgene);Acc:841391]	841391	AT1G49670; AT1G49670.2	NQR	ath:AT1G49670; F4I3C3	High	High	Master Protein	0	0	28.642	12	9	13	9	652	70.5	9.01	21.44	9		0	High	1
AT1G49730.1	Phospho [S325(100); S505(100); T523(100); S672(99.7)]	pep chromosome:TAIR10:1:18402506:18405681:-1 gene:AT1G49730 transcript:AT1G49730.1 gene_biotype:protein_coding transcript_biotype:protein_coding gene_symbol:AT1G49730 description:Protein kinase superfamily protein [Source:NCBI gene (formerly Entrezgene);Acc:841396]	841396	AT1G49730; AT1G49730.1		F4I3D1	High	High	Master Protein	0	0	14.411	7	4	13	4	693	76.4	8.05	25.5	4		0	High	1
AT1G49740.1	S-nitrosylation [C292(100)]	pep chromosome:TAIR10:1:18407400:18410022:1 gene:AT1G49740 transcript:AT1G49740.1 gene_biotype:protein_coding transcript_biotype:protein_coding gene_symbol:AT1G49740 description:PLC-like phosphodiesterases superfamily protein [Source:NCBI gene (formerly Entrezgene);Acc:841397]	841397	AT1G49740; AT1G49740.1		ath:AT1G49740; Q9FXA0	High	High	Master Protein	0.00032	0.0003	6.963	8	2	2	2	359	39.8	8.12	3.6	2		0	High	1
AT1G49750.1	S-nitrosylation [C152(100); C160(100); C422(100); C456(100)]	pep chromosome:TAIR10:1:18410857:18413016:-1 gene:AT1G49750 transcript:AT1G49750.1 gene_biotype:protein_coding transcript_biotype:protein_coding gene_symbol:AT1G49750 description:Leucine-rich repeat (LRR) family protein [Source:NCBI gene (formerly Entrezgene);Acc:841398]	841398	AT1G49750; AT1G49750.1		ath:AT1G49750; Q9FXA1	High	High	Master Protein	0	0	31.232	13	7	18	7	494	54.4	8.1	30.8	7		0	High	1
AT1G49760.1	Phospho [S566(99.4)]; S-nitrosylation [C356(100)]	pep chromosome:TAIR10:1:18416475:18420111:1 gene:AT1G49760 transcript:AT1G49760.1 gene_biotype:protein_coding transcript_biotype:protein_coding gene_symbol:PAB8 description:poly(A) binding protein 8 [Source:NCBI gene (formerly Entrezgene);Acc:841399]	841399	AT1G49760; AT1G49760.1	PAB8	ath:AT1G49760; Q9FXA2	High	High	Master Protein	0	0	115.314	35	15	52	14	671	72.7	7.53	152.4	15		0	High	1
AT1G49820.1	S-nitrosylation [C71(100)]	pep chromosome:TAIR10:1:18442882:18445350:1 gene:AT1G49820 transcript:AT1G49820.1 gene_biotype:protein_coding transcript_biotype:protein_coding gene_symbol:MTK description:S-methyl-5-thioribose kinase [Source:NCBI gene (formerly Entrezgene);Acc:841405]	841405	AT1G49820; AT1G49820.1	MTK	ath:AT1G49820; Q9C6D2	High	High	Master Protein	0	0	38.478	24	8	10	8	420	48	5.73	25.33	8		0	High	1
AT1G49890.1	Phospho [S83(100); S144(98.4)]	pep chromosome:TAIR10:1:18470046:18473833:1 gene:AT1G49890 transcript:AT1G49890.1 gene_biotype:protein_coding transcript_biotype:protein_coding gene_symbol:QWRF2 description:QWRF motif protein (DUF566) [Source:NCBI gene (formerly Entrezgene);Acc:841412]	841412	AT1G49890; AT1G49890.1	QWRF2	ath:AT1G49890; Q94AI1; Q9C6C5; Q9C700	High	High	Master Protein	0.00028	0.00025	4.214	4	2	3	2	659	71.5	10.76	2.1	2		0	High	1
AT1G49950.1	Phospho [S208(96.7)]	pep chromosome:TAIR10:1:18494029:18497260:-1 gene:AT1G49950 transcript:AT1G49950.1 gene_biotype:protein_coding transcript_biotype:protein_coding gene_symbol:TRB1 description:telomere repeat binding factor 1 [Source:NCBI gene (formerly Entrezgene);Acc:841418]	841418	AT1G49950; AT1G49950.1	TRB1	ath:AT1G49950; Q8LA70; Q8VWK4; Q8VX39; Q9LPL9	High	High	Master Protein	0.00033	0.00031	7.392	6	2	2	2	300	33	9.29	2.65	2		0	High	1
AT1G50010.1	S-nitrosylation [C118(100); C347(100); C353(100); C376(100)]; Phospho [T349(100)]	pep chromosome:TAIR10:1:18517586:18520000:1 gene:AT1G50010 transcript:AT1G50010.1 gene_biotype:protein_coding transcript_biotype:protein_coding gene_symbol:TUA2 description:tubulin alpha-2 chain [Source:NCBI gene (formerly Entrezgene);Acc:841425]	839405; 841425	AT1G04820; AT1G50010; AT1G50010.1	TUBA2	ath:AT1G04820; ath:AT1G50010; B9DGT7; P29510	High	High	Master Protein	0	0	95.786	46	14	86	1	450	49.5	5.06	212.75	14		0	High	1
AT1G50030.1	S-nitrosylation [C49(100)]	pep chromosome:TAIR10:1:18522248:18539995:-1 gene:AT1G50030 transcript:AT1G50030.1 gene_biotype:protein_coding transcript_biotype:protein_coding gene_symbol:TOR description:target of rapamycin [Source:NCBI gene (formerly Entrezgene);Acc:841427]	841427	AT1G50030; AT1G50030.1	TOR	ath:AT1G50030; Q9FR53; Q9LPM4	High	High	Master Protein	0	0	38.625	5	7	16	7	2481	279	6.83	48.62	7		0	High	1
AT1G50120.2	Phospho [S264(100); S267(100)]	pep chromosome:TAIR10:1:18561790:18566269:1 gene:AT1G50120 transcript:AT1G50120.2 gene_biotype:protein_coding transcript_biotype:protein_coding gene_symbol:AT1G50120 description:immunoglobulin [Source:NCBI gene (formerly Entrezgene);Acc:841434]	841434	AT1G50120; AT1G50120.2	LOT	A0A1P8ASX9; ath:AT1G50120	High	High	Master Protein	0	0	25.836	7	2	20	2	562	62.4	6.55	42.98	2		0	High	1
AT1G50170.1	S-nitrosylation [C135(100)]	pep chromosome:TAIR10:1:18581998:18583832:1 gene:AT1G50170 transcript:AT1G50170.1 gene_biotype:protein_coding transcript_biotype:protein_coding gene_symbol:SIRB description:sirohydrochlorin ferrochelatase B [Source:NCBI gene (formerly Entrezgene);Acc:841439]	841439	AT1G50170; AT1G50170.1	SIRB	ath:AT1G50170; Q84JH7; Q8L8S7; Q9SX37	High	High	Master Protein	0.00017	0.00011	8.005	16	2	3	2	225	24.9	8.19	3.22	2		0	High	1
AT1G50200.2	S-nitrosylation [C224(100); C240(100); C436(100); C765(100); C801(100); C947(100)]	pep chromosome:TAIR10:1:18591194:18598479:-1 gene:AT1G50200 transcript:AT1G50200.2 gene_biotype:protein_coding transcript_biotype:protein_coding gene_symbol:ALATS description:Alanyl-tRNA synthetase [Source:NCBI gene (formerly Entrezgene);Acc:841442]	841442	AT1G50200; AT1G50200.2	ALATS	F4I4Z2	High	High	Master Protein	0	0	191.952	35	26	110	26	1011	111.3	6.46	270.07	26		0	High	1
AT1G50240.3	Phospho [S323(100)]	pep chromosome:TAIR10:1:18606519:18614477:1 gene:AT1G50240 transcript:AT1G50240.3 gene_biotype:protein_coding transcript_biotype:protein_coding gene_symbol:FU description:kinase family with ARM repeat domain-containing protein [Source:NCBI gene (formerly Entrezgene);Acc:841446]	841446	AT1G50240; AT1G50240.3	TIO	ath:AT1G50240; Q2QAV0; Q2QB51; Q9SX42	High	High	Master Protein	0	0	10.085	3	2	3	2	1322	145.3	7.42	8.82	2		0	High	1
AT1G50250.1	S-nitrosylation [C298(100); C326(100); C356(100)]	pep chromosome:TAIR10:1:18614201:18617155:-1 gene:AT1G50250 transcript:AT1G50250.1 gene_biotype:protein_coding transcript_biotype:protein_coding gene_symbol:FTSH1 description:FTSH protease 1 [Source:NCBI gene (formerly Entrezgene);Acc:841447]	841447	AT1G50250; AT1G50250.1	FTSH1	ath:AT1G50250; O04172; Q39102; Q9SX43	High	High	Master Protein	0	0	223.604	50	28	189	9	716	76.7	5.83	599.51	28		0	High	1
AT1G50360.1	Phospho [T14(100); S1010(100)]	pep chromosome:TAIR10:1:18649706:18657400:1 gene:AT1G50360 transcript:AT1G50360.1 gene_biotype:protein_coding transcript_biotype:protein_coding gene_symbol:VIIIA description:P-loop containing nucleoside triphosphate hydrolases superfamily protein [Source:NCBI gene (formerly Entrezgene);Acc:841458]	841458	AT1G50360; AT1G50360.1	VIII-A	ath:AT1G50360; F4I507; Q56ZX3; Q9SX51	High	High	Master Protein	0	0	10.259	2	3	12	1	1153	129.9	8.35	26.63	3		0	High	1
AT1G50370.1	S-nitrosylation [C25(100); C126(100); C231(100); C263(100)]; Acetyl [N-Term]	pep chromosome:TAIR10:1:18658508:18662052:1 gene:AT1G50370 transcript:AT1G50370.1 gene_biotype:protein_coding transcript_biotype:protein_coding gene_symbol:FYPP1 description:Calcineurin-like metallo-phosphoesterase superfamily protein [Source:NCBI gene (formerly Entrezgene);Acc:841459]	841459	AT1G50370; AT1G50370.1	FYPP1	ath:AT1G50370; Q0WWV2; Q9SX52	High	High	Master Protein	0	0	70.058	32	8	25	1	303	34.8	5.07	61.24	8		0	High	1
AT1G50380.2	S-nitrosylation [C298(100); C382(100); C604(100)]	pep chromosome:TAIR10:1:18662266:18666515:1 gene:AT1G50380 transcript:AT1G50380.2 gene_biotype:protein_coding transcript_biotype:protein_coding gene_symbol:AT1G50380 description:Prolyl oligopeptidase family protein [Source:NCBI gene (formerly Entrezgene);Acc:841460]	841460	AT1G50380; AT1G50380.2		A0A1P8ATN7; A0A8T2HAY7; ath:AT1G50380	High	High	Master Protein	0	0	103.504	30	14	32	14	776	88.1	6.44	73.65	14		0	High	1
AT1G50430.1	S-nitrosylation [C198(100)]; Phospho [S333(100)]	pep chromosome:TAIR10:1:18681932:18685652:-1 gene:AT1G50430 transcript:AT1G50430.1 gene_biotype:protein_coding transcript_biotype:protein_coding gene_symbol:DWF5 description:Ergosterol biosynthesis ERG4/ERG24 family [Source:NCBI gene (formerly Entrezgene);Acc:841465]	841465	AT1G50430; AT1G50430.1	DWF5	ath:AT1G50430; Q38930; Q9LDU6	High	High	Master Protein	0	0	10.106	9	4	5	3	432	49.6	8.35	3.31	4		0	High	1
AT1G50450.1	S-nitrosylation [C62(100); C124(100)]	pep chromosome:TAIR10:1:18687785:18690503:-1 gene:AT1G50450 transcript:AT1G50450.1 gene_biotype:protein_coding transcript_biotype:protein_coding gene_symbol:AT1G50450 description:Saccharopine dehydrogenase [Source:NCBI gene (formerly Entrezgene);Acc:841467]	841467	AT1G50450; AT1G50450.1		ath:AT1G50450; Q94BZ0	High	High	Master Protein	0	0	23.644	11	4	10	4	428	46.5	8.09	27.08	4		0	High	1
AT1G50460.1	S-nitrosylation [C396(100)]	pep chromosome:TAIR10:1:18693644:18697706:1 gene:AT1G50460 transcript:AT1G50460.1 gene_biotype:protein_coding transcript_biotype:protein_coding gene_symbol:HKL1 description:hexokinase-like 1 [Source:NCBI gene (formerly Entrezgene);Acc:841468]	841468	AT1G50460; AT1G50460.1	HXK3	ath:AT1G50460; Q9LPS1	High	High	Master Protein	0	0	15.52	8	3	4	3	498	54.6	5.8	10.2	3		0	High	1
AT1G50480.1	S-nitrosylation [C92(100); C106(100); C393(100); C484(100); C505(100); C562(100)]; Phospho [S12(100)]	pep chromosome:TAIR10:1:18701882:18704938:1 gene:AT1G50480 transcript:AT1G50480.1 gene_biotype:protein_coding transcript_biotype:protein_coding gene_symbol:THFS description:10-formyltetrahydrofolate synthetase [Source:NCBI gene (formerly Entrezgene);Acc:841470]	841470	AT1G50480; AT1G50480.1	THFS	ath:AT1G50480; Q9SPK5	High	High	Master Protein	0	0	138.997	47	20	85	20	634	67.8	6.71	173.6	20		0	High	1
AT1G50500.2	S-nitrosylation [C241(100)]	pep chromosome:TAIR10:1:18707990:18715935:-1 gene:AT1G50500 transcript:AT1G50500.2 gene_biotype:protein_coding transcript_biotype:protein_coding gene_symbol:HIT1 description:Membrane trafficking VPS53 family protein [Source:NCBI gene (formerly Entrezgene);Acc:841472]		AT1G50500.2			High	High	Master Protein	0	0	43.614	16	8	20	8	847	94.6	6.39	68.69	8		0	High	1
AT1G50520.1	S-nitrosylation [C505(100)]	pep chromosome:TAIR10:1:18719378:18721219:1 gene:AT1G50520 transcript:AT1G50520.1 gene_biotype:protein_coding transcript_biotype:protein_coding gene_symbol:CYP705A27 description:cytochrome P450, family 705, subfamily A, polypeptide 27 [Source:NCBI gene (formerly Entrezgene);Acc:841474]	841474	AT1G50520; AT1G50520.1	CYP705A27	ath:AT1G50520; F4I6I6	High	High	Master Protein	0.00029	0.00027	4.935	5	2	6	2	533	60.5	6.64	4.79	2		0	High	1
AT1G50570.1	Phospho [T372(100)]; S-nitrosylation [C55(100); C204(100)]	pep chromosome:TAIR10:1:18726235:18728369:-1 gene:AT1G50570 transcript:AT1G50570.1 gene_biotype:protein_coding transcript_biotype:protein_coding gene_symbol:AT1G50570 description:Calcium-dependent lipid-binding (CaLB domain) family protein [Source:NCBI gene (formerly Entrezgene);Acc:841478]	841478	AT1G50570; AT1G50570.1		ath:AT1G50570; Q9LPS7	High	High	Master Protein	0	0	62.533	18	5	45	4	388	42.1	4.58	155.23	5		0	High	1
AT1G50600.2	Phospho [S133(98.9); S140; S143(93.6); S160(100)]; S-nitrosylation [C238(100); C517(100)]	pep chromosome:TAIR10:1:18737063:18739649:-1 gene:AT1G50600 transcript:AT1G50600.2 gene_biotype:protein_coding transcript_biotype:protein_coding gene_symbol:SCL5 description:scarecrow-like 5 [Source:NCBI gene (formerly Entrezgene);Acc:841482]	841482	AT1G50600; AT1G50600.2	SCL5	A0A1P8AW90	High	High	Master Protein	0	0	44.747	26	8	36	8	601	67.1	6.32	41.93	8		0	High	1
AT1G50620.1	Phospho [S282(98.2); S579(96.8)]	pep chromosome:TAIR10:1:18748241:18751338:1 gene:AT1G50620 transcript:AT1G50620.1 gene_biotype:protein_coding transcript_biotype:protein_coding gene_symbol:AT1G50620 description:RING/FYVE/PHD zinc finger superfamily protein [Source:NCBI gene (formerly Entrezgene);Acc:841484]	841484	AT1G50620; AT1G50620.1		ath:AT1G50620; Q9C6P8	High	High	Master Protein	0	0	14.66	11	3	8	3	629	68.3	5.35	8.27	3		0	High	1
AT1G50630.1	Phospho [S31(100)]; Met-loss+Acetyl [N-Term]	pep chromosome:TAIR10:1:18751456:18753941:-1 gene:AT1G50630 transcript:AT1G50630.1 gene_biotype:protein_coding transcript_biotype:protein_coding gene_symbol:AT1G50630 description:extracellular ligand-gated ion channel protein (DUF3537) [Source:NCBI gene (formerly Entrezgene);Acc:841485]	841485	AT1G50630; AT1G50630.1		Q9LPT3	High	High	Master Protein	0.00032	0.0003	6.784	8	2	2	2	453	51.6	6.67	2.82	2		0	High	1
AT1G50660.1	Phospho [S494(99.3)]	pep chromosome:TAIR10:1:18770937:18774759:1 gene:AT1G50660 transcript:AT1G50660.1 gene_biotype:protein_coding transcript_biotype:protein_coding gene_symbol:AT1G50660 description:actin cytoskeleton-regulatory complex pan-like protein [Source:NCBI gene (formerly Entrezgene);Acc:841488]	841488	AT1G50660; AT1G50660.1	F11F12.2	ath:AT1G50660; Q9LPT5	High	High	Master Protein	0.00406	0.00494	1.789	2	1	3	1	725	82.1	8.47	0	1		0	High	1
AT1G50670.3	S-nitrosylation [C16(100); C99(100)]	pep chromosome:TAIR10:1:18774846:18777030:-1 gene:AT1G50670 transcript:AT1G50670.3 gene_biotype:protein_coding transcript_biotype:protein_coding gene_symbol:AT1G50670 description:OTU-like cysteine protease family protein [Source:NCBI gene (formerly Entrezgene);Acc:841489]	841489	AT1G50670; AT1G50670.3	OTU2	A0A178W4L6; ath:AT1G50670; Q9LPT6	High	High	Master Protein	0	0	18.264	34	5	5	5	208	23.4	5.11	8.27	5		0	High	1
AT1G50700.2	Phospho [S56(100); S237(100)]	pep chromosome:TAIR10:1:18781859:18784385:1 gene:AT1G50700 transcript:AT1G50700.2 gene_biotype:protein_coding transcript_biotype:protein_coding gene_symbol:CPK33 description:calcium-dependent protein kinase 33 [Source:NCBI gene (formerly Entrezgene);Acc:841492]	841492	AT1G50700; AT1G50700.2	CPK33	A0A1P8ANC2	High	High	Master Protein	0	0	28.334	15	6	14	1	547	61.6	6.51	28.12	6		0	High	1
AT1G50730.1	Phospho [T24(99)]	pep chromosome:TAIR10:1:18795210:18802189:1 gene:AT1G50730 transcript:AT1G50730.1 gene_biotype:protein_coding transcript_biotype:protein_coding gene_symbol:AT1G50730 description:uncharacterized protein [Source:NCBI gene (formerly Entrezgene);Acc:841495]	841495	AT1G50730; AT1G50730.1		F4I6L0	High	High	Master Protein	0.0003	0.00028	5.869	3	2	2	2	923	103.9	5.49	1.87	2		0	High	1
AT1G50920.1	S-nitrosylation [C386(100)]; Phospho [S604(100)]	pep chromosome:TAIR10:1:18870059:18872968:1 gene:AT1G50920 transcript:AT1G50920.1 gene_biotype:protein_coding transcript_biotype:protein_coding gene_symbol:AT1G50920 description:Nucleolar GTP-binding protein [Source:NCBI gene (formerly Entrezgene);Acc:841514]	841514	AT1G50920; AT1G50920.1		ath:AT1G50920; Q9C6I8	High	High	Master Protein	0	0	40.544	22	9	13	9	671	76.8	9.6	22.84	9		0	High	1
AT1G51140.1	Phospho [S52(98.8); T199(100); S213(100); S234(100); S259(100); S284(100); S290(100)]	pep chromosome:TAIR10:1:18943447:18945812:-1 gene:AT1G51140 transcript:AT1G51140.1 gene_biotype:protein_coding transcript_biotype:protein_coding gene_symbol:FBH3 description:basic helix-loop-helix (bHLH) DNA-binding superfamily protein [Source:NCBI gene (formerly Entrezgene);Acc:841537]	841537	AT1G51140; AT1G51140.1	BHLH122	ath:AT1G51140; Q9C690	High	High	Master Protein	0	0	59.696	45	9	40	9	379	41.7	6.92	103.18	9		0	High	1
AT1G51160.2	Phospho [S147(99.6); S150(100)]	pep chromosome:TAIR10:1:18949532:18951891:1 gene:AT1G51160 transcript:AT1G51160.2 gene_biotype:protein_coding transcript_biotype:protein_coding gene_symbol:AT1G51160 description:SNARE-like superfamily protein [Source:NCBI gene (formerly Entrezgene);Acc:841539]	841539	AT1G51160; AT1G51160.2	ATBET5	A0A178W178; ath:AT1G51160; Q9SYB8	High	High	Master Protein	0	0	10.898	24	3	7	3	169	19	9.14	10.6	3		0	High	1
AT1G51500.1	Phospho [S295(100); S661(100); S666(100); S677(99.7)]; S-nitrosylation [C280(100)]	pep chromosome:TAIR10:1:19097712:19101265:-1 gene:AT1G51500 transcript:AT1G51500.1 gene_biotype:protein_coding transcript_biotype:protein_coding gene_symbol:ABCG12 description:ABC-2 type transporter family protein [Source:NCBI gene (formerly Entrezgene);Acc:841575]	841575	AT1G51500; AT1G51500.1	ABCG12	ath:AT1G51500; Q9C8K2	High	High	Master Protein	0	0	44.428	14	9	60	7	687	76.4	9.25	130.26	9		0	High	1
AT1G51510.1	Met-loss+Acetyl [N-Term]; Phospho [S32(100)]; Acetyl [N-Term]	pep chromosome:TAIR10:1:19102791:19104933:-1 gene:AT1G51510 transcript:AT1G51510.1 gene_biotype:protein_coding transcript_biotype:protein_coding gene_symbol:Y14 description:RNA-binding (RRM/RBD/RNP motifs) family protein [Source:NCBI gene (formerly Entrezgene);Acc:841576]	841576	AT1G51510; AT1G51510.1	Y14	ath:AT1G51510; F4I9J7; Q8LG23; Q94AZ6; Q9C8K3	High	High	Master Protein	0	0	32.694	50	7	15	7	202	22.4	5.3	29.13	7		0	High	1
AT1G51570.1	S-nitrosylation [C60(100); C332(100)]	pep chromosome:TAIR10:1:19122161:19125375:-1 gene:AT1G51570 transcript:AT1G51570.1 gene_biotype:protein_coding transcript_biotype:protein_coding gene_symbol:AT1G51570 description:Calcium-dependent lipid-binding (CaLB domain) plant phosphoribosyltransferase family protein [Source:NCBI gene (formerly Entrezgene);Acc:841582]	841582	AT1G51570; AT1G51570.1	FTIP4	ath:AT1G51570; Q93VL4; Q9C8H3	High	High	Master Protein	0	0	26.416	10	5	8	3	776	89.1	9.03	18.9	5		0	High	1
AT1G51580.1	Phospho [S472(98.5); Y476(97.8); S478(100)]	pep chromosome:TAIR10:1:19125583:19128161:1 gene:AT1G51580 transcript:AT1G51580.1 gene_biotype:protein_coding transcript_biotype:protein_coding gene_symbol:AT1G51580 description:RNA-binding KH domain-containing protein [Source:NCBI gene (formerly Entrezgene);Acc:841583]	841583	AT1G51580; AT1G51580.1		A0A178WDD2; ath:AT1G51580	High	High	Master Protein	0	0	20.042	9	3	8	3	621	67.1	6.14	23.19	3		0	High	1
AT1G51600.2	Phospho [S125(100); S134(100)]	pep chromosome:TAIR10:1:19132455:19135583:1 gene:AT1G51600 transcript:AT1G51600.2 gene_biotype:protein_coding transcript_biotype:protein_coding gene_symbol:ZML2 description:ZIM-LIKE 2 [Source:NCBI gene (formerly Entrezgene);Acc:841585]	841585	AT1G51600; AT1G51600.2	GATA28	ath:AT1G51600; Q8H1G0; Q94AN8; Q9C541	High	High	Master Protein	0	0	14.31	15	4	18	4	302	33.1	7.18	17.15	4		0	High	1
AT1G51680.1	Met-loss [N-Term]; S-nitrosylation [C410(100)]	pep chromosome:TAIR10:1:19158746:19161737:-1 gene:AT1G51680 transcript:AT1G51680.1 gene_biotype:protein_coding transcript_biotype:protein_coding gene_symbol:4CL1 description:4-coumarate:CoA ligase 1 [Source:NCBI gene (formerly Entrezgene);Acc:841593]	841593	AT1G51680; AT1G51680.1	4CL1	ath:AT1G51680; Q42524; Q8RY63	High	High	Master Protein	0	0	39.5	23	9	12	9	561	61	5.43	26.54	9		0	High	1
AT1G51690.3	Phospho [S550(100)]	pep chromosome:TAIR10:1:19164075:19170449:1 gene:AT1G51690 transcript:AT1G51690.3 gene_biotype:protein_coding transcript_biotype:protein_coding gene_symbol:B ALPHA description:protein phosphatase 2A 55 kDa regulatory subunit B alpha isoform [Source:NCBI gene (formerly Entrezgene);Acc:841594]	841594	AT1G51690; AT1G51690.3	B	F4I9M3	High	High	Master Protein	0	0	57.965	22	10	29	9	603	67.5	5.77	67.51	10		0	High	1
AT1G51710.1	S-nitrosylation [C239(100)]	pep chromosome:TAIR10:1:19175609:19180195:-1 gene:AT1G51710 transcript:AT1G51710.1 gene_biotype:protein_coding transcript_biotype:protein_coding gene_symbol:UBP6 description:ubiquitin-specific protease 6 [Source:NCBI gene (formerly Entrezgene);Acc:841596]	841596	AT1G51710; AT1G51710.1	UBP6	ath:AT1G51710; Q56ZE7; Q949Y0; Q9C8H9; Q9FPT4	High	High	Master Protein	0	0	76.389	32	11	41	10	482	53.7	6.2	71.95	11		0	High	1
AT1G51790.2	Phospho [T557(100); S589(99.6)]	pep chromosome:TAIR10:1:19206615:19210915:-1 gene:AT1G51790 transcript:AT1G51790.2 gene_biotype:protein_coding transcript_biotype:protein_coding gene_symbol:AT1G51790 description:Leucine-rich repeat protein kinase family protein [Source:NCBI gene (formerly Entrezgene);Acc:841605]	841605	AT1G51790; AT1G51790.2		A0A178WLG7; A0A1P8AS57; A0A384KCH0	High	High	Master Protein	0.00055	0.0005	4.05	3	2	4	2	934	103.5	6.51	0	2		0	High	1
AT1G51800.1	Phospho [S65(100); T555(99.3); S561(100)]	pep chromosome:TAIR10:1:19214072:19218053:1 gene:AT1G51800 transcript:AT1G51800.1 gene_biotype:protein_coding transcript_biotype:protein_coding gene_symbol:IOS1 description:Leucine-rich repeat protein kinase family protein [Source:NCBI gene (formerly Entrezgene);Acc:841606]	841606	AT1G51800; AT1G51800.1	IOS1	ath:AT1G51800; Q7FL10; Q9C8I6	High	High	Master Protein	0	0	11.91	7	4	21	4	894	99.6	6.18	34.23	4		0	High	1
AT1G51805.1	Phospho [S552(100)]; S-nitrosylation [C849(100)]	pep chromosome:TAIR10:1:19220236:19225797:-1 gene:AT1G51805 transcript:AT1G51805.1 gene_biotype:protein_coding transcript_biotype:protein_coding gene_symbol:AT1G51805 description:Leucine-rich repeat protein kinase family protein [Source:NCBI gene (formerly Entrezgene);Acc:841607]	841607	AT1G51805; AT1G51805.1	SIF3	F4IB63	High	High	Master Protein	0	0	31.461	11	6	74	6	884	98	5.6	134.62	6		0	High	1
AT1G51850.2	Phospho [S553(100); S727(95.8)]	pep chromosome:TAIR10:1:19252811:19256927:-1 gene:AT1G51850 transcript:AT1G51850.2 gene_biotype:protein_coding transcript_biotype:protein_coding gene_symbol:AT1G51850 description:Leucine-rich repeat protein kinase family protein [Source:NCBI gene (formerly Entrezgene);Acc:841612]	841612	AT1G51850; AT1G51850.2	SIF2	A0A1P8AVQ6; ath:AT1G51850	High	High	Master Protein	0	0	11.457	7	3	19	3	885	98.3	6.27	12.43	3		0	High	1
AT1G51890.2	Phospho [S886(100)]	pep chromosome:TAIR10:1:19274633:19278798:-1 gene:AT1G51890 transcript:AT1G51890.2 gene_biotype:protein_coding transcript_biotype:protein_coding gene_symbol:AT1G51890 description:Leucine-rich repeat protein kinase family protein [Source:NCBI gene (formerly Entrezgene);Acc:841616]	841616	AT1G51890; AT1G51890.2		A0A2H1ZED2	High	High	Master Protein	0.00032	0.0003	6.833	2	1	2	1	898	100.9	6.67	8.04	1		0	High	1
AT1G51940.1	Phospho [S498(99.2)]	pep chromosome:TAIR10:1:19295820:19299169:-1 gene:AT1G51940 transcript:AT1G51940.1 gene_biotype:protein_coding transcript_biotype:protein_coding gene_symbol:LYK3 description:protein kinase family protein / peptidoglycan-binding LysM domain-containing protein [Source:NCBI gene (formerly Entrezgene);Acc:841622]	841622	AT1G51940; AT1G51940.1	LYK3	ath:AT1G51940; F4IB81; Q9FZA7	High	High	Master Protein	0.0003	0.00028	6.027	5	1	3	1	651	71.4	6.33	4.13	1		0	High	1
AT1G51980.1	S-nitrosylation [C107(100)]	pep chromosome:TAIR10:1:19323055:19326918:-1 gene:AT1G51980 transcript:AT1G51980.1 gene_biotype:protein_coding transcript_biotype:protein_coding gene_symbol:AT1G51980 description:Insulinase (Peptidase family M16) protein [Source:NCBI gene (formerly Entrezgene);Acc:841627]	841627	AT1G51980; AT1G51980.1	MPPalpha1	ath:AT1G51980; Q0WW81; Q8L9K3; Q9ZU25	High	High	Master Protein	0	0	115.059	55	20	74	12	503	54.4	6.33	161.96	20		0	High	1
AT1G52030.2	Phospho [S503(100)]	pep chromosome:TAIR10:1:19345940:19348951:-1 gene:AT1G52030 transcript:AT1G52030.2 gene_biotype:protein_coding transcript_biotype:protein_coding gene_symbol:MBP2 description:myrosinase-binding protein 2 [Source:NCBI gene (formerly Entrezgene);Acc:841632]	841632	AT1G52030; AT1G52030.2	F-ATMBP	ath:AT1G52030; O23831; Q56Z10; Q9SAV1; Q9SSV0; Q9SXH0	High	High	Master Protein	0	0	16.659	7	3	10	2	642	68.8	6.79	23.07	3		0	High	1
AT1G52040.1	Phospho [S323(100)]	pep chromosome:TAIR10:1:19350314:19352791:-1 gene:AT1G52040 transcript:AT1G52040.1 gene_biotype:protein_coding transcript_biotype:protein_coding gene_symbol:MBP1 description:myrosinase-binding protein 1 [Source:NCBI gene (formerly Entrezgene);Acc:841633]	841633	AT1G52040; AT1G52040.1	MBP1	ath:AT1G52040; Q94AD4; Q9SAV0	High	High	Master Protein	0	0	42.501	24	7	21	6	462	50.1	5.6	51.84	7		0	High	1
AT1G52190.1	Phospho [S601(100)]	pep chromosome:TAIR10:1:19434480:19439031:1 gene:AT1G52190 transcript:AT1G52190.1 gene_biotype:protein_coding transcript_biotype:protein_coding gene_symbol:AT1G52190 description:Major facilitator superfamily protein [Source:NCBI gene (formerly Entrezgene);Acc:841649]	841649	AT1G52190; AT1G52190.1	NPF1.2	ath:AT1G52190; Q8LFV0; Q93Z23; Q9M817	High	High	Master Protein	0	0	12.124	6	3	9	3	607	66.9	8.82	21.28	3		0	High	1
AT1G52200.1	Phospho [T23(100)]; Met-loss [N-Term]	pep chromosome:TAIR10:1:19441636:19443624:-1 gene:AT1G52200 transcript:AT1G52200.1 gene_biotype:protein_coding transcript_biotype:protein_coding gene_symbol:AT1G52200 description:PLAC8 family protein [Source:NCBI gene (formerly Entrezgene);Acc:841650]	841650	AT1G52200; AT1G52200.1	PCR8	ath:AT1G52200; Q8LE32; Q9M815	High	High	Master Protein	0	0	19.916	33	4	31	4	190	21.2	5.95	49.29	4		0	High	1
AT1G52220.1	Phospho [S57(100)]	pep chromosome:TAIR10:1:19453480:19454765:-1 gene:AT1G52220 transcript:AT1G52220.1 gene_biotype:protein_coding transcript_biotype:protein_coding gene_symbol:AT1G52220 description:CURVATURE THYLAKOID protein [Source:NCBI gene (formerly Entrezgene);Acc:841652]	841652	AT1G52220; AT1G52220.1	CURT1C	A8MRU7; ath:AT1G52220; F4ICU6; Q8LDB5; Q9M812	High	High	Master Protein	0	0	37.212	24	3	11	3	156	16.9	9.04	48.22	3		0	High	1
AT1G52230.1	Phospho [S80(100)]	pep chromosome:TAIR10:1:19454798:19455668:1 gene:AT1G52230 transcript:AT1G52230.1 gene_biotype:protein_coding transcript_biotype:protein_coding gene_symbol:PSAH2 description:photosystem I subunit H2 [Source:NCBI gene (formerly Entrezgene);Acc:841653]	841653	AT1G52230; AT1G52230.1	PSAH2	ath:AT1G52230; Q9SUI6	High	High	Master Protein	0	0	17.175	30	2	19	2	145	15.3	9.91	48.41	2		0	High	1
AT1G52280.1	S-nitrosylation [C146(100)]	pep chromosome:TAIR10:1:19467815:19469586:-1 gene:AT1G52280 transcript:AT1G52280.1 gene_biotype:protein_coding transcript_biotype:protein_coding gene_symbol:RABG3d description:RAB GTPase homolog G3D [Source:NCBI gene (formerly Entrezgene);Acc:841658]	841658	AT1G52280; AT1G52280.1	RABG3D	ath:AT1G52280; Q9C820	High	High	Master Protein	0	0	35.321	39	6	15	2	206	23.1	5.33	56.41	6		0	High	1
AT1G52290.1	Phospho [S108(95.5)]	pep chromosome:TAIR10:1:19469820:19472582:-1 gene:AT1G52290 transcript:AT1G52290.1 gene_biotype:protein_coding transcript_biotype:protein_coding gene_symbol:PERK15 description:Protein kinase superfamily protein [Source:NCBI gene (formerly Entrezgene);Acc:841659]	841659	AT1G52290; AT1G52290.1	PERK15	ath:AT1G52290; Q9C821	High	High	Master Protein	0	0	9.293	6	2	5	2	509	55.6	6.28	5.57	2		0	High	1
AT1G52315.1	Phospho [S186(100); S266(99.5); S325(99.6)]	pep chromosome:TAIR10:1:19481046:19482863:1 gene:AT1G52315 transcript:AT1G52315.1 gene_biotype:protein_coding transcript_biotype:protein_coding gene_symbol:AT1G52315 description:Regulator of Vps4 activity in the MVB pathway protein [Source:NCBI gene (formerly Entrezgene);Acc:2745821]	2745821	AT1G52315; AT1G52315.1	ISTL9	F4ICV8	High	High	Master Protein	0	0	10.281	11	3	3	3	347	40	9.16	5.98	3		0	High	1
AT1G52360.2	S-nitrosylation [C234(100); C396(100); C786(100)]	pep chromosome:TAIR10:1:19499261:19505757:1 gene:AT1G52360 transcript:AT1G52360.2 gene_biotype:protein_coding transcript_biotype:protein_coding gene_symbol:AT1G52360 description:Coatomer, beta' subunit [Source:NCBI gene (formerly Entrezgene);Acc:841666]	841666	AT1G52360; AT1G52360.2		F4ICX0	High	High	Master Protein	0	0	51.424	16	10	30	3	970	109.7	4.96	90.73	10		0	High	1
AT1G52380.3	Phospho [S114(100); T430(100); S434(100); T440(98.7)]; S-nitrosylation [C377(100)]; Met-loss+Acetyl [N-Term]	pep chromosome:TAIR10:1:19508952:19511641:1 gene:AT1G52380 transcript:AT1G52380.3 gene_biotype:protein_coding transcript_biotype:protein_coding gene_symbol:AT1G52380 description:NUP50 (Nucleoporin 50 kDa) protein [Source:NCBI gene (formerly Entrezgene);Acc:841668]	841668	AT1G52380; AT1G52380.3	NUP50A	ath:AT1G52380; Q8L6Y2; Q9C829	High	High	Master Protein	0	0	69.014	32	12	53	12	440	46.6	4.92	65.18	12		0	High	1
AT1G52400.3	S-nitrosylation [C84(100); C226(100); C461(100)]	pep chromosome:TAIR10:1:19515143:19518411:1 gene:AT1G52400 transcript:AT1G52400.3 gene_biotype:protein_coding transcript_biotype:protein_coding gene_symbol:BGLU18 description:beta glucosidase 18 [Source:NCBI gene (formerly Entrezgene);Acc:841670]	841670	AT1G52400; AT1G52400.3	BGLU18	ath:AT1G52400; F4ICX8; Q56WI9; Q8H169; Q8H7A3; Q93V63; Q9FNZ3; Q9SE50	High	High	Master Protein	0	0	164.482	44	19	276	18	528	60.4	7.21	712.89	19		0	High	1
AT1G52510.1	S-nitrosylation [C155(100); C256(100)]	pep chromosome:TAIR10:1:19561510:19565272:-1 gene:AT1G52510 transcript:AT1G52510.1 gene_biotype:protein_coding transcript_biotype:protein_coding gene_symbol:AT1G52510 description:alpha/beta-Hydrolases superfamily protein [Source:NCBI gene (formerly Entrezgene);Acc:841682]	841682	AT1G52510; AT1G52510.1		A0A178W824	High	High	Master Protein	0	0	60.8	33	7	38	7	380	41.8	7.05	127.27	7		0	High	1
AT1G52540.1	S-nitrosylation [C212(100)]	pep chromosome:TAIR10:1:19570058:19572204:-1 gene:AT1G52540 transcript:AT1G52540.1 gene_biotype:protein_coding transcript_biotype:protein_coding gene_symbol:AT1G52540 description:Protein kinase superfamily protein [Source:NCBI gene (formerly Entrezgene);Acc:841685]	841685	AT1G52540; AT1G52540.1		Q8LDB7	High	High	Master Protein	0	0	19.363	20	4	6	3	350	39.8	6.01	14.75	4		0	High	1
AT1G52670.1	S-nitrosylation [C211(100)]	pep chromosome:TAIR10:1:19614931:19617611:-1 gene:AT1G52670 transcript:AT1G52670.1 gene_biotype:protein_coding transcript_biotype:protein_coding gene_symbol:AT1G52670 description:Single hybrid motif superfamily protein [Source:NCBI gene (formerly Entrezgene);Acc:841699]	841699	AT1G52670; AT1G52670.1	BLP1	ath:AT1G52670; Q8VZ68	High	High	Master Protein	0	0	39.135	53	6	14	6	274	29.6	8.38	35.6	6		0	High	1
AT1G52730.1	S-nitrosylation [C68(100); C228(100)]	pep chromosome:TAIR10:1:19642452:19645211:1 gene:AT1G52730 transcript:AT1G52730.1 gene_biotype:protein_coding transcript_biotype:protein_coding gene_symbol:AT1G52730 description:Transducin/WD40 repeat-like superfamily protein [Source:NCBI gene (formerly Entrezgene);Acc:841706]	841706	AT1G52730; AT1G52730.1		Q9SSS7	High	High	Master Protein	0	0	27.073	18	4	9	1	343	37.7	6.32	21.32	4		0	High	1
AT1G52760.1	S-nitrosylation [C272(100)]	pep chromosome:TAIR10:1:19651172:19652825:1 gene:AT1G52760 transcript:AT1G52760.1 gene_biotype:protein_coding transcript_biotype:protein_coding gene_symbol:LysoPL2 description:lysophospholipase 2 [Source:NCBI gene (formerly Entrezgene);Acc:841709]	841709	AT1G52760; AT1G52760.1	CSE	ath:AT1G52760; Q9C942	High	High	Master Protein	0	0	26.675	17	4	11	4	332	37	6.55	21.49	4		0	High	1
AT1G52780.1	S-nitrosylation [C471(100)]; Phospho [S1041(100)]	pep chromosome:TAIR10:1:19658614:19662186:1 gene:AT1G52780 transcript:AT1G52780.1 gene_biotype:protein_coding transcript_biotype:protein_coding gene_symbol:AT1G52780 description:PII, uridylyltransferase (DUF2921) [Source:NCBI gene (formerly Entrezgene);Acc:841711]	841711	AT1G52780; AT1G52780.1		ath:AT1G52780; F4IEK8	High	High	Master Protein	0	0	31.652	9	6	22	6	1059	119.9	7.33	29.05	6		0	High	1
AT1G52930.1	S-nitrosylation [C63(100)]	pep chromosome:TAIR10:1:19711179:19713308:1 gene:AT1G52930 transcript:AT1G52930.1 gene_biotype:protein_coding transcript_biotype:protein_coding gene_symbol:AT1G52930 description:Ribosomal RNA processing Brix domain protein [Source:NCBI gene (formerly Entrezgene);Acc:841726]	841726	AT1G52930; AT1G52930.1	BRIX1-2	ath:AT1G52930; Q9C928	High	High	Master Protein	0	0	20.795	13	3	9	1	320	36.7	9.67	16.24	3		0	High	1
AT1G53050.2	Phospho [S65(100); S68(100); S90(100); S635(100)]	pep chromosome:TAIR10:1:19772021:19775817:1 gene:AT1G53050 transcript:AT1G53050.2 gene_biotype:protein_coding transcript_biotype:protein_coding gene_symbol:AT1G53050 description:Protein kinase superfamily protein [Source:NCBI gene (formerly Entrezgene);Acc:841739]	841739	AT1G53050; AT1G53050.2		A0A384L6A6; ath:AT1G53050	High	High	Master Protein	0	0	45.96	17	8	18	8	694	77.5	9.58	38.92	8		0	High	1
AT1G53165.1	Phospho [S420(97.3); S547(100); S654(99.6)]	pep chromosome:TAIR10:1:19813790:19819564:1 gene:AT1G53165 transcript:AT1G53165.1 gene_biotype:protein_coding transcript_biotype:protein_coding gene_symbol:ATMAP4K ALPHA1 description:Protein kinase superfamily protein [Source:NCBI gene (formerly Entrezgene);Acc:841750]	841750	AT1G53165; AT1G53165.1	ATMAP4K	F4HPS0	High	High	Master Protein	0	0	14.354	12	4	11	4	680	75.4	7.03	20.37	4		0	High	1
AT1G53210.1	Phospho [S381(100); T389(100); T400(100)]	pep chromosome:TAIR10:1:19844450:19847856:1 gene:AT1G53210 transcript:AT1G53210.1 gene_biotype:protein_coding transcript_biotype:protein_coding gene_symbol:AT1G53210 description:sodium/calcium exchanger family protein / calcium-binding EF hand family protein [Source:NCBI gene (formerly Entrezgene);Acc:841755]	841755	AT1G53210; AT1G53210.1	NCL	ath:AT1G53210; Q67ZY8; Q8L636; Q9ASV9; Q9MAH9	High	High	Master Protein	0	0	91.263	19	12	84	12	585	63.4	5.34	265.08	12		0	High	1
AT1G53230.2	Phospho [S139(99)]	pep chromosome:TAIR10:1:19850260:19851435:-1 gene:AT1G53230 transcript:AT1G53230.2 gene_biotype:protein_coding transcript_biotype:protein_coding gene_symbol:TCP3 description:TEOSINTE BRANCHED 1, cycloidea and PCF transcription factor 3 [Source:NCBI gene (formerly Entrezgene);Acc:841756]	841756	AT1G53230; AT1G53230.2	TCP3	ath:AT1G53230; O81369; Q9MAH8	High	High	Master Protein	0.00127	0.00099	2.556	4	1	1	1	391	43	6.8	2.19	1		0	High	1
AT1G53240.1	S-nitrosylation [C130(100); C137(100); C267(100); C280(100)]; Phospho [S23(100)]	pep chromosome:TAIR10:1:19854615:19857146:-1 gene:AT1G53240 transcript:AT1G53240.1 gene_biotype:protein_coding transcript_biotype:protein_coding gene_symbol:mMDH1 description:Lactate/malate dehydrogenase family protein [Source:NCBI gene (formerly Entrezgene);Acc:841757]	841757	AT1G53240; AT1G53240.1		ath:AT1G53240; Q8LBB9; Q9MAH7; Q9ZP06	High	High	Master Protein	0	0	97.89	60	13	98	7	341	35.8	8.35	204.46	13		0	High	1
AT1G53280.1	S-nitrosylation [C96(100); C174(100); C185(100); C384(100)]	pep chromosome:TAIR10:1:19864770:19867389:-1 gene:AT1G53280 transcript:AT1G53280.1 gene_biotype:protein_coding transcript_biotype:protein_coding gene_symbol:DJ1B description:Class I glutamine amidotransferase-like superfamily protein [Source:NCBI gene (formerly Entrezgene);Acc:841762]	841762	AT1G53280; AT1G53280.1	DJ1B	ath:AT1G53280; Q8LGH3; Q9MAH3	High	High	Master Protein	0	0	65.905	21	8	25	8	438	47	7.85	71.54	8		0	High	1
AT1G53300.1	Phospho [S42(100); S183(100)]	pep chromosome:TAIR10:1:19879405:19882895:1 gene:AT1G53300 transcript:AT1G53300.1 gene_biotype:protein_coding transcript_biotype:protein_coding gene_symbol:TTL1 description:tetratricopetide-repeat thioredoxin-like 1 [Source:NCBI gene (formerly Entrezgene);Acc:841764]	841764	AT1G53300; AT1G53300.1	TTL1	ath:AT1G53300; Q9MAH1	High	High	Master Protein	0	0	10.07	6	2	11	2	699	76.1	8.81	19.75	2		0	High	1
AT1G53310.2	Phospho [S11(100); S704(100); S762(100)]; S-nitrosylation [C192(100); C304(100); C683(100)]	pep chromosome:TAIR10:1:19883935:19888413:-1 gene:AT1G53310 transcript:AT1G53310.2 gene_biotype:protein_coding transcript_biotype:protein_coding gene_symbol:PPC1 description:phosphoenolpyruvate carboxylase 1 [Source:NCBI gene (formerly Entrezgene);Acc:841765]	841765	AT1G53310; AT1G53310.2	PPC1	ath:AT1G53310; Q546E4; Q9MAH0	High	High	Master Protein	0	0	204.108	41	35	145	14	967	110.2	6.06	386.93	35		0	High	1
AT1G53390.1	Phospho [S812(100)]	pep chromosome:TAIR10:1:19917994:19923920:1 gene:AT1G53390 transcript:AT1G53390.1 gene_biotype:protein_coding transcript_biotype:protein_coding gene_symbol:ABCG24 description:P-loop containing nucleoside triphosphate hydrolases superfamily protein [Source:NCBI gene (formerly Entrezgene);Acc:841775]	841775	AT1G53390; AT1G53390.1	ABCG24	ath:AT1G53390; Q0WU00; Q9MAG3	High	High	Master Protein	0	0	11.142	2	1	3	1	1109	122.8	9.14	10.26	1		0	High	1
AT1G53430.1	Phospho [S656(100); S975(99.7)]	pep chromosome:TAIR10:1:19934987:19941185:1 gene:AT1G53430 transcript:AT1G53430.1 gene_biotype:protein_coding transcript_biotype:protein_coding gene_symbol:AT1G53430 description:Leucine-rich repeat transmembrane protein kinase [Source:NCBI gene (formerly Entrezgene);Acc:841778]	841778	AT1G53430; AT1G53430.1		ath:AT1G53430; C0LGG8; F4HRH3; Q8H7G0; Q9LPF9	High	High	Master Protein	0	0	51.84	11	9	18	7	1038	114.9	5.81	38.96	9		0	High	1
AT1G53440.1	Phospho [S654(100); S826(99.6); S975(100)]	pep chromosome:TAIR10:1:19945869:19951562:1 gene:AT1G53440 transcript:AT1G53440.1 gene_biotype:protein_coding transcript_biotype:protein_coding gene_symbol:AT1G53440 description:Leucine-rich repeat transmembrane protein kinase [Source:NCBI gene (formerly Entrezgene);Acc:841779]	841779	AT1G53440; AT1G53440.1		ath:AT1G53440; C0LGG9; Q9LPG0	High	High	Master Protein	0	0	21.863	9	6	8	3	1035	114.8	6.99	7.94	6		0	High	1
AT1G53470.1	Phospho [S209(100)]	pep chromosome:TAIR10:1:19958380:19961827:1 gene:AT1G53470 transcript:AT1G53470.1 gene_biotype:protein_coding transcript_biotype:protein_coding gene_symbol:MSL4 description:mechanosensitive channel of small conductance-like 4 [Source:NCBI gene (formerly Entrezgene);Acc:841782]	841782	AT1G53470; AT1G53470.1	MSL4	ath:AT1G53470; Q9C8K9; Q9LPG3	High	High	Master Protein	0.00126	0.00099	2.544	3	2	3	2	881	100.4	8.5	0	2		0	High	1
AT1G53500.1	Phospho [T371(100)]; S-nitrosylation [C46(100); C120(100); C230(100); C532(100)]	pep chromosome:TAIR10:1:19966944:19969757:-1 gene:AT1G53500 transcript:AT1G53500.1 gene_biotype:protein_coding transcript_biotype:protein_coding gene_symbol:MUM4 description:NAD-dependent epimerase/dehydratase family protein [Source:NCBI gene (formerly Entrezgene);Acc:841785]	841785	AT1G53500; AT1G53500.1	RHM2	ath:AT1G53500; Q9LPG6	High	High	Master Protein	0	0	83.418	26	14	46	8	667	75.2	6.46	113.11	14		0	High	1
AT1G53510.1	S-nitrosylation [C201(100)]; Phospho [Y189(99.2)]	pep chromosome:TAIR10:1:19970334:19974393:-1 gene:AT1G53510 transcript:AT1G53510.1 gene_biotype:protein_coding transcript_biotype:protein_coding gene_symbol:MPK18 description:mitogen-activated protein kinase 18 [Source:NCBI gene (formerly Entrezgene);Acc:841786]	841786	AT1G53510; AT1G53510.1	MPK18	ath:AT1G53510; Q9C5C0; Q9LPG7	High	High	Master Protein	0	0	13.438	8	3	7	2	615	69.3	9.17	9.75	3		0	High	1
AT1G53570.1	Phospho [T39(99.6); S134(100); S139(100)]	pep chromosome:TAIR10:1:19987162:19991113:1 gene:AT1G53570 transcript:AT1G53570.1 gene_biotype:protein_coding transcript_biotype:protein_coding gene_symbol:MAP3KA description:mitogen-activated protein kinase kinase kinase 3 [Source:NCBI gene (formerly Entrezgene);Acc:841792]	841792	AT1G53570; AT1G53570.1	MAPKKK3	ath:AT1G53570; F4HRJ4; F4HRJ5; F4HRJ8; O82649; Q56ZS2; Q8W582; Q9LPH2; Q9ZRF7	High	High	Master Protein	0	0	24.381	12	6	22	6	609	66.4	9.25	26.72	6		0	High	1
AT1G53580.1	Phospho [S269(100)]; S-nitrosylation [C170(100)]	pep chromosome:TAIR10:1:19991271:19993458:-1 gene:AT1G53580 transcript:AT1G53580.1 gene_biotype:protein_coding transcript_biotype:protein_coding gene_symbol:GLY3 description:glyoxalase II 3 [Source:NCBI gene (formerly Entrezgene);Acc:841793]	841793	AT1G53580; AT1G53580.1	GLY3	ath:AT1G53580; Q93VR2; Q96332; Q9C8L4; Q9LPH3	High	High	Master Protein	0	0	68.505	54	9	35	9	294	32.3	7.01	73.69	9		0	High	1
AT1G53590.1	Phospho [S432(100); S548(100)]; S-nitrosylation [C364(100)]	pep chromosome:TAIR10:1:19996205:20000782:1 gene:AT1G53590 transcript:AT1G53590.1 gene_biotype:protein_coding transcript_biotype:protein_coding gene_symbol:NTMC2T6.1 description:Calcium-dependent lipid-binding (CaLB domain) family protein [Source:NCBI gene (formerly Entrezgene);Acc:841794]	841794	AT1G53590; AT1G53590.1	NTMC2T6.1	ath:AT1G53590; Q93XX4; Q9C8L5; Q9LPH4	High	High	Master Protein	0	0	17.038	8	4	11	4	751	84.8	5.99	33.89	4		0	High	1
AT1G53670.1	S-nitrosylation [C186(100)]	pep chromosome:TAIR10:1:20036631:20038261:1 gene:AT1G53670 transcript:AT1G53670.1 gene_biotype:protein_coding transcript_biotype:protein_coding gene_symbol:MSRB1 description:methionine sulfoxide reductase B 1 [Source:NCBI gene (formerly Entrezgene);Acc:841804]	841804	AT1G53670; AT1G53670.1	MSRB1	A6QRB3; ath:AT1G53670; Q8LAR2; Q9C8M2	High	High	Master Protein	0.00077	0.00063	3.074	4	1	1	1	202	22.6	8.95	1.64	1		0	High	1
AT1G53720.1	Phospho [S180(100)]	pep chromosome:TAIR10:1:20056526:20059803:1 gene:AT1G53720 transcript:AT1G53720.1 gene_biotype:protein_coding transcript_biotype:protein_coding gene_symbol:CYP59 description:cyclophilin 59 [Source:NCBI gene (formerly Entrezgene);Acc:841810]	841810	AT1G53720; AT1G53720.1	CYP59	ath:AT1G53720; Q6Q151; Q93YQ8; Q9C8M7	High	High	Master Protein	0	0	15.552	14	3	4	3	506	58.8	6.25	10.67	3		0	High	1
AT1G53730.2	Phospho [S362(99.2); S364(99.5); S377(100)]; S-nitrosylation [C536(100)]	pep chromosome:TAIR10:1:20061405:20065713:1 gene:AT1G53730 transcript:AT1G53730.2 gene_biotype:protein_coding transcript_biotype:protein_coding gene_symbol:SRF6 description:STRUBBELIG-receptor family 6 [Source:NCBI gene (formerly Entrezgene);Acc:841811]	841811	AT1G53730; AT1G53730.2	SRF6	A8MQH3	High	High	Master Protein	0	0	25.514	11	5	27	5	720	78.1	6.55	56.14	5		0	High	1
AT1G53750.1	S-nitrosylation [C56(100); C173(100); C207(100); C229(100); C370(100); C382(100)]; Phospho [S123(100)]	pep chromosome:TAIR10:1:20065394:20068500:-1 gene:AT1G53750 transcript:AT1G53750.1 gene_biotype:protein_coding transcript_biotype:protein_coding gene_symbol:RPT1A description:regulatory particle triple-A 1A [Source:NCBI gene (formerly Entrezgene);Acc:841812]	841812	AT1G53750; AT1G53750.1	RPT1A	ath:AT1G53750; Q9SEI6; Q9SSB5	High	High	Master Protein	0	0	145.048	55	25	88	25	426	47.8	6.65	170.41	25		0	High	1
AT1G53760.1	S-nitrosylation [C226(100)]	pep chromosome:TAIR10:1:20068965:20071171:-1 gene:AT1G53760 transcript:AT1G53760.1 gene_biotype:protein_coding transcript_biotype:protein_coding gene_symbol:AT1G53760 description:K+-H+ exchange-like protein [Source:NCBI gene (formerly Entrezgene);Acc:841813]	841813	AT1G53760; AT1G53760.1		A0A654ETY9	High	High	Master Protein	0	0	18.906	18	3	19	3	272	30.6	9.48	10.86	3		0	High	1
AT1G53840.1	Acetyl [N-Term]; Phospho [S6(100)]	pep chromosome:TAIR10:1:20101299:20103690:1 gene:AT1G53840 transcript:AT1G53840.1 gene_biotype:protein_coding transcript_biotype:protein_coding gene_symbol:PME1 description:pectin methylesterase 1 [Source:NCBI gene (formerly Entrezgene);Acc:841821]	841821	AT1G53840; AT1G53840.1	PME1	ath:AT1G53840; Q43867	High	High	Master Protein	0	0	19.282	7	4	12	4	586	64.1	8.32	33.92	4		0	High	1
AT1G53850.2	Phospho [S56(99.3); S63(99.7)]; S-nitrosylation [C76(100); C117(100)]	pep chromosome:TAIR10:1:20103756:20105948:-1 gene:AT1G53850 transcript:AT1G53850.2 gene_biotype:protein_coding transcript_biotype:protein_coding gene_symbol:PAE1 description:20S proteasome alpha subunit E1 [Source:NCBI gene (formerly Entrezgene);Acc:841822]	841822	AT1G53850; AT1G53850.2	PAE1	ath:AT1G53850; O81149; Q56ZL5	High	High	Master Protein	0	0	89.312	50	9	38	9	237	25.9	4.75	109.76	9		0	High	1
AT1G54000.1	S-nitrosylation [C214(100); C312(100)]	pep chromosome:TAIR10:1:20154154:20156520:-1 gene:AT1G54000 transcript:AT1G54000.1 gene_biotype:protein_coding transcript_biotype:protein_coding gene_symbol:GLL22 description:GDSL-like Lipase/Acylhydrolase superfamily protein [Source:NCBI gene (formerly Entrezgene);Acc:841838]	841838	AT1G54000; AT1G54000.1	GLL22	ath:AT1G54000; Q1H583; Q8LB78; Q9SYF6	High	High	Master Protein	0	0	32.066	30	8	26	6	391	43.2	7.11	29.03	8		0	High	1
AT1G54010.1	S-nitrosylation [C214(100); C312(100)]	pep chromosome:TAIR10:1:20158589:20160864:-1 gene:AT1G54010 transcript:AT1G54010.1 gene_biotype:protein_coding transcript_biotype:protein_coding gene_symbol:AT1G54010 description:GDSL-like Lipase/Acylhydrolase superfamily protein [Source:NCBI gene (formerly Entrezgene);Acc:841839]	841839	AT1G54010; AT1G54010.1	GLL23	ath:AT1G54010; Q8LGI1; Q8W4H8; Q9SYF7	High	High	Master Protein	0	0	85.725	46	15	69	13	386	43.1	8.07	152.99	15		0	High	1
AT1G54080.2	Phospho [S254(100)]; S-nitrosylation [C225(100)]	pep chromosome:TAIR10:1:20183581:20186909:-1 gene:AT1G54080 transcript:AT1G54080.2 gene_biotype:protein_coding transcript_biotype:protein_coding gene_symbol:UBP1A description:oligouridylate-binding protein 1A [Source:NCBI gene (formerly Entrezgene);Acc:841846]	841846	AT1G54080; AT1G54080.2	UBP1A	F4HV67	High	High	Master Protein	0	0	20.536	16	4	17	2	430	47.8	7.36	32.57	4		0	High	1
AT1G54090.1	Phospho [S25(100); S108(98.6)]; S-nitrosylation [C197(100)]	pep chromosome:TAIR10:1:20189472:20191900:1 gene:AT1G54090 transcript:AT1G54090.1 gene_biotype:protein_coding transcript_biotype:protein_coding gene_symbol:EXO70D2 description:exocyst subunit exo70 family protein D2 [Source:NCBI gene (formerly Entrezgene);Acc:841847]	841847	AT1G54090; AT1G54090.1	EXO70D2	ath:AT1G54090; Q9SYG5	High	High	Master Protein	0	0	42.359	22	8	27	8	622	70.7	5.31	70.5	8		0	High	1
AT1G54100.1	S-nitrosylation [C124(100); C222(100); C491(100)]; Acetyl [N-Term]	pep chromosome:TAIR10:1:20195195:20199193:-1 gene:AT1G54100 transcript:AT1G54100.1 gene_biotype:protein_coding transcript_biotype:protein_coding gene_symbol:ALDH7B4 description:aldehyde dehydrogenase 7B4 [Source:NCBI gene (formerly Entrezgene);Acc:841849]	841849	AT1G54100; AT1G54100.1	ALDH7B4	ath:AT1G54100; Q546B7; Q9SYG7	High	High	Master Protein	0	0	49.065	30	8	18	8	508	54.2	5.54	37.54	8		0	High	1
AT1G54140.1	Phospho [S121(100)]	pep chromosome:TAIR10:1:20213899:20215265:-1 gene:AT1G54140 transcript:AT1G54140.1 gene_biotype:protein_coding transcript_biotype:protein_coding gene_symbol:TAFII21 description:TATA binding protein associated factor 21kDa subunit [Source:NCBI gene (formerly Entrezgene);Acc:841854]	841854	AT1G54140; AT1G54140.1	TAF9	ath:AT1G54140; Q9SYH2	High	High	Master Protein	0.00031	0.00029	6.347	38	2	2	2	183	20.6	4.77	2.75	2		0	High	1
AT1G54170.1	Phospho [S43(100); S454(100)]	pep chromosome:TAIR10:1:20221029:20226055:-1 gene:AT1G54170 transcript:AT1G54170.1 gene_biotype:protein_coding transcript_biotype:protein_coding gene_symbol:CID3 description:CTC-interacting domain 3 [Source:NCBI gene (formerly Entrezgene);Acc:841857]	841857	AT1G54170; AT1G54170.1	CID3	ath:AT1G54170; Q8L793; Q9SYH5	High	High	Master Protein	0	0	42.382	19	5	14	5	587	65.3	5.12	59.07	5		0	High	1
AT1G54220.1	Phospho [S265(100)]; S-nitrosylation [C342(100)]	pep chromosome:TAIR10:1:20246026:20250345:-1 gene:AT1G54220 transcript:AT1G54220.1 gene_biotype:protein_coding transcript_biotype:protein_coding gene_symbol:AT1G54220 description:Dihydrolipoamide acetyltransferase, long form protein [Source:NCBI gene (formerly Entrezgene);Acc:841863]	841863	AT1G54220; AT1G54220.1		ath:AT1G54220; Q5M729; Q8L787; Q94IP5; Q9SLL0	High	High	Master Protein	0	0	54.703	19	8	24	4	539	58.4	7.84	75.31	8		0	High	1
AT1G54270.2	Phospho [T140(100); S401(100)]; Met-loss+Acetyl [N-Term]; S-nitrosylation [C69(100); C136(100); C176(100); C265(100)]	pep chromosome:TAIR10:1:20259746:20262199:1 gene:AT1G54270 transcript:AT1G54270.2 gene_biotype:protein_coding transcript_biotype:protein_coding gene_symbol:EIF4A-2 description:eif4a-2 [Source:NCBI gene (formerly Entrezgene);Acc:841868]	841868	AT1G54270; AT1G54270.2	EIF4A-2	F4HV96	High	High	Master Protein	0	0	138.189	74	26	163	7	407	46.2	5.68	337.81	26		0	High	1
AT1G54340.1	S-nitrosylation [C131(100); C270(100); C364(100)]	pep chromosome:TAIR10:1:20283326:20286786:1 gene:AT1G54340 transcript:AT1G54340.1 gene_biotype:protein_coding transcript_biotype:protein_coding gene_symbol:ICDH description:isocitrate dehydrogenase [Source:NCBI gene (formerly Entrezgene);Acc:841875]	841875	AT1G54340; AT1G54340.1	ICDH	ath:AT1G54340; Q9SLK0	High	High	Master Protein	0	0	27.171	19	6	22	3	416	47.2	7.71	48.42	6		0	High	1
AT1G54360.6	Phospho [S447(99.6)]	pep chromosome:TAIR10:1:20290556:20293160:1 gene:AT1G54360 transcript:AT1G54360.6 gene_biotype:protein_coding transcript_biotype:protein_coding gene_symbol:TAF6B description:TBP-ASSOCIATED FACTOR 6B [Source:NCBI gene (formerly Entrezgene);Acc:841877]	841877	AT1G54360; AT1G54360.6	TAF6B	A0A1P8AT29	High	High	Master Protein	0.00017	0.00011	8.729	3	2	13	2	540	60.7	9.33	13.44	2		0	High	1
AT1G54370.1	Phospho [S496(100)]	pep chromosome:TAIR10:1:20293151:20297236:-1 gene:AT1G54370 transcript:AT1G54370.1 gene_biotype:protein_coding transcript_biotype:protein_coding gene_symbol:NHX5 description:sodium hydrogen exchanger 5 [Source:NCBI gene (formerly Entrezgene);Acc:841878]	841878	AT1G54370; AT1G54370.1	NHX5	ath:AT1G54370; Q0WWC0; Q8S396; Q9SLJ7	High	High	Master Protein	0.00078	0.00063	3.196	2	1	1	1	521	57.3	5.12	2.04	1		0	High	1
AT1G54450.1	Phospho [T105(100)]	pep chromosome:TAIR10:1:20336203:20339769:-1 gene:AT1G54450 transcript:AT1G54450.1 gene_biotype:protein_coding transcript_biotype:protein_coding gene_symbol:AT1G54450 description:Calcium-binding EF-hand family protein [Source:NCBI gene (formerly Entrezgene);Acc:841887]	841887	AT1G54450; AT1G54450.1	B''DELTA	ath:AT1G54450; Q9SLI8	High	High	Master Protein	0.0009	0.0007	2.941	2	1	1	1	535	61.9	5.01	2.22	1		0	High	1
AT1G54460.1	Phospho [S122(99.6)]	pep chromosome:TAIR10:1:20340572:20343554:-1 gene:AT1G54460 transcript:AT1G54460.1 gene_biotype:protein_coding transcript_biotype:protein_coding gene_symbol:AT1G54460 description:TPX2 (targeting protein for Xklp2) protein family [Source:NCBI gene (formerly Entrezgene);Acc:841888]	841888	AT1G54460; AT1G54460.1	WDL2	ath:AT1G54460; Q8LES4; Q9ASW8; Q9SLI7	High	High	Master Protein	0.00033	0.00031	7.329	12	2	3	2	338	37.4	9.6	4.39	2		0	High	1
AT1G54490.1	Phospho [S284(99.5)]; S-nitrosylation [C691(100)]	pep chromosome:TAIR10:1:20350109:20356916:1 gene:AT1G54490 transcript:AT1G54490.1 gene_biotype:protein_coding transcript_biotype:protein_coding gene_symbol:XRN4 description:exoribonuclease 4 [Source:NCBI gene (formerly Entrezgene);Acc:841891]	841891	AT1G54490; AT1G54490.1	XRN4	ath:AT1G54490; Q9FQ04; Q9SLI5	High	High	Master Protein	0	0	28.012	9	6	11	6	947	107.7	6.83	16.67	6		0	High	1
AT1G54500.1	S-nitrosylation [C102(100); C135(100)]	pep chromosome:TAIR10:1:20356954:20357879:-1 gene:AT1G54500 transcript:AT1G54500.1 gene_biotype:protein_coding transcript_biotype:protein_coding gene_symbol:AT1G54500 description:Rubredoxin-like superfamily protein [Source:NCBI gene (formerly Entrezgene);Acc:841892]	841892	AT1G54500; AT1G54500.1		A0A178W6Q7; ath:AT1G54500	High	High	Master Protein	0	0	60.963	54	9	42	9	195	21.9	6.79	103.21	9		0	High	1
AT1G54610.3	Phospho [S83(100); S531(98.7)]	pep chromosome:TAIR10:1:20393792:20397186:-1 gene:AT1G54610 transcript:AT1G54610.3 gene_biotype:protein_coding transcript_biotype:protein_coding gene_symbol:AT1G54610 description:Protein kinase superfamily protein [Source:NCBI gene (formerly Entrezgene);Acc:841903]	841903	AT1G54610; AT1G54610.3		ath:AT1G54610; B3H626; Q9ZVM9	High	High	Master Protein	0	0	30.01	14	6	17	6	572	63.2	9.45	21.75	6		0	High	1
AT1G54630.1	Phospho [S71(100)]; S-nitrosylation [C63(100)]	pep chromosome:TAIR10:1:20401357:20403166:-1 gene:AT1G54630 transcript:AT1G54630.1 gene_biotype:protein_coding transcript_biotype:protein_coding gene_symbol:ACP3 description:acyl carrier protein 3 [Source:NCBI gene (formerly Entrezgene);Acc:841905]	841905	AT1G54630; AT1G54630.1	ACP3	ath:AT1G54630; P25702; Q9ZVM7	High	High	Master Protein	0	0	17.824	32	4	8	4	136	14.6	5.31	15.25	4		0	High	1
[truncated: 4,325 more rows]

## Sheet: Modified Peptides
Master Protein Accessions	Annotated Sequence	Positions in Master Proteins	Modifications	Modifications (Class I) in Master Proteins	Confidence	# Protein Groups	# Proteins	# PSMs	# Missed Cleavages	Theo. MH+ [Da]	Found in Sample: F1: Sample	PSM Confidence (by Search Engine): Sequest HT	PSM q-Value (by Search Engine): Sequest HT	PSM PEP (by Search Engine): Sequest HT	PSM SVM Score (by Search Engine): Sequest HT	PSM XCorr (by Search Engine): Sequest HT	PEP	q-Value
[truncated: 15,406 more rows]

[truncated: 2 more sheets: Class I PTMs, PSMs of modified peptide ions]
