# Supplementary material for: A novel proteomics workflow for simultaneous analysis of protein phosphorylation and S-nitrosylation
Source: aBIOTECH. 2025 Jul 15;6(3):452–65. doi: 10.1007/s42994-025-00227-2 (PMC12454217; doi:10.1007/s42994-025-00227-2)
Supplement: Supplementary file 3 — Supplementary file3 (XLSX 5048 KB) [file 42994_2025_227_MOESM3_ESM.xlsx]

## Sheet: Sheet1
Supplementary data 3. Newly discovered phosphorylation sites in this work compared to three databases (protein ID_position)
Class I sites of this work	EPSD	Plant PTM Viewer	qPTMplants	Collection of three databases	Newly discovered phospho sites
AT1G01050.1_24	ATCG00490.1_5	AT1G12850.1_289	AT5G04990.1_50	ATCG00490.1_5	AT1G01060.7_129
AT1G01060.7_129	ATCG00490.1_7	AT4G12770.1_412	AT3G50350.2_168	ATCG00490.1_7	AT1G01140.3_324
AT1G01060.7_553	ATCG00490.1_10	AT4G12770.2_412	AT1G58025.1_59	ATCG00490.1_10	AT1G03030.1_85
AT1G01100.4_102	ATCG00490.1_20	AT4G12780.1_414	AT2G43850.2_17	ATCG00490.1_20	AT1G03080.2_826
AT1G01140.3_178	ATCG00490.1_23	AT4G12780.2_387	AT4G25500.1_298	ATCG00490.1_23	AT1G03370.1_204
AT1G01140.3_324	ATCG00490.1_24	AT4G12780.3_387	AT1G73590.1_244	ATCG00490.1_24	AT1G03380.1_319
AT1G01320.1_149	ATCG00490.1_25	AT4G12780.4_387	AT5G40740.1_600	ATCG00490.1_25	AT1G03930.1_300
AT1G01320.1_594	ATCG00490.1_26	AT4G12780.5_414	AT3G56240.1_119	ATCG00490.1_26	AT1G04140.2_408
AT1G01320.1_633	ATCG00490.1_29	AT4G12780.6_387	AT1G77110.1_233	ATCG00490.1_29	AT1G04520.1_140
AT1G01320.1_1128	ATCG00490.1_31	AT4G13510.1_460	AT5G58140.2_22	ATCG00490.1_31	AT1G04900.1_179
AT1G01320.1_1311	ATCG00490.1_34	AT1G72390.1_27	AT1G30400.1_1527	ATCG00490.1_34	AT1G05270.1_59
AT1G01320.1_1397	ATCG00490.1_43	AT1G72390.2_27	AT3G12440.1_97	ATCG00490.1_43	AT1G05550.3_55
AT1G01320.1_1399	ATCG00490.1_61	AT1G20440.1_64	AT5G47690.3_1274	ATCG00490.1_61	AT1G05550.3_56
AT1G01320.1_1424	ATCG00490.1_68	AT4G11850.1_680	AT3G17900.1_595	ATCG00490.1_68	AT1G05550.3_58
AT1G01440.1_33	ATCG00490.1_147	AT2G37340.1_211	AT1G06070.1_158	ATCG00490.1_147	AT1G05570.3_21
AT1G01440.1_94	ATCG00490.1_173	AT2G37340.2_181	AT1G24190.1_880	ATCG00490.1_173	AT1G05830.2_763
AT1G01440.1_210	ATCG00490.1_190	AT2G37340.3_170	AT2G22300.2_439	ATCG00490.1_190	AT1G06410.2_460
AT1G01440.1_220	ATCG00490.1_200	AT2G37340.4_181	AT3G24170.1_266	ATCG00490.1_200	AT1G06620.1_48
AT1G01440.1_233	ATCG00490.1_208	AT2G37340.5_170	AT3G10180.1_900	ATCG00490.1_208	AT1G06650.2_167
AT1G01440.1_375	ATCG00490.1_228	AT2G37340.6_181	AT1G28420.1_5	ATCG00490.1_228	AT1G06800.1_221
AT1G01440.1_427	ATCG00490.1_232	AT3G16810.1_460	AT4G17410.1_751	ATCG00490.1_232	AT1G08720.1_413
AT1G01510.1_398	ATCG00490.1_239	AT3G01160.1_138	AT1G48920.1_125	ATCG00490.1_239	AT1G08800.3_485
AT1G01510.1_488	ATCG00490.1_246	AT2G41900.1_510	AT4G25070.2_16	ATCG00490.1_246	AT1G08800.3_989
AT1G01540.2_67	ATCG00490.1_279	AT5G25780.1_685	AT3G59770.2_991	ATCG00490.1_279	AT1G09050.2_860
AT1G01540.2_71	ATCG00490.1_281	AT5G27640.1_684	AT3G59690.1_357	ATCG00490.1_281	AT1G10417.4_375
AT1G01540.2_314	ATCG00490.1_321	AT5G27640.2_710	AT3G09440.2_517	ATCG00490.1_321	AT1G10760.3_210
AT1G01550.2_337	ATCG00490.1_330	AT5G27640.3_684	AT4G37080.1_142	ATCG00490.1_330	AT1G10760.3_410
AT1G01730.1_42	ATCG00490.1_341	AT1G35580.1_49	AT5G03040.1_357	ATCG00490.1_341	AT1G10810.2_247
AT1G01730.1_130	ATCG00490.1_342	AT1G35580.2_49	AT1G67580.1_334	ATCG00490.1_342	AT1G11410.4_488
AT1G01740.2_210	ATCG00490.1_359	AT1G35580.3_49	AT3G18630.1_46	ATCG00490.1_359	AT1G11890.1_11
AT1G01780.1_91	ATCG00490.1_452	AT5G20490.1_1516	AT1G27430.1_33	ATCG00490.1_452	AT1G12775.1_511
AT1G01790.1_120	ATCG00490.1_466	AT5G20490.2_1517	AT4G17090.1_10	ATCG00490.1_466	AT1G12900.5_173
AT1G01840.1_111	ATCG00490.1_471	AT5G20490.3_1451	AT5G05170.1_226	ATCG00490.1_471	AT1G12900.5_247
AT1G01960.1_588	AT1G01470.1_25	AT1G19870.1_459	AT4G15180.1_137	AT1G01470.1_25	AT1G13740.1_89
AT1G02080.1_977	AT5G56000.1_6	AT1G19870.2_276	AT2G22475.1_64	AT5G56000.1_6	AT1G13930.2_12
AT1G02080.1_1258	AT5G56000.1_185	AT5G24890.1_121	AT1G33980.1_253	AT5G56000.1_185	AT1G15820.1_171
AT1G02080.1_1618	AT5G56000.1_213	AT1G77300.1_328	AT3G02410.1_61	AT5G56000.1_213	AT1G16260.2_548
AT1G02080.1_1841	AT5G56000.1_219	AT1G77300.2_328	AT2G20960.1_146	AT5G56000.1_219	AT1G16830.1_411
AT1G02080.1_2196	AT5G56000.1_286	AT3G04840.1_236	AT4G21970.1_60	AT5G56000.1_286	AT1G17440.2_497
AT1G02090.1_221	AT5G56000.1_288	AT2G47000.1_647	AT1G22730.1_23	AT5G56000.1_288	AT1G17450.2_1137
AT1G02110.1_88	AT5G56000.1_476	AT2G47000.2_647	AT5G10660.1_22	AT5G56000.1_476	AT1G17780.1_163
AT1G02120.1_25	AT1G48130.1_141	AT2G47000.3_647	AT1G69220.1_401	AT1G48130.1_141	AT1G17890.1_53
AT1G02120.1_42	AT1G48130.1_142	AT2G47000.4_647	AT5G01770.1_899	AT1G48130.1_142	AT1G19120.1_2
AT1G02120.1_203	AT1G48130.1_169	AT2G47000.5_647	AT5G20650.1_56	AT1G48130.1_169	AT1G19250.1_219
AT1G02500.2_100	AT1G48130.1_182	AT2G47000.6_647	AT1G14740.1_62	AT1G48130.1_182	AT1G20980.1_395
AT1G02730.1_32	AT1G48130.1_186	AT2G47000.7_647	AT1G68010.2_366	AT1G48130.1_186	AT1G21060.1_114
AT1G02730.1_45	AT1G09100.1_282	AT1G74250.1_292	AT4G32285.2_205	AT1G09100.1_282	AT1G21250.1_717
AT1G02840.1_131	AT1G09100.1_285	AT3G13224.2_194	AT5G54170.1_65	AT1G09100.1_285	AT1G21970.1_90
AT1G02880.6_272	AT1G09070.1_131	AT3G13224.3_185	AT1G16890.2_28	AT1G09070.1_131	AT1G22920.1_39
AT1G02990.6_246	AT1G09070.1_139	AT2G39900.1_96	AT4G15450.1_368	AT1G09070.1_139	AT1G22960.1_12
AT1G02990.6_978	AT1G09070.1_140	AT1G15440.1_275	AT3G56150.1_40	AT1G09070.1_140	AT1G22960.1_14
AT1G03030.1_85	AT1G09070.1_142	AT1G15440.2_235	AT1G77760.1_537	AT1G09070.1_142	AT1G22960.1_17
AT1G03060.1_2720	AT1G09070.1_143	AT2G17360.1_128	AT5G07240.2_320	AT1G09070.1_143	AT1G24267.2_322
AT1G03060.1_2722	AT1G09070.1_144	AT2G17360.2_128	AT1G12760.1_195	AT1G09070.1_144	AT1G24360.1_168
AT1G03080.2_826	AT1G08940.1_277	AT5G07090.1_128	AT4G31880.2_558	AT1G08940.1_277	AT1G25390.2_589
AT1G03310.1_348	AT1G08930.1_17	AT5G07090.2_110	AT3G50370.1_1445	AT1G08930.1_17	AT1G25580.1_436
AT1G03350.1_143	AT1G08930.1_32	AT5G07090.3_110	AT1G02580.1_142	AT1G08930.1_32	AT1G26330.2_535
AT1G03365.2_302	AT1G08930.1_35	AT5G58420.1_128	AT3G59550.1_577	AT1G08930.1_35	AT1G26480.1_193
AT1G03370.1_129	AT1G08930.1_256	AT1G22780.1_2	AT5G49760.1_938	AT1G08930.1_256	AT1G27040.1_299
AT1G03370.1_161	AT1G08930.1_327	AT1G34030.1_2	AT1G48920.1_270	AT1G08930.1_327	AT1G27220.1_149
AT1G03370.1_204	AT1G08930.1_336	AT4G09800.1_2	AT5G45420.1_103	AT1G08930.1_336	AT1G27385.4_161
AT1G03380.1_319	AT1G11050.1_270	AT1G01960.1_588	AT2G24590.1_129	AT1G11050.1_270	AT1G27385.4_163
AT1G03680.1_167	AT1G11050.1_456	AT5G40390.1_11	AT4G02510.1_210	AT1G11050.1_456	AT1G27595.1_654
AT1G03740.1_50	AT1G11050.1_620	AT3G21180.1_71	AT3G06500.1_316	AT1G11050.1_620	AT1G27730.1_210
AT1G03740.1_588	AT1G11040.1_6	AT4G29900.1_57	AT4G04210.1_32	AT1G11040.1_6	AT1G28380.1_252
AT1G03740.1_614	AT1G11040.1_176	AT4G29900.2_57	AT5G01530.1_112	AT1G11040.1_176	AT1G29350.1_34
AT1G03930.1_300	AT1G11040.1_177	AT5G57110.1_57	AT4G30190.1_944	AT1G11040.1_177	AT1G29370.1_34
AT1G03930.1_323	AT1G11040.1_180	AT5G57110.2_57	AT5G25240.1_84	AT1G11040.1_180	AT1G30230.2_167
AT1G03930.1_463	AT1G11040.1_182	AT5G57110.3_57	AT2G32240.1_1292	AT1G11040.1_182	AT1G31930.2_103
AT1G03960.1_84	AT1G11040.1_229	AT3G49010.1_138	AT4G17260.1_7	AT1G11040.1_229	AT1G32200.1_412
AT1G04080.3_97	AT1G11040.1_232	AT3G49010.2_138	AT2G23200.1_444	AT1G11040.1_232	AT1G32440.1_424
AT1G04080.3_301	AT1G11040.1_376	AT3G49010.3_138	AT1G55310.3_176	AT1G11040.1_376	AT1G32490.1_719
AT1G04140.2_12	AT1G11040.1_378	AT3G49010.4_136	AT5G45190.2_434	AT1G11040.1_378	AT1G32740.1_274
AT1G04140.2_408	AT1G10960.1_14	AT3G49010.5_85	AT3G59020.2_75	AT1G10960.1_14	AT1G33410.2_539
AT1G04280.1_199	AT1G10960.1_27	AT3G49010.6_138	AT1G15240.2_473	AT1G10960.1_27	AT1G33475.1_137
AT1G04300.3_716	AT1G10960.1_42	AT3G49010.7_138	AT3G13530.1_881	AT1G10960.1_42	AT1G34430.1_136
AT1G04400.2_525	AT1G10960.1_43	AT3G27350.1_36	AT1G13220.2_911	AT1G10960.1_43	AT1G36160.2_1192
AT1G04400.2_605	AT1G10920.1_218	AT3G27350.2_36	AT5G64200.1_280	AT1G10920.1_218	AT1G36990.1_429
AT1G04410.1_173	AT1G10920.1_220	AT1G51510.1_32	AT3G20550.1_280	AT1G10920.1_220	AT1G43190.1_79
AT1G04410.1_246	AT1G10920.1_412	AT4G05520.1_149	AT3G06290.1_383	AT1G10920.1_412	AT1G44446.1_176
AT1G04520.1_140	AT1G10920.1_416	AT4G05520.2_148	AT1G09210.1_381	AT1G10920.1_416	AT1G45233.2_347
AT1G04530.1_7	AT1G17745.1_67	AT4G30190.1_899	AT5G05170.1_211	AT1G17745.1_67	AT1G45249.7_308
AT1G04530.1_36	AT1G17745.1_68	AT4G30190.2_932	AT1G29530.1_202	AT1G17745.1_68	AT1G47550.2_494
AT1G04530.1_88	AT1G17745.1_71	AT4G17950.1_109	AT5G45300.1_173	AT1G17745.1_71	AT1G47800.1_128
AT1G04530.1_291	AT1G17745.1_73	AT1G20110.1_279	AT1G08760.1_179	AT1G17745.1_73	AT1G47800.1_148
AT1G04780.1_356	AT1G17745.1_76	AT1G12360.1_582	AT3G19960.1_1033	AT1G17745.1_76	AT1G48210.7_78
AT1G04780.1_435	AT1G17745.1_79	AT3G58640.1_418	AT4G31880.2_774	AT1G17745.1_79	AT1G48830.2_17
AT1G04780.1_607	AT1G56340.1_337	AT3G58640.2_418	AT4G11860.1_234	AT1G56340.1_337	AT1G49890.1_144
AT1G04790.1_30	AT1G56340.1_374	AT4G25340.1_414	AT1G11310.2_220	AT1G56340.1_374	AT1G50600.2_133
AT1G04900.1_179	AT1G56340.1_381	AT4G25340.2_414	AT4G26760.1_532	AT1G56340.1_381	AT1G50620.1_579
AT1G04920.1_156	AT1G56340.1_397	AT3G05420.1_515	AT5G51300.1_189	AT1G56340.1_397	AT1G50700.2_237
AT1G04990.2_20	AT1G56340.1_401	AT3G05420.2_516	AT4G18950.1_30	AT1G56340.1_401	AT1G51800.1_65
AT1G05150.1_135	AT1G56340.1_403	AT2G42740.1_46	AT1G66680.1_35	AT1G56340.1_403	AT1G51850.2_727
AT1G05150.1_187	AT1G56340.1_406	AT3G58700.1_46	AT2G23520.1_469	AT1G56340.1_406	AT1G51860.1_84
AT1G05150.1_567	AT1G56340.1_412	AT4G18730.1_46	AT2G34310.1_136	AT1G56340.1_412	AT1G51965.1_587
AT1G05270.1_59	AT1G56340.1_418	AT5G45775.1_36	AT3G24550.1_648	AT1G56340.1_418	AT1G52230.1_80
AT1G05350.1_409	AT4G31720.1_118	AT5G45775.2_46	AT5G64330.1_222	AT4G31720.1_118	AT1G54090.1_108
AT1G05470.2_205	AT4G31720.1_122	AT2G30620.1_14	AT1G78700.1_310	AT4G31720.1_122	AT1G54270.2_401
AT1G05470.2_240	AT4G31720.1_124	AT2G30620.2_14	AT5G05570.2_464	AT4G31720.1_124	AT1G54610.3_531
AT1G05520.1_238	AT2G39870.1_25	AT1G62480.1_74	AT3G53810.1_188	AT2G39870.1_25	AT1G55040.1_122
AT1G05550.3_55	AT2G39870.1_85	AT3G49370.1_352	AT3G56720.1_7	AT2G39870.1_85	AT1G55040.1_133
AT1G05550.3_56	AT2G39870.1_100	AT5G24430.1_353	AT5G62820.1_100	AT2G39870.1_100	AT1G55820.1_229
AT1G05550.3_58	AT2G39870.1_110	AT4G24620.1_595	AT1G03475.1_114	AT2G39870.1_110	AT1G56170.1_168
AT1G05570.3_21	AT2G39900.1_2	AT3G16830.1_214	AT5G13390.1_926	AT2G39900.1_2	AT1G56190.1_212
AT1G05805.1_28	AT2G39900.1_4	AT5G22030.1_263	AT2G29210.1_712	AT2G39900.1_4	AT1G56720.2_78
AT1G05805.1_170	AT2G39900.1_6	AT5G22030.2_305	AT3G17440.2_74	AT2G39900.1_6	AT1G59885.1_77
AT1G05805.1_189	AT2G39900.1_71	AT4G35310.1_552	AT1G74160.1_181	AT2G39900.1_71	AT1G60140.6_32
AT1G05830.2_99	AT2G39900.1_73	AT4G35310.2_552	AT5G49510.1_11	AT2G39900.1_73	AT1G60950.1_75
AT1G05830.2_763	AT2G39900.1_78	AT5G11110.1_159	AT3G57410.1_809	AT2G39900.1_78	AT1G60950.1_114
AT1G05960.2_265	AT2G39900.1_88	AT1G37130.1_534	AT4G26530.1_295	AT2G39900.1_88	AT1G60950.1_128
AT1G05960.2_755	AT2G39900.1_94	AT3G01160.1_134	AT3G44730.1_528	AT2G39900.1_94	AT1G61030.1_817
AT1G05960.2_985	AT2G39900.1_96	AT4G17770.1_5	AT2G43680.1_148	AT2G39900.1_96	AT1G61030.1_818
AT1G06210.1_25	AT2G39900.1_103	AT4G17770.2_5	AT3G57220.1_24	AT2G39900.1_103	AT1G62490.1_75
AT1G06210.1_378	AT2G39900.1_105	AT5G14720.1_515	AT5G09410.3_1001	AT2G39900.1_105	AT1G63010.5_193
AT1G06220.1_42	AT2G39900.1_170	AT5G14720.2_515	AT1G28330.5_69	AT2G39900.1_170	AT1G65440.1_1442
AT1G06410.2_5	AT2G39900.1_171	AT1G48920.1_413	AT2G35830.1_4	AT2G39900.1_171	AT1G65930.1_59
AT1G06410.2_32	AT2G39920.1_13	AT5G52200.1_47	AT5G08170.1_261	AT2G39920.1_13	AT1G65980.1_28
AT1G06410.2_460	AT2G39920.1_16	AT3G22850.1_215	AT1G59610.1_545	AT2G39920.1_16	AT1G66670.1_80
AT1G06430.2_386	AT2G39920.1_17	AT4G02510.1_589	AT4G34050.1_14	AT2G39920.1_17	AT1G67220.1_421
AT1G06460.1_70	AT2G39950.1_52	AT4G02510.2_589	AT4G27640.1_785	AT2G39950.1_52	AT1G67220.1_435
AT1G06460.1_162	AT2G39950.1_55	AT4G02510.3_589	AT5G54770.1_9	AT2G39950.1_55	AT1G67230.1_18
AT1G06460.1_185	AT2G39950.1_59	AT4G02510.4_589	AT1G07650.1_993	AT2G39950.1_59	AT1G67310.1_773
AT1G06550.1_333	AT2G39950.1_62	AT2G18960.1_948	AT4G32330.2_298	AT2G39950.1_62	AT1G67800.2_44
AT1G06560.1_124	AT2G39970.1_150	AT2G18960.2_884	AT1G57870.3_242	AT2G39970.1_150	AT1G68040.1_70
AT1G06620.1_48	AT2G39970.1_155	AT2G18960.3_884	AT2G28290.2_156	AT2G39970.1_155	AT1G68040.1_74
AT1G06650.2_50	AT2G39970.1_157	AT3G48050.1_912	AT3G27660.1_40	AT2G39970.1_157	AT1G68190.2_245
AT1G06650.2_167	AT2G39970.1_158	AT3G48050.2_912	AT3G61200.1_20	AT2G39970.1_158	AT1G68410.4_344
AT1G06670.1_1197	AT2G39970.1_171	AT1G13350.1_607	AT1G06410.1_5	AT2G39970.1_171	AT1G69740.1_228
AT1G06670.1_1574	AT2G39970.1_173	AT1G13350.2_634	AT5G14040.1_15	AT2G39970.1_173	AT1G69900.1_162
AT1G06680.1_141	AT2G39970.1_176	AT1G13350.3_680	AT2G46020.2_1763	AT2G39970.1_176	AT1G70070.1_183
AT1G06680.1_147	AT2G39970.1_196	AT3G25840.1_782	AT5G41790.1_742	AT2G39970.1_196	AT1G70850.3_41
AT1G06700.2_78	AT2G39970.1_201	AT3G25840.2_520	AT1G33240.1_650	AT2G39970.1_201	AT1G71010.1_1334
AT1G06800.1_221	AT2G39970.1_204	AT1G17745.1_71	AT1G07640.1_99	AT2G39970.1_204	AT1G72330.3_167
AT1G06840.1_604	AT2G39970.1_210	AT1G17745.2_71	AT2G35530.1_152	AT2G39970.1_210	AT1G72730.1_408
AT1G06840.1_771	AT2G39970.1_212	AT4G28820.1_86	AT1G45545.1_157	AT2G39970.1_212	AT1G73390.2_40
AT1G06840.1_783	AT2G39970.1_215	AT4G28820.2_85	AT5G56140.1_147	AT2G39970.1_215	AT1G74260.1_859
AT1G06840.1_794	AT2G39970.1_266	AT4G28820.3_86	AT3G02890.1_355	AT2G39970.1_266	AT1G74330.1_613
AT1G06890.1_334	AT2G40000.1_13	AT4G28820.4_85	AT1G80180.1_16	AT2G40000.1_13	AT1G74350.1_690
AT1G06890.1_351	AT2G40000.1_18	AT4G28820.5_85	AT1G22280.2_118	AT2G40000.1_18	AT1G74390.1_301
AT1G07090.1_24	AT2G40000.1_23	AT4G28820.6_86	AT1G10870.1_359	AT2G40000.1_23	AT1G75180.1_31
AT1G07110.1_16	AT2G40000.1_39	AT1G27430.1_426	AT1G20670.1_171	AT2G40000.1_39	AT1G75370.2_76
AT1G07110.1_216	AT2G40000.1_171	AT1G27430.2_426	AT1G74250.1_557	AT2G40000.1_171	AT1G76360.1_167
AT1G07110.1_220	AT2G40000.1_172	AT1G27430.3_426	AT4G29440.1_591	AT2G40000.1_172	AT1G76990.4_344
AT1G07110.1_244	AT2G40000.1_178	AT5G27030.1_288	AT4G19600.1_495	AT2G40000.1_178	AT1G77580.2_328
AT1G07110.1_276	AT2G40060.1_38	AT5G27030.2_288	AT3G18890.1_547	AT2G40060.1_38	AT1G78180.1_279
AT1G07110.1_303	AT2G40060.1_195	AT4G26630.1_247	AT4G04950.1_149	AT2G40060.1_195	AT1G78240.2_56
AT1G07620.2_329	AT2G40060.1_197	AT4G26630.2_247	AT4G09510.1_45	AT2G40060.1_197	AT1G78490.1_148
AT1G07630.1_105	AT2G40080.1_38	AT3G53230.1_720	AT3G21250.1_1448	AT2G40080.1_38	AT1G79090.1_471
AT1G07630.1_125	AT2G40080.1_45	AT3G07030.1_14	AT4G35785.2_155	AT2G40080.1_45	AT1G79410.1_21
AT1G07630.1_134	AT2G40080.1_56	AT3G07030.2_14	AT4G29440.1_568	AT2G40080.1_56	AT1G79570.2_823
AT1G07630.1_143	AT4G02000.1_3	AT3G07030.3_14	AT1G15440.1_693	AT4G02000.1_3	AT1G79920.1_323
AT1G07630.1_153	AT4G02000.1_5	AT3G07030.4_14	AT3G60240.4_712	AT4G02000.1_5	AT1G79930.1_323
AT1G07630.1_172	AT4G02000.1_10	AT3G07030.5_14	AT3G62800.3_75	AT4G02000.1_10	AT2G01560.1_236
AT1G07650.2_995	AT4G02050.1_5	AT1G03590.1_448	AT3G09710.1_241	AT4G02050.1_5	AT2G02040.1_3
AT1G07705.2_151	AT4G02050.1_426	AT4G03415.1_454	AT2G17430.1_486	AT4G02050.1_426	AT2G04700.1_122
AT1G07750.1_323	AT4G02050.1_428	AT4G03415.2_454	AT3G01810.1_268	AT4G02050.1_428	AT2G04920.1_144
AT1G07810.1_13	AT4G02050.1_512	AT4G03415.3_454	AT1G20770.1_132	AT4G02050.1_512	AT2G05070.1_113
AT1G07940.4_393	AT4G02110.1_224	AT1G35580.1_14	AT5G52530.1_456	AT4G02110.1_224	AT2G05100.1_113
AT1G07940.4_395	AT4G02110.1_335	AT1G35580.2_14	AT2G01190.1_382	AT4G02110.1_335	AT2G05120.1_410
AT1G07940.4_428	AT4G02110.1_505	AT1G35580.3_14	AT5G35180.1_520	AT4G02110.1_505	AT2G16940.2_346
AT1G07970.1_328	AT4G02110.1_507	AT3G07020.1_82	AT3G58220.1_195	AT4G02110.1_507	AT2G18940.1_647
AT1G07990.1_508	AT4G02110.1_511	AT3G07020.2_82	AT1G74320.1_123	AT4G02110.1_511	AT2G20050.1_71
AT1G08010.1_95	AT4G02110.1_564	AT3G54760.1_498	AT1G14000.1_23	AT4G02110.1_564	AT2G20320.2_437
AT1G08050.1_631	AT4G02110.1_590	AT3G54760.2_467	AT2G26570.1_148	AT4G02110.1_590	AT2G20620.1_5
AT1G08050.1_641	AT4G02110.1_591	AT3G05090.1_393	AT5G55250.1_29	AT4G02110.1_591	AT2G20630.1_116
AT1G08060.3_235	AT4G02110.1_592	AT3G05090.2_393	AT3G56150.1_38	AT4G02110.1_592	AT2G20990.3_453
AT1G08060.3_1404	AT4G02110.1_593	AT3G05090.3_393	AT5G44310.2_191	AT4G02110.1_593	AT2G21380.2_538
AT1G08410.1_299	AT4G02110.1_596	AT1G23870.1_573	AT1G29350.1_142	AT4G02110.1_596	AT2G21630.1_203
AT1G08420.1_150	AT4G02110.1_642	AT1G70290.1_568	AT3G26400.1_462	AT4G02110.1_642	AT2G23620.1_58
AT1G08420.1_627	AT4G02110.1_657	AT1G70290.2_530	AT3G08710.1_14	AT4G02110.1_657	AT2G23980.8_715
AT1G08420.1_658	AT4G02110.1_670	AT1G03350.1_143	AT5G53930.1_373	AT4G02110.1_670	AT2G24100.1_384
AT1G08420.1_999	AT4G02110.1_939	AT1G06670.1_1020	AT2G01420.2_219	AT4G02110.1_939	AT2G26190.3_71
AT1G08640.1_136	AT4G02110.1_995	AT1G06670.2_1020	AT1G35220.1_891	AT4G02110.1_995	AT2G27080.2_10
AT1G08680.1_157	AT4G02110.1_996	AT5G47690.1_1299	AT3G07160.1_145	AT4G02110.1_996	AT2G27090.1_56
AT1G08680.1_192	AT4G02110.1_1050	AT5G47690.2_1299	AT2G22475.2_60	AT4G02110.1_1050	AT2G27880.1_823
AT1G08680.1_196	AT4G02110.1_1055	AT5G47690.3_1299	AT1G55535.1_237	AT4G02110.1_1055	AT2G28000.1_204
AT1G08680.1_210	AT4G02200.1_13	AT5G47690.4_1202	AT3G25500.1_341	AT4G02200.1_13	AT2G28190.1_88
AT1G08680.1_219	AT4G02200.1_14	AT1G74910.1_218	AT1G55110.1_82	AT4G02200.1_14	AT2G28290.5_1871
AT1G08680.1_225	AT4G02200.1_110	AT1G74910.2_218	AT2G28290.1_1647	AT4G02200.1_110	AT2G28390.1_479
AT1G08680.1_236	AT4G02200.1_147	AT1G74910.3_218	AT2G17110.1_364	AT4G02200.1_147	AT2G28630.1_171
AT1G08680.1_413	AT2G34710.1_16	AT4G35785.2_157	AT5G04430.2_11	AT2G34710.1_16	AT2G28630.1_174
AT1G08700.1_308	AT3G16480.1_146	AT2G23170.1_590	AT2G26180.1_39	AT3G16480.1_146	AT2G29250.1_288
AT1G08720.1_114	AT3G16480.1_151	AT2G29210.1_712	AT4G14200.1_490	AT3G16480.1_151	AT2G29250.1_290
AT1G08720.1_413	AT3G16480.1_456	AT2G29210.2_693	AT3G19100.1_29	AT3G16480.1_456	AT2G30880.1_425
AT1G08760.1_299	AT3G16480.1_461	AT1G15750.1_214	AT5G12080.1_46	AT3G16480.1_461	AT2G31960.3_21
AT1G08760.1_507	AT3G16480.1_469	AT1G15750.2_214	AT3G19770.1_400	AT3G16480.1_469	AT2G33210.1_563
AT1G08760.1_616	AT3G16480.1_470	AT1G15750.3_214	AT4G27860.2_72	AT3G16480.1_470	AT2G33840.1_72
AT1G08800.3_190	AT3G16470.1_29	AT1G15750.4_214	AT4G15545.1_226	AT3G16470.1_29	AT2G34224.2_2
AT1G08800.3_257	AT3G16470.1_35	AT5G56000.1_288	AT1G56170.1_175	AT3G16470.1_35	AT2G34310.4_141
AT1G08800.3_485	AT3G16470.1_39	AT5G56010.1_288	AT1G13930.1_139	AT3G16470.1_39	AT2G34400.1_244
AT1G08800.3_825	AT3G16470.1_183	AT5G56030.1_288	AT3G03740.1_395	AT3G16470.1_183	AT2G35050.2_835
AT1G08800.3_834	AT3G16470.1_189	AT5G56030.2_317	AT5G62000.1_830	AT3G16470.1_189	AT2G35050.2_928
AT1G08800.3_989	AT3G16470.1_193	AT2G19710.1_786	AT3G15570.1_404	AT3G16470.1_193	AT2G35190.1_135
AT1G08820.4_130	AT3G16460.1_2	AT1G79280.1_2022	AT4G11240.1_313	AT3G16460.1_2	AT2G35720.1_17
AT1G08930.2_35	AT3G16460.1_7	AT1G79280.2_2044	AT4G03390.1_452	AT3G16460.1_7	AT2G35920.3_222
AT1G08980.1_24	AT3G16460.1_67	AT1G79280.3_2023	AT4G38810.1_140	AT3G16460.1_67	AT2G36460.1_114
AT1G09020.1_142	AT3G16460.1_69	AT3G05900.1_373	AT5G25790.1_383	AT3G16460.1_69	AT2G36530.1_289
AT1G09050.2_860	AT3G16460.1_70	AT3G05900.2_346	AT5G22770.3_954	AT3G16460.1_70	AT2G36910.1_653
AT1G09070.1_142	AT3G16460.1_93	AT5G14540.1_474	AT2G23140.1_353	AT3G16460.1_93	AT2G37090.1_323
AT1G09070.1_144	AT3G16460.1_98	AT1G13950.1_2	AT1G79930.1_526	AT3G16460.1_98	AT2G37090.1_334
AT1G09130.3_117	AT3G16460.1_266	AT3G15450.1_243	AT1G69160.1_207	AT3G16460.1_266	AT2G37620.4_16
AT1G09340.2_99	AT3G16460.1_271	AT4G32200.1_1356	AT3G48050.1_601	AT3G16460.1_271	AT2G37930.4_155
AT1G09340.2_200	AT3G16460.1_282	AT4G32200.2_1342	AT4G05150.1_266	AT3G16460.1_282	AT2G38380.1_219
AT1G09430.1_244	AT3G16460.1_354	AT1G04780.1_435	AT4G05410.1_50	AT3G16460.1_354	AT2G38380.1_221
AT1G09450.1_508	AT3G16460.1_361	AT5G43830.1_243	AT1G68020.2_5	AT3G16460.1_361	AT2G39580.2_1215
AT1G09520.1_209	AT3G16460.1_397	AT2G17410.1_491	AT2G20760.1_320	AT3G16460.1_397	AT2G39730.1_341
AT1G09730.1_32	AT3G16460.1_398	AT2G17410.2_491	AT1G31480.1_804	AT3G16460.1_398	AT2G39730.1_452
AT1G09730.1_36	AT3G16460.1_399	AT2G17410.3_491	AT5G33210.2_92	AT3G16460.1_399	AT2G39730.2_94
AT1G09760.1_191	AT3G16460.1_400	AT4G31880.1_289	AT5G35910.1_2	AT3G16460.1_400	AT2G39730.2_341
AT1G09770.1_226	AT3G16460.1_404	AT4G31880.2_288	AT2G01750.2_58	AT3G16460.1_404	AT2G39770.3_69
AT1G09770.1_343	AT3G16460.1_405	AT3G05420.1_667	AT1G66680.1_40	AT3G16460.1_405	AT2G39770.3_76
AT1G09770.1_399	AT3G16460.1_410	AT3G05420.2_668	AT1G31460.1_172	AT3G16460.1_410	AT2G39770.3_78
AT1G09770.1_441	AT3G16460.1_424	AT1G50120.1_267	AT3G15920.1_323	AT3G16460.1_424	AT2G40070.1_106
AT1G09780.1_80	AT3G16460.1_451	AT1G50120.2_267	AT4G05520.2_148	AT3G16460.1_451	AT2G40250.1_211
AT1G09780.1_333	AT3G16460.1_552	AT1G65440.1_1020	AT3G19580.1_14	AT3G16460.1_552	AT2G41100.1_305
AT1G09780.1_373	AT3G16460.1_555	AT1G65440.2_1020	AT4G02110.1_592	AT3G16460.1_555	AT2G41680.1_295
AT1G09800.2_31	AT3G16460.1_568	AT1G65440.3_991	AT5G63420.1_805	AT3G16460.1_568	AT2G42130.4_202
AT1G09970.2_656	AT3G16460.1_572	AT1G65440.4_1020	AT2G15900.1_751	AT3G16460.1_572	AT2G42130.4_209
AT1G10020.1_349	AT3G16460.1_704	AT2G45710.1_80	AT1G19870.1_459	AT3G16460.1_704	AT2G42130.4_211
AT1G10170.4_1130	AT3G16450.1_15	AT3G61110.1_80	AT5G17910.2_223	AT3G16450.1_15	AT2G42520.2_2
AT1G10290.1_533	AT3G16450.1_152	AT1G27595.1_640	AT1G76380.2_288	AT3G16450.1_152	AT2G42520.2_4
AT1G10290.1_712	AT3G16450.1_158	AT1G08800.1_825	AT2G35110.2_760	AT3G16450.1_158	AT2G43210.3_491
AT1G10390.3_716	AT3G16430.1_176	AT1G08800.2_825	AT1G27540.1_41	AT3G16430.1_176	AT2G44310.1_65
AT1G10390.3_755	AT3G16430.1_191	AT1G08800.3_825	AT1G60140.1_23	AT3G16430.1_191	AT2G44500.1_21
AT1G10390.3_756	AT3G16430.1_194	AT1G08800.4_825	AT1G58220.1_606	AT3G16430.1_194	AT2G44560.1_24
AT1G10417.4_375	AT3G16430.1_199	AT2G34357.1_1130	AT1G18150.1_268	AT3G16430.1_199	AT2G44580.1_361
AT1G10450.3_749	AT3G16430.1_236	AT1G07110.1_276	AT5G16830.1_56	AT3G16430.1_236	AT2G44970.1_115
AT1G10490.1_661	AT3G16430.1_239	AT2G38410.1_596	AT1G69250.1_394	AT3G16430.1_239	AT2G45140.1_2
AT1G10760.3_210	AT3G16430.1_253	AT4G31160.1_1243	AT3G04910.1_655	AT3G16430.1_253	AT2G45540.2_121
AT1G10760.3_410	AT3G16420.1_20	AT3G49590.1_248	AT4G32720.1_418	AT3G16420.1_20	AT2G46020.2_539
AT1G10810.2_247	AT3G16420.1_21	AT3G49590.2_248	AT1G78700.1_165	AT3G16420.1_21	AT2G46160.2_182
AT1G10850.1_450	AT3G16420.1_26	AT3G49590.3_248	AT3G10730.1_63	AT3G16420.1_26	AT2G46700.1_37
AT1G10850.1_654	AT3G16420.1_102	AT3G14172.1_15	AT3G13300.2_792	AT3G16420.1_102	AT2G47070.1_796
AT1G10870.2_359	AT3G16420.1_156	AT3G14172.2_15	AT1G15940.1_628	AT3G16420.1_156	AT2G47730.1_162
AT1G10900.3_224	AT3G16420.1_160	AT1G80680.1_523	AT3G25500.1_401	AT3G16420.1_160	AT2G47800.1_884
AT1G10940.2_142	AT3G16420.1_164	AT5G65020.1_301	AT5G05190.1_457	AT3G16420.1_164	AT3G02170.1_657
AT1G10940.2_162	AT3G16420.1_178	AT5G65020.2_286	AT3G54620.2_180	AT3G16420.1_178	AT3G02290.5_68
AT1G11060.1_929	AT3G16420.1_193	AT1G53310.1_704	AT1G51500.1_664	AT3G16420.1_193	AT3G02520.1_10
AT1G11260.1_252	AT3G16420.1_196	AT1G53310.2_704	AT2G03020.2_127	AT3G16420.1_196	AT3G02620.2_302
AT1G11260.1_514	AT3G16420.1_201	AT1G53310.3_704	AT3G11540.1_35	AT3G16420.1_201	AT3G02830.1_251
AT1G11310.1_570	AT3G16420.1_238	AT3G49601.1_453	AT1G20110.1_283	AT3G16420.1_238	AT3G02860.2_188
AT1G11330.2_482	AT3G16420.1_241	AT4G37870.1_62	AT4G35300.5_83	AT3G16420.1_241	AT3G03450.1_459
AT1G11330.2_817	AT3G16420.1_255	AT2G37970.1_136	AT4G10120.2_148	AT3G16420.1_255	AT3G03780.1_579
AT1G11350.1_670	AT3G16420.1_297	AT5G08080.1_16	AT5G54380.1_491	AT3G16420.1_297	AT3G03780.1_581
AT1G11350.1_823	AT3G16410.1_196	AT5G08080.2_16	AT2G45520.1_38	AT3G16410.1_196	AT3G03810.1_631
AT1G11360.3_23	AT3G16410.1_335	AT5G08080.3_16	AT5G52300.1_577	AT3G16410.1_335	AT3G03970.2_379
AT1G11360.3_24	AT3G16410.1_409	AT5G08080.4_16	AT4G31700.1_241	AT3G16410.1_409	AT3G04210.1_119
AT1G11360.3_31	AT3G16410.1_416	AT5G08080.5_16	AT5G35180.4_40	AT3G16410.1_416	AT3G04840.1_153
AT1G11410.4_488	AT3G16410.1_460	AT3G15450.1_218	AT4G30100.1_336	AT3G16410.1_460	AT3G04960.3_45
AT1G11480.1_226	AT3G16410.1_575	AT5G35200.1_342	AT5G49660.1_708	AT3G16410.1_575	AT3G04960.3_54
AT1G11480.1_440	AT3G16410.1_577	AT5G35200.2_342	AT4G34050.1_11	AT3G16410.1_577	AT3G05030.2_494
AT1G11480.1_498	AT3G16410.1_578	AT5G57110.1_27	AT2G39010.1_279	AT3G16410.1_578	AT3G05040.2_444
AT1G11480.1_512	AT3G16390.1_93	AT5G57110.2_27	AT5G12410.1_145	AT3G16390.1_93	AT3G06450.4_395
AT1G11650.2_333	AT3G16390.1_96	AT5G57110.3_27	AT4G33130.1_20	AT3G16390.1_96	AT3G06450.4_609
AT1G11660.3_741	AT3G16390.1_104	AT3G12140.1_90	AT4G12070.1_470	AT3G16390.1_104	AT3G07300.2_157
AT1G11670.1_22	AT3G16390.1_105	AT3G12140.2_90	AT3G46220.1_661	AT3G16390.1_105	AT3G07490.1_68
AT1G11700.1_85	AT3G16390.1_260	AT3G12140.3_90	AT2G39130.1_140	AT3G16390.1_260	AT3G08510.2_72
AT1G11700.1_115	AT3G16390.1_267	AT1G04820.1_349	AT5G02270.2_336	AT3G16390.1_267	AT3G08940.2_227
AT1G11700.1_167	AT3G16380.1_6	AT1G50010.1_349	AT1G69760.1_37	AT3G16380.1_6	AT3G09010.1_380
AT1G11700.1_172	AT3G16380.1_8	AT1G64740.1_349	AT3G18640.1_118	AT3G16380.1_8	AT3G09820.1_3
AT1G11860.3_189	AT3G16380.1_17	AT4G14960.1_349	AT4G37100.1_525	AT3G16380.1_17	AT3G09820.1_4
AT1G11890.1_11	AT3G16380.1_18	AT4G14960.2_349	AT1G75190.1_13	AT3G16380.1_18	AT3G09820.1_21
AT1G12000.1_16	AT3G16380.1_22	AT4G31880.1_666	AT5G01550.1_296	AT3G16380.1_22	AT3G09830.3_28
AT1G12330.1_130	AT3G16380.1_24	AT4G31880.2_665	AT2G40030.1_1598	AT3G16380.1_24	AT3G09920.1_308
AT1G12380.1_219	AT3G16380.1_241	AT1G08800.1_190	AT4G32730.2_545	AT3G16380.1_241	AT3G09920.1_657
AT1G12460.1_807	AT3G16330.1_6	AT1G08800.1_257	AT5G49430.1_1277	AT3G16330.1_6	AT3G11020.1_178
AT1G12480.1_59	AT3G16330.1_8	AT1G08800.2_190	AT4G16440.1_6	AT3G16330.1_8	AT3G11470.1_12
AT1G12480.1_86	AT3G16310.1_15	AT1G08800.2_257	AT1G68150.1_213	AT3G16310.1_15	AT3G11630.1_232
AT1G12580.1_342	AT3G16310.1_23	AT1G08800.3_190	AT1G19835.2_521	AT3G16310.1_23	AT3G11710.1_153
AT1G12610.1_177	AT3G16310.1_26	AT1G08800.3_257	AT1G79770.1_32	AT3G16310.1_26	AT3G11890.5_59
AT1G12680.1_36	AT3G16310.1_33	AT1G08800.4_190	AT5G04040.1_588	AT3G16310.1_33	AT3G11910.3_643
AT1G12760.1_195	AT3G16310.1_34	AT1G08800.4_257	AT2G41530.1_17	AT3G16310.1_34	AT3G12110.1_16
AT1G12775.1_511	AT3G16310.1_42	AT1G30690.1_53	AT2G01930.1_139	AT3G16310.1_42	AT3G12590.1_424
AT1G12900.5_173	AT3G16310.1_66	AT1G30690.2_53	AT2G22400.1_523	AT3G16310.1_66	AT3G13050.3_281
AT1G12900.5_247	AT3G16310.1_69	AT1G19450.1_2	AT3G13300.2_683	AT3G16310.1_69	AT3G13920.3_396
AT1G12900.5_315	AT3G16310.1_72	AT4G22670.1_89	AT1G67900.1_621	AT3G16310.1_72	AT3G13920.4_401
AT1G12900.5_355	AT3G16310.1_77	AT1G24764.1_486	AT5G65020.1_300	AT3G16310.1_77	AT3G14010.5_453
AT1G13020.1_175	AT3G16310.1_78	AT1G24764.2_333	AT3G24080.2_390	AT3G16310.1_78	AT3G14080.2_2
AT1G13020.1_508	AT3G16310.1_80	AT1G24764.3_545	AT1G54920.3_326	AT3G16310.1_80	AT3G15930.1_281
AT1G13030.1_187	AT3G16310.1_85	AT1G74690.1_79	AT3G05090.1_393	AT3G16310.1_85	AT3G16050.1_7
AT1G13030.1_551	AT3G16310.1_100	AT4G31580.1_160	AT1G28310.2_16	AT3G16310.1_100	AT3G16400.1_168
AT1G13170.2_236	AT3G16310.1_109	AT4G31580.2_160	AT1G61170.1_43	AT3G16310.1_109	AT3G16420.2_150
AT1G13210.1_29	AT3G16310.1_111	AT3G24080.1_248	AT4G11650.1_209	AT3G16310.1_111	AT3G16580.1_84
AT1G13320.1_2	AT3G16310.1_113	AT3G24080.2_248	AT4G35310.1_8	AT3G16310.1_113	AT3G16580.1_92
AT1G13350.3_382	AT3G16310.1_120	AT3G24080.3_248	AT3G53750.1_205	AT3G16310.1_120	AT3G16810.1_486
AT1G13350.3_404	AT3G16310.1_137	AT3G24080.4_248	AT2G25670.2_253	AT3G16310.1_137	AT3G17220.1_65
AT1G13440.1_155	AT3G16310.1_138	AT1G13440.1_236	AT1G08360.1_142	AT3G16310.1_138	AT3G17740.1_254
AT1G13440.1_188	AT3G16310.1_139	AT1G13440.2_208	AT3G01500.2_119	AT3G16310.1_139	AT3G18370.1_322
AT1G13440.1_207	AT3G16310.1_148	AT3G04120.1_236	AT4G25260.1_122	AT3G16310.1_148	AT3G18430.2_144
AT1G13440.1_227	AT5G40770.1_223	AT1G22530.1_403	AT5G42870.1_199	AT5G40770.1_223	AT3G18480.1_312
AT1G13440.1_236	AT2G30530.1_96	AT1G22530.2_369	AT1G20620.2_410	AT2G30530.1_96	AT3G18820.1_111
AT1G13650.1_176	AT2G30530.1_97	AT1G07990.1_508	AT2G35210.1_158	AT2G30530.1_97	AT3G18980.1_70
AT1G13740.1_89	AT2G30530.1_100	AT1G07990.2_508	AT1G77740.1_617	AT2G30530.1_100	AT3G18980.1_79
AT1G13740.1_112	AT2G30530.1_131	AT1G10900.1_224	AT3G55480.2_900	AT2G30530.1_131	AT3G18990.2_142
AT1G13790.2_92	AT2G30530.1_141	AT1G10900.2_224	AT3G52950.1_47	AT2G30530.1_141	AT3G19000.1_136
AT1G13920.4_160	AT2G30530.1_143	AT1G10900.3_224	AT2G27285.1_240	AT2G30530.1_143	AT3G19580.2_247
AT1G13920.4_164	AT2G30530.1_144	AT1G01050.1_24	AT3G52240.1_306	AT2G30530.1_144	AT3G20250.3_242
AT1G13920.4_180	AT2G30530.1_145	AT1G01050.2_24	AT4G37910.1_404	AT2G30530.1_145	AT3G20370.1_33
AT1G13920.4_193	AT2G30530.1_147	AT3G13300.1_91	AT4G26130.1_242	AT2G30530.1_147	AT3G20390.2_117
AT1G13930.2_12	AT2G30530.1_211	AT3G13300.2_56	AT3G19080.1_363	AT2G30530.1_211	AT3G20970.1_63
AT1G13930.2_71	AT1G51760.1_215	AT3G13300.3_91	AT3G22380.1_1225	AT1G51760.1_215	AT3G20970.1_64
AT1G13950.1_77	AT1G48410.1_11	AT3G18480.1_589	AT1G35160.1_217	AT1G48410.1_11	AT3G21100.4_190
AT1G13960.1_74	AT1G48410.1_17	AT3G57150.1_515	AT1G67090.1_113	AT1G48410.1_17	AT3G22200.2_342
AT1G13980.1_961	AT1G48410.1_19	AT2G17700.1_439	AT4G30400.1_355	AT1G48410.1_19	AT3G22380.2_350
AT1G14000.1_23	AT1G48410.1_341	AT1G79150.1_28	AT5G58290.1_23	AT1G48410.1_341	AT3G23330.1_376
AT1G14000.1_324	AT1G48410.1_342	AT1G19870.1_193	AT1G03770.3_244	AT1G48410.1_342	AT3G23700.1_80
AT1G14040.1_65	AT1G48410.1_995	AT1G19870.2_10	AT1G17210.1_288	AT1G48410.1_995	AT3G23790.1_13
AT1G14280.1_98	AT1G48410.1_1000	AT5G63550.1_15	AT1G05630.1_885	AT1G48410.1_1000	AT3G23900.4_361
AT1G14280.1_132	AT1G48410.1_1001	AT5G63550.2_15	AT4G35110.4_185	AT1G48410.1_1001	AT3G24110.1_189
AT1G14280.1_239	AT1G48410.1_1003	AT1G53310.1_11	AT3G18890.1_472	AT1G48410.1_1003	AT3G24870.1_81
AT1G14280.1_245	AT1G48410.1_1005	AT1G53310.2_11	AT2G02170.2_303	AT1G48410.1_1005	AT3G25800.1_2
AT1G14280.1_354	AT1G48410.1_1008	AT1G53310.3_11	AT1G26170.1_311	AT1G48410.1_1008	AT3G26650.1_128
AT1G14380.3_329	AT1G48410.1_1010	AT2G37170.1_281	AT4G19520.1_24	AT1G48410.1_1010	AT3G27690.2_146
AT1G14380.3_339	AT4G16280.1_63	AT2G37170.2_324	AT5G22320.1_275	AT4G16280.1_63	AT3G29160.1_340
AT1G14380.3_570	AT4G16280.1_65	AT2G37180.1_281	AT2G30470.1_789	AT4G16280.1_65	AT3G29635.1_228
AT1G14380.3_626	AT4G16280.1_86	AT3G53420.1_283	AT4G10480.1_128	AT4G16280.1_86	AT3G29635.1_231
AT1G14440.1_150	AT4G16280.1_734	AT3G53420.2_283	AT4G27450.1_244	AT4G16280.1_734	AT3G30260.1_49
AT1G14570.2_139	AT4G16280.1_737	AT2G37340.1_256	AT2G44600.1_245	AT4G16280.1_737	AT3G42170.1_575
AT1G14570.2_311	AT1G24510.1_345	AT2G37340.2_226	AT3G10650.1_661	AT1G24510.1_345	AT3G44110.1_367
AT1G14580.3_86	AT1G24510.1_359	AT2G37340.3_215	AT5G45510.1_293	AT1G24510.1_359	AT3G44240.1_197
AT1G14650.1_259	AT1G24510.1_394	AT2G37340.4_226	AT5G65910.1_294	AT1G24510.1_394	AT3G44240.1_208
AT1G14810.1_132	AT1G65520.1_43	AT2G37340.5_215	AT3G11710.1_29	AT1G65520.1_43	AT3G44800.1_101
AT1G14810.1_200	AT1G65520.1_45	AT2G37340.6_226	AT5G18410.1_40	AT1G65520.1_45	AT3G44800.1_108
AT1G14840.1_16	AT1G65520.1_47	AT2G39130.1_14	AT1G52380.1_114	AT1G65520.1_47	AT3G45260.2_273
AT1G14840.1_30	AT1G65520.1_51	AT2G39130.2_14	AT5G50000.1_32	AT1G65520.1_51	AT3G46000.1_122
AT1G14840.1_34	AT1G65520.1_52	AT2G39130.3_14	AT2G26460.1_579	AT1G65520.1_52	AT3G46530.1_398
AT1G14850.1_765	AT1G65550.1_260	AT1G77180.1_235	AT4G22130.2_188	AT1G65550.1_260	AT3G47110.1_985
AT1G15020.2_509	AT1G65550.1_262	AT1G77180.2_235	AT3G15220.1_166	AT1G65550.1_262	AT3G47200.1_240
AT1G15040.1_301	AT1G65550.1_265	AT1G77180.3_235	AT3G48430.1_1025	AT1G65550.1_265	AT3G47250.1_25
AT1G15230.1_138	AT1G65550.1_266	AT4G38710.1_300	AT4G34860.1_50	AT1G65550.1_266	AT3G47550.3_15
AT1G15290.1_617	AT1G65550.1_323	AT4G38710.2_300	AT5G25220.2_73	AT1G65550.1_323	AT3G47860.1_164
AT1G15290.1_1106	AT1G65550.1_325	AT5G45510.1_293	AT1G72390.1_643	AT1G65550.1_325	AT3G48530.1_131
AT1G15290.1_1251	AT1G65550.1_332	AT5G45510.2_293	AT2G03890.1_119	AT1G65550.1_332	AT3G48730.1_261
AT1G15340.1_89	AT1G65550.1_335	AT2G29210.1_453	AT5G66950.1_608	AT1G65550.1_335	AT3G49150.1_92
AT1G15400.3_16	AT1G65570.1_371	AT2G29210.2_453	AT5G60170.2_911	AT1G65570.1_371	AT3G50590.1_653
AT1G15400.3_107	AT1G65570.1_372	AT3G06550.1_76	AT4G14310.1_590	AT1G65570.1_372	AT3G51540.1_145
AT1G15690.1_48	AT1G09630.1_43	AT3G06550.2_76	AT4G33050.1_99	AT1G09630.1_43	AT3G52960.1_91
AT1G15750.1_214	AT1G09630.1_44	AT3G06550.3_75	AT2G43850.1_18	AT1G09630.1_44	AT3G53360.1_373
AT1G15750.1_286	AT1G09630.1_181	AT5G47690.1_1141	AT4G03520.1_175	AT1G09630.1_181	AT3G53400.1_47
AT1G15750.1_739	AT1G09630.1_184	AT5G47690.2_1141	AT4G27440.2_338	AT1G09630.1_184	AT3G53710.3_236
AT1G15820.1_43	AT1G09640.1_315	AT5G47690.3_1141	AT3G13460.1_275	AT1G09640.1_315	AT3G54350.2_666
AT1G15820.1_171	AT1G09650.1_42	AT5G47690.4_1044	AT5G03660.1_25	AT1G09650.1_42	AT3G54810.2_118
AT1G15820.1_181	AT1G09650.1_43	AT1G35580.1_73	AT3G05200.1_357	AT1G09650.1_43	AT3G54810.2_202
AT1G15860.3_13	AT1G09680.1_349	AT1G35580.2_73	AT1G67590.1_56	AT1G09680.1_349	AT3G54870.2_351
AT1G15880.1_131	AT1G09680.1_350	AT1G35580.3_73	AT5G58590.1_91	AT1G09680.1_350	AT3G55530.1_186
AT1G15930.2_2	AT1G09700.1_31	AT1G35580.1_70	AT3G13960.1_205	AT1G09700.1_31	AT3G55530.1_187
AT1G15930.2_94	AT1G09700.1_252	AT1G35580.2_70	AT4G30710.1_276	AT1G09700.1_252	AT3G55980.2_542
AT1G15950.3_7	AT1G09700.1_271	AT1G35580.3_70	AT2G45540.2_72	AT1G09700.1_271	AT3G56320.1_24
AT1G16020.1_285	AT1G09700.1_299	AT1G01100.1_102	AT1G78150.2_14	AT1G09700.1_299	AT3G56320.1_25
AT1G16170.1_9	AT1G09700.1_327	AT1G01100.2_102	AT5G18760.1_77	AT1G09700.1_327	AT3G56900.1_43
AT1G16180.1_314	AT1G09700.1_336	AT1G01100.3_86	AT1G79640.1_415	AT1G09700.1_336	AT3G57530.1_227
AT1G16190.1_204	AT1G09700.1_355	AT1G01100.4_102	AT2G22900.1_9	AT1G09700.1_355	AT3G58440.1_12
AT1G16260.2_548	AT1G09700.1_383	AT4G00810.1_103	AT3G06170.1_306	AT1G09700.1_383	AT3G58500.1_5
AT1G16270.2_311	AT1G09780.1_67	AT4G00810.2_103	AT5G63670.2_3	AT1G09780.1_67	AT3G58610.1_359
AT1G16270.2_611	AT1G09780.1_73	AT5G47700.1_103	AT4G28820.2_82	AT1G09780.1_73	AT3G58970.1_27
AT1G16270.2_699	AT1G09780.1_80	AT5G47700.2_103	AT5G13990.1_215	AT1G09780.1_80	AT3G59350.1_95
AT1G16270.2_724	AT1G09780.1_333	AT2G38280.1_73	AT2G40730.1_750	AT1G09780.1_333	AT3G59770.3_776
AT1G16270.2_780	AT1G09780.1_373	AT2G38280.2_73	AT3G60240.2_210	AT1G09780.1_373	AT3G60390.1_101
AT1G16270.2_1027	AT1G09780.1_375	AT1G54270.1_145	AT4G38440.1_189	AT1G09780.1_375	AT3G60750.1_607
AT1G16420.1_266	AT1G09790.1_438	AT1G54270.2_140	AT1G13160.1_257	AT1G09790.1_438	AT3G61050.1_255
AT1G16520.1_191	AT1G09790.1_440	AT3G13920.1_145	AT4G05410.1_47	AT1G09790.1_440	AT3G61520.1_586
AT1G16520.1_195	AT1G09860.1_15	AT3G13920.2_145	AT5G14720.1_525	AT1G09860.1_15	AT3G61520.1_589
AT1G16520.1_204	AT1G70230.1_171	AT3G13920.3_135	AT1G59910.1_227	AT1G70230.1_171	AT3G62590.1_277
AT1G16520.1_208	AT1G70140.1_285	AT3G13920.4_140	AT5G45380.1_568	AT1G70140.1_285	AT3G62800.2_171
AT1G16520.1_245	AT1G70140.1_563	AT3G13920.5_149	AT1G51500.1_663	AT1G70140.1_563	AT3G63070.1_165
AT1G16610.3_183	AT1G70140.1_565	AT3G09200.1_305	AT1G68830.1_541	AT1G70140.1_565	AT3G63500.3_521
AT1G16670.1_134	AT1G70140.1_566	AT3G09200.2_272	AT2G42940.1_112	AT1G70140.1_566	AT3G63510.2_12
AT1G16720.2_95	AT1G70140.1_574	AT3G16310.1_80	AT3G05800.1_108	AT1G70140.1_574	AT4G00040.1_20
AT1G16830.1_411	AT1G70140.1_724	AT5G62190.1_42	AT5G10950.1_307	AT1G70140.1_724	AT4G00200.2_263
AT1G16860.1_64	AT1G70140.1_727	AT5G09840.1_849	AT1G71730.1_156	AT1G70140.1_727	AT4G00400.1_220
AT1G16860.1_76	AT1G70130.1_126	AT2G30620.1_2	AT1G28470.1_19	AT1G70130.1_126	AT4G00440.2_456
AT1G16860.1_95	AT1G70130.1_128	AT2G30620.2_2	AT2G37340.2_226	AT1G70130.1_128	AT4G00550.2_469
AT1G16860.1_169	AT1G70130.1_281	AT1G35670.1_232	AT5G14410.1_42	AT1G70130.1_281	AT4G00660.2_473
AT1G17130.2_257	AT1G70130.1_283	AT1G49580.1_360	AT1G18160.1_34	AT1G70130.1_283	AT4G00710.1_307
AT1G17210.1_285	AT1G70130.1_285	AT2G41140.1_333	AT5G52040.1_194	AT1G70130.1_285	AT4G00710.1_310
AT1G17210.1_322	AT1G70130.1_288	AT2G46700.1_353	AT3G28180.1_581	AT1G70130.1_288	AT4G01250.1_90
AT1G17210.1_435	AT1G70060.1_275	AT2G46700.2_172	AT5G64690.1_138	AT1G70060.1_275	AT4G01860.2_370
AT1G17210.1_485	AT1G70060.1_279	AT2G46700.3_172	AT5G08660.1_526	AT1G70060.1_279	AT4G01985.2_76
AT1G17210.1_505	AT1G70060.1_375	AT3G19100.1_354	AT1G18840.2_271	AT1G70060.1_375	AT4G01985.2_98
AT1G17210.1_554	AT1G70060.1_395	AT3G50530.1_358	AT1G10320.1_675	AT1G70060.1_395	AT4G02195.1_43
AT1G17210.1_566	AT1G70060.1_400	AT3G50530.2_389	AT4G20080.1_138	AT1G70060.1_400	AT4G02390.1_256
AT1G17210.1_570	AT1G70060.1_744	AT4G09570.1_231	AT4G00730.2_115	AT1G70060.1_744	AT4G03620.1_175
AT1G17210.1_664	AT1G70060.1_905	AT3G13300.1_98	AT3G14010.1_6	AT1G70060.1_905	AT4G04040.1_3
AT1G17210.1_769	AT1G70060.1_907	AT3G13300.2_63	AT3G12640.1_205	AT1G70060.1_907	AT4G04040.1_376
AT1G17210.1_787	AT1G70060.1_915	AT3G13300.3_98	AT1G14040.1_69	AT1G70060.1_915	AT4G04040.1_386
AT1G17210.1_790	AT1G70060.1_927	AT4G30190.1_947	AT3G27210.1_141	AT1G70060.1_927	AT4G04340.3_754
AT1G17280.4_184	AT1G70060.1_1019	AT4G30190.2_980	AT5G07290.1_447	AT1G70060.1_1019	AT4G04370.1_133
AT1G17340.1_609	AT1G70060.1_1032	AT3G01310.1_358	AT3G58760.1_25	AT1G70060.1_1032	AT4G04890.1_241
AT1G17340.1_625	AT1G70060.1_1304	AT3G01310.2_352	AT5G60170.1_577	AT1G70060.1_1304	AT4G08520.1_152
AT1G17360.1_706	AT1G70000.1_56	AT3G01310.3_323	AT2G40070.1_71	AT1G70000.1_56	AT4G09180.1_75
AT1G17360.1_1050	AT1G70000.1_58	AT5G15070.1_351	AT3G13690.1_185	AT1G70000.1_58	AT4G09840.2_20
AT1G17370.1_241	AT1G70000.1_63	AT5G15070.2_351	AT2G21300.1_653	AT1G70000.1_63	AT4G10010.2_45
AT1G17440.2_497	AT1G70000.1_74	AT5G15070.3_351	AT2G18960.1_2	AT1G70000.1_74	AT4G10110.1_164
AT1G17450.2_1137	AT1G70000.1_79	AT5G15070.4_351	AT4G03210.1_33	AT1G70000.1_79	AT4G10110.1_168
AT1G17580.1_1052	AT1G70000.1_81	AT5G15070.5_357	AT1G47500.1_43	AT1G70000.1_81	AT4G10790.1_156
AT1G17580.1_1510	AT1G70000.1_88	AT5G15070.6_110	AT1G56070.1_387	AT1G70000.1_88	AT4G10790.1_304
AT1G17720.1_460	AT1G27190.1_139	AT5G15070.7_110	AT5G55980.1_34	AT1G27190.1_139	AT4G11850.1_837
AT1G17780.1_163	AT1G27190.1_265	AT1G32130.1_195	AT4G37100.1_828	AT1G27190.1_265	AT4G12080.1_103
AT1G17840.1_688	AT1G27190.1_456	AT1G32130.2_195	AT1G21980.1_272	AT1G27190.1_456	AT4G12770.2_436
AT1G17890.1_53	AT1G27190.1_459	AT3G13300.1_830	AT3G55270.1_548	AT1G27190.1_459	AT4G12780.2_411
AT1G17980.1_621	AT1G27190.1_460	AT3G13300.2_795	AT5G47680.1_343	AT1G27190.1_460	AT4G12780.2_707
AT1G18030.1_30	AT1G27190.1_477	AT3G13300.3_830	AT1G07630.1_143	AT1G27190.1_477	AT4G13130.1_32
AT1G18040.1_161	AT1G27190.1_478	AT1G80930.1_187	AT4G20720.1_121	AT1G27190.1_478	AT4G13320.1_16
AT1G18040.1_167	AT1G27190.1_479	AT2G16950.1_366	AT5G45190.1_534	AT1G27190.1_479	AT4G14080.1_267
AT1G18070.3_542	AT1G27190.1_483	AT2G16950.2_362	AT1G47970.1_187	AT1G27190.1_483	AT4G14880.2_78
AT1G18080.1_159	AT1G27190.1_586	AT5G60660.1_283	AT1G69410.1_2	AT1G27190.1_586	AT4G14880.2_297
AT1G18150.1_268	AT1G27190.1_589	AT3G18230.1_41	AT4G28610.1_19	AT1G27190.1_589	AT4G16835.1_484
AT1G18160.1_462	AT1G62060.1_31	AT4G11740.1_295	AT3G19290.2_110	AT1G62060.1_31	AT4G17140.3_921
AT1G18160.1_673	AT1G62080.1_36	AT4G11740.2_295	AT4G01000.1_217	AT1G62080.1_36	AT4G17610.1_245
AT1G18190.1_49	AT1G62080.1_50	AT5G52310.1_662	AT5G63550.1_15	AT1G62080.1_50	AT4G19500.1_461
AT1G18210.2_54	AT1G62080.1_52	AT5G59210.1_51	AT5G51380.1_46	AT1G62080.1_52	AT4G20260.4_108
AT1G18300.1_42	AT1G62080.1_54	AT5G59210.2_51	AT1G64370.1_61	AT1G62080.1_54	AT4G20360.2_297
AT1G18390.2_301	AT1G62080.1_55	AT4G33400.1_58	AT1G45688.2_35	AT1G62080.1_55	AT4G20720.1_699
AT1G18390.2_490	AT1G62080.1_57	AT4G27060.1_414	AT3G12050.1_195	AT1G62080.1_57	AT4G20850.1_1299
AT1G18390.2_636	AT1G62080.1_58	AT3G16270.1_211	AT1G80680.1_523	AT1G62080.1_58	AT4G21160.3_166
AT1G18500.1_95	AT1G62080.1_59	AT3G16270.2_211	AT3G63260.2_16	AT1G62080.1_59	AT4G21280.1_129
AT1G18560.1_115	AT1G62080.1_60	AT3G16270.3_211	AT5G49100.1_354	AT1G62080.1_60	AT4G21410.3_326
AT1G18620.2_329	AT1G62085.1_345	AT4G11740.1_328	AT1G21370.1_229	AT1G62085.1_345	AT4G21750.1_217
AT1G18740.1_9	AT1G62170.1_124	AT4G11740.2_328	AT4G09000.1_267	AT1G62170.1_124	AT4G22990.3_184
AT1G18740.1_205	AT1G62170.1_263	AT1G51800.1_561	AT4G15415.1_513	AT1G62170.1_263	AT4G23140.2_673
AT1G18840.1_198	AT1G62170.1_265	AT5G52040.1_254	AT1G65010.1_1275	AT1G62170.1_265	AT4G24410.1_105
AT1G18840.1_271	AT1G62210.1_128	AT5G52040.2_254	AT1G75100.1_388	AT1G62210.1_128	AT4G24520.1_401
AT1G18890.1_523	AT1G62210.1_132	AT5G52040.3_227	AT3G15270.1_138	AT1G62210.1_132	AT4G24680.2_908
AT1G19000.1_39	AT1G62210.1_134	AT5G52040.4_221	AT5G20280.1_247	AT1G62210.1_134	AT4G25050.2_10
AT1G19010.1_225	AT1G62210.1_140	AT5G52040.5_213	AT1G16860.1_76	AT1G62210.1_140	AT4G25050.2_15
AT1G19100.1_28	AT1G62210.1_144	AT5G52040.6_221	AT1G08680.1_196	AT1G62210.1_144	AT4G25050.2_16
AT1G19120.1_2	AT1G62210.1_149	AT5G52040.7_213	AT2G28450.1_75	AT1G62210.1_149	AT4G25050.2_117
AT1G19250.1_219	AT1G62210.1_150	AT3G57410.1_814	AT2G37100.1_58	AT1G62210.1_150	AT4G25170.2_210
AT1G19350.4_175	AT1G62220.1_31	AT3G57410.2_814	AT4G14200.1_633	AT1G62220.1_31	AT4G25230.3_531
AT1G19350.4_219	AT1G62250.1_94	AT3G57410.3_814	AT2G28960.1_572	AT1G62250.1_94	AT4G25980.1_117
AT1G19350.4_223	AT1G62260.1_198	AT3G57410.4_814	AT2G17980.1_622	AT1G62260.1_198	AT4G25980.1_119
AT1G19370.1_511	AT1G62260.1_199	AT3G57410.5_814	AT5G64430.1_15	AT1G62260.1_199	AT4G27070.1_166
AT1G19450.1_24	AT1G62260.1_312	AT3G57410.7_814	AT3G12640.1_201	AT1G62260.1_312	AT4G28220.1_448
AT1G19450.1_34	AT1G62260.1_314	AT3G57410.8_814	AT5G49070.1_400	AT1G62260.1_314	AT4G28220.1_470
AT1G19480.1_65	AT4G01310.1_19	AT3G57410.9_814	AT1G22280.3_124	AT4G01310.1_19	AT4G28910.3_67
AT1G19480.1_103	AT4G01310.1_153	AT5G52040.1_239	AT1G04890.1_36	AT4G01310.1_153	AT4G29300.1_17
AT1G19480.1_111	AT4G01310.1_173	AT5G52040.2_239	AT3G12640.1_389	AT4G01310.1_173	AT4G29480.1_3
AT1G19485.2_682	AT4G01310.1_176	AT5G52040.3_212	AT3G46740.1_68	AT4G01310.1_176	AT4G29480.1_10
AT1G19485.2_708	AT4G01310.1_239	AT5G52040.4_206	AT3G07330.1_583	AT4G01310.1_239	AT4G29610.1_88
AT1G19650.1_67	AT4G01310.1_240	AT5G52040.5_198	AT5G13530.1_436	AT4G01310.1_240	AT4G30610.1_186
AT1G19670.1_108	AT4G01260.1_46	AT5G52040.6_206	AT4G29440.1_634	AT4G01260.1_46	AT4G30780.1_412
AT1G19700.5_115	AT4G01260.1_47	AT5G52040.7_198	AT2G17410.1_241	AT4G01260.1_47	AT4G31970.1_135
AT1G19835.4_470	AT4G01260.1_54	AT1G59710.1_204	AT4G02510.1_3	AT4G01260.1_54	AT4G31970.1_232
AT1G19835.4_671	AT4G01260.1_57	AT1G59710.2_204	AT5G01030.1_287	AT4G01260.1_57	AT4G31970.1_234
AT1G19835.4_930	AT4G01260.1_59	AT2G25170.1_23	AT4G28000.1_226	AT4G01260.1_59	AT4G32330.3_35
AT1G19835.4_944	AT4G01160.2_61	AT2G25170.2_40	AT4G38550.1_190	AT4G01160.2_61	AT4G32551.2_278
AT1G19870.1_65	AT4G01160.2_462	AT2G25170.3_49	AT3G53500.2_225	AT4G01160.2_462	AT4G32620.2_288
AT1G19870.1_78	AT4G01160.2_464	AT2G25170.4_23	AT1G05410.1_133	AT4G01160.2_464	AT4G32810.2_23
AT1G19870.1_80	AT4G01150.1_64	AT5G04430.1_19	AT2G11520.1_202	AT4G01150.1_64	AT4G33200.4_1291
AT1G19870.1_341	AT4G01150.1_65	AT5G04430.2_19	AT2G13370.1_398	AT4G01150.1_65	AT4G34200.1_476
AT1G19870.1_369	AT4G01150.1_68	AT2G07360.1_1090	AT1G69030.1_244	AT4G01150.1_68	AT4G34230.1_229
AT1G19870.1_459	AT4G01150.1_69	AT2G07360.2_1092	AT3G60370.1_163	AT4G01150.1_69	AT4G34670.1_153
AT1G19870.1_479	AT4G01150.1_70	AT4G34860.1_62	AT5G40480.1_1119	AT4G01150.1_70	AT4G34950.1_289
AT1G20020.1_182	AT4G01150.1_73	AT4G34860.2_62	AT1G18700.3_692	AT4G01150.1_73	AT4G35240.1_678
AT1G20110.1_218	AT4G01150.1_78	AT4G34860.3_62	AT3G46750.1_346	AT4G01150.1_78	AT4G35240.1_683
AT1G20110.1_279	AT4G01150.1_155	AT5G47430.1_866	AT2G42320.1_629	AT4G01150.1_155	AT4G35300.1_455
AT1G20110.1_530	AT4G01100.1_32	AT5G47430.2_805	AT1G12380.1_146	AT4G01100.1_32	AT4G35660.1_113
AT1G20200.1_12	AT4G01100.1_33	AT5G47430.3_863	AT5G38410.1_87	AT4G01100.1_33	AT4G35660.1_123
AT1G20200.1_14	AT4G01100.1_293	AT5G47430.6_879	AT3G18480.1_589	AT4G01100.1_293	AT4G35790.2_828
AT1G20200.1_16	AT4G01100.1_296	AT5G52040.1_171	AT1G56180.1_375	AT4G01100.1_296	AT4G35800.2_1491
AT1G20200.1_19	AT5G27220.1_609	AT5G52040.2_171	AT4G39850.1_1206	AT5G27220.1_609	AT4G36080.1_2607
AT1G20220.1_147	AT5G27220.1_1024	AT5G52040.3_144	AT2G45820.1_83	AT5G27220.1_1024	AT4G36080.1_2610
AT1G20310.1_77	AT5G27120.1_67	AT5G52040.4_138	AT5G58950.1_155	AT5G27120.1_67	AT4G36480.1_476
AT1G20330.1_41	AT5G27120.1_69	AT5G52040.5_130	AT5G52040.1_210	AT5G27120.1_69	AT4G37420.1_308
AT1G20340.1_116	AT5G27120.1_376	AT5G52040.6_138	AT1G70750.1_162	AT5G27120.1_376	AT4G37420.1_322
AT1G20370.1_510	AT5G27120.1_405	AT5G52040.7_130	AT1G13960.2_160	AT5G27120.1_405	AT4G37540.1_88
AT1G20410.1_2	AT5G27120.1_407	AT4G23640.1_647	AT3G16310.1_111	AT5G27120.1_407	AT4G37800.1_185
AT1G20450.1_61	AT5G27120.1_425	AT4G27585.1_362	AT4G28000.1_228	AT5G27120.1_425	AT4G38600.3_1287
AT1G20450.1_221	AT5G27120.1_430	AT4G37870.1_66	AT1G29910.1_25	AT5G27120.1_430	AT4G38780.1_452
AT1G20620.1_408	AT5G27120.1_445	AT4G26840.1_2	AT1G76070.1_242	AT5G27120.1_445	AT4G39050.1_537
AT1G20620.1_412	AT5G27120.1_447	AT1G49600.1_399	AT5G57390.1_187	AT5G27120.1_447	AT5G01750.2_5
AT1G20620.1_491	AT5G27120.1_450	AT1G49600.2_399	AT4G35240.1_93	AT5G27120.1_450	AT5G01750.2_7
AT1G20670.1_117	AT5G27120.1_474	AT1G49600.3_399	AT1G47330.1_513	AT5G27120.1_474	AT5G01750.2_9
AT1G20670.1_164	AT5G27120.1_493	AT3G19130.1_393	AT5G64680.3_173	AT5G27120.1_493	AT5G02750.1_110
AT1G20670.1_317	AT5G27110.1_161	AT5G54900.1_332	AT5G56360.1_439	AT5G27110.1_161	AT5G02750.1_121
AT1G20670.1_514	AT5G27100.1_119	AT1G34220.1_499	AT3G50230.1_385	AT5G27100.1_119	AT5G03415.1_143
AT1G20670.1_631	AT5G27100.1_125	AT1G34220.2_469	AT1G17210.1_505	AT5G27100.1_125	AT5G03540.3_567
AT1G20760.1_723	AT5G27100.1_127	AT3G05090.1_379	AT5G04990.1_85	AT5G27100.1_127	AT5G04140.1_1506
AT1G20760.1_788	AT5G35620.1_3	AT3G05090.2_379	AT5G63260.1_81	AT5G35620.1_3	AT5G05160.1_525
AT1G20760.1_870	AT5G35620.1_33	AT3G05090.3_379	AT1G20840.1_446	AT5G35620.1_33	AT5G05160.1_535
AT1G20760.1_878	AT5G35620.1_55	AT2G01980.1_1054	AT2G20050.1_85	AT5G35620.1_55	AT5G05540.1_64
AT1G20760.1_883	AT5G35620.1_161	AT2G36460.1_35	AT1G32580.1_68	AT5G35620.1_161	AT5G05540.1_65
AT1G20760.1_900	AT5G35620.1_191	AT3G52930.1_35	AT4G38900.1_21	AT5G35620.1_191	AT5G05800.4_299
AT1G20760.1_925	AT5G35620.1_194	AT4G26530.1_35	AT1G03880.1_420	AT5G35620.1_194	AT5G06930.2_329
AT1G20760.1_960	AT5G35620.1_197	AT4G26530.2_35	AT4G39260.1_103	AT5G35620.1_197	AT5G06930.2_332
AT1G20760.1_968	AT1G48270.1_51	AT4G26530.3_35	AT1G79090.2_343	AT1G48270.1_51	AT5G06930.2_668
AT1G20760.1_988	AT4G02070.1_84	AT5G03690.1_69	AT1G24160.1_418	AT4G02070.1_84	AT5G07160.1_2
AT1G20770.1_135	AT4G02070.1_86	AT5G03690.2_35	AT5G04280.1_106	AT4G02070.1_86	AT5G08420.1_274
AT1G20770.1_178	AT5G57050.1_139	AT1G20440.1_90	AT1G11840.6_300	AT5G57050.1_139	AT5G08660.3_530
AT1G20840.2_305	AT5G57050.1_140	AT2G45520.1_76	AT2G34310.1_46	AT5G57050.1_140	AT5G09400.1_350
AT1G20840.2_446	AT5G57050.1_185	AT1G11360.1_24	AT4G12780.1_138	AT5G57050.1_185	AT5G10020.1_681
AT1G20840.2_463	AT5G57050.1_266	AT1G11360.2_24	AT3G14270.1_1249	AT5G57050.1_266	AT5G10470.1_1151
AT1G20910.1_77	AT5G57050.1_304	AT1G11360.3_24	AT5G06910.1_206	AT5G57050.1_304	AT5G10470.2_1152
AT1G20950.1_384	AT5G57050.1_321	AT1G11360.4_24	AT5G12150.2_456	AT5G57050.1_321	AT5G11080.2_336
AT1G20980.1_395	AT5G57050.1_386	AT1G35720.1_70	AT4G32180.3_484	AT5G57050.1_386	AT5G11710.1_375
AT1G21000.1_190	AT4G02080.1_56	AT5G42920.1_517	AT4G38710.1_221	AT4G02080.1_56	AT5G11710.1_520
AT1G21000.1_225	AT4G02080.1_60	AT5G42920.2_634	AT1G55540.1_429	AT4G02080.1_60	AT5G12050.1_9
AT1G21060.1_114	AT4G02080.1_138	AT3G08710.1_136	AT3G50590.1_1382	AT4G02080.1_138	AT5G12060.1_50
AT1G21080.1_14	AT1G08880.1_137	AT3G08710.2_136	AT2G48160.1_486	AT1G08880.1_137	AT5G12060.1_57
AT1G21130.1_10	AT1G08880.1_139	AT3G08710.3_136	AT3G57150.1_518	AT1G08880.1_139	AT5G12440.3_557
AT1G21160.1_413	AT4G22930.1_223	AT2G44160.1_338	AT2G02240.1_18	AT4G22930.1_223	AT5G13000.1_25
AT1G21170.1_179	AT5G26667.1_3	AT3G59970.1_338	AT3G48050.1_573	AT5G26667.1_3	AT5G13590.5_66
AT1G21250.1_717	AT5G26667.1_75	AT3G59970.2_338	AT1G72150.1_428	AT5G26667.1_75	AT5G13590.5_722
AT1G21380.1_383	AT5G26667.1_78	AT3G59970.3_338	AT5G01400.1_1337	AT5G26667.1_78	AT5G13740.1_429
AT1G21380.1_466	AT5G26667.1_113	AT4G09160.1_290	AT2G45820.1_58	AT5G26667.1_113	AT5G13740.1_446
AT1G21580.1_378	AT2G30390.1_334	AT4G09160.2_265	AT1G20760.1_984	AT2G30390.1_334	AT5G14740.6_169
AT1G21580.1_398	AT2G31570.1_5	AT4G09160.3_265	AT5G21160.1_383	AT2G31570.1_5	AT5G15020.1_139
AT1G21580.1_1009	AT2G31570.1_8	AT4G24520.1_275	AT3G16200.1_35	AT2G31570.1_8	AT5G15680.1_714
AT1G21630.2_560	AT2G31570.1_10	AT4G24520.2_271	AT5G20490.2_1066	AT2G31570.1_10	AT5G16050.2_12
AT1G21630.2_1031	AT2G31570.1_23	AT5G04020.1_1164	AT4G28300.2_431	AT2G31570.1_23	AT5G16680.1_105
AT1G21630.2_1034	AT2G31570.1_27	AT5G04020.2_1164	AT1G63770.3_36	AT2G31570.1_27	AT5G17320.1_312
AT1G21630.2_1053	AT2G31570.1_168	AT4G04220.1_703	AT1G50600.1_139	AT2G31570.1_168	AT5G17910.2_145
AT1G21630.2_1056	AT2G31570.1_169	AT5G64680.1_165	AT5G16590.1_345	AT2G31570.1_169	AT5G17920.1_579
AT1G21630.2_1096	AT1G62430.1_7	AT5G64680.2_165	AT1G72410.1_308	AT1G62430.1_7	AT5G17920.1_581
AT1G21630.2_1117	AT1G62430.1_8	AT5G64680.3_173	AT1G27750.1_462	AT1G62430.1_8	AT5G19390.2_866
AT1G21630.2_1134	AT1G62430.1_9	AT4G25730.1_509	AT3G17850.1_273	AT1G62430.1_9	AT5G19510.1_81
AT1G21630.2_1166	AT1G62430.1_11	AT2G01190.1_387	AT2G33000.1_365	AT1G62430.1_11	AT5G19760.1_106
AT1G21630.2_1174	AT1G62430.1_12	AT5G20280.1_152	AT5G61780.1_489	AT1G62430.1_12	AT5G20320.1_1376
AT1G21630.2_1191	AT1G62430.1_23	AT1G06210.1_378	AT1G52770.1_325	AT1G62430.1_23	AT5G21170.1_148
AT1G21630.2_1201	AT1G62430.1_28	AT4G35100.1_276	AT1G56070.1_486	AT1G62430.1_28	AT5G22320.1_365
AT1G21660.1_51	AT1G62430.1_36	AT4G35100.2_276	AT1G24764.1_448	AT1G62430.1_36	AT5G22470.1_157
AT1G21730.1_31	AT1G62430.1_239	AT4G28980.1_179	AT1G35580.1_14	AT1G62430.1_239	AT5G22680.1_184
AT1G21730.1_609	AT1G62430.1_353	AT4G28980.2_179	AT3G44590.1_101	AT1G62430.1_353	AT5G24590.2_258
AT1G21750.1_158	AT1G62430.1_386	AT4G28980.3_179	AT2G24050.1_33	AT1G62430.1_386	AT5G25040.2_216
AT1G21830.1_132	AT1G62430.1_388	AT5G47210.1_194	AT2G27710.1_105	AT1G62430.1_388	AT5G25040.2_218
AT1G21910.1_126	AT5G35360.1_64	AT5G47210.2_194	AT3G01300.1_466	AT5G35360.1_64	AT5G25040.2_223
AT1G21970.1_90	AT5G35360.1_337	AT5G47210.3_194	AT1G11360.4_30	AT5G35360.1_337	AT5G25040.2_230
AT1G22060.1_252	AT1G09000.1_438	AT5G36880.1_11	AT2G19470.1_363	AT1G09000.1_438	AT5G25980.2_376
AT1G22060.1_261	AT1G09000.1_555	AT5G36880.2_61	AT5G47690.3_1520	AT1G09000.1_555	AT5G25980.2_379
AT1G22160.1_16	AT1G09000.1_557	AT5G36880.3_11	AT3G17920.2_295	AT1G09000.1_557	AT5G25980.2_381
AT1G22160.1_62	AT1G09000.1_564	AT5G36880.4_11	AT3G01650.1_137	AT1G09000.1_564	AT5G26570.1_862
AT1G22280.1_119	AT1G09000.1_566	AT5G36880.5_11	AT4G11560.1_30	AT1G09000.1_566	AT5G27420.1_213
AT1G22370.2_169	AT3G06030.1_11	AT5G36880.6_11	AT5G43500.1_112	AT3G06030.1_11	AT5G28680.2_433
AT1G22500.1_328	AT3G06030.1_17	AT1G03910.1_406	AT3G15730.1_369	AT3G06030.1_17	AT5G28770.2_6
AT1G22530.1_77	AT3G06030.1_24	AT1G03910.2_450	AT2G07360.1_1120	AT3G06030.1_24	AT5G28840.2_66
AT1G22530.1_79	AT3G06030.1_365	AT4G35785.2_155	AT3G63400.3_199	AT3G06030.1_365	AT5G35560.1_198
AT1G22530.1_190	AT3G06030.1_383	AT5G55310.1_301	AT3G61690.1_546	AT3G06030.1_383	AT5G35630.1_152
AT1G22530.1_536	AT3G06030.1_567	AT5G53440.1_1154	AT2G39800.1_78	AT3G06030.1_567	AT5G35630.1_154
AT1G22610.1_138	AT3G06030.1_575	AT5G53440.2_1142	AT2G26910.1_14	AT3G06030.1_575	AT5G36300.2_237
AT1G22610.1_263	AT3G27620.1_203	AT3G61690.1_498	AT4G38550.1_280	AT3G27620.1_203	AT5G38600.1_64
AT1G22620.1_472	AT1G08540.1_529	AT3G61690.2_498	AT5G07350.2_254	AT1G08540.1_529	AT5G38990.1_496
AT1G22620.1_782	AT3G63260.1_3	AT3G61690.3_498	AT2G30620.1_20	AT3G63260.1_3	AT5G41040.1_138
AT1G22790.2_104	AT3G63260.1_11	AT3G49601.1_450	AT1G47200.1_24	AT3G63260.1_11	AT5G41330.2_401
AT1G22920.1_29	AT3G63260.1_16	AT2G45540.1_1794	AT2G16270.1_131	AT3G63260.1_16	AT5G41470.1_169
AT1G22920.1_39	AT3G63260.1_18	AT2G45540.2_1849	AT5G19770.1_349	AT3G63260.1_18	AT5G41950.1_4
AT1G22930.1_584	AT3G63260.1_26	AT2G45540.3_1794	AT1G29920.1_30	AT3G63260.1_26	AT5G42220.2_677
AT1G22960.1_12	AT3G63260.1_28	AT2G45540.4_1794	AT1G15340.1_70	AT3G63260.1_28	AT5G42310.1_103
AT1G22960.1_14	AT3G63260.1_30	AT2G45540.5_1794	AT3G23540.1_504	AT3G63260.1_30	AT5G42920.2_557
AT1G22960.1_17	AT3G63260.1_41	AT2G45540.6_1794	AT3G11250.1_308	AT3G63260.1_41	AT5G43070.1_4
AT1G23030.1_206	AT3G63260.1_93	AT3G43300.1_1533	AT1G02110.1_116	AT3G63260.1_93	AT5G43470.4_398
AT1G23080.3_246	AT3G63260.1_94	AT3G43300.2_1502	AT3G01060.3_61	AT3G63260.1_94	AT5G43940.2_9
AT1G23080.3_265	AT3G63260.1_96	AT3G43300.3_1514	AT4G00390.1_61	AT3G63260.1_96	AT5G43960.1_250
AT1G23080.3_357	AT3G63260.1_98	AT1G57990.1_25	AT5G03150.1_72	AT3G63260.1_98	AT5G44100.2_300
AT1G23190.1_21	AT3G63260.1_102	AT3G14350.1_366	AT4G35300.5_80	AT3G63260.1_102	AT5G45300.3_88
AT1G23190.1_123	AT3G63260.1_121	AT3G14350.2_329	AT3G27690.1_45	AT3G63260.1_121	AT5G45520.2_542
AT1G23190.1_488	AT3G63260.1_266	AT3G14350.3_366	AT1G10940.1_154	AT3G63260.1_266	AT5G46750.1_339
AT1G23310.1_399	AT3G63260.1_271	AT3G03570.1_214	AT1G74260.1_908	AT3G63260.1_271	AT5G47490.2_166
AT1G23710.1_8	AT3G63260.1_274	AT5G54430.1_21	AT3G51620.2_486	AT3G63260.1_274	AT5G47760.1_262
AT1G23870.1_32	AT2G45470.1_141	AT5G54430.2_21	AT2G40030.1_1614	AT2G45470.1_141	AT5G47760.1_267
AT1G23870.1_573	AT2G45470.1_146	AT5G54430.3_21	AT4G15020.2_122	AT2G45470.1_146	AT5G47860.1_81
AT1G24020.2_64	AT2G45430.1_7	AT5G54430.4_21	AT3G16785.1_169	AT2G45430.1_7	AT5G48300.1_68
AT1G24100.1_170	AT2G45430.1_62	AT5G54430.5_21	AT1G13020.1_123	AT2G45430.1_62	AT5G50380.1_191
AT1G24160.1_40	AT2G45430.1_63	AT5G54430.6_21	AT3G22330.1_508	AT2G45430.1_63	AT5G50930.1_134
AT1G24160.1_58	AT2G45430.1_69	AT1G76180.1_59	AT3G19420.1_100	AT2G45430.1_69	AT5G51280.1_552
AT1G24160.1_108	AT2G45430.1_70	AT1G76180.2_59	AT1G24530.1_336	AT2G45430.1_70	AT5G51910.2_23
AT1G24160.1_323	AT2G45430.1_73	AT2G34970.1_522	AT2G38280.2_203	AT2G45430.1_73	AT5G53010.1_362
AT1G24160.1_371	AT2G45430.1_77	AT1G31870.1_64	AT5G13240.1_66	AT2G45430.1_77	AT5G53010.1_367
AT1G24160.1_412	AT2G45420.1_2	AT1G31870.2_64	AT4G31580.1_162	AT2G45420.1_2	AT5G53350.1_13
AT1G24160.1_418	AT2G45420.1_23	AT2G20960.1_447	AT2G28290.1_131	AT2G45420.1_23	AT5G53860.4_371
AT1G24180.1_296	AT2G45420.1_29	AT2G20960.2_412	AT2G21380.1_67	AT2G45420.1_29	AT5G54270.1_112
AT1G24190.3_894	AT2G45420.1_30	AT2G20960.3_377	AT2G16365.1_199	AT2G45420.1_30	AT5G54650.1_599
AT1G24267.2_255	AT2G45420.1_97	AT2G20960.4_447	AT3G46780.1_451	AT2G45420.1_97	AT5G54770.1_7
AT1G24267.2_267	AT2G45420.1_100	AT1G21630.1_1137	AT5G48800.1_573	AT2G45420.1_100	AT5G54810.1_161
AT1G24267.2_292	AT2G45420.1_246	AT1G21630.2_1166	AT5G06560.1_257	AT2G45420.1_246	AT5G55210.1_152
AT1G24267.2_322	AT2G45400.1_333	AT1G21630.3_1115	AT4G28750.1_72	AT2G45400.1_333	AT5G55280.1_351
AT1G24267.2_331	AT2G45350.1_500	AT1G21630.4_1144	AT1G51460.1_658	AT2G45350.1_500	AT5G55560.1_163
AT1G24300.1_33	AT2G45350.1_502	AT5G24030.1_601	AT4G08580.1_343	AT2G45350.1_502	AT5G55670.1_89
AT1G24300.1_50	AT2G45310.1_9	AT3G26560.1_347	AT5G64200.2_298	AT2G45310.1_9	AT5G55893.1_126
AT1G24300.1_343	AT2G45310.1_10	AT1G24300.1_1261	AT3G01310.2_352	AT2G45310.1_10	AT5G55893.1_139
AT1G24300.1_426	AT2G45310.1_98	AT1G24300.2_1256	AT3G27350.1_34	AT2G45310.1_98	AT5G55960.1_54
AT1G24300.1_1261	AT2G45310.1_102	AT1G24300.3_1256	AT1G56220.1_112	AT2G45310.1_102	AT5G55960.1_60
AT1G24300.1_1311	AT2G45310.1_110	AT3G01390.1_3	AT1G56460.1_38	AT2G45310.1_110	AT5G56380.2_5
AT1G24300.1_1386	AT2G45310.1_113	AT3G01390.2_3	AT3G21295.1_383	AT2G45310.1_113	AT5G56500.1_201
AT1G24360.1_168	AT2G45310.1_318	AT3G01390.3_3	AT1G33770.1_76	AT2G45310.1_318	AT5G57010.1_81
AT1G24460.2_1607	AT2G45310.1_319	AT3G01390.4_3	AT3G06290.1_195	AT2G45310.1_319	AT5G57460.1_413
AT1G24460.2_1631	AT2G45260.1_101	AT1G31440.1_264	AT5G65220.1_172	AT2G45260.1_101	AT5G57610.1_433
AT1G24706.2_424	AT2G45260.1_167	AT1G59500.1_592	AT2G20960.1_119	AT2G45260.1_167	AT5G57770.1_156
AT1G24706.2_1376	AT2G45260.1_187	AT4G37390.1_598	AT4G39050.1_39	AT2G45260.1_187	AT5G57770.1_169
AT1G24706.2_1646	AT2G45260.1_191	AT2G29140.1_268	AT4G23180.1_102	AT2G45260.1_191	AT5G57770.1_182
AT1G24706.2_1696	AT2G45220.1_403	AT2G29140.2_268	AT5G18590.1_512	AT2G45220.1_403	AT5G57770.1_183
AT1G24706.2_1725	AT2G45220.1_411	AT2G29190.1_280	AT5G20690.1_319	AT2G45220.1_411	AT5G58010.1_127
AT1G24706.2_1726	AT2G45220.1_412	AT2G29190.2_280	AT3G60820.1_161	AT2G45220.1_412	AT5G58080.1_28
AT1G24764.3_116	AT2G45200.1_71	AT2G29200.1_272	AT3G20250.1_907	AT2G45200.1_71	AT5G59010.1_313
AT1G24764.3_507	AT2G45200.1_74	AT2G29200.2_272	AT1G24190.1_898	AT2G45200.1_74	AT5G59440.3_238
AT1G24764.3_545	AT2G45200.1_160	AT1G35580.1_547	AT3G05760.1_120	AT2G45200.1_160	AT5G60440.1_107
AT1G24764.3_669	AT2G45200.1_162	AT1G35580.2_547	AT5G57990.1_565	AT2G45200.1_162	AT5G61060.2_414
AT1G25260.1_230	AT2G45200.1_164	AT3G20550.1_133	AT2G36060.2_59	AT2G45200.1_164	AT5G61410.2_236
AT1G25280.1_50	AT2G45200.1_175	AT1G65470.1_301	AT3G14270.1_1636	AT2G45200.1_175	AT5G61530.1_328
AT1G25390.2_263	AT2G45200.1_179	AT1G65470.2_293	AT5G40300.1_104	AT2G45200.1_179	AT5G62790.2_75
AT1G25390.2_438	AT2G45200.1_199	AT2G37170.1_278	AT1G04530.1_7	AT2G45200.1_199	AT5G62790.2_468
AT1G25390.2_589	AT2G45200.1_202	AT2G37170.2_321	AT5G52200.1_47	AT2G45200.1_202	AT5G63030.1_65
AT1G25390.2_607	AT2G45200.1_227	AT2G37180.1_278	AT2G35820.1_4	AT2G45200.1_227	AT5G63620.1_347
AT1G25550.1_135	AT2G44930.1_300	AT3G53420.1_280	AT5G11440.1_39	AT2G44930.1_300	AT5G63620.1_351
AT1G25570.1_606	AT2G44930.1_462	AT3G53420.2_280	AT5G42540.1_464	AT2G44930.1_462	AT5G63980.1_230
AT1G25580.1_244	AT2G44850.1_40	AT1G13030.1_321	AT1G50120.1_248	AT2G44850.1_40	AT5G64030.1_435
AT1G25580.1_436	AT2G23350.1_131	AT2G38410.1_147	AT3G56600.2_533	AT2G23350.1_131	AT5G64050.1_441
AT1G26150.1_388	AT2G23350.1_314	AT3G02860.1_295	AT4G25620.1_262	AT2G23350.1_314	AT5G64090.1_69
AT1G26150.1_414	AT2G23350.1_318	AT3G02860.2_296	AT3G59690.1_123	AT2G23350.1_318	AT5G64970.1_286
AT1G26150.1_742	AT2G23350.1_319	AT3G21180.1_32	AT4G27060.1_370	AT2G23350.1_319	AT5G65020.1_254
AT1G26150.1_749	AT2G23350.1_331	AT1G44910.1_858	AT2G23140.1_421	AT2G23350.1_331	AT5G65020.1_260
AT1G26190.1_439	AT2G23350.1_615	AT1G44910.2_858	AT1G63240.1_296	AT2G23350.1_615	AT5G65160.1_20
AT1G26190.1_495	AT2G23350.1_637	AT1G64790.1_1801	AT5G63490.1_10	AT2G23350.1_637	AT5G65460.3_661
AT1G26270.1_571	AT2G23350.1_638	AT1G64790.2_1887	AT1G79340.1_296	AT2G23350.1_638	AT5G66420.2_536
AT1G26330.2_535	AT2G23350.1_641	AT1G64790.3_1872	AT3G10540.1_338	AT2G23350.1_641	AT5G66900.2_190
AT1G26480.1_193	AT2G23350.1_646	AT3G05420.1_501	AT1G32750.1_1567	AT2G23350.1_646	AT5G67420.2_179
AT1G26630.1_2	AT2G23350.1_648	AT3G05420.2_502	AT1G76010.1_14	AT2G23350.1_648	ATCG00120.1_181
AT1G26630.1_77	AT2G23350.1_650	AT1G06410.1_5	AT4G24680.1_726	AT2G23350.1_650	ATCG00120.1_183
AT1G27030.1_11	AT2G23350.1_655	AT1G06410.2_5	AT1G23190.1_21	AT2G23350.1_655	ATCG00680.1_473
AT1G27040.1_299	AT2G23350.1_657	AT1G06410.3_5	AT5G49970.2_70	AT2G23350.1_657
AT1G27090.1_4	AT2G23320.1_84	AT2G39130.1_99	AT4G10380.1_301	AT2G23320.1_84
AT1G27090.1_7	AT2G23320.1_120	AT2G39130.2_99	AT5G52640.1_219	AT2G23320.1_120
AT1G27100.1_201	AT2G23320.1_133	AT2G39130.3_99	AT1G31950.1_433	AT2G23320.1_133
AT1G27100.1_316	AT2G23320.1_135	AT1G67230.1_774	AT3G16760.2_9	AT2G23320.1_135
AT1G27100.1_411	AT2G23320.1_195	AT5G11970.1_56	AT5G55550.3_94	AT2G23320.1_195
AT1G27190.1_456	AT2G23300.1_414	AT4G37070.2_401	AT4G10480.1_109	AT2G23300.1_414
AT1G27190.1_586	AT2G23300.1_417	AT3G57150.1_539	AT5G51970.1_205	AT2G23300.1_417
AT1G27210.1_358	AT2G23300.1_427	AT3G19650.1_283	AT2G43680.1_481	AT2G23300.1_427
AT1G27210.1_445	AT2G23300.1_452	AT4G02480.1_302	AT2G36950.1_209	AT2G23300.1_452
AT1G27210.1_556	AT2G23300.1_550	AT4G22670.1_63	AT5G27030.1_693	AT2G23300.1_550
AT1G27220.1_149	AT2G23300.1_611	AT5G10360.1_240	AT3G25500.1_261	AT2G23300.1_611
AT1G27385.4_161	AT2G23300.1_612	AT5G10360.2_188	AT1G61730.1_257	AT2G23300.1_612
AT1G27385.4_163	AT2G23300.1_765	AT5G49400.1_146	AT1G29220.2_87	AT2G23300.1_765
AT1G27430.1_33	AT2G23200.1_441	AT1G20760.1_900	AT1G67630.1_113	AT2G23200.1_441
AT1G27430.1_50	AT2G23200.1_444	AT1G80930.1_213	AT1G16860.1_45	AT2G23200.1_444
AT1G27430.1_426	AT2G23200.1_453	AT5G56360.1_274	AT5G50530.1_15	AT2G23200.1_453
AT1G27430.1_449	AT2G23200.1_454	AT5G11260.1_36	AT5G55520.2_521	AT2G23200.1_454
AT1G27430.1_558	AT2G23200.1_460	AT5G11260.2_36	AT3G04120.1_207	AT2G23200.1_460
AT1G27430.1_584	AT2G23200.1_462	AT3G29160.1_366	AT1G79570.1_900	AT2G23200.1_462
AT1G27430.1_722	AT2G23200.1_465	AT3G29160.2_366	AT5G47620.3_278	AT2G23200.1_465
AT1G27430.1_865	AT2G23200.1_643	AT2G45820.1_58	AT1G21000.2_172	AT2G23200.1_643
AT1G27430.1_1005	AT2G23200.1_646	AT1G69250.1_236	AT3G19960.1_1018	AT2G23200.1_646
AT1G27430.1_1091	AT2G23200.1_778	AT1G69250.2_236	AT5G07530.1_303	AT2G23200.1_778
AT1G27430.1_1382	AT2G23200.1_779	AT1G04080.1_301	AT4G29950.1_374	AT2G23200.1_779
AT1G27540.1_41	AT2G23200.1_783	AT1G04080.2_115	AT5G40450.1_499	AT2G23200.1_783
AT1G27595.1_640	AT2G23200.1_786	AT1G04080.3_301	AT2G21230.1_337	AT2G23200.1_786
AT1G27595.1_654	AT2G23200.1_797	AT1G04080.4_301	AT3G22380.2_473	AT2G23200.1_797
AT1G27600.2_9	AT2G23200.1_799	AT1G04080.5_82	AT1G14380.2_475	AT2G23200.1_799
AT1G27600.2_37	AT2G23200.1_802	AT3G52930.1_350	AT2G36250.1_458	AT2G23200.1_802
AT1G27680.1_186	AT2G23200.1_817	AT4G04220.1_698	AT1G50730.1_317	AT2G23200.1_817
AT1G27690.1_26	AT2G23200.1_819	AT5G43830.1_216	AT5G01410.1_10	AT2G23200.1_819
AT1G27700.1_190	AT2G23200.1_820	AT5G10360.1_237	AT4G31080.2_291	AT2G23200.1_820
AT1G27730.1_8	AT2G23200.1_822	AT5G10360.2_185	AT3G03050.1_373	AT2G23200.1_822
AT1G27730.1_111	AT2G23180.1_265	AT2G30860.1_12	AT1G18190.1_560	AT2G23180.1_265
AT1G27730.1_210	AT2G23180.1_447	AT2G30860.2_12	AT5G55520.1_525	AT2G23180.1_447
AT1G27750.1_462	AT2G23180.1_452	AT3G02260.1_512	AT1G72150.1_118	AT2G23180.1_452
AT1G27750.1_464	AT2G23180.1_510	AT3G02260.2_502	AT1G74690.1_520	AT2G23180.1_510
AT1G27750.1_678	AT2G23180.1_513	AT3G02260.3_503	AT5G65750.1_346	AT2G23180.1_513
AT1G27750.1_960	AT2G23170.1_9	AT3G02260.4_512	AT3G60600.1_166	AT2G23170.1_9
AT1G27770.1_46	AT2G23170.1_14	AT2G25430.1_221	AT3G52870.1_373	AT2G23170.1_14
AT1G27850.1_25	AT2G23170.1_527	AT4G38550.1_232	AT1G06670.1_1159	AT2G23170.1_527
AT1G27850.1_133	AT2G23170.1_590	AT4G38550.2_232	AT5G13160.1_248	AT2G23170.1_590
AT1G27850.1_192	AT2G23140.2_9	AT4G38550.3_232	AT2G01650.1_20	AT2G23140.2_9
AT1G27850.1_365	AT2G23140.2_10	AT4G38550.4_173	AT1G67590.1_161	AT2G23140.2_10
AT1G27850.1_726	AT2G23140.2_342	AT4G38550.5_131	AT3G11130.1_67	AT2G23140.2_342
AT1G27850.1_906	AT2G23140.2_348	AT5G03630.1_401	AT4G04720.1_469	AT2G23140.2_348
AT1G27910.1_261	AT2G23140.2_350	AT2G24590.1_136	AT5G67320.1_245	AT2G23140.2_350
AT1G28280.1_16	AT2G23140.2_352	AT3G45190.1_508	AT1G56340.1_381	AT2G23140.2_352
AT1G28280.1_215	AT2G23140.2_362	AT3G45190.2_470	AT2G40140.1_485	AT2G23140.2_362
AT1G28280.1_234	AT2G23140.2_368	AT3G63400.1_199	AT2G36530.1_410	AT2G23140.2_368
AT1G28330.4_29	AT2G23140.2_370	AT3G63400.2_199	AT2G17290.1_34	AT2G23140.2_370
AT1G28330.4_105	AT2G23140.2_374	AT3G63400.3_199	AT5G55860.1_639	AT2G23140.2_374
AT1G28380.1_228	AT2G23140.2_379	AT3G63400.4_199	AT4G18880.1_112	AT2G23140.2_379
AT1G28380.1_252	AT2G23140.2_380	AT3G01540.1_136	AT2G39480.1_693	AT2G23140.2_380
AT1G28380.1_514	AT2G23140.2_384	AT3G01540.2_136	AT5G63950.1_617	AT2G23140.2_384
AT1G28380.1_539	AT2G23140.2_388	AT3G01540.3_136	AT4G20400.1_36	AT2G23140.2_388
AT1G28380.1_545	AT2G23140.2_396	AT3G01540.4_136	AT5G52890.1_230	AT2G23140.2_396
AT1G28440.1_969	AT2G23140.2_404	AT5G40760.1_18	AT5G63320.1_218	AT2G23140.2_404
AT1G28530.1_147	AT2G23140.2_407	AT5G40760.2_18	AT3G24880.1_393	AT2G23140.2_407
AT1G28760.1_381	AT2G23140.2_418	AT1G61730.1_49	AT3G13990.2_494	AT2G23140.2_418
AT1G29170.1_201	AT2G23140.2_419	AT4G27450.1_219	AT1G15350.2_25	AT2G23140.2_419
AT1G29240.1_502	AT2G23140.2_421	AT2G20330.1_637	AT5G38640.1_172	AT2G23140.2_421
AT1G29350.1_34	AT2G23140.2_422	AT3G13910.1_60	AT1G80810.1_755	AT2G23140.2_422
AT1G29350.1_531	AT2G23140.2_423	AT3G13910.2_60	AT1G03080.1_1564	AT2G23140.2_423
AT1G29370.1_34	AT2G23140.2_424	AT2G34410.1_44	AT4G00800.1_307	AT2G23140.2_424
AT1G29370.1_250	AT2G23140.2_427	AT2G34410.2_44	AT1G68100.1_281	AT2G23140.2_427
AT1G29370.1_267	AT2G23140.2_441	AT2G34410.3_44	AT3G11950.1_388	AT2G23140.2_441
AT1G29370.1_531	AT2G23140.2_443	AT4G38470.1_443	AT1G08420.2_970	AT2G23140.2_443
AT1G29400.2_34	AT2G23140.2_445	AT4G38470.2_443	AT3G26890.6_365	AT2G23140.2_445
AT1G29400.2_53	AT2G23140.2_446	AT4G38470.3_443	AT5G20730.3_922	AT2G23140.2_446
AT1G29400.2_384	AT2G23140.2_447	AT3G63400.1_204	AT1G58110.1_9	AT2G23140.2_447
AT1G29400.2_390	AT2G23140.2_449	AT3G63400.2_204	AT4G15530.1_536	AT2G23140.2_449
AT1G29400.2_471	AT2G23140.2_462	AT3G63400.3_204	AT3G02750.1_19	AT2G23140.2_462
AT1G29400.2_522	AT2G23140.2_465	AT3G63400.4_204	AT3G60240.3_59	AT2G23140.2_465
AT1G29400.2_792	AT2G23140.2_469	AT5G43830.1_18	AT3G07810.1_236	AT2G23140.2_469
AT1G29530.1_202	AT2G23140.2_471	AT4G03080.1_491	AT2G32710.2_29	AT2G23140.2_471
AT1G29830.3_121	AT2G23140.2_472	AT1G53840.1_6	AT2G29200.1_272	AT2G23140.2_472
AT1G29890.2_49	AT2G23140.2_473	AT4G37870.1_121	AT1G05230.4_53	AT2G23140.2_473
AT1G29930.1_30	AT2G23140.2_476	AT1G24706.1_1646	AT5G26751.1_229	AT2G23140.2_476
AT1G29930.1_38	AT2G23140.2_481	AT1G24706.2_1646	AT2G19860.2_77	AT2G23140.2_481
AT1G29930.1_48	AT2G23140.2_487	AT1G24706.3_1646	AT1G72710.1_434	AT2G23140.2_487
AT1G29930.1_53	AT2G23140.2_488	AT1G24706.4_1646	AT5G46750.1_307	AT2G23140.2_488
AT1G30000.1_29	AT2G23140.2_489	AT1G24706.5_1646	AT3G12010.1_449	AT2G23140.2_489
AT1G30230.2_91	AT2G23140.2_500	AT1G24706.6_1646	AT4G27680.1_348	AT2G23140.2_500
AT1G30230.2_167	AT2G23140.2_526	AT1G24706.7_1647	AT1G74330.1_79	AT2G23140.2_526
AT1G30280.1_50	AT2G23140.2_529	AT1G24706.8_1557	AT3G28920.1_250	AT2G23140.2_529
AT1G30280.1_215	AT2G23140.2_532	AT1G24706.9_1458	AT3G48050.1_978	AT2G23140.2_532
AT1G30440.1_279	AT2G23140.2_774	AT3G17850.1_663	AT5G14460.1_134	AT2G23140.2_774
AT1G30440.1_532	AT2G23140.2_775	AT3G59770.1_1409	AT5G44290.3_75	AT2G23140.2_775
AT1G30450.1_102	AT2G23140.2_777	AT3G59770.2_1184	AT1G20760.1_957	AT2G23140.2_777
AT1G30460.1_584	AT2G40850.1_164	AT3G59770.3_1425	AT2G43680.1_492	AT2G40850.1_164
AT1G30470.1_509	AT2G40850.1_509	AT3G59770.4_1206	AT1G14840.2_460	AT2G40850.1_509
AT1G30480.1_187	AT2G40850.1_513	AT3G16060.1_594	AT4G22670.1_70	AT2G40850.1_513
AT1G30480.1_189	AT2G40890.1_486	AT4G15530.1_536	AT3G61260.1_19	AT2G40890.1_486
AT1G30570.1_498	AT2G40890.1_501	AT4G15530.2_455	AT2G34680.1_75	AT2G40890.1_501
AT1G30570.1_684	AT2G40930.1_5	AT4G15530.3_437	AT1G76380.3_248	AT2G40930.1_5
AT1G30620.6_18	AT2G40930.1_9	AT4G15530.4_536	AT4G37210.1_424	AT2G40930.1_9
AT1G30640.2_485	AT2G40930.1_13	AT4G15530.5_543	AT2G16860.1_63	AT2G40930.1_13
AT1G30650.1_161	AT2G40930.1_272	AT4G15530.6_543	AT2G35050.1_474	AT2G40930.1_272
AT1G30690.1_53	AT2G40930.1_688	AT4G15530.7_437	AT1G54080.1_236	AT2G40930.1_688
AT1G30755.1_533	AT2G40930.1_690	AT5G46750.1_225	AT5G60610.1_21	AT2G40930.1_690
AT1G30755.1_565	AT2G40950.1_126	AT1G69070.1_127	AT4G20980.1_74	AT2G40950.1_126
AT1G31070.2_14	AT2G40950.1_167	AT1G69070.2_127	AT5G13340.1_179	AT2G40950.1_167
AT1G31070.2_25	AT2G40950.1_190	AT2G37340.1_230	AT1G29320.2_440	AT2G40950.1_190
AT1G31280.1_127	AT2G40950.1_203	AT2G37340.2_200	AT1G23190.1_484	AT2G40950.1_203
AT1G31280.1_991	AT2G40950.1_344	AT2G37340.3_189	AT4G33620.1_40	AT2G40950.1_344
AT1G31440.1_264	AT2G40950.1_347	AT2G37340.4_200	AT4G02510.1_589	AT2G40950.1_347
AT1G31460.1_57	AT2G40950.1_348	AT2G37340.5_189	AT1G22310.2_392	AT2G40950.1_348
AT1G31460.1_84	AT2G41490.1_8	AT2G37340.6_200	AT5G46750.1_169	AT2G41490.1_8
AT1G31460.1_234	AT2G41490.1_9	AT3G05090.1_190	AT3G26560.1_411	AT2G41490.1_9
AT1G31480.1_482	AT2G41500.1_69	AT3G05090.2_190	AT5G15020.2_747	AT2G41500.1_69
AT1G31830.2_22	AT2G41500.1_76	AT3G05090.3_190	AT1G05320.3_734	AT2G41500.1_76
AT1G31870.1_204	AT2G41500.1_77	AT5G67220.1_64	AT3G01310.2_189	AT2G41500.1_77
AT1G31870.1_244	AT2G41500.1_79	AT4G31700.1_237	AT5G35630.3_173	AT2G41500.1_79
AT1G31870.1_286	AT2G41500.1_81	AT4G31700.2_175	AT1G19180.1_95	AT2G41500.1_81
AT1G31930.2_103	AT2G41500.1_83	AT5G50530.1_13	AT2G24550.1_121	AT2G41500.1_83
AT1G31930.2_107	AT2G41500.1_91	AT5G50640.1_13	AT1G35580.1_73	AT2G41500.1_91
AT1G31930.2_506	AT2G41500.1_94	AT2G19385.1_185	AT2G46020.1_1884	AT2G41500.1_94
AT1G32080.1_74	AT2G41500.1_176	AT5G03660.1_27	AT1G20980.1_401	AT2G41500.1_176
AT1G32090.1_50	AT2G41510.1_316	AT5G03660.2_27	AT2G18510.1_210	AT2G41510.1_316
AT1G32130.1_193	AT2G41560.1_16	AT5G03660.3_27	AT5G54540.1_94	AT2G41560.1_16
AT1G32150.1_156	AT2G41560.1_25	AT3G48450.1_53	AT1G16610.2_249	AT2G41560.1_25
AT1G32200.1_412	AT2G41560.1_26	AT3G48450.2_53	AT5G40890.1_38	AT2G41560.1_26
AT1G32360.1_307	AT2G41560.1_28	AT2G16485.1_1281	AT2G26650.1_732	AT2G41560.1_28
AT1G32360.1_352	AT2G41560.1_520	AT2G16485.2_1266	AT3G49590.3_386	AT2G41560.1_520
AT1G32400.2_196	AT2G41560.1_872	AT3G12020.1_501	AT5G57290.3_106	AT2G41560.1_872
AT1G32400.2_233	AT2G41560.1_874	AT3G12020.2_501	AT1G77840.1_200	AT2G41560.1_874
AT1G32400.2_260	AT2G41560.1_1029	AT3G12020.3_501	AT1G04990.1_21	AT2G41560.1_1029
AT1G32440.1_424	AT2G41620.1_152	AT3G12020.4_501	AT1G61100.2_506	AT2G41620.1_152
AT1G32470.1_142	AT2G41620.1_179	AT1G22530.1_79	AT1G10417.1_335	AT2G41620.1_179
AT1G32490.1_719	AT2G41620.1_180	AT1G22530.2_79	AT2G35490.1_270	AT2G41620.1_180
AT1G32640.1_123	AT2G41620.1_184	AT2G45140.1_132	AT1G20670.1_164	AT2G41620.1_184
AT1G32640.1_330	AT2G41620.1_185	AT2G45140.2_132	AT4G09810.1_328	AT2G41620.1_185
AT1G32640.1_363	AT2G41620.1_186	AT1G48620.1_334	AT2G37790.1_123	AT2G41620.1_186
AT1G32740.1_274	AT2G41640.1_57	AT5G16880.1_337	AT5G58950.1_101	AT2G41640.1_57
AT1G32760.1_52	AT2G41640.1_59	AT5G16880.2_337	AT1G51890.1_864	AT2G41640.1_59
AT1G32760.1_128	AT2G41640.1_60	AT5G16880.4_337	AT4G24560.1_450	AT2G41640.1_60
AT1G33050.1_103	AT2G41640.1_65	AT3G15040.1_147	AT5G04420.3_83	AT2G41640.1_65
AT1G33050.1_213	AT2G41640.1_66	AT1G15930.1_2	AT1G63980.1_220	AT2G41640.1_66
AT1G33050.1_389	AT2G41640.1_68	AT1G15930.2_2	AT4G28430.1_103	AT2G41640.1_68
AT1G33140.1_6	AT2G41640.1_72	AT1G71080.1_136	AT3G27570.1_19	AT2G41640.1_72
AT1G33140.1_107	AT2G41660.1_12	AT2G18020.1_31	AT5G45300.2_171	AT2G41660.1_12
AT1G33240.1_17	AT2G41660.1_14	AT4G36130.1_31	AT1G27750.1_678	AT2G41660.1_14
AT1G33240.1_650	AT2G41660.1_15	AT1G53720.1_180	AT1G24300.1_426	AT2G41660.1_15
AT1G33240.3_17	AT2G41660.1_17	AT1G53720.2_180	AT3G51150.2_732	AT2G41660.1_17
AT1G33410.2_539	AT2G41660.1_36	AT2G38770.1_1477	AT2G31270.1_400	AT2G41660.1_36
AT1G33410.2_1326	AT2G41660.1_58	AT5G57120.1_326	AT4G00450.1_879	AT2G41660.1_58
AT1G33470.1_93	AT2G41690.1_225	AT5G57120.2_296	AT5G46750.1_152	AT2G41690.1_225
AT1G33475.1_137	AT2G41690.1_228	AT3G55610.1_79	AT2G36460.1_42	AT2G41690.1_228
AT1G33490.1_168	AT3G44810.1_32	AT3G55610.2_79	AT4G09000.2_3	AT3G44810.1_32
AT1G33760.1_140	AT3G44810.1_33	AT3G18640.1_118	AT1G01580.1_641	AT3G44810.1_33
AT1G33790.2_178	AT3G44810.1_36	AT3G18640.2_118	AT5G41950.1_165	AT3G44810.1_36
AT1G33990.1_46	AT2G47680.1_5	AT3G18640.3_118	AT1G07650.1_838	AT2G47680.1_5
AT1G33990.1_55	AT2G47680.1_349	AT5G46840.1_96	AT1G34320.1_630	AT2G47680.1_349
AT1G33990.1_77	AT2G47630.1_294	AT1G50570.1_287	AT3G14172.1_564	AT2G47630.1_294
AT1G34120.2_280	AT2G47630.1_299	AT1G50570.2_287	AT5G53820.1_24	AT2G47630.1_299
AT1G34190.1_254	AT2G47630.1_301	AT3G54760.1_218	AT5G05570.2_467	AT2G47630.1_301
AT1G34220.1_225	AT2G47630.1_303	AT3G54760.2_218	AT4G35630.1_201	AT2G47630.1_303
AT1G34220.1_302	AT2G47530.1_97	AT3G14790.1_367	AT4G40060.1_203	AT2G47530.1_97
AT1G34220.1_344	AT2G47530.1_98	AT3G14790.2_370	AT5G15020.1_1023	AT2G47530.1_98
AT1G34220.1_357	AT2G47530.1_99	AT1G15280.1_52	AT5G38990.1_681	AT2G47530.1_99
AT1G34220.1_383	AT2G47490.1_2	AT1G15280.2_52	AT2G23450.2_361	AT2G47490.1_2
AT1G34220.1_433	AT2G47490.1_5	AT1G25260.1_230	AT3G43980.1_4	AT2G47490.1_5
AT1G34220.1_499	AT2G47470.1_243	AT1G03920.1_334	AT1G20440.1_110	AT2G47470.1_243
AT1G34220.1_577	AT2G47470.1_296	AT1G03920.2_221	AT1G36160.1_1192	AT2G47470.1_296
AT1G34300.1_805	AT2G47470.1_297	AT1G03920.3_334	AT5G03870.1_197	AT2G47470.1_297
AT1G34320.2_533	AT2G47470.1_338	AT3G23310.1_320	AT5G52580.2_287	AT2G47470.1_338
AT1G34320.2_537	AT2G47450.1_32	AT4G14350.1_317	AT1G24160.1_323	AT2G47450.1_32
AT1G34320.2_586	AT2G47450.1_38	AT4G14350.2_317	AT3G58720.1_116	AT2G47450.1_38
AT1G34320.2_630	AT2G47450.1_145	AT4G14350.3_317	AT1G35780.1_203	AT2G47450.1_145
AT1G34430.1_136	AT4G08580.1_2	AT4G14350.4_317	AT3G16460.1_67	AT4G08580.1_2
AT1G34750.3_120	AT4G08580.1_252	AT5G52040.1_286	AT5G01970.1_40	AT4G08580.1_252
AT1G35160.1_248	AT4G08580.1_343	AT5G52040.1_298	AT5G44410.1_489	AT4G08580.1_343
AT1G35220.1_891	AT2G39710.1_4	AT5G52040.2_286	AT2G01650.1_18	AT2G39710.1_4
AT1G35460.1_75	AT2G39710.1_5	AT5G52040.2_298	AT3G46440.2_15	AT2G39710.1_5
AT1G35460.1_136	AT2G39710.1_6	AT5G52040.3_259	AT1G68790.1_910	AT2G39710.1_6
AT1G35580.2_11	AT2G39710.1_7	AT5G52040.3_271	AT2G20050.1_758	AT2G39710.1_7
AT1G35580.2_14	AT2G39710.1_8	AT5G52040.4_253	AT5G03415.2_183	AT2G39710.1_8
AT1G35580.2_44	AT2G39710.1_9	AT5G52040.4_265	AT5G59870.1_146	AT2G39710.1_9
AT1G35580.2_46	AT2G39710.1_11	AT5G52040.5_245	AT5G52060.1_320	AT2G39710.1_11
AT1G35580.2_66	AT2G39710.1_13	AT5G52040.5_257	AT3G60200.1_70	AT2G39710.1_13
AT1G35580.2_70	AT2G39790.1_212	AT5G52040.6_253	AT4G31800.1_86	AT2G39790.1_212
AT1G35580.2_73	AT2G39820.1_241	AT5G52040.6_265	AT1G72150.1_194	AT2G39820.1_241
AT1G35780.1_129	AT1G02840.1_110	AT5G52040.7_245	AT3G12100.1_60	AT1G02840.1_110
AT1G35780.1_235	AT1G02840.1_128	AT5G52040.7_257	AT1G20310.1_77	AT1G02840.1_128
AT1G36160.2_1031	AT1G02840.1_129	AT1G53300.1_42	AT1G73150.1_303	AT1G02840.1_129
AT1G36160.2_1192	AT1G02840.1_131	AT4G25340.1_209	AT1G68070.1_143	AT1G02840.1_131
AT1G36310.2_234	AT1G02840.1_269	AT4G25340.2_209	AT1G18950.1_432	AT1G02840.1_269
AT1G36310.2_238	AT1G02840.1_271	AT3G26935.1_377	AT2G30860.2_12	AT1G02840.1_271
AT1G36990.1_429	AT1G02840.1_273	AT3G12280.1_911	AT4G03260.2_91	AT1G02840.1_273
AT1G37130.1_34	AT1G02840.1_277	AT3G12280.2_911	AT2G29210.1_620	AT1G02840.1_277
AT1G37130.1_63	AT1G02840.1_283	AT2G37340.1_219	AT2G16440.1_22	AT1G02840.1_283
AT1G37130.1_534	AT1G02840.1_285	AT2G37340.2_189	AT3G19770.1_330	AT1G02840.1_285
AT1G38131.1_53	AT1G02840.1_287	AT2G37340.3_178	AT3G20560.1_335	AT1G02840.1_287
AT1G42470.1_318	AT1G02840.1_290	AT2G37340.4_189	AT4G00752.1_224	AT1G02840.1_290
AT1G42540.4_887	AT1G02840.1_294	AT2G37340.5_178	AT4G28080.1_1542	AT1G02840.1_294
AT1G42550.1_41	AT1G02840.1_298	AT2G37340.6_189	AT5G65700.1_996	AT1G02840.1_298
AT1G42550.1_78	AT1G02840.1_300	AT3G51800.1_3	AT5G37370.1_335	AT1G02840.1_300
AT1G42550.1_80	AT1G02840.1_302	AT3G51800.2_3	AT5G44180.1_308	AT1G02840.1_302
AT1G42550.1_314	AT2G30070.1_4	AT3G51800.3_3	AT3G01860.1_204	AT2G30070.1_4
AT1G42550.1_323	AT2G30070.1_6	AT3G11330.1_22	AT1G78880.1_123	AT2G30070.1_6
AT1G42550.1_328	AT2G30070.1_130	AT5G05850.1_22	AT4G39390.1_318	AT2G30070.1_130
AT1G42550.1_339	AT2G30070.1_132	AT1G16440.1_335	AT5G38760.1_9	AT2G30070.1_132
AT1G42550.1_439	AT2G30070.1_136	AT2G44830.1_596	AT5G03740.1_207	AT2G30070.1_136
AT1G42970.1_292	AT2G30070.1_416	AT2G44830.2_596	AT1G20450.1_219	AT2G30070.1_416
AT1G43130.1_28	AT2G30070.1_423	AT2G44830.3_596	AT5G04480.1_63	AT2G30070.1_423
AT1G43130.1_32	AT2G30070.1_428	AT3G27580.1_415	AT4G08350.1_800	AT2G30070.1_428
AT1G43190.1_79	AT2G30070.1_429	AT3G27580.2_415	AT3G05900.1_156	AT2G30070.1_429
AT1G43620.6_33	AT2G30070.1_434	AT4G26610.1_355	AT1G07650.1_1002	AT2G30070.1_434
AT1G43620.6_57	AT2G30070.1_435	AT5G47750.1_426	AT5G22780.1_600	AT2G30070.1_435
AT1G43620.6_84	AT2G30070.1_439	AT5G55910.1_345	AT3G15220.1_364	AT2G30070.1_439
AT1G43690.1_46	AT2G30070.1_443	AT5G55910.2_345	AT1G17210.1_570	AT2G30070.1_443
AT1G43690.1_73	AT4G38130.1_398	AT4G31880.1_271	AT1G62050.1_559	AT4G38130.1_398
AT1G43690.1_179	AT4G38130.1_416	AT4G31880.2_271	AT5G11110.1_159	AT4G38130.1_416
AT1G43700.1_115	AT4G38130.1_429	AT5G66540.1_264	AT3G11400.1_192	AT4G38130.1_429
AT1G43700.1_151	AT5G58230.1_99	AT5G66540.2_264	AT3G07540.1_327	AT5G58230.1_99
AT1G43710.1_4	AT5G58230.1_104	AT2G30530.1_131	AT1G75310.1_227	AT5G58230.1_104
AT1G43850.1_198	AT2G16780.1_387	AT4G11740.1_394	AT4G26500.1_226	AT2G16780.1_387
AT1G44446.1_176	AT4G35050.1_388	AT4G11740.2_394	AT3G60240.4_985	AT4G35050.1_388
AT1G44800.1_341	AT4G39400.1_344	AT4G25730.1_560	AT5G57520.1_15	AT4G39400.1_344
AT1G44910.1_387	AT4G39400.1_831	AT5G46750.1_307	AT2G32060.3_94	AT4G39400.1_831
AT1G45160.2_834	AT4G39400.1_838	AT2G42010.1_240	AT5G17523.1_71	AT4G39400.1_838
AT1G45207.2_214	AT4G39400.1_842	AT2G42010.2_240	AT4G02510.1_448	AT4G39400.1_842
AT1G45207.2_242	AT4G39400.1_846	AT3G48750.1_161	AT3G06030.1_365	AT4G39400.1_846
AT1G45233.2_347	AT4G39400.1_858	AT3G13222.1_161	AT1G73200.1_645	AT4G39400.1_858
AT1G45249.7_60	AT4G39400.1_872	AT4G30890.1_143	AT1G55180.1_594	AT4G39400.1_872
AT1G45249.7_101	AT4G39400.1_880	AT4G30890.2_143	AT1G68670.1_327	AT4G39400.1_880
AT1G45249.7_308	AT4G39400.1_887	AT4G30890.3_143	AT1G57680.1_307	AT4G39400.1_887
AT1G45688.1_20	AT4G39400.1_891	AT3G12280.1_685	AT4G30860.1_36	AT4G39400.1_891
AT1G45688.1_30	AT4G39400.1_917	AT3G12280.2_685	AT1G16610.2_362	AT4G39400.1_917
AT1G45688.1_56	AT4G39400.1_956	AT2G34357.1_1101	AT5G16150.1_85	AT4G39400.1_956
AT1G45688.1_77	AT4G39400.1_982	AT2G27710.1_105	AT1G49580.1_76	AT4G39400.1_982
AT1G47200.1_7	AT4G39400.1_1039	AT2G27710.2_105	AT1G14460.1_417	AT4G39400.1_1039
AT1G47200.1_11	AT4G39400.1_1044	AT2G27710.3_105	AT5G53440.1_295	AT4G39400.1_1044
AT1G47200.1_49	AT4G39400.1_1045	AT2G27710.4_88	AT1G16860.1_95	AT4G39400.1_1045
AT1G47200.1_173	AT4G39400.1_1049	AT2G27720.1_105	AT4G28980.1_247	AT4G39400.1_1049
AT1G47250.1_92	AT4G39400.1_1072	AT2G27720.2_120	AT2G37620.2_43	AT4G39400.1_1072
AT1G47380.1_3	AT4G39400.1_1162	AT2G27720.3_117	AT2G44440.1_419	AT4G39400.1_1162
AT1G47490.1_46	AT4G39400.1_1166	AT2G27720.4_81	AT5G15020.2_920	AT4G39400.1_1166
AT1G47500.1_44	AT4G39400.1_1168	AT3G44590.1_101	AT4G26630.1_747	AT4G39400.1_1168
AT1G47550.2_494	AT4G39400.1_1180	AT3G44590.2_101	AT1G32490.1_164	AT4G39400.1_1180
AT1G47670.1_20	AT2G17700.1_2	AT1G24180.1_296	AT4G10640.1_381	AT2G17700.1_2
AT1G47800.1_128	AT2G17700.1_7	AT1G59900.1_292	AT3G17650.1_394	AT2G17700.1_7
AT1G47800.1_148	AT2G17700.1_9	AT1G59900.2_292	AT1G48280.1_302	AT2G17700.1_9
AT1G47900.1_515	AT2G17700.1_12	AT4G17330.1_191	AT3G13470.1_26	AT2G17700.1_12
AT1G47900.1_789	AT2G17700.1_18	AT4G17330.2_191	AT1G01320.2_1106	AT2G17700.1_18
AT1G47900.1_791	AT2G17700.1_20	AT4G17330.3_191	AT3G15220.1_602	AT2G17700.1_20
AT1G48030.1_319	AT2G17700.1_142	AT3G53180.1_404	AT5G45560.1_426	AT2G17700.1_142
AT1G48090.2_481	AT2G17700.1_143	AT2G27100.1_689	AT5G03630.1_417	AT2G17700.1_143
AT1G48090.2_1709	AT2G17700.1_161	AT1G20670.1_514	AT4G28080.1_1600	AT2G17700.1_161
AT1G48090.2_3237	AT2G17700.1_251	AT5G55230.1_586	AT1G24180.1_296	AT2G17700.1_251
AT1G48120.1_961	AT2G17700.1_253	AT5G55230.2_615	AT3G18610.1_129	AT2G17700.1_253
AT1G48210.7_78	AT2G17700.1_304	AT5G55230.3_586	AT4G26100.1_378	AT2G17700.1_304
AT1G48240.1_8	AT2G17700.1_307	AT1G19870.1_78	AT5G54260.1_512	AT2G17700.1_307
AT1G48370.1_401	AT2G17700.1_351	AT2G34970.1_447	AT5G14530.1_219	AT2G17700.1_351
AT1G48410.2_1003	AT2G17700.1_435	AT3G16390.1_267	AT3G16940.1_158	AT2G17700.1_435
AT1G48480.1_373	AT2G17700.1_439	AT3G16390.2_267	AT1G42550.1_464	AT2G17700.1_439
AT1G48490.4_633	AT2G17700.1_442	AT3G16400.1_267	AT3G50370.1_568	AT2G17700.1_442
AT1G48600.2_392	AT2G17700.1_444	AT3G16400.2_267	AT5G15080.1_471	AT2G17700.1_444
AT1G48610.1_7	AT2G17700.1_445	AT3G16410.1_416	AT5G47480.1_1030	AT2G17700.1_445
AT1G48620.1_181	AT2G19520.1_3	AT5G60680.1_134	AT1G20760.1_873	AT2G19520.1_3
AT1G48620.1_252	AT2G19520.1_10	AT1G21380.1_294	AT1G75370.2_517	AT2G19520.1_10
AT1G48620.1_253	AT2G19520.1_14	AT5G20280.1_125	AT5G61350.1_694	AT2G19520.1_14
AT1G48620.1_334	AT2G19520.1_15	AT2G37340.1_226	AT4G28910.3_297	AT2G19520.1_15
AT1G48760.1_691	AT2G19520.1_17	AT2G37340.2_196	AT1G24160.1_239	AT2G19520.1_17
AT1G48830.2_17	AT2G19520.1_20	AT2G37340.3_185	AT5G27000.1_279	AT2G19520.1_20
AT1G48840.1_438	AT2G19520.1_23	AT2G37340.4_196	AT5G62250.1_531	AT2G19520.1_23
AT1G48880.1_22	AT2G19520.1_34	AT2G37340.5_185	AT1G69070.1_154	AT2G19520.1_34
AT1G48920.1_305	AT2G19520.1_38	AT2G37340.6_196	AT4G36630.1_406	AT2G19520.1_38
AT1G48920.1_348	AT2G19520.1_40	AT5G35980.1_284	AT5G43470.1_142	AT2G19520.1_40
AT1G48920.1_385	AT2G19520.1_42	AT5G35980.2_284	AT1G35220.1_327	AT2G19520.1_42
AT1G48920.1_413	AT2G19520.1_43	AT5G35980.3_249	AT2G27710.2_105	AT2G19520.1_43
AT1G49010.1_90	AT2G19520.1_47	AT2G29210.1_444	AT4G39460.2_173	AT2G19520.1_47
AT1G49040.1_770	AT2G19520.1_58	AT2G29210.2_444	AT4G14750.1_175	AT2G19520.1_58
AT1G49240.1_16	AT2G19520.1_61	AT1G31870.1_204	AT1G37130.1_534	AT2G19520.1_61
AT1G49340.1_261	AT2G19520.1_63	AT1G31870.2_204	AT5G48240.1_262	AT2G19520.1_63
AT1G49340.1_1111	AT2G19520.1_144	AT4G39680.1_417	AT3G14120.2_95	AT2G19520.1_144
AT1G49340.1_1416	AT2G19520.1_152	AT4G39680.2_417	AT1G71860.2_26	AT2G19520.1_152
AT1G49380.1_60	AT2G19520.1_279	AT1G20110.1_218	AT1G22790.1_103	AT2G19520.1_279
AT1G49480.1_35	AT2G19520.1_429	AT1G04080.1_304	AT1G61560.4_477	AT2G19520.1_429
AT1G49580.1_95	AT3G27925.1_184	AT1G04080.2_118	AT5G55040.1_736	AT3G27925.1_184
AT1G49580.1_360	AT3G27925.1_189	AT1G04080.3_304	AT5G07530.1_456	AT3G27925.1_189
AT1G49600.1_399	AT3G27925.1_190	AT1G04080.4_304	AT4G19490.2_736	AT3G27925.1_190
AT1G49730.1_325	AT3G27925.1_400	AT1G04080.5_85	AT4G20890.1_340	AT3G27925.1_400
AT1G49730.1_505	AT3G27925.1_403	AT5G62440.1_29	AT5G63190.1_43	AT3G27925.1_403
AT1G49730.1_523	AT5G55850.1_2	AT5G52040.1_284	AT2G29210.1_540	AT5G55850.1_2
AT1G49730.1_672	AT5G55850.1_26	AT5G52040.1_296	AT1G78150.2_117	AT5G55850.1_26
AT1G49760.1_566	AT5G55850.1_38	AT5G52040.2_284	AT1G69790.1_66	AT5G55850.1_38
AT1G49890.1_83	AT5G55850.1_44	AT5G52040.2_296	AT5G04430.2_25	AT5G55850.1_44
AT1G49890.1_144	AT5G55850.1_48	AT5G52040.3_257	AT3G28910.1_230	AT5G55850.1_48
AT1G49950.1_208	AT5G55850.1_49	AT5G52040.3_269	AT1G03350.1_127	AT5G55850.1_49
AT1G50010.1_349	AT5G55850.1_55	AT5G52040.4_251	AT1G12920.1_425	AT5G55850.1_55
AT1G50120.2_264	AT3G08900.1_273	AT5G52040.4_263	AT5G52040.4_221	AT3G08900.1_273
AT1G50120.2_267	AT3G23490.1_73	AT5G52040.5_243	AT1G27730.1_8	AT3G23490.1_73
AT1G50240.3_323	AT3G23490.1_167	AT5G52040.5_255	AT3G53710.1_188	AT3G23490.1_167
AT1G50360.1_14	AT1G04330.1_44	AT5G52040.6_251	AT1G19650.1_514	AT1G04330.1_44
AT1G50360.1_1010	AT1G04330.1_48	AT5G52040.6_263	AT3G52240.1_321	AT1G04330.1_48
AT1G50430.1_333	AT1G60470.1_51	AT5G52040.7_243	AT2G21470.1_598	AT1G60470.1_51
AT1G50480.1_12	AT1G60590.1_45	AT5G52040.7_255	AT1G27090.1_375	AT1G60590.1_45
AT1G50570.1_372	AT1G60590.1_46	AT2G31670.1_95	AT4G20260.4_162	AT1G60590.1_46
AT1G50600.2_133	AT1G60590.1_51	AT1G77180.1_243	AT2G44430.1_621	AT1G60590.1_51
AT1G50600.2_160	AT1G60590.1_53	AT1G77180.2_243	AT3G02520.1_216	AT1G60590.1_53
AT1G50620.1_282	AT1G60590.1_54	AT1G77180.3_243	AT3G48060.1_992	AT1G60590.1_54
AT1G50620.1_579	AT1G60660.1_35	AT3G17160.1_24	AT3G52890.2_35	AT1G60660.1_35
AT1G50630.1_31	AT1G60660.1_36	AT3G08850.1_931	AT5G16780.1_755	AT1G60660.1_36
AT1G50660.1_494	AT1G60660.1_37	AT2G36620.1_28	AT2G18730.1_22	AT1G60660.1_37
AT1G50700.2_56	AT1G60760.1_73	AT3G53020.1_28	AT2G48160.1_205	AT1G60760.1_73
AT1G50700.2_237	AT1G60760.1_75	AT1G32130.1_193	ATCG00710.1_12	AT1G60760.1_75
AT1G50730.1_24	AT1G60780.1_148	AT1G32130.2_193	AT3G01290.1_60	AT1G60780.1_148
AT1G50920.1_604	AT1G60780.1_156	AT1G29400.1_792	AT1G54080.1_250	AT1G60780.1_156
AT1G51140.1_30	AT1G60780.1_160	AT1G29400.2_792	AT5G44320.1_70	AT1G60780.1_160
AT1G51140.1_52	AT1G60780.1_374	AT1G29400.3_792	AT1G27090.1_4	AT1G60780.1_374
AT1G51140.1_199	AT1G61190.1_463	AT3G12480.1_122	AT3G54760.1_400	AT1G61190.1_463
AT1G51140.1_213	AT1G61170.1_39	AT1G69070.1_305	AT4G04830.1_20	AT1G61170.1_39
AT1G51140.1_234	AT1G61170.1_40	AT1G69070.2_305	AT3G07420.1_331	AT1G61170.1_40
AT1G51140.1_259	AT1G61170.1_43	AT1G12760.1_195	AT5G64813.1_174	AT1G61170.1_43
AT1G51140.1_284	AT1G61170.1_45	AT1G12760.2_124	AT1G20200.1_16	AT1G61170.1_45
AT1G51140.1_290	AT1G61170.1_46	AT3G60600.1_155	AT5G13020.1_274	AT1G61170.1_46
AT1G51160.2_147	AT1G61170.1_47	AT3G60600.2_155	AT5G57090.1_466	AT1G61170.1_47
AT1G51160.2_150	AT1G61170.1_52	AT3G60600.3_155	AT1G77300.2_370	AT1G61170.1_52
AT1G51500.1_295	AT2G17430.1_217	AT4G25500.1_222	AT3G20020.1_350	AT2G17430.1_217
AT1G51500.1_661	AT2G17430.1_220	AT4G25500.2_201	AT3G13200.1_107	AT2G17430.1_220
AT1G51500.1_666	AT2G17430.1_221	AT4G25500.3_189	AT4G31130.1_185	AT2G17430.1_221
AT1G51500.1_677	AT2G17430.1_486	AT4G25500.4_222	AT5G66470.1_18	AT2G17430.1_486
AT1G51510.1_32	AT2G17430.1_490	AT4G25500.5_201	AT1G01110.1_99	AT2G17430.1_490
AT1G51580.1_476	AT2G17450.1_63	AT4G25500.6_189	AT3G27390.1_539	AT2G17450.1_63
AT1G51580.1_478	AT2G17450.1_77	AT4G25500.7_201	AT2G19810.1_212	AT2G17450.1_77
AT1G51600.2_125	AT2G17450.1_148	AT4G25500.8_201	AT4G04910.1_202	AT2G17450.1_148
AT1G51600.2_134	AT2G17480.1_80	AT5G52040.1_220	AT5G23150.1_191	AT2G17480.1_80
AT1G51600.2_267	AT2G17480.1_233	AT5G52040.2_220	AT5G52890.1_298	AT2G17480.1_233
AT1G51690.3_550	AT2G17480.1_236	AT5G52040.3_193	AT3G46220.2_742	AT2G17480.1_236
AT1G51790.2_557	AT2G17480.1_237	AT5G52040.4_187	AT5G55860.1_625	AT2G17480.1_237
AT1G51790.2_589	AT2G17480.1_496	AT5G52040.5_179	AT3G59690.1_143	AT2G17480.1_496
AT1G51800.1_65	AT2G17480.1_498	AT5G52040.6_187	AT4G32960.1_115	AT2G17480.1_498
AT1G51800.1_555	AT2G17480.1_500	AT5G52040.7_179	AT5G04510.1_19	AT2G17480.1_500
AT1G51800.1_561	AT2G17480.1_502	AT4G34860.1_83	AT3G48450.1_53	AT2G17480.1_502
AT1G51805.1_552	AT2G17480.1_503	AT4G34860.2_83	AT4G09160.1_290	AT2G17480.1_503
AT1G51830.2_364	AT2G17480.1_508	AT4G34860.3_83	AT2G26110.1_95	AT2G17480.1_508
AT1G51850.2_553	AT2G17480.1_512	AT1G16520.1_191	AT1G67510.1_668	AT2G17480.1_512
AT1G51850.2_727	AT2G17480.1_518	AT1G76810.1_131	AT5G14270.1_27	AT2G17480.1_518
AT1G51860.1_84	AT2G17480.1_519	AT1G56080.1_208	AT3G24715.1_559	AT2G17480.1_519
AT1G51890.2_886	AT2G17480.1_525	AT5G48650.1_257	AT5G47750.1_111	AT2G17480.1_525
AT1G51940.1_498	AT2G17480.1_532	AT5G16050.1_2	AT5G18430.1_275	AT2G17480.1_532
AT1G51965.1_587	AT2G17480.1_533	AT5G16050.2_2	AT1G18190.1_195	AT2G17480.1_533
AT1G52030.2_503	AT2G17480.1_537	AT5G63490.1_12	AT2G37010.1_437	AT2G17480.1_537
AT1G52040.1_323	AT2G17480.1_543	AT5G63490.2_12	AT3G13530.1_327	AT2G17480.1_543
AT1G52190.1_601	AT2G17480.1_564	AT3G10540.1_377	AT1G05150.1_187	AT2G17480.1_564
AT1G52200.1_23	AT2G17480.1_567	AT5G04510.1_382	AT3G22860.1_540	AT2G17480.1_567
AT1G52220.1_57	AT2G17480.1_568	AT5G04510.2_382	AT3G45780.1_350	AT2G17480.1_568
AT1G52230.1_80	AT2G17480.1_571	AT5G49890.1_672	AT5G24280.1_1196	AT2G17480.1_571
AT1G52290.1_108	AT2G17480.1_573	AT1G05805.1_189	AT4G28300.1_179	AT2G17480.1_573
AT1G52315.1_186	AT2G17480.1_575	AT4G25890.1_106	AT4G26530.2_35	AT2G17480.1_575
AT1G52315.1_266	AT2G17480.1_579	AT5G57290.1_107	AT5G16260.1_155	AT2G17480.1_579
AT1G52315.1_325	AT4G02670.1_72	AT5G57290.3_106	AT4G32420.3_744	AT4G02670.1_72
AT1G52380.3_114	AT4G02670.1_144	AT1G12000.1_16	AT4G21450.3_26	AT4G02670.1_144
AT1G52380.3_430	AT4G02670.1_214	AT5G21160.1_454	AT2G26530.2_24	AT4G02670.1_214
AT1G52380.3_434	AT4G02670.1_286	AT5G21160.2_454	AT2G33490.1_400	AT4G02670.1_286
AT1G52380.3_440	AT4G02670.1_287	AT5G21160.3_454	AT1G05460.1_885	AT4G02670.1_287
AT1G52780.1_1041	AT4G02640.1_97	AT2G47000.1_642	AT1G53880.1_356	AT4G02640.1_97
AT1G52980.1_153	AT4G02640.1_115	AT2G47000.2_642	AT2G33670.1_483	AT4G02640.1_115
AT1G53050.2_65	AT4G02640.1_195	AT2G47000.3_642	AT2G20790.1_516	AT4G02640.1_195
AT1G53050.2_68	AT4G02640.1_196	AT2G47000.4_642	AT5G10780.1_40	AT4G02640.1_196
AT1G53050.2_90	AT4G02640.1_207	AT2G47000.5_642	AT1G19870.1_80	AT4G02640.1_207
AT1G53050.2_635	AT4G02640.1_208	AT2G47000.6_642	AT1G11060.1_581	AT4G02640.1_208
AT1G53165.1_420	AT4G02640.1_210	AT2G47000.7_642	AT4G29800.2_82	AT4G02640.1_210
AT1G53165.1_547	AT4G02640.1_224	AT5G57120.1_189	AT1G72200.1_134	AT4G02640.1_224
AT1G53165.1_654	AT4G02640.1_241	AT5G57120.2_159	AT1G73200.1_315	AT4G02640.1_241
AT1G53210.1_381	AT4G02640.1_262	AT5G02770.1_76	AT2G01140.1_68	AT4G02640.1_262
AT1G53210.1_389	AT4G02640.1_284	AT2G43650.1_141	AT5G09650.1_250	AT4G02640.1_284
AT1G53210.1_400	AT4G02640.1_373	AT1G19870.1_80	AT1G71710.2_201	AT4G02640.1_373
AT1G53230.2_139	AT4G02630.1_59	AT3G62700.1_894	AT2G27720.2_108	AT4G02630.1_59
AT1G53240.1_23	AT4G02630.1_60	AT2G26460.1_478	AT4G19190.1_576	AT4G02630.1_60
AT1G53300.1_42	AT4G02630.1_62	AT5G19770.1_349	AT4G35110.1_224	AT4G02630.1_62
AT1G53300.1_183	AT4G02630.1_65	AT5G19780.1_349	AT5G20280.1_688	AT4G02630.1_65
AT1G53310.2_11	AT4G02630.1_71	AT5G40450.1_2802	AT4G09010.1_103	AT4G02630.1_71
AT1G53310.2_704	AT4G02630.1_323	AT5G40450.2_2802	AT4G11560.1_11	AT4G02630.1_323
AT1G53310.2_762	AT4G02630.1_448	AT3G56150.1_38	AT3G08620.1_22	AT4G02630.1_448
AT1G53390.1_812	AT4G02630.1_460	AT3G56150.2_38	AT3G46750.1_266	AT4G02630.1_460
AT1G53430.1_656	AT4G02580.1_68	AT2G30620.1_23	AT3G49900.2_509	AT4G02580.1_68
AT1G53430.1_975	AT2G33320.1_278	AT2G30620.2_23	AT1G01350.1_85	AT2G33320.1_278
AT1G53430.1_1012	AT2G33320.1_280	AT4G25500.1_211	AT5G64680.2_126	AT2G33320.1_280
AT1G53440.1_654	AT2G33320.1_419	AT4G25500.2_190	AT3G17340.2_788	AT2G33320.1_419
AT1G53440.1_826	AT2G33320.1_424	AT4G25500.3_178	AT4G32130.1_34	AT2G33320.1_424
AT1G53440.1_975	AT2G33340.1_6	AT4G25500.4_211	AT3G25560.1_314	AT2G33340.1_6
AT1G53470.1_209	AT2G33340.1_19	AT4G25500.5_190	AT1G73590.1_212	AT2G33340.1_19
AT1G53500.1_371	AT2G33340.1_521	AT4G25500.6_178	AT5G53130.1_21	AT2G33340.1_521
AT1G53510.1_189	AT2G33340.1_525	AT4G25500.7_190	AT1G53570.1_523	AT2G33340.1_525
AT1G53570.1_39	AT2G33360.1_70	AT4G25500.8_190	AT5G11110.1_687	AT2G33360.1_70
AT1G53570.1_134	AT2G33360.1_71	AT1G43710.1_4	AT1G20760.1_922	AT2G33360.1_71
AT1G53570.1_139	AT2G33410.1_92	AT1G27090.1_6	AT3G05420.1_515	AT2G33410.1_92
AT1G53580.1_269	AT2G33410.1_94	AT2G22300.1_964	AT4G02510.1_632	AT2G33410.1_94
AT1G53590.1_432	AT2G33410.1_98	AT2G22300.2_964	AT3G24870.1_301	AT2G33410.1_98
AT1G53590.1_548	AT2G33470.1_202	AT2G22300.3_906	AT4G39860.1_99	AT2G33470.1_202
AT1G53720.1_180	AT2G33490.1_329	AT5G09410.1_924	AT5G20490.2_1517	AT2G33490.1_329
AT1G53730.2_364	AT2G33490.1_331	AT5G09410.2_942	AT1G79040.1_58	AT2G33490.1_331
AT1G53730.2_377	AT2G33490.1_352	AT5G09410.3_1001	AT3G66652.1_570	AT2G33490.1_352
AT1G53750.1_123	AT2G33490.1_374	AT5G09410.4_821	AT1G69420.2_514	AT2G33490.1_374
AT1G53840.1_6	AT2G33490.1_375	AT4G31580.1_162	AT3G14940.1_930	AT2G33490.1_375
AT1G53850.2_63	AT2G33490.1_376	AT4G31580.2_162	AT2G17200.1_12	AT2G33490.1_376
AT1G54080.2_254	AT2G33490.1_377	AT4G11860.1_234	AT2G27720.1_80	AT2G33490.1_377
AT1G54090.1_25	AT2G33490.1_378	AT5G56950.1_2	AT5G64430.1_12	AT2G33490.1_378
AT1G54090.1_108	AT2G33490.1_415	AT3G02880.1_626	AT1G23300.1_455	AT2G33490.1_415
AT1G54140.1_121	AT2G33490.1_454	AT1G50360.1_1010	AT1G78880.1_163	AT2G33490.1_454
AT1G54170.1_43	AT2G33490.1_456	AT3G19960.1_1018	AT2G33060.1_196	AT2G33490.1_456
AT1G54170.1_454	AT2G33490.1_460	AT3G19960.2_1028	AT3G28030.1_1243	AT2G33490.1_460
AT1G54220.1_265	AT2G33490.1_477	AT3G19960.4_1018	AT2G44060.1_4	AT2G33490.1_477
AT1G54270.2_140	AT2G33490.1_492	AT3G19960.5_1018	AT3G54540.1_126	AT2G33490.1_492
AT1G54270.2_401	AT2G33490.1_493	AT4G30160.1_787	AT3G47070.1_71	AT2G33490.1_493
AT1G54360.6_447	AT2G33490.1_494	AT4G30160.2_796	AT1G80270.1_551	AT2G33490.1_494
AT1G54370.1_496	AT2G33490.1_496	AT4G30160.3_787	AT2G03150.1_904	AT2G33490.1_496
AT1G54450.1_105	AT2G33490.1_498	AT4G30160.4_787	AT3G11400.1_127	AT2G33490.1_498
AT1G54460.1_122	AT2G33490.1_500	AT5G52200.1_45	AT1G74160.1_625	AT2G33490.1_500
AT1G54490.1_284	AT2G33490.1_503	AT1G17210.1_554	AT1G67590.1_16	AT2G33490.1_503
AT1G54610.3_83	AT2G33490.1_504	AT1G65010.1_1279	AT5G57035.1_225	AT2G33490.1_504
AT1G54610.3_527	AT2G33490.1_531	AT3G63400.1_403	AT4G13970.1_620	AT2G33490.1_531
AT1G54610.3_531	AT2G33490.1_562	AT3G63400.3_403	AT5G65540.1_273	AT2G33490.1_562
AT1G54630.1_71	AT2G33490.1_564	AT3G63400.4_403	AT5G55860.1_468	AT2G33490.1_564
AT1G54920.3_423	AT2G33490.1_567	AT2G39800.1_79	AT3G10730.1_22	AT2G33490.1_567
AT1G55040.1_122	AT2G33490.1_568	AT2G39800.3_79	AT4G25500.1_278	AT2G33490.1_568
AT1G55040.1_133	AT2G33490.1_589	AT2G39800.4_79	AT5G63950.1_7	AT2G33490.1_589
AT1G55110.1_82	AT2G33490.1_591	AT3G27190.1_39	AT1G49040.2_521	AT2G33490.1_591
AT1G55150.1_47	AT2G33490.1_595	AT2G19490.1_394	AT5G16590.1_624	AT2G33490.1_595
AT1G55250.1_21	AT2G33490.1_598	AT3G11250.1_308	AT4G35600.1_391	AT2G33490.1_598
AT1G55250.1_316	AT2G33500.1_164	AT3G17160.1_20	AT1G20760.1_866	AT2G33500.1_164
AT1G55480.1_293	AT2G33500.1_255	AT3G10360.1_225	AT2G38070.1_542	AT2G33500.1_255
AT1G55490.2_478	AT2G33500.1_379	AT4G08390.1_236	AT2G38140.1_117	AT2G33500.1_379
AT1G55535.1_159	AT2G33500.1_381	AT4G08390.2_236	AT5G08610.1_110	AT2G33500.1_381
AT1G55535.1_218	AT2G33520.1_3	AT4G08390.3_235	AT3G60240.4_650	AT2G33520.1_3
AT1G55535.1_229	AT2G33520.1_4	AT4G08390.4_236	AT4G15080.1_703	AT2G33520.1_4
AT1G55820.1_229	AT2G33520.1_7	AT4G08390.5_236	AT1G06850.1_317	AT2G33520.1_7
AT1G55820.1_256	AT2G33520.1_10	AT1G47970.1_187	AT2G45200.1_184	AT2G33520.1_10
AT1G55860.1_987	AT2G33520.1_11	AT5G27150.1_526	AT4G31880.1_840	AT2G33520.1_11
AT1G55860.1_1509	AT2G33520.1_13	AT1G06210.1_377	AT4G33950.2_171	AT2G33520.1_13
AT1G55860.1_1703	AT2G33520.1_17	AT1G73450.1_1151	AT3G08850.1_759	AT2G33520.1_17
AT1G56070.3_486	AT2G33520.1_20	AT1G73460.1_1168	AT2G46020.2_1880	AT2G33520.1_20
AT1G56070.3_563	AT2G33520.1_31	AT1G73460.2_1168	AT4G26630.1_654	AT2G33520.1_31
AT1G56080.1_186	AT2G33580.1_323	AT4G35100.1_273	AT2G43680.1_524	AT2G33580.1_323
AT1G56080.1_190	AT2G33580.1_324	AT4G35100.2_273	AT1G54170.1_392	AT2G33580.1_324
AT1G56080.1_208	AT2G33580.1_325	AT2G16900.1_51	AT1G78940.2_240	AT2G33580.1_325
AT1G56080.1_231	AT2G33580.1_520	AT2G16900.5_51	AT5G64200.1_256	AT2G33580.1_520
AT1G56140.1_1003	AT2G33580.1_542	AT2G16900.6_51	AT1G34220.2_234	AT2G33580.1_542
AT1G56145.2_667	AT2G33620.1_2	AT2G38750.1_48	AT1G28330.2_29	AT2G33620.1_2
AT1G56170.1_168	AT2G33620.1_4	AT2G38750.2_31	AT2G45920.1_109	AT2G33620.1_4
AT1G56190.1_84	AT2G33620.1_6	AT5G03630.1_417	AT5G47690.1_1501	AT2G33620.1_6
AT1G56190.1_212	AT2G33620.1_58	AT1G03530.1_494	AT4G18480.1_338	AT2G33620.1_58
AT1G56190.1_260	AT2G33620.1_60	AT5G42950.1_39	AT5G52530.3_276	AT2G33620.1_60
AT1G56190.1_277	AT2G33620.1_74	AT4G37700.1_61	AT1G25180.1_203	AT2G33620.1_74
AT1G56220.3_54	AT2G33620.1_131	AT5G40200.1_39	AT3G48500.1_431	AT2G33620.1_131
AT1G56230.1_18	AT2G33620.1_296	AT1G67230.1_908	AT1G51690.3_557	AT2G33620.1_296
AT1G56290.1_184	AT2G33620.1_297	AT2G42590.1_239	AT5G20490.2_1056	AT2G33620.1_297
AT1G56290.1_315	AT2G33620.1_306	AT2G42590.3_239	AT5G41970.1_42	AT2G33620.1_306
AT1G56450.1_245	AT2G33620.1_311	AT5G64220.1_984	AT5G63260.2_256	AT2G33620.1_311
AT1G56460.3_164	AT2G33620.1_313	AT5G64220.2_984	AT5G10470.2_668	AT2G33620.1_313
AT1G56555.1_125	AT2G33620.1_314	AT3G27170.1_39	AT5G27640.1_273	AT2G33620.1_314
AT1G56720.2_61	AT2G33620.1_317	AT5G40890.1_40	AT5G20350.1_619	AT2G33620.1_317
AT1G56720.2_78	AT2G33620.1_322	AT4G37870.1_122	AT4G02770.1_48	AT2G33620.1_322
AT1G56720.2_121	AT2G33620.1_324	AT5G42870.1_470	AT1G52343.1_69	AT2G33620.1_324
AT1G57680.2_319	AT2G33620.1_332	AT5G42870.2_470	AT3G59770.3_1429	AT2G33620.1_332
AT1G57700.1_61	AT2G33670.1_202	AT5G42870.3_470	AT1G20910.1_77	AT2G33670.1_202
AT1G57700.1_572	AT2G33670.1_205	AT1G72180.1_375	AT3G21710.1_74	AT2G33670.1_205
AT1G57700.1_605	AT2G33670.1_206	AT4G13880.1_352	AT4G15545.1_217	AT2G33670.1_206
AT1G57700.1_642	AT2G43840.1_434	AT4G13920.1_512	AT1G01320.2_170	AT2G43840.1_434
AT1G57720.1_67	AT2G43810.1_14	AT4G22660.1_237	AT3G54290.1_96	AT2G43810.1_14
AT1G57990.1_25	AT2G43800.1_197	AT5G14210.1_270	AT5G18810.1_44	AT2G43800.1_197
AT1G58025.2_59	AT2G43800.1_206	AT5G14210.2_270	AT4G19450.1_274	AT2G43800.1_206
AT1G58025.2_416	AT2G43800.1_208	AT5G14210.3_270	AT3G26490.1_376	AT2G43800.1_208
AT1G58110.1_86	AT2G43800.1_211	AT5G56040.1_564	AT3G02260.1_512	AT2G43800.1_211
AT1G58220.1_92	AT2G43800.1_285	AT5G56040.2_564	AT4G18600.1_1983	AT2G43800.1_285
AT1G58230.1_1744	AT2G43800.1_299	AT1G19450.1_24	AT2G24690.1_82	AT2G43800.1_299
AT1G58250.2_657	AT2G43800.1_301	AT1G24764.1_448	AT1G06210.1_377	AT2G43800.1_301
AT1G58250.2_1605	AT2G43800.1_306	AT1G24764.2_295	AT1G27050.1_191	AT2G43800.1_306
AT1G58250.2_1767	AT2G43800.1_307	AT1G24764.3_507	AT3G23980.1_143	AT2G43800.1_307
AT1G58250.2_2521	AT2G43800.1_329	AT1G60780.1_156	AT3G51040.3_96	AT2G43800.1_329
AT1G58350.1_474	AT2G43800.1_339	AT4G16340.1_1095	AT5G59300.1_101	AT2G43800.1_339
AT1G58380.1_257	AT2G43800.1_344	AT4G16340.2_1095	AT3G50110.1_130	AT2G43800.1_344
AT1G59580.1_193	AT2G43800.1_385	AT3G05420.1_503	AT3G19370.2_633	AT2G43800.1_385
AT1G59610.1_533	AT2G43800.1_435	AT3G05420.2_504	AT5G07450.1_117	AT2G43800.1_435
AT1G59610.1_719	AT2G43800.1_574	AT5G20280.1_121	AT1G76970.1_306	AT2G43800.1_574
AT1G59610.1_903	AT2G43800.1_576	AT3G01010.1_73	AT5G49760.1_916	AT2G43800.1_576
AT1G59710.2_204	AT2G43800.1_854	AT3G29360.1_393	AT4G05150.1_281	AT2G43800.1_854
AT1G59820.1_24	AT2G43800.1_863	AT3G29360.2_393	AT1G18950.1_630	AT2G43800.1_863
AT1G59870.1_16	AT2G43800.1_882	AT5G15490.1_393	AT2G11890.1_65	AT2G43800.1_882
AT1G59870.1_40	AT2G43800.1_884	AT5G39320.1_393	AT1G20060.1_965	AT2G43800.1_884
AT1G59870.1_45	AT2G43800.1_886	AT5G45190.1_423	AT5G53900.2_4	AT2G43800.1_886
AT1G59870.1_494	AT2G43800.1_893	AT5G45190.2_434	AT1G09760.1_191	AT2G43800.1_893
AT1G59885.1_77	AT2G43760.1_159	AT5G45190.3_314	AT3G55510.1_552	AT2G43760.1_159
AT1G59900.1_292	AT2G43760.1_198	AT2G17290.1_540	AT5G08440.1_364	AT2G43760.1_198
AT1G59910.1_193	AT2G43290.1_40	AT2G17290.2_540	AT3G14270.1_1211	AT2G43290.1_40
AT1G59910.1_230	AT2G43290.1_43	AT1G09780.1_80	AT2G25800.1_120	AT2G43290.1_43
AT1G59910.1_231	AT2G43290.1_45	AT3G08590.1_82	AT1G29200.2_367	AT2G43290.1_45
AT1G60140.6_5	AT2G43290.1_46	AT3G08590.2_82	AT5G08300.1_309	AT2G43290.1_46
AT1G60140.6_32	AT2G43290.1_50	AT1G70770.1_112	AT3G46940.1_45	AT2G43290.1_50
AT1G60160.1_35	AT2G43290.1_54	AT1G70770.2_112	AT2G01420.2_395	AT2G43290.1_54
AT1G60160.1_47	AT2G43290.1_55	AT3G63460.1_481	AT4G37700.1_122	AT2G43290.1_55
AT1G60160.1_64	AT2G43290.1_58	AT3G63460.2_479	AT5G17330.1_10	AT2G43290.1_58
AT1G60200.1_597	AT2G43320.1_26	AT3G63460.3_471	AT5G38300.1_117	AT2G43320.1_26
AT1G60200.1_704	AT2G43320.1_50	AT1G21630.1_1105	AT5G58140.1_305	AT2G43320.1_50
AT1G60440.1_196	AT2G43320.1_51	AT1G21630.2_1134	AT3G01310.1_1021	AT2G43320.1_51
AT1G60550.1_213	AT2G43320.1_175	AT1G21630.3_1083	AT1G53860.1_115	AT2G43320.1_175
AT1G60780.1_156	AT2G43320.1_178	AT1G21630.4_1112	AT1G75710.1_122	AT2G43320.1_178
AT1G60890.2_253	AT2G43320.1_180	AT1G07110.1_303	AT5G55280.1_384	AT2G43320.1_180
AT1G60940.1_134	AT2G43320.1_187	AT3G60450.1_272	AT1G15400.1_16	AT2G43320.1_187
AT1G60940.1_154	AT2G43320.1_301	AT3G60450.2_304	AT4G29790.1_420	AT2G43320.1_301
AT1G60950.1_75	AT2G43460.1_65	AT3G22380.1_32	AT1G79730.1_580	AT2G43460.1_65
AT1G60950.1_114	AT2G43480.1_193	AT3G22380.2_32	AT3G13530.1_408	AT2G43480.1_193
AT1G60950.1_128	AT2G43500.2_160	AT3G22380.3_32	AT4G00930.1_882	AT2G43500.2_160
AT1G61000.1_243	AT2G43500.2_562	AT1G66750.1_168	AT4G23060.1_28	AT2G43500.2_562
AT1G61000.1_294	AT2G43500.2_564	AT4G02510.1_71	AT5G16730.1_39	AT2G43500.2_564
AT1G61030.1_817	AT2G43500.2_698	AT4G02510.2_71	AT5G43880.1_44	AT2G43500.2_698
AT1G61030.1_818	AT2G43500.2_699	AT4G02510.3_71	AT5G08660.1_591	AT2G43500.2_699
AT1G61170.1_45	AT2G43500.2_840	AT4G02510.4_71	AT5G01400.1_1442	AT2G43500.2_840
AT1G61210.1_897	AT2G43560.1_4	AT2G18960.1_881	AT3G50370.1_1258	AT2G43560.1_4
AT1G61250.1_34	AT2G43560.1_5	AT2G18960.2_817	AT5G20930.1_81	AT2G43560.1_5
AT1G61560.1_501	AT2G43560.1_7	AT2G18960.3_817	AT4G09810.1_313	AT2G43560.1_7
AT1G61560.1_513	AT2G43560.1_157	AT4G30190.1_881	AT3G53500.2_91	AT2G43560.1_157
AT1G61590.1_55	AT2G40620.1_39	AT4G30190.2_914	AT2G43900.1_1106	AT2G40620.1_39
AT1G61590.1_60	AT2G40620.1_79	AT4G19045.1_35	AT1G79190.1_1158	AT2G40620.1_79
AT1G61690.1_251	AT2G40620.1_81	AT5G45550.1_35	AT5G10240.1_574	AT2G40620.1_81
AT1G61690.1_929	AT2G40620.1_83	AT1G36310.1_238	AT3G14160.1_22	AT2G40620.1_83
AT1G61730.1_49	AT2G40620.1_85	AT1G36310.2_238	AT4G33050.1_45	AT2G40620.1_85
AT1G61730.1_111	AT2G40620.1_87	AT3G04740.1_799	AT5G23610.1_440	AT2G40620.1_87
AT1G61890.1_5	AT2G40620.1_91	AT1G23190.1_123	AT4G29440.2_860	AT2G40620.1_91
AT1G61890.1_19	AT2G40620.1_100	AT1G70730.1_124	AT1G15720.1_322	AT2G40620.1_100
AT1G62020.1_889	AT2G40620.1_118	AT1G70730.2_144	AT1G61110.1_253	AT2G40620.1_118
AT1G62050.1_373	AT2G40620.1_120	AT1G70730.3_201	AT1G49730.1_686	AT2G40620.1_120
AT1G62050.1_549	AT2G40620.1_124	AT1G20760.1_957	AT2G25620.1_376	AT2G40620.1_124
AT1G62330.1_30	AT2G40620.1_125	AT3G44750.1_103	AT1G13930.1_106	AT2G40620.1_125
AT1G62330.1_34	AT2G40620.1_126	AT1G52380.1_114	AT1G08760.1_616	AT2G40620.1_126
AT1G62390.1_216	AT2G40620.1_129	AT1G52380.2_114	AT2G41900.1_566	AT2G40620.1_129
AT1G62390.1_246	AT2G40540.1_639	AT1G52380.3_114	AT3G09070.1_582	AT2G40540.1_639
AT1G62390.1_263	AT2G40540.1_642	AT1G52380.4_114	AT5G25520.2_625	AT2G40540.1_642
AT1G62430.1_23	AT2G40540.1_645	AT4G29810.1_56	AT1G23240.2_126	AT2G40540.1_645
AT1G62490.1_75	AT2G40540.1_646	AT4G29810.2_65	AT5G57000.1_158	AT2G40540.1_646
AT1G62630.1_704	AT2G40540.1_647	AT4G29810.3_65	AT3G26400.1_239	AT2G40540.1_647
AT1G62740.1_168	AT2G40540.1_649	AT5G42950.1_390	AT1G50890.1_337	AT2G40540.1_649
AT1G62960.1_102	AT2G40490.1_37	AT3G51800.1_2	AT1G48210.2_18	AT2G40490.1_37
AT1G63010.5_193	AT2G40490.1_41	AT3G51800.2_2	AT1G12270.1_507	AT2G40490.1_41
AT1G63010.5_495	AT2G40490.1_49	AT3G51800.3_2	AT1G78940.1_210	AT2G40490.1_49
AT1G63500.1_213	AT2G40490.1_51	AT1G47200.1_173	AT1G07985.1_34	AT2G40490.1_51
AT1G63640.3_863	AT2G40490.1_212	AT5G63190.1_43	AT3G17240.3_31	AT2G40490.1_212
AT1G63680.2_194	AT2G40430.1_20	AT5G63190.2_43	AT4G38550.1_125	AT2G40430.1_20
AT1G63700.1_326	AT2G40430.1_21	AT5G47480.1_140	AT4G23860.3_305	AT2G40430.1_21
AT1G63700.1_330	AT2G40430.1_37	AT5G47480.2_140	AT5G63950.1_1009	AT2G40430.1_37
AT1G63700.1_794	AT2G40430.1_42	AT3G62240.1_397	AT1G13450.1_189	AT2G40430.1_42
AT1G63850.1_130	AT2G40430.1_46	AT1G21170.1_179	AT2G47230.2_371	AT2G40430.1_46
AT1G63940.2_329	AT2G40430.1_129	AT1G21170.2_179	AT3G09850.1_127	AT2G40430.1_129
AT1G63940.2_407	AT2G40430.1_182	AT3G24080.1_178	AT3G52950.1_11	AT2G40430.1_182
AT1G64050.1_292	AT2G40430.1_184	AT3G24080.2_178	AT3G21180.1_2	AT2G40430.1_184
AT1G64060.1_13	AT2G40430.1_194	AT3G24080.3_178	AT5G28640.1_193	AT2G40430.1_194
AT1G64060.1_82	AT2G40430.1_199	AT3G24080.4_178	AT5G57610.1_704	AT2G40430.1_199
AT1G64060.1_132	AT2G40430.1_201	AT1G01740.1_210	AT2G38070.1_560	AT2G40430.1_201
AT1G64110.3_221	AT2G40430.1_206	AT1G01740.2_210	AT1G58420.1_42	AT2G40430.1_206
AT1G64110.3_243	AT2G40430.1_214	AT1G01740.3_132	AT5G54630.1_103	AT2G40430.1_214
AT1G64110.4_221	AT2G40430.1_227	AT1G01740.4_132	AT4G38900.3_345	AT2G40430.1_227
AT1G64110.4_245	AT2G47180.1_58	AT1G01740.5_210	AT3G27350.1_52	AT2G47180.1_58
AT1G64140.1_45	AT2G47230.1_373	AT1G63500.1_213	AT4G26650.2_248	AT2G47230.1_373
AT1G64180.1_47	AT2G47230.1_378	AT3G54030.1_210	AT1G68790.1_881	AT2G47230.1_378
AT1G64190.1_62	AT2G47230.1_380	AT4G00710.1_212	AT3G63400.3_376	AT2G47230.1_380
AT1G64190.1_361	AT2G47240.1_78	AT4G00710.2_212	AT4G28540.1_407	AT2G47240.1_78
AT1G64370.1_72	AT2G47240.1_79	AT5G41260.1_213	AT5G42120.1_411	AT2G47240.1_79
AT1G64500.1_104	AT2G47240.1_102	AT5G59010.1_209	AT1G78650.1_343	AT2G47240.1_102
AT1G64500.1_115	AT2G47240.1_453	AT5G59010.2_79	AT2G44440.1_153	AT2G47240.1_453
AT1G64740.1_349	AT2G47240.1_457	AT4G27430.1_992	AT5G53620.3_520	AT2G47240.1_457
AT1G64790.2_1887	AT2G47250.1_122	AT4G27430.2_992	AT2G44060.2_12	AT2G47250.1_122
AT1G64960.2_80	AT2G47250.1_166	AT1G20760.1_788	AT1G55610.1_823	AT2G47250.1_166
AT1G65010.1_50	AT2G47250.1_168	AT5G60660.1_286	AT4G25610.2_479	AT2G47250.1_168
AT1G65010.1_1275	AT2G47250.1_420	AT5G64430.1_387	AT5G63370.1_113	AT2G47250.1_420
AT1G65060.1_28	AT2G47330.1_17	AT1G13440.1_207	AT4G28980.1_437	AT2G47330.1_17
AT1G65260.1_167	AT2G47330.1_18	AT1G13440.2_179	AT1G56180.1_387	AT2G47330.1_18
AT1G65320.1_337	AT2G47330.1_19	AT3G04120.1_207	AT1G30480.1_189	AT2G47330.1_19
AT1G65320.1_339	AT2G47330.1_20	AT5G42950.1_527	AT1G07110.1_303	AT2G47330.1_20
AT1G65320.1_342	AT2G47330.1_138	AT1G08420.1_974	AT4G06634.2_345	AT2G47330.1_138
AT1G65440.1_1432	AT2G47330.1_140	AT1G08420.2_969	AT5G40450.1_2802	AT2G47330.1_140
AT1G65440.1_1442	AT2G47330.1_145	AT3G48530.1_44	AT1G55325.1_671	AT2G47330.1_145
AT1G65580.1_19	AT2G47330.1_158	AT5G58950.1_101	AT3G60600.1_141	AT2G47330.1_158
AT1G65580.1_68	AT2G47330.1_160	AT5G53440.1_427	AT5G37340.2_236	AT2G47330.1_160
AT1G65580.1_355	AT2G47330.1_241	AT5G53440.2_427	AT1G20960.2_100	AT2G47330.1_241
AT1G65930.1_59	AT2G47330.1_682	AT1G48920.1_270	AT1G59610.1_834	AT2G47330.1_682
AT1G65980.1_28	AT2G47350.1_8	AT1G69510.1_56	AT3G17850.1_682	AT2G47350.1_8
AT1G66150.1_518	AT2G47350.1_15	AT1G69510.2_56	AT3G51670.1_31	AT2G47350.1_15
AT1G66200.1_95	AT2G47350.1_72	AT1G69510.3_56	AT5G38410.3_77	AT2G47350.1_72
AT1G66270.1_82	AT2G47350.1_172	AT1G76810.1_641	AT3G52400.1_18	AT2G47350.1_172
AT1G66280.1_82	AT2G47350.1_173	AT1G15280.1_49	AT5G23080.1_3	AT2G47350.1_173
AT1G66670.1_80	AT2G47350.1_178	AT1G15280.2_49	AT5G10020.1_725	AT2G47350.1_178
AT1G66670.1_194	AT2G47350.1_226	AT1G30470.1_739	AT5G43630.1_590	AT2G47350.1_226
AT1G66680.1_50	AT2G47350.1_230	AT1G30470.2_733	AT2G28290.1_2056	AT2G47350.1_230
AT1G66680.1_70	AT2G47400.1_48	AT1G30470.3_696	AT5G52870.1_231	AT2G47400.1_48
AT1G66680.1_78	AT2G47400.1_49	AT1G34750.1_119	AT3G05900.1_49	AT2G47400.1_49
AT1G66750.1_162	AT2G47400.1_54	AT1G34750.2_119	AT2G31370.6_6	AT2G47400.1_54
AT1G66750.1_168	AT2G47400.1_116	AT1G34750.3_119	AT2G45540.1_1794	AT2G47400.1_116
AT1G66750.1_333	AT2G30240.1_818	AT1G34750.4_119	AT2G39080.1_318	AT2G30240.1_818
AT1G66840.1_545	AT2G30320.1_133	AT3G12640.1_285	AT4G33625.2_194	AT2G30320.1_133
AT1G66880.1_917	AT2G30320.1_289	AT3G12640.2_309	AT2G26530.2_10	AT2G30320.1_289
AT1G66880.1_943	AT2G30320.1_501	AT3G12640.3_309	AT3G56960.1_412	AT2G30320.1_501
AT1G66880.1_1113	AT2G30320.1_503	AT3G12640.4_309	AT5G18610.2_418	AT2G30320.1_503
AT1G66940.4_350	AT2G30360.1_72	AT1G20693.1_81	AT5G36880.2_63	AT2G30360.1_72
AT1G67050.1_13	AT2G41810.1_208	AT1G20693.2_81	AT2G17360.1_257	AT2G41810.1_208
AT1G67090.1_77	AT2G41810.1_218	AT1G20693.3_81	AT2G17410.2_491	AT2G41810.1_218
AT1G67090.1_79	AT2G41790.1_8	AT1G20696.1_78	AT4G26160.1_204	AT2G41790.1_8
AT1G67090.1_133	AT2G41790.1_9	AT1G20696.2_78	AT1G67900.1_384	AT2G41790.1_9
AT1G67090.1_135	AT2G41790.1_52	AT1G20696.3_36	AT3G46750.1_78	AT2G41790.1_52
AT1G67090.1_162	AT2G41790.1_54	AT1G20696.4_36	AT1G64110.3_232	AT2G41790.1_54
AT1G67220.1_421	AT2G41790.1_843	AT1G20696.5_78	AT4G23600.3_321	AT2G41790.1_843
AT1G67220.1_435	AT2G41790.1_849	AT2G25720.1_55	AT5G57970.1_145	AT2G41790.1_849
AT1G67230.1_18	AT2G41790.1_852	AT1G32150.1_156	AT3G15880.3_708	AT2G41790.1_852
AT1G67230.1_774	AT2G41790.1_934	AT1G36310.1_234	AT2G32850.1_526	AT2G41790.1_934
AT1G67230.1_908	AT2G41790.1_941	AT1G36310.2_234	AT3G61560.1_14	AT2G41790.1_941
AT1G67230.1_932	AT2G41790.1_943	AT1G27090.1_7	AT1G72410.1_323	AT2G41790.1_943
AT1G67310.1_773	AT2G41790.1_955	AT2G28290.1_1906	AT1G34320.1_110	AT2G41790.1_955
AT1G67310.1_962	AT2G41790.1_961	AT2G28290.2_1906	AT1G18620.1_260	AT2G41790.1_961
AT1G67500.2_488	AT2G34040.1_2	AT2G28290.3_1906	AT5G04550.1_253	AT2G34040.1_2
AT1G67510.1_638	AT2G34040.1_278	AT2G28290.4_1906	AT2G31070.1_193	AT2G34040.1_278
AT1G67530.1_731	AT2G34040.1_412	AT2G28290.5_1907	AT2G38750.1_46	AT2G34040.1_412
AT1G67580.1_152	AT2G34040.1_443	AT2G28290.6_1907	AT3G21070.1_78	AT2G34040.1_443
AT1G67580.1_311	AT2G34040.1_470	AT3G18240.1_117	AT1G08060.1_62	AT2G34040.1_470
AT1G67720.1_641	AT2G34040.1_493	AT3G18240.2_117	AT3G25840.1_105	AT2G34040.1_493
AT1G67720.1_916	AT2G34060.1_227	AT1G80930.1_112	AT1G71010.1_1623	AT2G34060.1_227
AT1G67800.2_44	AT2G34060.1_229	AT4G24800.1_98	AT2G30620.1_11	AT2G34060.1_229
AT1G67890.1_387	AT4G24160.1_8	AT4G24800.2_98	AT3G22380.1_260	AT4G24160.1_8
AT1G67890.1_632	AT4G24160.1_19	AT4G24800.3_98	AT3G49470.1_151	AT4G24160.1_19
AT1G67900.6_552	AT4G24160.1_23	AT4G24800.4_98	AT1G67590.1_184	AT4G24160.1_23
AT1G67900.6_567	AT4G24160.1_24	AT1G21630.1_1145	AT2G47860.3_25	AT4G24160.1_24
AT1G67950.3_267	AT4G24160.1_25	AT1G21630.2_1174	AT2G28000.1_90	AT4G24160.1_25
AT1G68010.1_365	AT4G24160.1_26	AT1G21630.3_1123	AT5G55060.1_227	AT4G24160.1_26
AT1G68020.2_5	AT4G24160.1_28	AT1G21630.4_1152	AT1G19870.1_377	AT4G24160.1_28
AT1G68040.1_70	AT4G24160.1_32	AT1G68060.1_49	AT4G33430.1_449	AT4G24160.1_32
AT1G68040.1_74	AT4G24160.1_33	AT3G17850.1_682	AT5G05170.1_227	AT4G24160.1_33
AT1G68060.1_32	AT4G24160.1_37	AT2G40080.1_45	AT3G06720.1_61	AT4G24160.1_37
AT1G68060.1_49	AT4G24160.1_40	AT3G05090.1_386	AT1G16520.1_189	AT4G24160.1_40
AT1G68060.1_435	AT4G24160.1_45	AT3G05090.2_386	AT2G24640.2_494	AT4G24160.1_45
AT1G68060.1_475	AT4G24050.1_95	AT3G05090.3_386	AT1G76180.1_59	AT4G24050.1_95
AT1G68070.1_6	AT4G24050.1_96	AT1G76810.1_170	AT4G38130.1_480	AT4G24050.1_96
AT1G68190.2_245	AT4G24050.1_290	AT2G42600.1_11	AT5G07940.1_1158	AT4G24050.1_290
AT1G68330.1_204	AT4G24050.1_292	AT2G42600.2_11	AT3G19910.1_230	AT4G24050.1_292
AT1G68400.1_364	AT4G24050.1_297	AT2G42600.3_11	AT4G02210.2_367	AT4G24050.1_297
AT1G68410.4_344	AT4G24050.1_298	AT3G14940.1_11	AT1G12310.1_132	AT4G24050.1_298
AT1G68600.1_21	AT4G24050.1_300	AT3G14940.2_11	AT2G21480.1_688	AT4G24050.1_300
AT1G68600.1_255	AT4G24050.1_304	AT3G42628.1_11	AT4G23180.1_662	AT4G24050.1_304
AT1G68710.3_33	AT4G24050.1_306	AT5G58290.1_16	AT3G28500.1_105	AT4G24050.1_306
AT1G68720.1_937	AT4G24050.1_307	AT5G42570.1_211	AT5G53440.1_1154	AT4G24050.1_307
AT1G68790.1_27	AT4G24050.1_310	AT4G25500.1_298	AT1G67590.1_175	AT4G24050.1_310
AT1G68790.1_764	AT4G23940.1_107	AT4G25500.2_277	AT4G39680.1_177	AT4G23940.1_107
AT1G68830.1_526	AT2G17120.1_136	AT4G25500.3_265	AT1G73660.1_484	AT2G17120.1_136
AT1G68830.1_537	AT1G04560.1_130	AT4G25500.4_298	AT5G01760.1_530	AT1G04560.1_130
AT1G68830.1_541	AT1G04560.1_132	AT4G25500.5_277	AT1G79280.2_1946	AT1G04560.1_132
AT1G68830.1_551	AT1G04560.1_136	AT4G25500.6_265	AT1G04540.1_416	AT1G04560.1_136
AT1G68910.1_193	AT1G04560.1_144	AT4G25500.7_277	AT3G07960.1_588	AT1G04560.1_144
AT1G69040.2_444	AT1G04560.1_146	AT4G25500.8_277	AT2G17560.1_130	AT1G04560.1_146
AT1G69060.1_327	AT1G04560.1_147	AT1G69070.1_154	AT4G22160.1_14	AT1G04560.1_147
AT1G69160.1_77	AT1G04560.1_149	AT1G69070.2_154	AT2G33830.1_45	AT1G04560.1_149
AT1G69200.1_131	AT1G04560.1_153	AT5G61150.1_570	AT1G61890.1_5	AT1G04560.1_153
AT1G69220.1_235	AT1G04560.1_158	AT5G43350.1_520	AT3G59420.1_884	AT1G04560.1_158
AT1G69250.1_236	AT1G04560.1_160	AT5G43370.1_520	AT5G64010.1_82	AT1G04560.1_160
AT1G69260.1_16	AT1G04560.1_182	AT5G43370.2_520	AT4G27430.1_996	AT1G04560.1_182
AT1G69260.1_71	AT1G04560.1_183	AT1G13030.1_187	AT1G72550.1_420	AT1G04560.1_183
AT1G69340.1_16	AT1G05350.1_20	AT3G60450.1_3	AT4G04020.1_198	AT1G05350.1_20
AT1G69340.1_318	AT1G05350.1_53	AT3G60450.2_35	AT4G33530.1_766	AT1G05350.1_53
AT1G69410.1_2	AT1G05350.1_54	AT5G24880.1_216	AT1G07970.1_248	AT1G05350.1_54
AT1G69410.1_77	AT1G05350.1_365	AT4G38900.1_321	AT3G08710.2_14	AT1G05350.1_365
AT1G69420.1_429	AT1G05350.1_380	AT4G38900.2_321	AT3G08710.1_132	AT1G05350.1_380
AT1G69510.3_56	AT1G05350.1_381	AT4G38900.3_321	AT4G01870.1_3	AT1G05350.1_381
AT1G69690.1_128	AT1G05350.1_382	AT2G43650.1_142	AT5G54690.1_8	AT1G05350.1_382
AT1G69740.1_228	AT1G05350.1_407	AT5G20280.1_117	AT2G22560.1_157	AT1G05350.1_407
AT1G69790.1_66	AT1G05350.1_409	AT1G08420.1_975	AT5G50830.2_64	AT1G05350.1_409
AT1G69870.1_18	AT1G05350.1_412	AT1G08420.2_970	AT3G52920.1_17	AT1G05350.1_412
AT1G69870.1_25	AT1G05260.1_239	AT2G20790.1_516	AT5G18400.3_151	AT1G05260.1_239
AT1G69870.1_38	AT1G05260.1_256	AT2G20790.2_378	AT2G26250.1_430	AT1G05260.1_256
AT1G69900.1_162	AT1G05190.1_90	AT2G20790.3_378	AT3G04690.1_681	AT1G05190.1_90
AT1G70070.1_183	AT1G05190.1_207	AT2G20790.4_516	AT1G79830.4_221	AT1G05190.1_207
AT1G70100.3_48	AT1G05190.1_208	AT3G54760.1_400	AT1G07730.2_344	AT1G05190.1_208
AT1G70100.3_99	AT1G05160.1_385	AT3G54760.2_369	AT3G02890.1_313	AT1G05160.1_385
AT1G70100.3_337	AT1G05150.1_111	AT5G14050.1_33	AT5G03340.1_512	AT1G05150.1_111
AT1G70100.3_347	AT1G05150.1_112	AT2G22560.1_896	AT1G55540.1_974	AT1G05150.1_112
AT1G70180.2_73	AT1G05150.1_113	AT1G20760.1_878	AT5G45200.1_1096	AT1G05150.1_113
AT1G70180.2_145	AT1G05150.1_114	AT4G13510.1_475	AT5G39380.1_260	AT1G05150.1_114
AT1G70180.2_306	AT1G05150.1_116	AT2G40620.1_120	AT5G06970.1_142	AT1G05150.1_116
AT1G70180.2_321	AT1G05150.1_135	AT1G20220.1_147	AT2G29190.1_252	AT1G05150.1_135
AT1G70280.2_498	AT1G05150.1_182	AT3G11180.1_395	AT1G67230.1_1089	AT1G05150.1_182
AT1G70290.1_32	AT1G05150.1_187	AT5G05600.1_366	AT2G01820.1_520	AT1G05150.1_187
AT1G70290.1_568	AT1G05150.1_193	AT5G17910.1_438	AT1G63700.1_206	AT1G05150.1_193
AT1G70300.1_703	AT1G05150.1_194	AT5G17910.2_438	AT1G06190.1_225	AT1G05150.1_194
AT1G70320.1_989	AT1G05150.1_197	AT5G17910.3_438	AT1G26665.2_77	AT1G05150.1_197
AT1G70320.1_1705	AT1G05150.1_416	AT1G26630.1_2	AT5G45300.2_164	AT1G05150.1_416
AT1G70410.2_90	AT1G05150.1_422	AT1G26630.2_2	AT1G12850.1_75	AT1G05150.1_422
AT1G70530.1_641	AT1G05150.1_565	AT3G23920.1_31	AT4G12770.2_155	AT1G05150.1_565
AT1G70570.2_201	AT1G05150.1_566	AT4G17890.1_402	AT2G29210.1_462	AT1G05150.1_566
AT1G70730.3_201	AT1G05150.1_567	AT1G22280.1_118	AT3G13810.1_89	AT1G05150.1_567
AT1G70770.2_87	AT1G05150.1_569	AT1G22280.2_118	AT5G66490.1_43	AT1G05150.1_569
AT1G70830.1_178	AT1G05150.1_573	AT1G22280.3_124	AT3G14790.1_367	AT1G05150.1_573
AT1G70850.3_41	AT1G05150.1_615	AT5G56360.1_439	AT4G20940.1_683	AT1G05150.1_615
AT1G70940.1_174	AT1G05140.1_39	AT5G40450.1_2831	AT1G45688.2_30	AT1G05140.1_39
AT1G70940.1_243	AT1G05140.1_280	AT5G40450.2_2831	AT5G02180.1_142	AT1G05140.1_280
AT1G70940.1_262	AT4G00280.1_56	AT2G36380.1_835	AT3G51150.2_502	AT4G00280.1_56
AT1G70940.1_366	AT4G00260.1_247	AT4G32285.1_207	AT5G56980.1_120	AT4G00260.1_247
AT1G70940.1_389	AT4G00260.1_272	AT4G32285.2_207	AT3G27210.1_74	AT4G00260.1_272
AT1G70940.1_417	AT4G00260.1_273	AT3G15040.1_214	AT2G29200.1_261	AT4G00260.1_273
AT1G70940.1_427	AT4G00260.1_274	AT3G19820.1_2	AT3G44850.1_14	AT4G00260.1_274
AT1G71010.1_1150	AT4G00260.1_278	AT3G19820.2_2	AT5G19140.1_6	AT4G00260.1_278
AT1G71010.1_1184	AT4G00260.1_285	AT3G19820.3_2	AT3G21670.1_581	AT4G00260.1_285
AT1G71010.1_1334	AT4G00260.1_287	AT2G38410.1_326	ATCG00120.1_488	AT4G00260.1_287
AT1G71080.1_136	AT4G00260.1_288	AT3G03780.1_702	AT5G04990.1_80	AT4G00260.1_288
AT1G71090.1_258	AT4G00260.1_335	AT3G03780.2_702	AT2G46020.1_356	AT4G00260.1_335
AT1G71410.1_668	AT4G00260.1_336	AT3G03780.3_702	AT3G26890.5_344	AT4G00260.1_336
AT1G71860.1_16	AT4G00250.1_27	AT5G17920.1_702	AT3G48860.2_568	AT4G00250.1_27
AT1G71860.1_26	AT4G00250.1_30	AT5G17920.2_702	AT4G25500.4_262	AT4G00250.1_30
AT1G71880.1_20	AT4G00250.1_46	AT5G20980.1_750	AT4G31880.1_592	AT4G00250.1_46
AT1G71890.1_18	AT4G00250.1_48	AT5G20980.2_750	AT1G66940.1_323	AT4G00250.1_48
AT1G71970.1_107	AT4G00250.1_57	AT2G28000.1_90	AT2G43680.1_559	AT4G00250.1_57
AT1G72010.1_140	AT4G00250.1_58	AT4G38900.1_196	AT1G08680.4_247	AT4G00250.1_58
AT1G72150.1_32	AT4G00250.1_61	AT4G38900.2_196	AT1G28260.2_233	AT4G00250.1_61
AT1G72150.1_45	AT4G00250.1_65	AT4G38900.3_196	AT1G80690.1_187	AT4G00250.1_65
AT1G72150.1_56	AT4G00250.1_80	AT4G20780.1_24	AT5G45190.2_533	AT4G00250.1_80
AT1G72150.1_118	AT4G00250.1_218	AT5G44460.1_23	AT4G25500.1_211	AT4G00250.1_218
AT1G72150.1_125	AT4G00240.1_370	AT1G73980.1_10	AT4G20260.1_161	AT4G00240.1_370
AT1G72150.1_428	AT4G00240.1_372	AT1G73980.2_10	AT5G46760.1_292	AT4G00240.1_372
AT1G72160.1_18	AT4G00240.1_516	AT1G73980.3_10	AT3G07430.1_126	AT4G00240.1_516
AT1G72160.1_108	AT4G00240.1_524	AT3G52400.1_8	AT1G70770.1_513	AT4G00240.1_524
AT1G72170.1_75	AT4G00240.1_528	AT1G71010.1_1184	AT1G21060.1_57	AT4G00240.1_528
AT1G72330.3_167	AT4G00970.1_432	AT5G04430.1_11	AT5G63860.1_402	AT4G00970.1_432
AT1G72330.3_173	AT4G00970.1_499	AT5G04430.2_11	AT4G29440.1_950	AT4G00970.1_499
AT1G72340.2_34	AT4G00970.1_500	AT1G07920.1_393	AT1G60200.1_597	AT4G00970.1_500
AT1G72370.1_108	AT4G00970.1_502	AT1G07930.1_393	AT4G13020.3_164	AT4G00970.1_502
AT1G72390.1_27	AT4G00970.1_550	AT1G07930.2_316	AT2G31010.2_359	AT4G00970.1_550
AT1G72390.1_547	AT4G00970.1_561	AT1G07940.1_393	AT5G65460.1_820	AT4G00970.1_561
AT1G72390.1_553	AT4G00970.1_566	AT1G07940.2_393	AT3G05090.1_379	AT4G00970.1_566
AT1G72390.1_623	AT4G00970.1_653	AT1G07940.3_393	AT1G56080.1_208	AT4G00970.1_653
AT1G72390.1_643	AT4G00920.1_9	AT1G07940.4_393	AT3G22950.1_119	AT4G00920.1_9
AT1G72410.1_309	AT4G00890.1_59	AT5G60390.1_393	AT4G23180.1_507	AT4G00890.1_59
AT1G72410.1_323	AT4G00890.1_63	AT5G60390.2_393	AT4G01960.1_79	AT4G00890.1_63
AT1G72410.1_477	AT4G00890.1_66	AT5G60390.3_393	AT5G55040.1_665	AT4G00890.1_66
AT1G72410.1_619	AT4G00890.1_69	AT5G04430.1_30	AT4G38630.1_265	AT4G00890.1_69
AT1G72410.1_624	AT4G00890.1_96	AT5G04430.2_30	AT5G15020.1_939	AT4G00890.1_96
AT1G72410.1_649	AT4G00890.1_100	AT3G58730.1_241	AT1G20110.1_533	AT4G00890.1_100
AT1G72410.1_820	AT4G00890.1_104	AT3G14940.1_705	AT3G16720.1_244	AT4G00890.1_104
AT1G72410.1_1152	AT4G00890.1_105	AT3G14940.2_705	AT4G27000.1_53	AT4G00890.1_105
AT1G72430.1_19	AT4G00890.1_107	AT1G80490.1_214	AT1G70180.2_26	AT4G00890.1_107
AT1G72650.2_463	AT4G00890.1_114	AT1G80490.2_214	AT3G48050.1_884	AT4G00890.1_114
AT1G72680.1_24	AT4G00890.1_121	AT1G80490.3_214	AT3G55800.1_273	AT4G00890.1_121
AT1G72690.1_14	AT4G00890.1_122	AT3G01160.1_441	AT2G40620.1_39	AT4G00890.1_122
AT1G72700.3_1212	AT4G00890.1_129	AT3G14940.1_932	AT4G35600.2_118	AT4G00890.1_129
AT1G72710.1_347	AT4G00890.1_131	AT3G14940.2_932	AT1G54385.2_464	AT4G00890.1_131
AT1G72710.1_379	AT4G00890.1_210	AT5G63220.1_118	AT3G15095.1_40	AT4G00890.1_210
AT1G72710.1_421	AT4G00890.1_214	AT5G63220.2_118	AT1G20020.1_182	AT4G00890.1_214
AT1G72710.1_426	AT4G00890.1_218	AT5G63220.3_84	AT5G64130.3_82	AT4G00890.1_218
AT1G72730.1_408	AT4G00890.1_222	AT1G66410.1_80	AT4G31230.1_188	AT4G00890.1_222
AT1G72790.1_118	AT4G00890.1_225	AT1G66410.2_90	AT5G52280.1_216	AT4G00890.1_225
AT1G72790.1_161	AT4G00890.1_226	AT1G66410.3_44	AT1G80660.2_824	AT4G00890.1_226
AT1G72880.2_239	AT4G00890.1_242	AT1G66410.4_44	AT3G18040.1_493	AT4G00890.1_242
AT1G72930.1_53	AT4G00890.1_244	AT2G27030.1_80	AT3G45640.1_198	AT4G00890.1_244
AT1G73020.3_645	AT4G00890.1_248	AT2G27030.3_80	AT4G39880.1_154	AT4G00890.1_248
AT1G73060.1_159	AT4G00890.1_262	AT2G41110.1_80	AT4G17410.1_673	AT4G00890.1_262
AT1G73150.1_263	AT4G00890.1_263	AT2G41110.2_92	AT1G02890.1_583	AT4G00890.1_263
AT1G73150.1_281	AT4G00890.1_265	AT3G43810.1_80	AT5G52040.1_254	AT4G00890.1_265
AT1G73170.3_547	AT4G00890.1_271	AT3G43810.2_80	AT1G24300.1_183	AT4G00890.1_271
AT1G73180.1_413	AT4G00890.1_282	AT3G43810.3_44	AT1G79760.1_14	AT4G00890.1_282
AT1G73200.1_709	AT4G00890.1_288	AT3G43810.4_44	AT2G47470.1_186	AT4G00890.1_288
AT1G73370.3_516	AT4G00890.1_290	AT3G56800.1_80	AT2G39010.1_282	AT4G00890.1_290
AT1G73390.2_40	AT4G00890.1_346	AT5G21274.1_80	AT5G42950.1_1474	AT4G00890.1_346
AT1G73390.2_74	AT4G00890.1_353	AT5G37780.1_80	AT5G03040.3_46	AT4G00890.1_353
AT1G73450.1_1004	AT4G00810.1_2	AT5G37780.2_95	AT1G13220.2_887	AT4G00810.1_2
AT1G73450.1_1151	AT4G00810.1_3	AT5G37780.3_106	AT3G58050.1_782	AT4G00810.1_3
AT1G73460.1_462	AT4G00810.1_10	AT5G37780.4_67	AT1G72160.1_100	AT4G00810.1_10
AT1G73460.1_488	AT4G00810.1_11	AT5G55300.1_122	AT2G20310.1_93	AT4G00810.1_11
AT1G73460.1_1021	AT4G00810.1_75	AT5G55300.2_122	AT5G63600.1_10	AT4G00810.1_75
AT1G73460.1_1168	AT4G00810.1_103	AT5G55300.3_122	AT1G13740.1_187	AT4G00810.1_103
AT1G73590.1_271	AT4G00760.1_75	AT5G61780.1_971	AT5G25040.1_437	AT4G00760.1_75
AT1G73590.1_337	AT5G21120.1_280	AT1G22530.1_77	AT5G53440.1_534	AT5G21120.1_280
AT1G73600.2_11	AT1G73730.1_67	AT1G22530.2_77	AT1G02580.1_151	AT1G73730.1_67
AT1G73660.1_53	AT1G73730.1_290	AT1G48920.1_454	AT3G55120.1_237	AT1G73730.1_290
AT1G73660.1_103	AT1G73730.1_296	AT3G17900.1_606	AT1G21630.2_1201	AT1G73730.1_296
AT1G73660.1_492	AT1G73730.1_299	AT3G17900.2_606	AT3G55460.1_141	AT1G73730.1_299
AT1G73670.1_254	AT1G73730.1_301	AT3G08710.1_14	AT5G39040.1_11	AT1G73730.1_301
AT1G73670.1_511	AT1G22930.1_47	AT3G08710.2_14	AT1G16610.1_182	AT1G22930.1_47
AT1G73805.1_77	AT1G22930.1_471	AT3G08710.3_14	AT1G35830.1_134	AT1G22930.1_471
AT1G73930.1_4	AT1G22930.1_474	AT1G11480.1_498	AT2G38170.1_41	AT1G22930.1_474
AT1G73930.1_6	AT1G22930.1_584	AT1G11480.2_485	AT1G80950.1_241	AT1G22930.1_584
AT1G73930.1_365	AT1G22930.1_909	AT1G75660.1_479	AT5G64430.1_16	AT1G22930.1_909
AT1G73930.1_420	AT1G22930.1_912	AT2G30980.1_232	AT2G20890.1_167	AT1G22930.1_912
AT1G73960.1_552	AT1G22930.1_915	AT4G18710.1_200	AT4G33985.1_115	AT1G22930.1_915
AT1G73960.1_1284	AT1G22930.1_920	AT4G18710.2_194	AT1G43170.6_310	AT1G22930.1_920
AT1G73980.3_10	AT1G22930.1_921	AT5G38480.1_238	AT4G21210.2_95	AT1G22930.1_921
AT1G73980.3_437	AT5G46630.1_163	AT4G37700.1_122	AT4G34430.1_17	AT5G46630.1_163
AT1G73980.3_490	AT4G34710.1_43	AT1G16520.1_208	AT2G35470.1_11	AT4G34710.1_43
AT1G74030.1_476	AT4G34710.1_47	AT3G19240.1_625	AT1G21630.2_1191	AT4G34710.1_47
AT1G74260.1_859	AT4G34710.1_259	AT1G76850.1_180	AT4G24580.1_759	AT4G34710.1_259
AT1G74330.1_532	AT4G34710.1_260	AT3G56150.1_40	AT5G43280.1_221	AT4G34710.1_260
AT1G74330.1_613	AT4G34710.1_648	AT3G56150.2_40	AT5G45190.1_17	AT4G34710.1_648
AT1G74350.1_690	AT4G27500.1_8	AT1G24190.1_898	AT1G58100.1_48	AT4G27500.1_8
AT1G74390.1_301	AT4G27500.1_42	AT1G24190.2_894	AT5G43430.1_230	AT4G27500.1_42
AT1G74470.1_437	AT4G27500.1_60	AT1G24190.3_894	AT1G72150.1_148	AT4G27500.1_60
AT1G74690.1_79	AT4G27500.1_164	AT4G13350.1_407	AT2G07777.1_195	AT4G27500.1_164
AT1G74690.1_316	AT4G27500.1_169	AT4G13350.2_407	AT5G07240.1_364	AT4G27500.1_169
AT1G74690.1_356	AT4G27500.1_197	AT3G01090.1_364	AT3G09100.2_10	AT4G27500.1_197
AT1G74720.1_262	AT4G27500.1_201	AT3G01090.2_387	AT3G45210.1_119	AT4G27500.1_201
AT1G74730.1_108	AT4G27500.1_233	AT3G01090.3_364	AT1G54360.5_432	AT4G27500.1_233
AT1G74740.1_519	AT4G27500.1_371	AT2G38280.1_203	AT5G02170.1_72	AT4G27500.1_371
AT1G74780.1_288	AT4G27500.1_399	AT2G38280.2_203	AT5G12950.1_744	AT4G27500.1_399
AT1G74840.1_76	AT4G27500.1_401	AT3G55460.1_10	AT2G19110.1_943	AT4G27500.1_401
AT1G74910.1_218	AT4G27500.1_403	AT4G37120.1_193	AT1G76950.1_811	AT4G27500.1_403
AT1G74910.1_241	AT4G27500.1_421	AT1G08420.1_627	AT5G11110.1_685	AT4G27500.1_421
AT1G74920.1_499	AT4G27500.1_428	AT1G08420.2_622	AT3G55460.1_204	AT4G27500.1_428
AT1G75080.2_220	AT4G27500.1_433	AT2G27210.1_616	AT5G18230.2_433	AT4G27500.1_433
AT1G75080.2_224	AT4G27500.1_525	AT2G27210.2_611	AT3G48740.1_247	AT4G27500.1_525
AT1G75100.1_23	AT4G27500.1_529	AT5G61960.1_433	AT1G02065.1_291	AT4G27500.1_529
AT1G75100.1_56	AT4G27500.1_531	AT5G61960.10_433	AT2G35430.1_54	AT4G27500.1_531
AT1G75100.1_119	AT4G27500.1_533	AT5G61960.11_426	AT2G46020.1_354	AT4G27500.1_533
AT1G75100.1_126	AT4G27500.1_540	AT5G61960.2_433	AT1G17210.1_41	AT4G27500.1_540
AT1G75100.1_132	AT3G61160.1_39	AT5G61960.3_433	AT2G37930.1_417	AT3G61160.1_39
AT1G75140.1_547	AT3G61160.1_41	AT5G61960.4_426	AT3G19290.3_110	AT3G61160.1_41
AT1G75180.1_31	AT3G61160.1_44	AT5G61960.5_426	AT3G49340.1_60	AT3G61160.1_44
AT1G75220.1_23	AT3G61160.1_45	AT5G61960.6_426	AT1G04560.1_160	AT3G61160.1_45
AT1G75220.1_33	AT3G61160.1_46	AT5G61960.7_426	AT4G02880.2_497	AT3G61160.1_46
AT1G75220.1_484	AT3G61160.1_261	AT5G61960.8_426	AT3G47950.1_959	AT3G61160.1_261
AT1G75230.2_84	AT3G61160.1_262	AT5G61960.9_426	AT5G63490.1_14	AT3G61160.1_262
AT1G75260.1_64	AT3G61160.1_265	AT1G76970.1_291	AT4G22670.1_165	AT3G61160.1_265
AT1G75260.1_85	AT3G57510.1_102	AT1G76970.2_291	AT5G62260.1_101	AT3G57510.1_102
AT1G75260.1_133	AT4G37300.1_7	AT1G76970.3_291	AT3G14270.1_1467	AT4G37300.1_7
AT1G75370.2_76	AT4G37300.1_9	AT1G76970.4_265	AT1G76740.1_605	AT4G37300.1_9
AT1G75370.2_361	AT4G37300.1_13	AT1G76970.5_203	AT5G66210.1_37	AT4G37300.1_13
AT1G75370.2_513	AT4G37300.1_31	AT1G76970.6_291	AT3G02260.1_2589	AT4G37300.1_31
AT1G75400.1_186	AT4G37300.1_43	AT1G76970.7_265	AT1G53165.1_320	AT4G37300.1_43
AT1G75660.1_479	AT4G37300.1_50	AT1G24764.1_57	AT1G67230.1_1093	AT4G37300.1_50
AT1G75990.1_12	AT4G37300.1_52	AT1G24764.3_116	AT2G27710.4_88	AT4G37300.1_52
AT1G75990.1_19	AT4G37300.1_54	AT2G45710.1_29	AT4G00920.1_202	AT4G37300.1_54
AT1G76040.2_446	AT4G37300.1_58	AT3G61110.1_29	AT2G42890.3_77	AT4G37300.1_58
AT1G76070.1_36	AT4G37300.1_68	AT5G47930.1_29	AT4G38550.2_232	AT4G37300.1_68
AT1G76070.1_142	AT4G37300.1_71	AT1G29400.1_522	AT4G14340.1_452	AT4G37300.1_71
AT1G76080.1_237	AT4G37300.1_73	AT1G29400.2_522	AT2G22560.1_519	AT4G37300.1_73
AT1G76180.1_59	AT4G37300.1_109	AT1G29400.3_522	AT5G65410.1_182	AT4G37300.1_109
AT1G76350.2_692	AT4G37300.1_111	AT5G17330.1_13	AT5G66540.1_133	AT4G37300.1_111
AT1G76360.1_167	AT4G37300.1_144	AT5G56000.1_219	AT2G33830.1_50	AT4G37300.1_144
AT1G76380.2_249	AT4G37300.1_148	AT5G56010.1_219	AT2G16900.1_63	AT4G37300.1_148
AT1G76510.3_112	AT4G37300.1_155	AT5G56030.1_219	AT5G08690.1_417	AT4G37300.1_155
AT1G76550.1_384	AT4G37300.1_161	AT5G56030.2_248	AT2G28070.1_90	AT4G37300.1_161
AT1G76650.1_132	AT4G37300.1_163	AT4G27500.1_540	AT2G30620.2_2	AT4G37300.1_163
AT1G76660.1_188	AT4G37300.1_164	AT5G16880.1_35	AT5G04430.2_26	AT4G37300.1_164
AT1G76660.1_263	AT4G37300.1_165	AT5G16880.2_35	AT4G14920.3_470	AT4G37300.1_165
AT1G76660.1_367	AT4G37260.1_69	AT5G16880.3_35	AT2G31060.3_107	AT4G37260.1_69
AT1G76680.1_139	AT4G37200.1_89	AT5G16880.4_35	AT5G53620.3_20	AT4G37200.1_89
AT1G76810.1_131	AT4G37200.1_219	AT4G30160.1_806	AT5G03040.1_73	AT4G37200.1_219
AT1G76810.1_170	AT4G37200.1_233	AT4G30160.2_815	AT1G02840.3_283	AT4G37200.1_233
AT1G76810.1_604	AT4G37200.1_236	AT4G30160.3_806	AT3G49400.1_66	AT4G37200.1_236
AT1G76810.1_641	AT4G37200.1_243	AT4G30160.4_806	AT5G65160.1_127	AT4G37200.1_243
AT1G76850.1_180	AT4G37190.1_558	AT1G72160.1_108	AT3G13670.1_107	AT4G37190.1_558
AT1G76850.1_210	AT4G37190.1_559	AT2G47330.1_160	AT3G63500.2_411	AT4G37190.1_559
AT1G76850.1_989	AT4G37190.1_561	AT5G17330.1_8	AT5G51890.1_133	AT4G37190.1_561
AT1G76850.1_997	AT4G37170.1_477	AT4G05150.1_270	AT4G05090.1_364	AT4G37170.1_477
AT1G76950.1_179	AT4G37170.1_480	AT5G46750.1_309	AT1G72730.1_147	AT4G37170.1_480
AT1G76950.1_765	AT4G37170.1_487	AT5G09250.1_15	AT1G15080.1_288	AT4G37170.1_487
AT1G76950.1_800	AT4G37170.1_524	AT5G09250.2_15	AT4G32620.1_1410	AT4G37170.1_524
AT1G76970.3_291	AT4G37170.1_525	AT5G09250.4_15	AT2G43680.1_596	AT4G37170.1_525
AT1G76970.3_315	AT4G37170.1_527	AT5G09250.5_15	AT3G24730.1_2	AT4G37170.1_527
AT1G76980.1_10	AT4G37170.1_532	AT2G21470.1_603	AT3G13460.2_628	AT4G37170.1_532
AT1G76980.1_42	AT4G37120.1_192	AT2G21470.2_678	AT4G26110.1_354	AT4G37120.1_192
AT1G76990.4_344	AT4G37120.1_193	AT2G21470.3_606	AT4G25230.1_527	AT4G37120.1_193
AT1G77020.1_246	AT4G37120.1_212	AT1G70770.1_87	AT3G46920.2_20	AT4G37120.1_212
AT1G77120.1_229	AT4G37120.1_227	AT1G70770.2_87	AT1G04300.4_974	AT4G37120.1_227
AT1G77180.2_235	AT4G37120.1_232	AT1G07110.1_220	AT1G14350.1_382	AT4G37120.1_232
AT1G77180.2_243	AT4G37120.1_452	AT3G55460.1_5	AT1G18810.1_15	AT4G37120.1_452
AT1G77220.1_460	AT4G37120.1_455	AT5G15200.1_154	AT5G14460.1_132	AT4G37120.1_455
AT1G77580.2_44	AT4G37120.1_513	AT3G60600.1_149	AT3G13780.1_214	AT4G37120.1_513
AT1G77580.2_328	AT4G37120.1_514	AT3G60600.2_149	AT3G19895.1_553	AT4G37120.1_514
AT1G77680.1_102	AT4G37100.1_32	AT3G60600.3_149	AT1G37130.1_63	AT4G37100.1_32
AT1G77760.1_537	AT4G37100.1_33	AT1G20670.1_164	AT2G17260.1_400	AT4G37100.1_33
AT1G77760.1_631	AT4G37100.1_59	AT3G29310.1_332	AT1G06210.1_378	AT4G37100.1_59
AT1G77770.1_243	AT4G37100.1_78	AT2G36460.1_21	AT5G07280.1_433	AT4G37100.1_78
AT1G78020.1_80	AT4G37100.1_124	AT3G52930.1_21	AT1G76380.2_287	AT4G37100.1_124
AT1G78150.3_28	AT4G37100.1_126	AT5G03690.2_21	AT3G07810.2_94	AT4G37100.1_126
AT1G78150.3_56	AT4G37100.1_280	AT1G48480.1_373	AT4G38600.2_1167	AT4G37100.1_280
AT1G78150.3_109	AT4G37100.1_397	AT3G17840.1_367	AT1G49890.1_23	AT4G37100.1_397
AT1G78150.3_146	AT4G37100.1_413	AT5G53320.1_310	AT4G26190.1_65	AT4G37100.1_413
AT1G78180.1_279	AT4G37100.1_439	AT1G35580.1_66	AT3G21290.1_860	AT4G37100.1_439
AT1G78230.1_396	AT4G37100.1_445	AT1G35580.2_66	AT5G45190.2_545	AT4G37100.1_445
AT1G78230.1_647	AT4G37100.1_467	AT1G35580.3_66	AT3G14590.2_555	AT4G37100.1_467
AT1G78240.2_56	AT4G37100.1_468	AT1G27850.1_25	AT4G02800.1_45	AT4G37100.1_468
AT1G78280.1_397	AT4G37100.1_484	AT5G15200.1_68	AT1G21630.1_1208	AT4G37100.1_484
AT1G78490.1_148	AT4G37100.1_486	AT5G15200.2_68	AT4G00990.1_25	AT4G37100.1_486
AT1G78610.1_38	AT4G37100.1_525	AT5G07350.1_975	AT3G54680.1_210	AT4G37100.1_525
AT1G78610.1_124	AT4G37100.1_543	AT5G07350.2_975	AT5G16730.1_754	AT4G37100.1_543
AT1G78610.1_128	AT4G37100.1_615	AT1G65010.1_1270	AT4G15840.1_30	AT4G37100.1_615
AT1G78610.1_447	AT4G37100.1_653	AT1G69340.1_318	AT1G30470.1_739	AT4G37100.1_653
AT1G78610.1_462	AT4G37100.1_659	AT1G69340.2_318	AT1G21630.2_866	AT4G37100.1_659
AT1G78650.1_331	AT4G37100.1_688	AT5G64160.1_28	AT3G17380.1_3	AT4G37100.1_688
AT1G78700.1_197	AT4G37100.1_689	AT4G20940.1_700	AT1G52290.1_103	AT4G37100.1_689
AT1G78700.1_201	AT4G37090.1_2	AT4G18905.1_44	AT1G42480.1_171	AT4G37090.1_2
AT1G78880.1_11	AT4G37090.1_9	AT4G18905.2_44	AT1G15940.1_836	AT4G37090.1_9
AT1G78880.1_45	AT4G37090.1_11	AT3G26910.1_267	AT5G57870.2_128	AT4G37090.1_11
AT1G78880.1_74	AT4G37090.1_18	AT3G26910.2_267	AT4G15650.1_143	AT4G37090.1_18
AT1G78880.1_89	AT4G37090.1_106	AT3G26910.3_267	AT4G02600.2_509	AT4G37090.1_106
AT1G78880.1_99	AT4G37090.1_108	AT3G16830.1_709	AT4G33060.1_285	AT4G37090.1_108
AT1G78880.1_131	AT4G37070.1_5	AT4G29510.1_5	AT1G48920.1_280	AT4G37070.1_5
AT1G78880.1_163	AT4G37070.1_7	AT5G49890.1_27	AT5G06140.1_19	AT4G37070.1_7
AT1G78880.1_171	AT4G37070.1_333	AT2G01190.1_382	AT4G02480.1_259	AT4G37070.1_333
AT1G78880.1_381	AT4G37070.1_334	AT5G55160.1_4	AT4G00810.1_103	AT4G37070.1_334
AT1G78900.1_126	AT4G37070.1_339	AT5G55160.2_4	AT5G54670.1_737	AT4G37070.1_339
AT1G78900.1_387	AT4G37070.1_341	AT2G43650.1_359	AT2G20900.4_463	AT4G37070.1_341
AT1G79040.1_58	AT4G37070.1_399	AT2G32730.1_896	AT4G35300.4_330	AT4G37070.1_399
AT1G79040.1_103	AT4G37070.1_401	AT4G11740.1_289	AT5G44290.4_295	AT4G37070.1_401
AT1G79090.1_83	AT4G37070.1_406	AT4G11740.2_289	AT5G63550.2_15	AT4G37070.1_406
AT1G79090.1_114	AT4G37070.1_407	AT5G55530.1_372	AT3G20550.1_133	AT4G37070.1_407
AT1G79090.1_117	AT4G37070.1_410	AT5G55530.2_372	AT1G16610.2_393	AT4G37070.1_410
AT1G79090.1_155	AT4G37060.1_399	AT5G55530.3_372	AT3G10380.1_729	AT4G37060.1_399
AT1G79090.1_208	AT4G37050.1_7	AT3G13300.1_827	AT1G11310.1_512	AT4G37050.1_7
AT1G79090.1_342	AT4G37050.1_9	AT3G13300.2_792	AT1G58350.1_474	AT4G37050.1_9
AT1G79090.1_393	AT4G37050.1_10	AT3G13300.3_827	AT1G53300.1_89	AT4G37050.1_10
AT1G79090.1_451	AT4G37050.1_11	AT3G10530.1_22	AT5G66210.1_312	AT4G37050.1_11
AT1G79090.1_471	AT4G37050.1_14	AT1G72690.1_14	AT3G22421.1_103	AT4G37050.1_14
AT1G79150.1_28	AT4G37050.1_389	AT2G04880.1_76	AT2G45800.1_91	AT4G37050.1_389
AT1G79280.2_663	AT4G37050.1_392	AT2G04880.2_76	AT5G15860.2_49	AT4G37050.1_392
AT1G79280.2_2044	AT4G37010.1_117	AT5G67220.1_419	AT2G38995.2_171	AT4G37010.1_117
AT1G79340.1_296	AT4G36970.1_4	AT2G43160.1_282	AT1G79530.1_390	AT4G36970.1_4
AT1G79350.1_633	AT4G36970.1_5	AT2G43160.2_282	AT1G76810.1_258	AT4G36970.1_5
AT1G79350.1_649	AT4G36970.1_7	AT2G43160.3_282	AT2G17050.1_1269	AT4G36970.1_7
AT1G79380.1_350	AT4G36970.1_8	AT2G43160.4_282	AT3G16340.1_28	AT4G36970.1_8
AT1G79410.1_21	AT4G36970.1_10	AT2G43160.5_282	AT3G49800.1_95	AT4G36970.1_10
AT1G79520.2_44	AT4G36970.1_16	AT2G21150.1_132	AT4G10730.1_529	AT4G36970.1_16
AT1G79570.2_130	AT4G36970.1_21	AT1G30470.1_509	AT4G14720.1_125	AT4G36970.1_21
AT1G79570.2_144	AT4G36970.1_22	AT1G30470.2_503	AT3G05900.1_373	AT4G36970.1_22
AT1G79570.2_155	AT4G36970.1_56	AT1G30470.3_466	AT5G39000.1_253	AT4G36970.1_56
AT1G79570.2_323	AT4G36970.1_59	AT4G39680.1_421	AT2G20330.1_146	AT4G36970.1_59
AT1G79570.2_655	AT4G36970.1_60	AT4G39680.2_421	AT1G70290.1_566	AT4G36970.1_60
AT1G79570.2_658	AT4G36970.1_153	AT5G55300.1_170	AT2G27090.1_224	AT4G36970.1_153
AT1G79570.2_677	AT4G36970.1_156	AT5G55300.2_170	AT5G58270.1_35	AT4G36970.1_156
AT1G79570.2_700	AT4G36970.1_214	AT5G55300.3_170	AT1G78940.2_188	AT4G36970.1_214
AT1G79570.2_823	AT4G36970.1_215	AT3G26560.1_411	AT5G53390.1_11	AT4G36970.1_215
AT1G79570.2_1128	AT4G36970.1_219	AT2G36380.1_33	AT2G44410.1_337	AT4G36970.1_219
AT1G79610.1_470	AT4G36970.1_223	AT5G60660.1_280	AT1G76510.2_112	AT4G36970.1_223
AT1G79630.1_483	AT4G36750.1_17	AT2G16940.1_143	AT4G32285.1_207	AT4G36750.1_17
AT1G79630.1_492	AT4G36750.1_18	AT2G16940.2_143	AT1G16610.1_77	AT4G36750.1_18
AT1G79640.1_413	AT4G36750.1_31	AT2G16940.3_143	AT1G48920.1_126	AT4G36750.1_31
AT1G79730.1_281	AT4G36750.1_42	AT3G22850.1_240	AT3G54650.1_568	AT4G36750.1_42
AT1G79740.4_85	AT4G36750.1_43	AT1G35580.1_11	AT1G10610.1_258	AT4G36750.1_43
AT1G79740.4_100	AT4G36750.1_49	AT1G35580.2_11	AT4G38550.1_41	AT4G36750.1_49
AT1G79770.1_32	AT4G36750.1_50	AT1G35580.3_11	AT2G32415.2_501	AT4G36750.1_50
AT1G79820.2_22	AT4G36750.1_52	AT2G22300.1_8	AT3G56760.1_25	AT4G36750.1_52
AT1G79830.4_253	AT4G36750.1_54	AT2G22300.2_8	AT1G72410.1_1095	AT4G36750.1_54
AT1G79830.4_270	AT4G36750.1_57	AT5G35180.1_520	AT5G14580.1_651	AT4G36750.1_57
AT1G79830.4_328	AT4G36750.1_58	AT5G35180.2_520	AT1G15290.1_617	AT4G36750.1_58
AT1G79830.4_813	AT4G36750.1_59	AT5G35180.3_520	AT5G46070.1_28	AT4G36750.1_59
AT1G79920.1_323	AT4G36750.1_63	AT5G35180.4_553	AT5G05740.3_63	AT4G36750.1_63
AT1G79930.1_323	AT4G36750.1_64	AT5G35180.5_524	AT3G05030.1_534	AT4G36750.1_64
AT1G80130.1_7	AT4G36750.1_65	AT3G08510.1_280	AT5G61210.1_29	AT4G36750.1_65
AT1G80130.1_24	AT4G36740.1_170	AT3G08510.2_280	AT5G26610.1_298	AT4G36740.1_170
AT1G80130.1_37	AT4G36740.1_172	AT3G08510.3_280	AT1G67140.1_2141	AT4G36740.1_172
AT1G80130.1_45	AT4G36690.1_2	AT3G08510.4_280	AT5G46210.1_509	AT4G36690.1_2
AT1G80130.1_112	AT4G36690.1_12	AT4G28990.1_189	AT1G74230.1_44	AT4G36690.1_12
AT1G80180.1_16	AT4G36690.1_68	AT4G28990.2_237	AT5G09850.1_273	AT4G36690.1_68
AT1G80180.1_105	AT4G36690.1_71	AT1G08680.1_236	AT2G37040.1_655	AT4G36690.1_71
AT1G80210.1_156	AT4G36690.1_127	AT1G08680.2_236	AT3G14100.1_232	AT4G36690.1_127
AT1G80210.1_162	AT4G36650.1_97	AT1G08680.3_194	AT4G03250.1_339	AT4G36650.1_97
AT1G80410.2_866	AT4G36650.1_98	AT1G08680.4_236	AT3G60240.2_463	AT4G36650.1_98
AT1G80410.2_872	AT4G36650.1_100	AT1G08680.5_236	AT5G23080.1_728	AT4G36650.1_100
AT1G80490.2_214	AT4G36650.1_102	AT2G47330.1_140	AT1G76380.1_248	AT4G36650.1_102
AT1G80490.2_286	AT4G36650.1_344	AT1G31870.1_286	AT4G27450.1_219	AT4G36650.1_344
AT1G80490.2_728	AT4G36650.1_354	AT1G31870.2_286	AT3G56800.1_35	AT4G36650.1_354
AT1G80530.1_276	AT4G36640.1_15	AT1G69410.1_2	AT2G39480.1_745	AT4G36640.1_15
AT1G80530.1_551	AT4G36610.1_309	AT4G32660.1_47	AT1G50360.1_1010	AT4G36610.1_309
AT1G80680.1_193	AT4G36550.1_349	AT4G32660.2_47	AT5G40270.1_464	AT4G36550.1_349
AT1G80680.1_523	AT4G36550.1_355	AT4G32660.3_39	AT2G18960.1_881	AT4G36550.1_355
AT1G80930.1_187	AT4G36550.1_500	AT3G63400.1_405	AT1G20980.1_960	AT4G36550.1_500
AT1G80950.1_28	AT4G36550.1_501	AT3G63400.3_405	AT5G18500.1_50	AT4G36550.1_501
AT2G01130.1_29	AT4G36550.1_502	AT3G63400.4_405	AT2G22125.1_51	AT4G36550.1_502
AT2G01180.3_310	AT4G36550.1_504	AT1G53590.1_548	AT3G28030.1_769	AT4G36550.1_504
AT2G01190.1_188	AT4G36550.1_660	AT1G59870.1_37	AT5G11710.1_241	AT4G36550.1_660
AT2G01190.1_218	AT4G36550.1_676	AT5G09960.1_54	AT1G24160.2_58	AT4G36550.1_676
AT2G01210.1_564	AT4G36550.1_679	AT5G09960.2_26	AT2G20050.1_86	AT4G36550.1_679
AT2G01210.1_569	AT4G36530.2_21	AT5G09960.3_52	AT5G40260.1_225	AT4G36530.2_21
AT2G01210.1_591	AT4G36500.1_8	AT3G03050.1_755	AT2G38690.1_31	AT4G36500.1_8
AT2G01290.1_24	AT4G36500.1_9	AT1G14460.1_416	AT4G37100.1_615	AT4G36500.1_9
AT2G01320.3_367	AT4G36500.1_11	AT1G15400.1_100	AT4G35920.2_278	AT4G36500.1_11
AT2G01340.1_104	AT4G36500.1_37	AT1G15400.2_100	AT1G30450.1_111	AT4G36500.1_37
AT2G01420.1_183	AT4G36500.1_38	AT1G15400.3_100	AT5G01950.1_605	AT4G36500.1_38
AT2G01420.1_271	AT4G36500.1_39	AT1G80180.1_98	AT1G74690.1_319	AT4G36500.1_39
AT2G01420.1_355	AT4G36500.1_42	AT1G15400.1_107	AT1G76490.1_196	AT4G36500.1_42
AT2G01420.1_395	AT4G36500.1_43	AT1G15400.2_107	AT5G18230.1_397	AT4G36500.1_43
AT2G01460.1_414	AT4G36500.1_46	AT1G15400.3_107	AT5G12440.3_139	AT4G36500.1_46
AT2G01460.1_455	AT4G36450.1_193	AT1G80180.1_105	AT1G73350.2_143	AT4G36450.1_193
AT2G01470.1_43	AT4G36350.1_423	AT2G38940.1_524	AT5G02010.1_493	AT4G36350.1_423
AT2G01520.1_16	AT4G18040.1_6	AT2G27060.1_698	AT3G23670.1_782	AT4G18040.1_6
AT2G01560.1_236	AT4G18040.1_19	AT2G27060.2_698	AT3G62330.1_258	AT4G18040.1_19
AT2G01560.1_244	AT4G18040.1_67	AT2G27060.3_605	AT5G49100.1_381	AT4G18040.1_67
AT2G01650.1_19	AT4G18040.1_91	AT4G33700.1_331	AT4G11740.1_324	AT4G18040.1_91
AT2G01680.1_312	AT4G18040.1_148	AT4G33700.3_248	AT5G46070.1_285	AT4G18040.1_148
AT2G01690.2_625	AT4G18040.1_151	AT5G37900.1_197	AT5G35670.1_237	AT4G18040.1_151
AT2G01750.2_54	AT4G18040.1_154	AT2G45140.1_147	AT3G13222.1_285	AT4G18040.1_154
AT2G01750.2_498	AT4G18040.1_155	AT3G51550.1_695	AT5G08200.1_350	AT4G18040.1_155
AT2G01820.1_517	AT4G13930.1_6	AT5G08080.1_8	AT1G08060.1_119	AT4G13930.1_6
AT2G01910.1_6	AT4G13930.1_10	AT5G08080.2_8	AT2G25170.1_119	AT4G13930.1_10
AT2G01910.1_554	AT4G13930.1_141	AT5G08080.3_8	AT5G60610.1_26	AT4G13930.1_141
AT2G01980.1_951	AT4G13930.1_148	AT5G08080.4_8	AT3G25150.1_485	AT4G13930.1_148
AT2G01980.1_986	AT4G13930.1_151	AT5G08080.5_8	AT1G02890.1_261	AT4G13930.1_151
AT2G01980.1_1033	AT4G13930.1_380	AT2G01210.1_564	AT5G55670.2_135	AT4G13930.1_380
AT2G01980.1_1052	AT4G13930.1_381	AT2G01210.1_569	AT5G37410.1_432	AT4G13930.1_381
AT2G01980.1_1054	AT4G13940.1_14	AT2G07560.1_904	AT4G18820.1_323	AT4G13940.1_14
AT2G01980.1_1085	AT4G13940.1_20	AT2G18960.1_904	AT1G74260.1_755	AT4G13940.1_20
AT2G02010.2_60	AT4G13940.1_44	AT2G18960.2_840	AT1G61930.1_115	AT4G13940.1_44
AT2G02040.1_3	AT4G13940.1_113	AT2G18960.3_840	AT3G01810.1_372	AT4G13940.1_113
AT2G02070.2_71	AT4G13940.1_203	AT3G42640.1_903	AT4G18905.2_44	AT4G13940.1_203
AT2G02070.2_592	AT4G13940.1_236	AT4G30190.1_904	AT5G03280.1_990	AT4G13940.1_236
AT2G02080.4_73	AT4G13940.1_370	AT4G30190.2_937	AT3G27170.1_40	AT4G13940.1_370
AT2G02160.1_206	AT4G13940.1_375	AT1G11260.1_252	AT2G40070.1_498	AT4G13940.1_375
AT2G02160.1_266	AT4G14020.1_29	AT2G01980.1_1052	AT2G39810.1_902	AT4G14020.1_29
AT2G02170.5_19	AT4G14020.1_31	AT2G32450.1_560	AT5G55230.1_8	AT4G14020.1_31
AT2G02170.5_88	AT4G14030.1_3	AT5G26340.1_513	AT5G67470.1_152	AT4G14030.1_3
AT2G02170.5_148	AT4G14030.1_14	AT1G45688.1_30	AT4G25650.1_410	AT4G14030.1_14
AT2G02170.5_247	AT4G14030.1_18	AT1G45688.2_30	AT5G12080.3_406	AT4G14030.1_18
AT2G02570.2_81	AT4G14030.1_31	AT1G45688.1_32	AT3G53500.1_214	AT4G14030.1_31
AT2G02800.1_87	AT4G14030.1_432	AT1G45688.2_32	AT1G55980.1_155	AT4G14030.1_432
AT2G02800.1_114	AT4G14060.1_3	AT1G45688.1_35	AT3G63460.1_881	AT4G14060.1_3
AT2G02950.1_244	AT4G14060.1_4	AT1G45688.2_35	AT3G16060.1_594	AT4G14060.1_4
AT2G03150.1_122	AT4G14060.1_6	AT1G45688.1_20	AT1G76070.1_58	AT4G14060.1_6
AT2G03150.1_132	AT4G14060.1_7	AT1G45688.2_20	AT5G66950.1_870	AT4G14060.1_7
AT2G03240.1_63	AT4G14060.1_9	AT2G46170.1_29	AT1G09310.1_123	AT4G14060.1_9
AT2G03310.1_32	AT4G14060.1_16	AT2G46170.2_29	AT3G23270.1_941	AT4G14060.1_16
AT2G03310.1_36	AT4G14140.1_577	AT2G46170.1_30	AT4G27340.1_157	AT4G14140.1_577
AT2G03340.1_231	AT4G14140.1_1158	AT2G46170.2_30	AT3G07740.2_125	AT4G14140.1_1158
AT2G03430.1_158	AT4G14140.1_1159	AT2G46170.1_31	AT4G28310.1_100	AT4G14140.1_1159
AT2G03550.1_159	AT4G14140.1_1346	AT2G46170.2_31	AT1G07650.2_1005	AT4G14140.1_1346
AT2G03620.1_270	AT4G14140.1_1348	AT2G46170.1_32	AT3G60840.1_557	AT4G14140.1_1348
AT2G03620.1_287	AT4G14180.1_1223	AT2G46170.2_32	AT5G16030.2_33	AT4G14180.1_1223
AT2G03640.4_339	AT4G14190.1_260	AT2G46170.1_28	AT3G22260.3_64	AT4G14190.1_260
AT2G03680.1_76	AT4G14190.1_262	AT2G46170.2_28	AT5G14530.1_218	AT4G14190.1_262
AT2G03730.2_447	AT4G14380.1_90	AT5G12080.1_128	AT5G02390.1_310	AT4G14380.1_90
AT2G03800.2_149	AT4G14380.1_161	AT5G12080.2_128	AT5G13400.1_50	AT4G14380.1_161
AT2G03810.4_413	AT4G14380.1_188	AT5G12080.3_128	AT5G37475.1_78	AT4G14380.1_188
AT2G04410.1_26	AT4G14440.1_235	AT5G12080.1_131	AT1G34030.1_2	AT4G14440.1_235
AT2G04650.1_231	AT4G14480.1_326	AT5G12080.2_131	AT5G63370.4_106	AT4G14480.1_326
AT2G04700.1_122	AT4G14480.1_348	AT5G12080.3_131	AT1G50700.1_388	AT4G14480.1_348
AT2G04865.2_479	AT4G14480.1_360	AT3G20410.1_255	AT5G42140.1_706	AT4G14480.1_360
AT2G04880.1_17	AT4G14540.1_4	AT3G20410.2_255	AT4G38890.1_96	AT4G14540.1_4
AT2G04880.1_76	AT4G14540.1_8	AT4G04720.1_244	AT5G04040.1_617	AT4G14540.1_8
AT2G04880.1_79	AT4G14540.1_32	AT4G04720.2_244	AT3G43440.1_181	AT4G14540.1_32
AT2G04880.1_86	AT4G14540.1_136	AT4G21940.1_266	AT1G77680.1_106	AT4G14540.1_136
AT2G04880.1_284	AT4G14540.1_138	AT4G21940.2_266	AT3G05740.1_133	AT4G14540.1_138
AT2G04880.1_391	AT4G14540.1_144	AT4G21940.3_266	AT1G21380.1_383	AT4G14540.1_144
AT2G04920.1_144	AT4G14540.1_150	AT3G20410.1_509	AT5G63550.1_73	AT4G14540.1_150
AT2G05070.1_43	AT4G14540.1_151	AT3G20410.2_509	AT2G43680.2_212	AT4G14540.1_151
AT2G05070.1_113	AT4G14540.1_157	AT3G05200.1_357	AT1G43170.4_227	AT4G14540.1_157
AT2G05100.1_43	AT4G14540.1_161	AT3G54030.1_25	AT4G02510.1_665	AT4G14540.1_161
AT2G05100.1_113	AT4G14840.1_11	AT3G54030.1_373	AT1G35580.1_11	AT4G14840.1_11
AT2G05120.1_410	AT4G14840.1_46	AT1G05150.1_187	AT1G59640.1_115	AT4G14840.1_46
AT2G05120.2_706	AT4G14840.1_177	AT5G10020.1_744	AT4G01280.2_36	AT4G14840.1_177
AT2G05590.2_25	AT4G14840.1_178	AT5G10020.2_696	AT3G23900.3_895	AT4G14840.1_178
AT2G05710.1_91	AT4G14840.1_218	AT3G07020.1_172	AT4G10430.1_28	AT4G14840.1_218
AT2G05755.1_61	AT4G14840.1_467	AT3G07020.2_172	AT3G09070.1_318	AT4G14840.1_467
AT2G05990.1_314	AT4G14870.1_62	AT3G07020.3_90	AT5G15520.1_88	AT4G14870.1_62
AT2G06050.2_124	AT4G14870.1_65	AT3G02880.1_347	AT3G04770.2_122	AT4G14870.1_65
AT2G07180.1_51	AT4G14870.1_67	AT5G16590.1_345	AT4G16150.1_197	AT4G14870.1_67
AT2G07180.1_435	AT4G14870.1_69	AT5G38560.1_654	AT5G55230.2_615	AT4G14870.1_69
AT2G07360.2_1011	AT4G14870.1_72	AT5G38560.1_306	AT3G05420.1_501	AT4G14870.1_72
AT2G07360.2_1092	AT4G14870.1_74	AT3G25540.1_302	AT2G01340.1_147	AT4G14870.1_74
AT2G07732.1_78	AT4G14870.1_79	AT3G25540.3_302	AT4G30240.1_206	AT4G14870.1_79
AT2G10950.1_46	AT4G14870.1_81	AT3G25540.1_304	AT1G79090.1_8	AT4G14870.1_81
AT2G10950.1_59	AT4G14870.1_90	AT3G25540.3_304	AT1G16760.1_160	AT4G14870.1_90
AT2G10950.1_301	AT4G14910.1_203	AT4G02710.1_957	AT3G24550.1_223	AT4G14910.1_203
AT2G11520.1_172	AT4G14910.1_261	AT5G41600.1_31	AT3G04630.1_283	AT4G14910.1_261
AT2G11520.1_181	AT4G14910.1_264	AT5G57110.1_29	AT2G43680.2_211	AT4G14910.1_264
AT2G11890.1_65	AT4G14910.1_265	AT5G57110.2_29	AT5G47370.1_118	AT4G14910.1_265
AT2G13360.2_37	AT4G14940.1_114	AT5G57110.3_29	AT5G17430.1_196	AT4G14940.1_114
AT2G13360.2_215	AT4G14940.1_515	AT5G57110.1_19	AT3G55890.1_116	AT4G14940.1_515
AT2G14520.1_354	AT4G15060.2_223	AT5G57110.2_19	AT4G38130.1_416	AT4G15060.2_223
AT2G14835.1_151	AT4G15060.2_225	AT5G57110.3_19	AT5G64630.1_229	AT4G15060.2_225
AT2G15560.1_377	AT4G15070.1_376	AT5G57110.1_22	AT1G53165.2_428	AT4G15070.1_376
AT2G15760.1_113	AT4G15070.1_379	AT5G57110.2_22	AT3G23540.1_483	AT4G15070.1_379
AT2G15900.1_680	AT4G15070.1_383	AT5G57110.3_22	AT1G13170.1_40	AT4G15070.1_383
AT2G16405.1_101	AT4G15070.1_387	AT1G61250.1_34	AT5G20490.1_1055	AT4G15070.1_387
AT2G16440.1_45	AT4G15070.1_390	AT1G61250.2_34	AT1G11480.1_548	AT4G15070.1_390
AT2G16485.1_1281	AT4G15100.1_286	AT5G44290.1_610	AT1G34570.1_42	AT4G15100.1_286
AT2G16485.1_1423	AT4G15100.1_292	AT5G44290.2_610	AT5G47430.1_769	AT4G15100.1_292
AT2G16485.1_1431	AT4G15110.1_314	AT5G44290.3_610	AT5G02520.1_289	AT4G15110.1_314
AT2G16485.1_1444	AT4G15150.1_39	AT5G44290.4_610	AT1G26340.1_9	AT4G15150.1_39
AT2G16600.1_76	AT4G15180.1_119	AT5G44290.5_610	AT4G00270.1_18	AT4G15180.1_119
AT2G16640.1_195	AT4G15180.1_125	AT5G61740.1_555	AT5G49770.1_595	AT4G15180.1_125
AT2G16640.1_436	AT4G15180.1_126	AT5G61740.2_521	AT2G36850.1_154	AT4G15180.1_126
AT2G16650.1_520	AT4G15180.1_137	AT5G61740.3_416	AT2G16940.1_143	AT4G15180.1_137
AT2G16850.1_271	AT4G15180.1_163	AT1G25320.1_375	AT3G09670.1_525	AT4G15180.1_163
AT2G16850.1_274	AT4G15180.1_209	AT1G25320.1_377	AT3G22780.1_658	AT4G15180.1_209
AT2G16900.5_51	AT4G15180.1_278	AT1G57700.1_35	AT2G17300.1_54	AT4G15180.1_278
AT2G16900.5_135	AT4G15180.1_346	AT1G57700.1_37	AT1G44910.1_387	AT4G15180.1_346
AT2G16900.5_172	AT4G15180.1_374	AT2G02480.1_845	AT5G26600.2_12	AT4G15180.1_374
AT2G16940.2_143	AT4G15180.1_384	AT2G02480.2_845	AT1G35580.3_66	AT4G15180.1_384
AT2G16940.2_346	AT4G15180.1_395	AT2G02480.1_847	AT2G28150.1_239	AT4G15180.1_395
AT2G16950.1_27	AT4G15180.1_431	AT2G02480.2_847	AT5G07240.1_156	AT4G15180.1_431
AT2G17150.6_796	AT4G15180.1_452	AT2G02480.1_849	AT4G31160.1_1246	AT4G15180.1_452
AT2G17220.1_89	AT4G15180.1_454	AT2G02480.2_849	AT1G11480.1_172	AT4G15180.1_454
AT2G17290.1_37	AT4G15180.1_478	AT3G25610.1_31	AT1G62960.1_122	AT4G15180.1_478
AT2G17290.1_536	AT4G15180.1_480	AT2G36910.1_631	AT3G14860.1_401	AT4G15180.1_480
AT2G17290.1_540	AT4G15180.1_485	AT1G59650.1_42	AT5G45200.1_721	AT4G15180.1_485
AT2G17390.1_38	AT4G15180.1_498	AT1G59650.1_45	AT2G01980.1_1054	AT4G15180.1_498
AT2G17390.1_77	AT4G15180.1_794	AT1G59650.1_180	AT1G08730.1_1100	AT4G15180.1_794
AT2G17410.3_64	AT4G15180.1_796	AT4G35600.1_117	AT4G33200.1_827	AT4G15180.1_796
AT2G17410.3_176	AT4G15180.1_891	AT4G35600.2_118	AT4G20300.1_26	AT4G15180.1_891
AT2G17410.3_241	AT4G15180.1_965	AT3G58690.1_396	AT3G17900.1_7	AT4G15180.1_965
AT2G17410.3_486	AT4G15180.1_1029	AT3G58690.1_399	AT4G25500.4_241	AT4G15180.1_1029
AT2G17420.1_178	AT4G15180.1_1031	AT3G17840.1_331	AT3G62700.1_938	AT4G15180.1_1031
AT2G17420.1_356	AT4G15180.1_1033	AT4G31130.1_179	AT2G29210.1_344	AT4G15180.1_1033
AT2G17420.1_382	AT4G15180.1_1036	AT4G31130.1_184	AT1G20760.1_939	AT4G15180.1_1036
AT2G17440.1_148	AT4G15180.1_1148	AT3G19260.1_289	AT5G13020.1_140	AT4G15180.1_1148
AT2G17480.1_571	AT4G15180.1_1152	AT3G19260.1_291	AT4G11270.1_1002	AT4G15180.1_1152
AT2G17550.1_36	AT4G15180.1_1157	AT3G50230.1_385	AT1G48090.1_3502	AT4G15180.1_1157
AT2G17550.1_396	AT4G15180.1_1513	AT3G50230.2_397	AT5G44800.1_179	AT4G15180.1_1513
AT2G17700.1_18	AT4G15180.1_1515	AT5G43020.1_377	AT1G21580.1_1800	AT4G15180.1_1515
AT2G17700.1_439	AT4G15180.1_1518	AT5G67200.1_395	AT5G52580.1_287	AT4G15180.1_1518
AT2G17840.1_150	AT4G15180.1_1520	AT2G35350.1_199	AT5G09390.2_152	AT4G15180.1_1520
AT2G17930.1_1093	AT4G15180.1_1708	AT2G35350.1_189	AT5G11110.1_127	AT4G15180.1_1708
AT2G17980.1_330	AT4G15180.1_2177	AT2G35350.1_65	AT4G03090.1_748	AT4G15180.1_2177
AT2G17980.1_480	AT4G15360.1_153	AT2G35350.1_169	AT5G50280.1_715	AT4G15360.1_153
AT2G18110.1_91	AT4G15370.1_217	AT2G28070.1_93	AT3G08590.1_82	AT4G15370.1_217
AT2G18170.1_193	AT4G15350.1_148	AT2G28070.2_93	AT5G55210.1_9	AT4G15350.1_148
AT2G18240.1_7	AT4G15400.1_135	AT5G05170.1_211	AT4G05150.1_221	AT4G15400.1_135
AT2G18510.1_18	AT4G15400.1_139	AT5G05170.1_216	AT4G12780.1_164	AT4G15400.1_139
AT2G18630.1_17	AT4G15400.1_141	AT5G05170.1_151	AT1G78390.1_132	AT4G15400.1_141
AT2G18730.1_21	AT4G15400.1_146	AT5G05170.1_3	AT5G64390.1_408	AT4G15400.1_146
AT2G18790.1_86	AT4G15400.1_148	AT5G16590.1_624	AT2G23740.1_1148	AT4G15400.1_148
AT2G18860.1_205	AT4G15400.1_150	AT5G16590.1_619	AT4G32230.1_170	AT4G15400.1_150
AT2G18860.1_235	AT4G15510.1_24	AT3G25500.1_496	AT5G19390.4_447	AT4G15510.1_24
AT2G18876.1_21	AT4G15510.1_25	AT3G25500.1_497	AT3G13226.1_82	AT4G15510.1_25
AT2G18940.1_647	AT4G15510.1_26	AT3G25500.1_303	AT4G29440.1_1057	AT4G15510.1_26
AT2G18960.1_2	AT4G15510.1_28	AT2G40540.1_639	AT1G56070.1_837	AT4G15510.1_28
AT2G18960.1_11	AT4G15510.1_29	AT2G40540.2_639	AT1G35580.1_66	AT4G15510.1_29
AT2G18960.1_529	AT4G15510.1_30	AT2G40540.3_639	AT1G48280.1_64	AT4G15510.1_30
AT2G18960.1_540	AT4G15530.1_66	AT2G40540.4_639	AT2G22430.1_27	AT4G15530.1_66
AT2G18960.1_544	AT4G15530.1_79	AT2G40540.5_639	AT2G27740.1_13	AT4G15530.1_79
AT2G18960.1_881	AT4G15530.1_263	AT2G40540.1_642	AT2G44010.1_62	AT4G15530.1_263
AT2G18960.1_899	AT4G15530.1_315	AT2G40540.2_642	AT3G57410.1_826	AT4G15530.1_315
AT2G18960.1_948	AT4G15530.1_521	AT2G40540.3_642	AT2G47980.1_4	AT4G15530.1_521
AT2G19390.1_453	AT4G15530.1_543	AT2G40540.4_642	AT3G47070.1_25	AT4G15530.1_543
AT2G19390.1_529	AT4G15530.1_544	AT2G40540.5_642	AT3G43300.1_1435	AT4G15530.1_544
AT2G19460.2_96	AT4G15740.1_445	AT2G40540.1_645	AT1G56080.1_186	AT4G15740.1_445
AT2G19470.1_363	AT4G15740.1_447	AT2G40540.2_645	AT2G41410.1_6	AT4G15740.1_447
AT2G19470.1_390	AT4G15740.1_452	AT2G40540.3_645	AT1G54130.1_43	AT4G15740.1_452
AT2G19480.1_41	AT4G16130.1_60	AT2G40540.4_645	AT1G68960.1_214	AT4G16130.1_60
AT2G19520.1_10	AT4G16130.1_62	AT2G40540.5_645	AT1G25530.1_8	AT4G16130.1_62
AT2G19520.1_152	AT4G16130.1_63	AT1G34020.1_326	AT1G76660.1_148	AT4G16130.1_63
AT2G19540.1_412	AT4G16130.1_399	AT1G34020.2_326	AT1G10940.2_166	AT4G16130.1_399
AT2G19710.1_786	AT4G16130.1_404	AT1G34020.3_326	AT4G25070.2_315	AT4G16130.1_404
AT2G19710.1_898	AT4G16130.1_421	AT1G34020.1_328	AT3G46220.3_718	AT4G16130.1_421
AT2G19790.1_134	AT4G16130.1_429	AT1G34020.2_328	AT5G07740.1_605	AT4G16130.1_429
AT2G19810.1_186	AT4G16130.1_524	AT1G34020.3_328	AT1G61210.1_898	AT4G16130.1_524
AT2G19810.1_197	AT4G16130.1_967	AT3G52710.1_260	AT3G19770.1_309	AT4G16130.1_967
AT2G19810.1_218	AT4G16130.1_978	AT4G05110.1_240	AT2G23700.1_247	AT4G16130.1_978
AT2G19810.1_233	AT4G16430.1_46	AT4G05110.2_240	AT1G22300.2_66	AT4G16430.1_46
AT2G19810.1_256	AT4G16430.1_246	AT4G05110.3_240	AT5G62820.1_22	AT4G16430.1_246
AT2G19810.1_275	AT4G16430.1_254	AT4G05110.1_243	AT1G36160.1_458	AT4G16430.1_254
AT2G20010.2_46	AT4G16430.1_256	AT4G05110.2_243	AT1G31730.1_927	AT4G16430.1_256
AT2G20010.2_65	AT4G16430.1_260	AT4G05110.3_243	AT3G12280.2_375	AT4G16430.1_260
AT2G20050.1_71	AT4G16470.1_153	AT3G26490.1_376	AT2G27720.3_92	AT4G16470.1_153
AT2G20050.1_86	AT4G16610.1_30	AT3G26490.2_376	AT2G17980.1_478	AT4G16610.1_30
AT2G20050.1_430	AT4G16690.1_258	AT3G26490.3_376	AT1G73630.1_14	AT4G16690.1_258
AT2G20050.1_469	AT4G16720.1_35	AT3G26490.4_376	AT4G15545.1_231	AT4G16720.1_35
AT2G20050.1_754	AT4G16720.1_197	AT3G26490.1_378	AT1G01370.1_23	AT4G16720.1_197
AT2G20050.1_937	AT4G16720.1_199	AT3G26490.2_378	AT5G58760.1_525	AT4G16720.1_199
AT2G20110.2_411	AT4G16830.1_264	AT3G26490.3_378	AT5G55060.1_166	AT4G16830.1_264
AT2G20190.1_259	AT4G16830.1_268	AT3G26490.4_378	AT5G47690.3_1487	AT4G16830.1_268
AT2G20190.1_613	AT4G16830.1_296	AT3G61260.1_13	AT1G58070.1_195	AT4G16830.1_296
AT2G20190.1_688	AT4G16830.1_351	AT3G53380.1_352	AT2G22125.1_50	AT4G16830.1_351
AT2G20190.1_771	AT4G16890.1_81	AT3G53380.1_355	AT2G36910.1_1277	AT4G16890.1_81
AT2G20190.1_1116	AT4G16890.1_223	AT1G27460.1_18	AT5G41810.1_174	AT4G16890.1_223
AT2G20190.1_1137	AT4G16890.1_525	AT1G27460.2_18	AT5G13160.1_21	AT4G16890.1_525
AT2G20190.1_1157	AT4G16890.1_527	AT1G27460.3_18	AT3G50590.1_1148	AT4G16890.1_527
AT2G20190.1_1173	AT4G16890.1_820	AT1G27460.1_21	AT3G15940.1_13	AT4G16890.1_820
AT2G20190.1_1221	AT4G16890.1_1358	AT1G27460.2_21	AT4G32420.1_658	AT4G16890.1_1358
AT2G20230.1_263	AT4G16890.1_1359	AT1G27460.3_21	AT3G12280.1_685	AT4G16890.1_1359
AT2G20320.2_437	AT4G17060.1_41	AT3G24180.1_13	AT1G27850.1_726	AT4G17060.1_41
AT2G20330.1_637	AT4G17060.1_44	AT3G24180.2_13	AT1G09720.1_709	AT4G17060.1_44
AT2G20400.1_296	AT4G17060.1_45	AT5G54380.1_829	AT2G20960.1_66	AT4G17060.1_45
AT2G20550.1_41	AT4G17060.1_47	AT5G18610.1_401	AT1G01450.1_22	AT4G17060.1_47
AT2G20550.1_79	AT4G17060.1_68	AT5G18610.2_401	AT5G47690.3_1250	AT4G17060.1_68
AT2G20580.1_343	AT4G17060.1_73	AT5G18610.3_401	AT5G11260.1_36	AT4G17060.1_73
AT2G20610.1_2	AT4G17060.1_77	AT2G26730.1_353	AT1G20060.1_9	AT4G17060.1_77
AT2G20620.1_5	AT4G17060.1_81	AT3G08680.1_343	AT3G21250.2_183	AT4G17060.1_81
AT2G20630.1_116	AT4G17060.1_83	AT3G08680.2_343	AT5G57610.1_220	AT4G17060.1_83
AT2G20790.1_232	AT4G17060.1_98	AT4G23740.1_339	AT5G64813.1_275	AT4G17060.1_98
AT2G20790.1_516	AT4G17060.1_105	AT4G23740.2_339	AT1G08680.2_210	AT4G17060.1_105
AT2G20840.1_8	AT4G17060.1_126	AT5G05160.1_349	AT2G40020.3_171	AT4G17060.1_126
AT2G20890.1_215	AT4G17060.1_130	AT5G58300.1_360	AT1G03160.1_762	AT4G17060.1_130
AT2G20900.2_478	AT4G17060.1_165	AT5G58300.2_360	AT4G17890.1_318	AT4G17060.1_165
AT2G20950.8_53	AT4G17060.1_217	AT5G58300.3_360	AT5G62500.1_153	AT4G17060.1_217
AT2G20950.8_57	AT4G17060.1_219	AT1G55610.1_1101	AT2G24200.1_297	AT4G17060.1_219
AT2G20950.8_79	AT4G17060.1_220	AT1G55610.2_1101	AT3G29360.1_393	AT4G17060.1_220
AT2G20950.8_172	AT4G17060.1_221	AT2G48010.1_261	AT2G14850.1_164	AT4G17060.1_221
AT2G20950.8_301	AT4G17090.1_7	AT1G53470.1_153	AT5G26742.2_80	AT4G17090.1_7
AT2G20960.4_66	AT4G17090.1_9	AT1G53470.1_154	AT1G36310.1_238	AT4G17090.1_9
AT2G20960.4_84	AT4G17090.1_10	AT5G09870.1_229	AT3G16310.1_72	AT4G17090.1_10
AT2G20960.4_100	AT4G17090.1_76	AT5G09870.1_230	AT4G18780.1_182	AT4G17090.1_76
AT2G20960.4_119	AT4G17090.1_77	AT2G45820.1_14	AT2G39290.1_248	AT4G17090.1_77
AT2G20960.4_156	AT4G17090.1_462	AT2G35060.1_35	AT2G46920.2_169	AT4G17090.1_462
AT2G20960.4_190	AT4G17090.1_464	AT2G35060.2_35	AT1G64500.1_115	AT4G17090.1_464
AT2G20960.4_239	AT4G17090.1_465	AT2G35060.3_35	AT1G36730.1_221	AT4G17090.1_465
AT2G20960.4_316	AT4G17090.1_478	AT2G35060.4_35	AT1G54610.3_35	AT4G17090.1_478
AT2G20960.4_447	AT4G17090.1_520	AT2G36570.1_650	AT1G05940.1_28	AT4G17090.1_520
AT2G20990.3_453	AT4G17090.1_525	AT1G56230.1_21	AT1G68600.1_21	AT4G17090.1_525
AT2G21060.1_169	AT4G17090.1_527	AT1G56230.2_21	AT4G12770.2_90	AT4G17090.1_527
AT2G21150.1_132	AT4G17160.1_67	AT1G56230.3_21	AT1G68370.1_380	AT4G17160.1_67
AT2G21170.3_237	AT4G17160.1_75	AT1G56230.4_21	AT3G02890.2_271	AT4G17160.1_75
AT2G21170.3_271	AT4G17160.1_76	AT4G01410.1_23	AT5G58160.1_516	AT4G17160.1_76
AT2G21230.3_149	AT4G17160.1_82	AT4G01410.1_24	AT1G54450.1_105	AT4G17160.1_82
AT2G21230.3_165	AT4G17160.1_89	AT2G41705.1_44	AT3G50370.1_625	AT4G17160.1_89
AT2G21230.3_176	AT4G17260.1_6	AT2G41705.2_44	AT4G00340.1_812	AT4G17260.1_6
AT2G21230.3_300	AT4G17260.1_7	AT2G41705.3_44	AT1G34120.2_60	AT4G17260.1_7
AT2G21270.3_243	AT4G17260.1_8	AT2G41705.4_44	AT3G54680.1_101	AT4G17260.1_8
AT2G21280.2_95	AT4G17260.1_9	AT2G41705.1_69	AT4G35300.1_361	AT4G17260.1_9
AT2G21330.1_65	AT4G17260.1_16	AT2G41705.2_69	AT5G56030.1_219	AT4G17260.1_16
AT2G21330.1_86	AT4G17440.3_12	AT2G41705.3_69	AT5G16470.1_74	AT4G17440.3_12
AT2G21330.1_158	AT4G17440.3_14	AT2G41705.4_69	AT5G07530.1_393	AT4G17440.3_14
AT2G21330.1_372	AT4G17440.3_58	AT2G41705.1_61	AT3G21710.1_73	AT4G17440.3_58
AT2G21380.2_21	AT4G17440.3_139	AT2G41705.2_61	AT1G13020.1_102	AT4G17440.3_139
AT2G21380.2_538	AT4G17520.1_3	AT2G41705.3_61	AT4G03260.1_40	AT4G17520.1_3
AT2G21440.1_626	AT4G17520.1_101	AT2G41705.4_61	AT3G09370.2_368	AT4G17520.1_101
AT2G21470.2_678	AT4G17520.1_123	AT2G41705.1_65	AT4G11010.1_178	AT4G17520.1_123
AT2G21500.1_105	AT4G17520.1_124	AT2G41705.2_65	AT4G26450.1_270	AT4G17520.1_124
AT2G21500.1_388	AT4G17520.1_125	AT2G41705.3_65	AT4G22810.1_77	AT4G17520.1_125
AT2G21600.1_101	AT4G17520.1_130	AT2G41705.4_65	AT5G52040.1_342	AT4G17520.1_130
AT2G21620.2_33	AT4G17520.1_254	AT2G41705.1_66	AT2G45540.1_974	AT4G17520.1_254
AT2G21630.1_203	AT4G17520.1_255	AT2G41705.2_66	AT1G55310.1_7	AT4G17520.1_255
AT2G21880.1_197	AT4G17520.1_258	AT2G41705.3_66	AT5G21160.2_272	AT4G17520.1_258
AT2G22125.1_52	AT4G17520.1_285	AT2G41705.4_66	AT2G35630.1_832	AT4G17520.1_285
AT2G22300.2_8	AT4G17520.1_287	AT2G41705.1_42	AT5G65700.1_986	AT4G17520.1_287
AT2G22300.2_272	AT4G17520.1_346	AT2G41705.2_42	AT4G38710.1_117	AT4G17520.1_346
AT2G22300.2_454	AT4G17520.1_352	AT2G41705.3_42	AT3G02880.1_621	AT4G17520.1_352
AT2G22300.2_780	AT4G17520.1_357	AT2G41705.4_42	AT1G72910.1_53	AT4G17520.1_357
AT2G22300.2_964	AT4G17550.1_297	AT2G41705.1_46	AT1G33980.2_326	AT4G17550.1_297
AT2G22400.1_515	AT4G17740.1_10	AT2G41705.2_46	AT5G59200.1_300	AT4G17740.1_10
AT2G22430.1_194	AT4G17740.1_314	AT2G41705.3_46	AT1G20760.1_878	AT4G17740.1_314
AT2G22475.1_73	AT4G17740.1_316	AT2G41705.4_46	AT4G25970.1_35	AT4G17740.1_316
AT2G22475.1_152	AT4G17740.1_318	AT3G22190.1_42	AT5G49680.2_2559	AT4G17740.1_318
AT2G22560.1_894	AT4G17740.1_452	AT3G22190.2_42	AT3G49590.2_248	AT4G17740.1_452
AT2G22560.1_896	AT4G17770.1_5	AT3G22190.3_42	AT5G18200.1_22	AT4G17770.1_5
AT2G22670.4_91	AT4G17770.1_6	AT3G22190.4_42	AT5G23680.1_140	AT4G17770.1_6
AT2G22840.1_14	AT4G17770.1_7	AT2G37050.1_894	AT1G13640.1_111	AT4G17770.1_7
AT2G22840.1_477	AT4G17770.1_14	AT2G37050.3_895	AT3G49010.5_85	AT4G17770.1_14
AT2G23140.1_342	AT4G17770.1_19	AT5G13290.1_131	AT4G15180.1_163	AT4G17770.1_19
AT2G23140.1_345	AT4G17770.1_21	AT5G13290.2_156	AT2G27210.2_611	AT4G17770.1_21
AT2G23140.1_371	AT4G17770.1_32	AT5G13290.3_131	AT2G23120.1_69	AT4G17770.1_32
AT2G23140.1_484	AT4G17770.1_34	AT1G47330.1_315	AT1G26120.1_33	AT4G17770.1_34
AT2G23140.1_503	AT4G17770.1_38	AT1G47330.2_234	AT4G19110.2_316	AT4G17770.1_38
AT2G23200.1_444	AT4G17770.1_46	AT4G08850.1_747	AT4G24800.3_373	AT4G17770.1_46
AT2G23200.1_465	AT4G17770.1_48	AT4G08850.2_747	AT5G62940.1_203	AT4G17770.1_48
AT2G23200.1_646	AT4G17770.1_51	AT4G08850.1_749	AT2G34680.1_125	AT4G17770.1_51
AT2G23200.1_797	AT4G17770.1_55	AT4G08850.2_749	AT3G61230.1_61	AT4G17770.1_55
AT2G23200.1_799	AT4G17770.1_56	AT5G67200.1_382	AT5G49460.1_340	AT4G17770.1_56
AT2G23200.1_820	AT4G17770.1_287	AT2G16250.1_842	AT1G68720.1_1072	AT4G17770.1_287
AT2G23350.1_318	AT4G17770.1_573	AT2G16250.1_898	AT3G20110.1_340	AT4G17770.1_573
AT2G23350.1_615	AT4G17770.1_695	AT2G16250.1_899	AT5G05630.1_5	AT4G17770.1_695
AT2G23350.1_648	AT4G17790.1_131	AT5G45420.1_103	AT4G29790.1_377	AT4G17790.1_131
AT2G23360.1_802	AT4G17790.1_132	AT5G45420.2_103	AT2G20050.2_85	AT4G17790.1_132
AT2G23520.1_530	AT4G17790.1_134	AT5G45420.3_103	AT5G15070.2_827	AT4G17790.1_134
AT2G23620.1_58	AT4G17790.1_138	AT5G45420.1_104	AT4G31580.2_140	AT4G17790.1_138
AT2G23700.1_247	AT4G17790.1_139	AT5G45420.2_104	AT1G54140.1_121	AT4G17790.1_139
AT2G23770.1_314	AT4G17790.1_141	AT5G45420.3_104	AT2G01750.1_67	AT4G17790.1_141
AT2G23770.1_323	AT4G17790.1_144	AT1G52540.1_339	AT4G29440.2_563	AT4G17790.1_144
AT2G23770.1_365	AT4G17800.1_141	AT1G52540.2_336	AT3G49290.2_191	AT4G17800.1_141
AT2G23950.1_452	AT4G17800.1_143	AT2G18960.1_899	AT5G47430.1_392	AT4G17800.1_143
AT2G23980.8_715	AT4G17800.1_145	AT2G18960.2_835	AT1G07650.2_164	AT4G17800.1_145
AT2G24050.1_30	AT4G17800.1_147	AT2G18960.3_835	AT3G56150.1_193	AT4G17800.1_147
AT2G24100.1_74	AT4G17800.1_150	AT5G24010.1_478	AT5G26570.1_203	AT4G17800.1_150
AT2G24100.1_384	AT1G29880.1_57	AT1G78610.1_38	AT3G57410.1_814	AT1G29880.1_57
AT2G24100.1_441	AT1G29880.1_93	AT1G78610.1_128	AT4G16141.1_18	AT1G29880.1_93
AT2G24360.1_81	AT1G29880.1_104	AT3G25070.1_47	AT3G48050.1_1244	AT1G29880.1_104
AT2G24520.2_926	AT1G29880.1_105	AT3G25070.2_60	AT5G11970.1_32	AT1G29880.1_105
AT2G24520.2_993	AT1G29880.1_475	AT3G25070.1_141	AT5G17590.1_169	AT1G29880.1_475
AT2G24550.1_121	AT1G29880.1_655	AT3G25070.2_154	AT4G35230.1_228	AT1G29880.1_655
AT2G24590.1_48	AT3G45980.1_81	AT2G27090.1_224	AT1G58250.1_2550	AT3G45980.1_81
AT2G25010.1_446	AT3G45980.1_82	AT2G27090.2_224	AT5G12350.1_813	AT3G45980.1_82
AT2G25070.1_131	AT3G45980.1_116	AT2G27090.1_227	AT1G04550.2_63	AT3G45980.1_116
AT2G25170.3_49	AT3G45980.1_117	AT2G27090.2_227	AT3G51550.1_858	AT3G45980.1_117
AT2G25180.1_323	AT3G45980.1_138	AT1G59870.1_40	AT2G01750.1_54	AT3G45980.1_138
AT2G25320.3_926	AT2G36390.1_57	AT1G59870.1_45	AT3G16857.2_168	AT2G36390.1_57
AT2G25430.1_187	AT2G36390.1_59	AT1G59870.1_841	AT5G15090.2_205	AT2G36390.1_59
AT2G25430.1_244	AT2G36390.1_66	AT1G59870.1_844	AT3G05380.1_249	AT2G36390.1_66
AT2G25480.2_113	AT2G36390.1_77	AT1G59870.1_494	AT5G16350.1_10	AT2G36390.1_77
AT2G25620.1_374	AT2G36390.1_82	AT3G29310.1_326	AT1G24190.1_925	AT2G36390.1_82
AT2G25620.1_376	AT2G36390.1_805	AT3G29310.1_327	AT2G34660.1_1206	AT2G36390.1_805
AT2G25730.2_1261	AT5G14060.1_3	AT3G17420.1_75	AT1G14380.2_588	AT5G14060.1_3
AT2G25730.2_1310	AT5G14060.1_18	AT3G17420.1_70	AT2G39130.1_127	AT5G14060.1_18
AT2G25730.2_1698	AT5G14060.1_211	AT3G17420.1_76	AT3G05090.1_187	AT5G14060.1_211
AT2G25730.2_1709	AT5G14060.1_389	AT1G55350.1_1361	AT3G17660.1_109	AT5G14060.1_389
AT2G25780.1_12	AT5G14060.1_433	AT1G55350.2_1361	AT3G08940.1_109	AT5G14060.1_433
AT2G25800.1_91	AT1G78900.1_5	AT1G55350.3_1361	AT4G39680.2_163	AT1G78900.1_5
AT2G25970.1_189	AT1G78900.1_10	AT1G55350.4_1361	AT4G24260.1_110	AT1G78900.1_10
AT2G25970.1_215	AT1G78900.1_116	AT1G55350.5_1361	AT4G29100.1_255	AT1G78900.1_116
AT2G26100.1_18	AT1G78900.1_120	AT1G55350.6_1361	AT3G58480.1_562	AT1G78900.1_120
AT2G26110.1_95	AT1G78900.1_126	AT1G55350.1_1657	AT3G13227.1_109	AT1G78900.1_126
AT2G26110.1_149	AT1G78900.1_188	AT1G55350.2_1657	AT3G16830.1_214	AT1G78900.1_188
AT2G26180.1_279	AT1G78900.1_227	AT1G55350.3_1657	AT4G25730.1_509	AT1G78900.1_227
AT2G26190.3_71	AT1G78900.1_380	AT1G55350.4_1657	AT5G18610.1_401	AT1G78900.1_380
AT2G26190.3_525	AT1G78900.1_387	AT1G55350.5_1685	AT2G29940.1_812	AT1G78900.1_387
AT2G26250.1_4	AT1G78900.1_461	AT1G55350.6_1657	AT3G61300.1_3	AT1G78900.1_461
AT2G26250.1_28	AT1G78900.1_466	AT4G22730.1_382	AT2G01420.1_276	AT1G78900.1_466
AT2G26250.1_430	AT1G78900.1_572	AT4G22730.2_382	AT2G34357.1_1130	AT1G78900.1_572
AT2G26280.1_54	AT1G78900.1_599	AT1G32090.1_729	AT1G13220.2_220	AT1G78900.1_599
AT2G26280.1_172	AT1G43890.1_3	AT1G33990.1_77	AT3G26618.1_426	AT1G43890.1_3
AT2G26350.1_157	AT1G43890.1_4	AT1G30570.1_684	AT2G30110.1_674	AT1G43890.1_4
AT2G26460.1_478	AT1G43890.1_5	AT2G21480.1_688	AT1G75080.1_177	AT1G43890.1_5
AT2G26470.1_414	AT1G43890.1_76	AT3G04690.1_681	AT1G17210.1_295	AT1G43890.1_76
AT2G26530.1_60	AT1G43890.1_78	AT3G46290.1_649	AT3G43300.1_793	AT1G43890.1_78
AT2G26570.1_148	AT1G43890.1_79	AT3G51550.1_701	AT1G15240.1_566	AT1G43890.1_79
AT2G26570.1_778	AT1G43890.1_186	AT4G39110.1_689	AT3G61860.1_247	AT1G43890.1_186
AT2G26590.1_160	AT1G43890.1_187	AT5G24010.1_653	AT5G59210.1_7	AT1G43890.1_187
AT2G26730.1_353	AT2G33780.1_17	AT5G28680.1_685	AT1G14840.2_428	AT2G33780.1_17
AT2G26730.1_570	AT2G33780.1_86	AT5G28680.2_685	AT5G40450.1_2834	AT2G33780.1_86
AT2G26800.2_121	AT2G33780.1_87	AT5G54380.1_674	AT3G08670.1_164	AT2G33780.1_87
AT2G26890.1_1512	AT2G33780.1_88	AT5G59700.1_646	AT5G57330.1_302	AT2G33780.1_88
AT2G26890.1_1900	AT2G33780.1_177	AT5G61350.1_694	AT1G68720.1_983	AT2G33780.1_177
AT2G26910.1_14	AT2G33780.1_192	AT3G59110.1_97	AT4G18160.1_55	AT2G33780.1_192
AT2G26910.1_798	AT2G33780.1_196	AT3G59110.1_102	AT4G16380.2_199	AT2G33780.1_196
AT2G26920.1_300	AT2G33780.1_200	AT2G47000.1_671	AT3G22380.2_1382	AT2G33780.1_200
AT2G26920.1_464	AT2G33860.1_38	AT2G47000.2_671	AT4G31880.2_557	AT2G33860.1_38
AT2G27030.3_6	AT2G33860.1_40	AT2G47000.3_671	AT1G03010.1_184	AT2G33860.1_40
AT2G27030.3_102	AT2G33860.1_390	AT2G47000.4_671	AT4G26130.1_64	AT2G33860.1_390
AT2G27040.1_894	AT2G33860.1_392	AT2G47000.5_671	AT1G71080.1_246	AT2G33860.1_392
AT2G27060.1_655	AT2G33860.1_396	AT2G47000.6_671	AT1G72410.1_1027	AT2G33860.1_396
AT2G27060.1_691	AT1G02280.1_122	AT2G47000.7_671	AT5G55850.3_44	AT1G02280.1_122
AT2G27060.1_698	AT1G02280.1_181	AT3G62150.1_657	AT1G15415.1_3	AT1G02280.1_181
AT2G27080.2_10	AT2G30430.1_41	AT3G62150.2_657	AT5G37780.1_80	AT2G30430.1_41
AT2G27090.1_56	AT2G30430.1_42	AT3G62150.3_657	AT1G70140.1_727	AT2G30430.1_42
AT2G27100.1_22	AT1G10990.1_48	AT3G62150.1_660	AT2G03440.1_140	AT1G10990.1_48
AT2G27100.1_76	AT1G10990.1_163	AT3G62150.2_660	AT4G15802.1_68	AT1G10990.1_163
AT2G27100.1_90	AT1G10990.1_165	AT3G62150.3_660	AT5G64070.1_175	AT1G10990.1_165
AT2G27100.1_92	AT1G01510.1_6	AT3G13380.1_1099	AT4G12780.2_285	AT1G01510.1_6
AT2G27100.1_701	AT1G01510.1_7	AT1G19870.1_195	AT4G12640.1_136	AT1G01510.1_7
AT2G27140.1_129	AT1G01510.1_20	AT1G19870.2_12	AT1G03590.1_448	AT1G01510.1_20
AT2G27210.1_139	AT1G01510.1_372	AT1G53050.1_599	AT2G32850.2_419	AT1G01510.1_372
AT2G27210.1_175	AT1G01510.1_381	AT1G53050.2_599	AT3G52400.1_212	AT1G01510.1_381
AT2G27210.1_616	AT1G01510.1_382	AT1G78880.1_163	AT3G62270.1_665	AT1G01510.1_382
AT2G27210.1_647	AT1G01510.1_383	AT1G78880.1_74	AT5G04430.1_11	AT1G01510.1_383
AT2G27710.1_89	AT1G01510.1_391	AT1G78880.1_78	AT5G03040.1_381	AT1G01510.1_391
AT2G27710.1_93	AT1G01510.1_396	AT3G61670.1_65	AT5G11060.1_78	AT1G01510.1_396
AT2G27710.1_105	AT1G01510.1_398	AT3G61670.2_65	AT5G61530.1_134	AT1G01510.1_398
AT2G27720.1_80	AT1G01510.1_405	AT3G61670.1_53	AT1G72710.1_429	AT1G01510.1_405
AT2G27720.1_93	AT1G01510.1_408	AT3G61670.2_53	AT2G01420.2_223	AT1G01510.1_408
AT2G27720.1_105	AT1G01510.1_439	AT4G24630.1_383	AT4G24630.1_385	AT1G01510.1_439
AT2G27880.1_823	AT1G01510.1_440	AT4G24630.1_385	AT2G43340.1_153	AT1G01510.1_440
AT2G27900.2_80	AT1G01510.1_446	AT3G14350.1_379	AT1G52730.2_317	AT1G01510.1_446
AT2G28000.1_90	AT1G01510.1_447	AT3G14350.2_342	AT3G06400.2_751	AT1G01510.1_447
AT2G28000.1_204	AT1G01510.1_448	AT3G14350.3_379	AT3G27580.2_415	AT1G01510.1_448
AT2G28070.2_27	AT1G01510.1_456	AT4G02010.1_354	AT1G15520.1_33	AT1G01510.1_456
AT2G28150.1_131	AT1G01510.1_458	AT4G02010.1_358	AT1G14460.1_817	AT1G01510.1_458
AT2G28150.1_283	AT1G01510.1_463	AT5G02620.1_508	AT4G37440.1_403	AT1G01510.1_463
AT2G28150.1_402	AT1G01510.1_464	AT5G02620.2_531	AT4G36630.1_821	AT1G01510.1_464
AT2G28190.1_88	AT1G01510.1_465	AT5G02620.3_508	AT1G66620.1_7	AT1G01510.1_465
AT2G28290.5_154	AT1G01510.1_466	AT5G02620.4_508	AT3G15060.1_80	AT1G01510.1_466
AT2G28290.5_1389	AT1G01510.1_470	AT5G02620.5_531	AT3G23270.1_716	AT1G01510.1_470
AT2G28290.5_1608	AT1G01510.1_488	AT5G43310.1_464	AT1G07910.2_81	AT1G01510.1_488
AT2G28290.5_1871	AT1G16470.1_41	AT5G43310.2_407	AT4G25180.1_62	AT1G16470.1_41
AT2G28290.5_1907	AT1G16470.1_48	AT5G43310.3_407	AT4G04950.1_262	AT1G16470.1_48
AT2G28290.5_2028	AT3G27430.1_107	AT5G43310.4_407	AT2G19270.1_11	AT3G27430.1_107
AT2G28290.5_3128	AT3G27430.1_120	AT5G43310.5_407	AT3G15510.1_7	AT3G27430.1_120
AT2G28330.1_56	AT3G27430.1_243	AT5G43310.1_468	AT1G70100.4_99	AT3G27430.1_243
AT2G28360.1_508	AT1G47250.1_90	AT5G43310.2_411	AT3G28180.1_562	AT1G47250.1_90
AT2G28390.1_154	AT1G47250.1_92	AT5G43310.3_411	AT2G13610.1_320	AT1G47250.1_92
AT2G28390.1_479	AT1G47250.1_96	AT5G43310.4_411	AT2G47860.3_549	AT1G47250.1_96
AT2G28400.1_76	AT1G47250.1_98	AT5G43310.5_411	AT2G38070.1_411	AT1G47250.1_98
AT2G28400.1_131	AT1G47250.1_99	AT1G47670.1_19	AT3G52290.1_295	AT1G47250.1_99
AT2G28400.1_133	AT1G47250.1_101	AT3G47960.1_52	AT2G17410.2_176	AT1G47250.1_101
AT2G28630.1_171	AT2G27020.1_2	AT1G01540.1_103	AT3G04960.3_337	AT2G27020.1_2
AT2G28630.1_174	AT2G27020.1_98	AT1G01540.2_103	AT3G14270.1_1659	AT2G27020.1_98
AT2G28890.1_100	AT2G27020.1_99	AT4G01330.1_113	AT4G25770.2_192	AT2G27020.1_99
AT2G28890.1_122	AT3G04730.1_86	AT4G01330.2_113	AT5G13340.1_63	AT3G04730.1_86
AT2G28890.1_131	AT5G05780.1_49	AT4G01330.3_113	AT5G62220.1_31	AT5G05780.1_49
AT2G28890.1_140	AT5G05780.1_50	AT1G01540.1_111	AT1G68830.1_537	AT5G05780.1_50
AT2G28890.1_164	AT5G05780.1_218	AT1G01540.2_111	AT3G13920.2_145	AT5G05780.1_218
AT2G28930.1_84	AT5G05780.1_219	AT4G01330.1_121	AT5G66730.1_51	AT5G05780.1_219
AT2G28940.2_41	AT5G05780.1_261	AT4G01330.2_121	AT4G17330.1_1704	AT5G05780.1_261
AT2G29020.1_28	AT5G05780.1_269	AT4G01330.3_121	AT1G72150.1_29	AT5G05780.1_269
AT2G29140.1_56	AT5G05780.1_307	AT1G01540.1_108	AT4G26630.2_654	AT5G05780.1_307
AT2G29140.1_257	AT5G05780.1_308	AT1G01540.2_108	AT1G07140.1_184	AT5G05780.1_308
AT2G29140.1_268	AT4G39910.1_137	AT4G01330.1_118	AT1G72410.2_741	AT4G39910.1_137
AT2G29140.1_272	AT4G39910.1_141	AT4G01330.2_118	AT5G06270.1_60	AT4G39910.1_141
AT2G29190.1_55	AT4G39910.1_142	AT4G01330.3_118	AT1G12950.1_36	AT4G39910.1_142
AT2G29190.1_202	AT4G39910.1_143	AT1G01540.1_71	AT5G55660.1_525	AT4G39910.1_143
AT2G29190.1_265	AT4G39910.1_144	AT1G01540.2_71	AT3G07440.1_145	AT4G39910.1_144
AT2G29190.1_280	AT4G39910.1_145	AT3G26935.1_404	AT1G70320.1_2989	AT4G39910.1_145
AT2G29190.1_284	AT4G39910.1_146	AT3G26935.1_406	AT5G60010.1_67	AT4G39910.1_146
AT2G29190.1_300	AT1G18080.1_122	AT2G46920.1_189	AT2G26730.1_644	AT1G18080.1_122
AT2G29190.1_303	AT1G18080.1_141	AT2G46920.2_189	AT5G13200.1_33	AT1G18080.1_141
AT2G29200.1_55	AT1G18080.1_162	AT2G46920.3_189	AT2G02770.1_107	AT1G18080.1_162
AT2G29200.1_272	AT1G18080.1_248	AT2G46920.4_189	AT5G65630.1_286	AT1G18080.1_248
AT2G29200.1_276	AT3G53610.1_79	AT2G46920.1_152	AT5G01410.1_24	AT3G53610.1_79
[truncated: 185,834 more rows]
