# Supplementary material for: A novel proteomics workflow for simultaneous analysis of protein phosphorylation and S-nitrosylation
Source: aBIOTECH. 2025 Jul 15;6(3):452–65. doi: 10.1007/s42994-025-00227-2 (PMC12454217; doi:10.1007/s42994-025-00227-2)
Supplement: Supplementary file 4 — Supplementary file4 (XLSX 309 KB) [file 42994_2025_227_MOESM4_ESM.xlsx]

## Sheet: Sheet1
Supplementary data 4. Newly discovered S-nitrosylation sites in this work compared to three databases (protein ID_position)
Class I sites of this work	Plant PTM Viewer	iCysMod	qPTMplants	Collection of three databases	Newly discovered S-nitrosylated sites
AT1G17290.1_366	AT1G01040.1_427	AT2G37020.3_159	AT1G06220.1_677	AT1G01040.1_427	AT1G17290.1_135
AT1G17290.1_135	AT1G01040.2_427	AT3G55870.3_406	AT4G32180.2_145	AT1G01040.2_427	AT1G17290.1_112
AT1G17290.1_451	AT1G01050.1_142	AT3G23640.3_882	AT2G47510.1_155	AT1G01050.1_142	AT1G47290.2_326
AT1G17290.1_463	AT1G01050.2_142	AT1G63140.4_313	AT2G26560.1_367	AT1G01050.2_142	AT3G11830.1_367
AT1G17290.1_514	AT1G01180.1_75	AT2G01755.2_126	AT2G39800.2_412	AT1G01180.1_75	AT3G11830.1_348
AT1G17290.1_112	AT1G01220.1_115	AT2G41600.7_203	AT4G15210.1_451	AT1G01220.1_115	AT3G11830.1_517
AT1G17290.1_486	AT1G01220.1_621	AT4G15420.2_526	AT3G23640.1_813	AT1G01220.1_621	AT3G11830.1_313
AT1G61150.11_173	AT1G01220.2_432	AT4G15420.2_653	AT5G08650.1_465	AT1G01220.2_432	AT5G67530.1_103
AT1G47290.2_326	AT1G01220.3_522	AT4G01870.2_483	AT3G02760.1_870	AT1G01220.3_522	AT1G60550.1_136
AT2G41900.1_283	AT1G01220.4_514	AT5G57950.2_61	AT1G23310.2_297	AT1G01220.4_514	AT2G43910.1_39
AT1G31860.1_212	AT1G01220.5_432	AT5G41830.2_202	AT5G61500.1_49	AT1G01220.5_432	AT4G25880.4_770
AT3G11830.1_367	AT1G01220.6_432	AT5G02740.1_85	AT4G26300.1_605	AT1G01220.6_432	AT4G25880.4_514
AT3G11830.1_453	AT1G01220.7_115	AT1G17160.1_146	AT5G10860.1_75	AT1G01220.7_115	AT1G50380.2_604
AT3G11830.1_348	AT1G01220.7_621	AT3G16950.1_124	AT1G01800.2_97	AT1G01220.7_621	AT1G50380.2_298
AT3G11830.1_161	AT1G01220.8_522	AT3G45243.1_90	AT1G49670.2_640	AT1G01220.8_522	AT1G50380.2_382
AT3G11830.1_517	AT1G01300.1_210	AT5G47690.1_1371	AT2G29350.2_73	AT1G01300.1_210	AT3G50950.2_512
AT3G11830.1_32	AT1G01300.1_404	AT4G36210.3_161	AT3G02660.1_434	AT1G01300.1_404	AT1G11840.2_149
AT3G11830.1_313	AT1G01300.1_176	AT5G18420.2_258	AT1G09795.1_351	AT1G01300.1_176	AT3G16250.1_162
AT5G67530.1_103	AT1G01300.1_484	AT5G21990.1_165	AT1G35420.2_139	AT1G01300.1_484	AT1G53500.1_230
AT1G60550.1_136	AT1G01320.1_228	AT5G36880.1_208	AT2G03760.1_263	AT1G01320.1_228	AT3G51550.1_639
AT2G17390.1_261	AT1G01320.1_875	AT1G04820.1_118	AT4G20890.1_238	AT1G01320.1_875	AT3G51550.1_756
AT2G43910.1_75	AT1G01320.2_228	AT1G04820.1_129	AT5G11170.1_166	AT1G01320.2_228	AT2G16430.2_54
AT2G43910.1_39	AT1G01320.2_867	AT1G04820.1_20	AT5G38410.1_167	AT1G01320.2_867	AT2G16430.2_466
AT4G25880.4_770	AT1G01320.3_228	AT1G04820.1_347	AT1G12270.1_297	AT1G01320.3_228	AT5G13520.1_140
AT4G25880.4_514	AT1G01320.3_867	AT1G04820.1_353	AT2G15490.3_275	AT1G01320.3_867	AT5G13520.1_376
AT1G50380.2_604	AT1G01390.1_174	AT1G04820.1_376	AT1G58280.1_175	AT1G01390.1_174	AT1G32080.1_498
AT1G50380.2_298	AT1G01390.2_191	AT2G36170.1_115	AT1G56560.1_147	AT1G01390.2_191	AT2G25800.1_278
AT1G50380.2_382	AT1G01420.1_160	AT5G19770.1_20	AT5G65010.2_524	AT1G01420.1_160	AT5G11670.1_222
AT3G50950.2_512	AT1G01420.1_174	AT5G19770.1_347	AT3G19990.1_146	AT1G01420.1_174	AT5G11670.1_451
AT1G32470.1_159	AT1G01420.2_163	AT5G19770.1_353	AT5G15400.1_290	AT1G01420.2_163	AT1G04690.1_121
AT1G11840.2_149	AT1G01420.2_177	AT5G19770.1_376	AT1G23310.1_297	AT1G01420.2_177	AT1G04690.1_273
AT3G16250.1_162	AT1G01430.1_149	AT5G56500.1_467	AT1G58280.3_160	AT1G01430.1_149	AT4G08920.1_190
AT2G40490.1_87	AT1G01560.1_178	AT5G56500.1_572	AT1G27970.1_63	AT1G01560.1_178	AT1G80910.1_69
AT1G53500.1_46	AT1G01560.2_178	AT1G44835.2_224	AT5G40450.1_1922	AT1G01560.2_178	AT2G21250.1_170
AT1G53500.1_120	AT1G01560.3_178	#N/A	AT3G29320.1_411	AT1G01560.3_178	AT3G51800.1_82
AT1G53500.1_532	AT1G01560.4_178	AT1G67140.1_1403	AT1G07110.1_96	AT1G01560.4_178	AT3G51800.1_293
AT1G53500.1_230	AT1G01600.1_199	AT1G67230.1_1044	AT1G71840.1_229	AT1G01600.1_199	AT3G51800.1_41
AT3G51550.1_639	AT1G01610.1_405	AT1G67230.1_129	AT4G11150.1_201	AT1G01610.1_405	AT3G13990.1_470
AT3G51550.1_756	AT1G01610.1_16	AT1G67230.1_795	AT1G32490.2_480	AT1G01610.1_16	AT5G59290.2_257
AT3G51550.1_778	AT1G01710.1_296	AT1G01710.1_111	AT4G25130.1_135	AT1G01710.1_296	AT5G59290.2_118
AT5G54270.1_110	AT1G01710.1_111	AT1G01710.1_296	AT3G23920.1_454	AT1G01710.1_111	AT5G59290.2_41
AT2G43090.1_152	AT1G01740.1_289	AT1G08600.1_542	AT1G20950.1_586	AT1G01740.1_289	AT3G44010.2_24
AT2G43090.1_142	AT1G01740.2_289	AT1G28350.1_39	AT5G20010.1_66	AT1G01740.2_289	AT3G44010.2_38
AT2G16430.2_54	AT1G01740.3_211	AT1G28350.1_417	AT4G17090.1_282	AT1G01740.3_211	AT1G26160.1_169
AT2G16430.2_466	AT1G01740.4_211	AT1G28350.1_435	AT1G76460.1_82	AT1G01740.4_211	AT2G41680.1_187
AT5G13520.1_140	AT1G01740.5_289	AT1G28350.1_57	AT3G56190.1_62	AT1G01740.5_289	AT2G41680.1_217
AT5G13520.1_376	AT1G01750.1_80	AT1G15130.1_80	AT3G02230.1_257	AT1G01750.1_80	AT2G41680.1_457
AT1G32080.1_498	AT1G01750.2_85	AT1G35420.2_139	AT1G04710.1_130	AT1G01750.2_85	AT5G05590.1_186
AT2G25800.1_278	AT1G01770.1_170	AT1G09300.1_465	AT3G56190.1_154	AT1G01770.1_170	AT1G80210.1_348
AT5G11670.1_264	AT1G01800.1_132	AT1G29180.1_415	AT5G41830.1_151	AT1G01800.1_132	AT1G07140.1_98
AT5G11670.1_198	AT1G01800.2_97	AT1G09620.1_252	AT5G65010.1_380	AT1G01800.2_97	AT1G07140.1_119
AT5G11670.1_144	AT1G01960.1_37	AT1G09620.1_36	AT3G52140.1_605	AT1G01960.1_37	AT5G20140.2_170
AT5G11670.1_222	AT1G01960.1_104	AT1G09620.1_838	AT5G42390.1_743	AT1G01960.1_104	AT2G24270.4_152
AT5G11670.1_451	AT1G01960.1_137	AT1G29350.1_46	AT4G39260.2_8	AT1G01960.1_137	AT2G24270.4_240
AT1G04690.1_121	AT1G01970.1_107	AT1G36180.1_770	AT1G49670.1_617	AT1G01970.1_107	AT2G24270.4_363
AT1G04690.1_273	AT1G02080.1_2212	AT1G36180.1_973	AT5G45930.1_348	AT1G02080.1_2212	AT2G24270.4_124
AT4G08920.1_190	AT1G02080.1_1080	AT1G76460.1_82	AT1G08200.1_173	AT1G02080.1_1080	AT2G24270.4_220
AT1G80910.1_69	AT1G02080.1_1672	AT1G29840.1_242	ATCG01060.1_54	AT1G02080.1_1672	AT2G24270.4_412
AT2G21250.1_170	AT1G02080.1_632	AT1G49670.2_568	AT2G40290.1_274	AT1G02080.1_632	AT2G24270.4_271
AT2G21250.1_89	AT1G02080.1_580	AT1G49670.2_640	AT3G53900.1_38	AT1G02080.1_580	AT1G19690.1_251
AT3G51800.1_82	AT1G02080.2_2158	AT1G17290.1_451	AT4G29060.1_538	AT1G02080.2_2158	AT1G01620.1_140
AT3G51800.1_178	AT1G02080.2_1026	AT1G17290.1_463	AT5G65750.1_453	AT1G02080.2_1026	AT3G52990.1_229
AT3G51800.1_51	AT1G02080.2_1618	AT1G17290.1_486	AT5G61640.1_79	AT1G02080.2_1618	AT3G52990.1_177
AT3G51800.1_293	AT1G02080.2_578	AT1G17290.1_514	AT5G13650.2_616	AT1G02080.2_578	AT3G52990.1_87
AT3G51800.1_41	AT1G02080.2_526	AT1G58280.1_175	AT1G14610.1_433	AT1G02080.2_526	AT4G27560.1_216
AT3G25920.1_111	AT1G02080.3_2159	AT1G18550.1_241	AT3G03960.1_490	AT1G02080.3_2159	AT1G11720.2_1068
AT3G25920.1_231	AT1G02080.3_1026	AT2G45540.1_642	AT5G35360.2_269	AT1G02080.3_1026	AT5G18100.1_151
AT1G10670.2_323	AT1G02080.3_1619	AT2G22125.1_1756	AT3G19170.1_621	AT1G02080.3_1619	ATCG00810.1_54
AT3G13990.1_470	AT1G02080.3_578	AT2G34680.1_1032	AT3G23660.1_711	AT1G02080.3_578	AT2G14750.1_212
AT5G59290.2_257	AT1G02080.3_526	AT2G34680.1_1343	AT5G24420.1_77	AT1G02080.3_526	AT2G14750.1_132
AT5G59290.2_118	AT1G02120.1_131	AT2G34680.1_1440	AT3G14790.1_118	AT1G02120.1_131	AT2G14750.1_119
AT5G59290.2_41	AT1G02120.2_131	AT2G29340.1_175	AT5G63120.2_271	AT1G02120.2_131	AT1G06130.1_292
AT3G44010.2_24	AT1G02120.3_131	AT2G29340.1_39	AT5G45390.1_217	AT1G02120.3_131	AT1G06130.1_213
AT3G44010.2_38	AT1G02130.1_23	AT2G07732.1_24	AT5G42040.1_156	AT1G02130.1_23	AT1G06130.1_242
AT1G26160.1_169	AT1G02140.1_114	AT2G31170.1_168	AT3G52140.3_617	AT1G02140.1_114	AT3G09770.1_334
AT3G23300.2_82	AT1G02150.1_464	AT2G32240.1_615	AT3G55400.1_137	AT1G02150.1_464	AT5G63570.1_138
AT2G41680.1_381	AT1G02305.1_331	AT2G44760.1_227	AT3G16990.1_165	AT1G02305.1_331	AT5G63570.1_190
AT2G41680.1_187	AT1G02305.1_119	AT2G45290.1_440	AT2G47400.1_110	AT1G02305.1_119	AT3G61220.3_317
AT2G41680.1_217	AT1G02500.1_90	AT3G42723.1_734	AT1G31230.1_93	AT1G02500.1_90	AT3G61220.3_54
AT2G41680.1_457	AT1G02500.2_90	AT3G55410.1_449	AT5G17920.2_522	AT1G02500.2_90	AT5G05000.1_227
AT5G05590.1_186	AT1G02520.1_789	AT3G55410.1_535	AT4G28706.4_310	AT1G02520.1_789	AT5G23140.1_121
AT1G80210.1_348	AT1G02520.1_908	AT3G55410.1_684	AT2G20610.2_85	AT1G02520.1_908	AT5G17330.1_385
AT1G07140.1_137	AT1G02520.2_789	AT3G55410.1_948	AT4G21100.1_1078	AT1G02520.2_789	AT5G17330.1_72
AT1G07140.1_98	AT1G02520.2_908	AT3G43300.3_449	AT1G78830.1_374	AT1G02520.2_908	AT5G19850.1_300
AT1G07140.1_146	AT1G02520.3_789	AT3G02760.1_515	AT1G23820.2_194	AT1G02520.3_789	AT5G65410.1_229
AT1G07140.1_119	AT1G02520.3_908	AT3G02760.1_870	AT5G60600.1_147	AT1G02520.3_908	AT5G23010.2_270
AT5G20140.2_170	AT1G02530.1_784	AT3G09100.2_602	AT4G28030.2_162	AT1G02530.1_784	AT5G23010.2_258
AT2G24270.4_152	AT1G02530.1_903	AT3G57570.1_545	AT4G23850.1_587	AT1G02530.1_903	AT5G23010.2_321
AT2G24270.4_50	AT1G02530.2_784	AT3G23660.2_737	AT3G15090.1_76	AT1G02530.2_784	AT5G43470.4_518
AT2G24270.4_240	AT1G02530.2_903	AT3G52140.1_1022	AT1G11820.2_235	AT1G02530.2_903	AT5G43470.4_906
AT2G24270.4_363	AT1G02640.1_45	AT3G52140.1_605	AT2G34680.1_1343	AT1G02640.1_45	AT5G43470.4_707
AT2G24270.4_124	AT1G02810.1_96	AT3G11450.1_56	AT4G00100.1_38	AT1G02810.1_96	AT4G00110.1_321
AT2G24270.4_220	AT1G02900.1_89	AT3G05900.1_431	AT3G55870.1_307	AT1G02900.1_89	AT5G58060.2_11
AT2G24270.4_412	AT1G02910.1_134	AT3G47560.2_243	AT1G62380.1_168	AT1G02910.1_134	AT2G34430.1_112
AT2G24270.4_271	AT1G02910.2_134	AT3G06670.2_650	AT5G26000.1_91	AT1G02910.2_134	AT5G40450.1_1107
AT1G29840.1_242	AT1G02980.1_272	AT3G26380.1_340	AT1G24050.1_160	AT1G02980.1_272	AT2G39730.1_470
AT1G19690.1_251	AT1G02980.2_272	AT3G54440.3_810	AT3G54360.1_71	AT1G02980.2_272	AT5G22440.2_164
AT1G01620.1_140	AT1G03090.1_265	AT3G07770.1_183	AT3G03490.1_211	AT1G03090.1_265	AT5G22440.2_20
AT3G52990.1_49	AT1G03090.2_265	AT3G07770.1_636	AT5G20830.2_731	AT1G03090.2_265	AT3G19820.3_342
AT3G52990.1_229	AT1G03130.1_131	AT3G07770.1_661	AT3G01480.1_256	AT1G03130.1_131	AT3G19820.3_421
AT3G52990.1_177	AT1G03220.1_203	AT4G04040.1_168	AT1G72370.2_34	AT1G03220.1_203	AT3G19820.3_466
AT3G52990.1_511	AT1G03220.1_72	AT4G03200.1_347	AT5G45170.1_313	AT1G03220.1_72	AT3G19820.3_518
AT3G52990.1_87	AT1G03220.1_86	AT4G03200.1_454	AT3G01500.1_153	AT1G03220.1_86	AT1G12920.1_386
AT4G27560.1_216	AT1G03220.1_330	AT4G28080.1_887	AT3G08530.1_863	AT1G03220.1_330	AT5G35360.1_100
AT5G18400.3_122	AT1G03230.1_87	AT4G16143.1_326	AT4G18480.1_354	AT1G03230.1_87	AT2G32810.1_353
AT5G18400.3_78	AT1G03230.1_204	AT4G16143.1_423	AT5G17380.1_344	AT1G03230.1_204	AT2G32810.1_388
AT1G11720.2_1068	AT1G03230.1_331	AT4G16143.1_428	AT1G67230.1_129	AT1G03230.1_331	AT4G04320.1_416
AT5G18100.1_151	AT1G03290.1_479	AT4G22350.2_178	AT4G29840.1_194	AT1G03290.1_479	AT4G17890.1_31
ATCG00810.1_54	AT1G03290.2_479	AT4G22350.2_476	AT5G11170.2_83	AT1G03290.2_479	AT3G16520.3_260
AT4G23570.1_35	AT1G03290.3_479	AT4G22410.1_65	AT3G59970.3_474	AT1G03290.3_479	AT3G16910.1_161
AT2G14750.1_212	AT1G03290.4_479	AT4G10320.1_621	AT3G22330.1_375	AT1G03290.4_479	AT3G16910.1_498
AT2G14750.1_132	AT1G03290.5_449	AT4G10320.1_88	AT3G60240.1_1563	AT1G03290.5_449	AT3G16910.1_355
AT2G14750.1_245	AT1G03290.6_427	AT4G16155.1_122	AT5G57870.1_640	AT1G03290.6_427	AT2G37770.2_84
AT2G14750.1_119	AT1G03310.1_616	AT4G16330.2_128	AT5G36700.3_320	AT1G03310.1_616	AT2G37770.2_48
AT1G06130.1_292	AT1G03310.2_616	AT4G28706.4_310	AT3G51800.1_178	AT1G03310.2_616	AT2G43180.1_265
AT1G06130.1_213	AT1G03430.1_119	AT4G30310.2_466	AT5G62700.1_25	AT1G03430.1_119	AT2G30880.1_263
AT1G06130.1_242	AT1G03430.2_119	AT4G30310.2_72	AT2G20610.1_85	AT1G03430.2_119	AT4G38220.2_128
AT3G09770.1_334	AT1G03475.1_96	AT4G38225.3_197	AT3G16400.2_309	AT1G03475.1_96	AT2G23610.1_210
AT5G63570.1_168	AT1G03475.1_379	AT4G38225.3_231	AT2G39800.4_515	AT1G03475.1_379	AT2G23610.1_59
AT5G63570.1_138	AT1G03495.1_14	AT4G14160.1_719	AT1G50480.1_505	AT1G03495.1_14	AT3G27740.1_216
AT5G63570.1_190	AT1G03495.1_212	AT4G26310.2_202	AT4G34135.2_279	AT1G03495.1_212	AT3G27740.1_264
AT4G37530.1_36	AT1G03630.1_173	AT4G32915.1_85	AT5G58490.1_252	AT1G03630.1_173	AT3G27740.1_318
AT3G61220.3_278	AT1G03630.2_171	AT4G20850.1_126	AT1G67280.1_109	AT1G03630.2_171	AT3G06860.1_640
AT3G61220.3_317	AT1G03880.1_106	AT4G20850.1_171	AT1G20620.2_230	AT1G03880.1_106	AT3G06860.1_539
AT3G61220.3_54	AT1G03880.1_63	AT5G25230.1_197	AT4G13430.1_465	AT1G03880.1_63	AT1G70890.1_143
AT3G61220.3_175	AT1G03890.1_36	AT5G25230.1_663	AT2G15490.1_275	AT1G03890.1_36	AT1G13320.1_441
AT5G05000.1_227	AT1G03890.1_69	AT5G60600.1_147	AT5G13650.1_615	AT1G03890.1_69	AT1G13320.1_238
AT5G23140.1_121	AT1G03900.1_232	AT5G60600.1_356	AT2G27680.1_59	AT1G03900.1_232	AT1G13320.1_269
AT5G17330.1_385	AT1G03940.1_14	AT5G05980.1_396	AT4G30210.1_542	AT1G03940.1_14	AT1G13320.1_323
AT5G17330.1_72	AT1G03940.1_212	AT5G13380.1_268	AT4G34138.1_278	AT1G03940.1_212	AT3G06650.1_261
AT5G19850.1_300	AT1G03960.1_184	AT5G13650.1_323	AT1G12000.1_166	AT1G03960.1_184	AT3G06650.1_33
AT4G23650.1_183	AT1G03960.1_445	AT5G13650.1_615	AT4G35830.2_293	AT1G03960.1_445	AT3G59760.1_136
AT5G65410.1_229	AT1G03960.2_44	AT5G28030.1_30	AT5G66530.1_275	AT1G03960.2_44	AT3G59760.1_151
AT5G23010.2_270	AT1G03960.2_305	AT5G21080.1_19	AT5G14250.1_399	AT1G03960.2_305	AT4G08870.1_275
AT5G23010.2_258	AT1G03960.3_44	AT5G50110.1_186	AT2G19480.1_376	AT1G03960.3_44	AT2G39930.1_741
AT5G23010.2_321	AT1G03960.3_305	AT5G01010.2_464	AT1G63940.2_126	AT1G03960.3_305	AT2G39930.1_394
AT5G23010.2_188	AT1G03960.4_44	AT5G45200.1_343	AT2G46280.3_144	AT1G03960.4_44	AT2G36880.1_161
AT1G77120.1_243	AT1G03960.4_305	AT5G58200.2_148	AT4G08390.1_223	AT1G03960.4_305	AT2G36880.1_31
AT5G43470.4_518	AT1G03960.5_184	AT5G16715.1_467	AT1G59830.1_193	AT1G03960.5_184	AT2G36880.1_20
AT5G43470.4_906	AT1G03960.5_445	AT5G16715.1_693	AT1G15210.1_930	AT1G03960.5_445	AT3G14310.1_402
AT5G43470.4_313	AT1G03960.6_122	AT5G32470.1_396	AT1G09780.1_100	AT1G03960.6_122	AT5G61600.1_155
AT5G43470.4_707	AT1G03960.6_383	AT5G46070.1_1038	AT2G45290.1_440	AT1G03960.6_383	AT3G23580.1_151
AT4G00110.1_321	AT1G03960.7_244	AT5G46070.1_436	AT1G04510.2_293	AT1G03960.7_244	AT3G23580.1_258
AT2G30490.1_277	AT1G04040.1_77	AT5G46070.1_451	AT5G63860.1_317	AT1G04040.1_77	AT3G23580.1_285
ATCG01090.1_74	AT1G04120.1_490	AT5G46070.1_476	AT3G13300.1_813	AT1G04120.1_490	AT1G13110.1_184
AT5G58060.2_11	AT1G04120.2_490	AT5G03690.1_207	AT1G17020.1_62	AT1G04120.2_490	AT4G34830.1_502
AT3G13772.1_104	AT1G04120.3_490	AT5G40450.1_1922	AT4G29670.2_169	AT1G04120.3_490	AT1G09270.3_211
AT2G34430.1_112	AT1G04160.1_653	AT5G40450.1_465	AT5G20020.1_59	AT1G04160.1_653	AT1G09270.3_357
AT5G40450.1_1107	AT1G04160.2_653	ATCG00490.1_172	AT4G11420.1_389	AT1G04160.2_653	AT1G09270.3_154
AT5G40450.1_176	AT1G04170.1_107	ATCG00490.1_192	AT5G19780.1_347	AT1G04170.1_107	AT2G37690.1_68
AT5G40450.1_465	AT1G04170.1_427	ATCG00490.1_221	AT1G12900.3_291	AT1G04170.1_427	AT2G36180.1_113
AT2G39730.1_175	AT1G04170.2_107	ATCG00490.1_247	AT3G56800.1_27	AT1G04170.2_107	AT4G26160.1_185
AT2G39730.1_223	AT1G04170.2_427	ATCG00490.1_284	AT3G60240.1_1297	AT1G04170.2_427	AT1G52930.1_63
AT2G39730.1_451	AT1G04280.1_17	ATCG00490.1_427	AT4G37800.1_66	AT1G04280.1_17	AT1G14610.1_496
AT2G39730.1_470	AT1G04280.1_473	ATCG00490.1_459	AT3G13920.4_136	AT1G04280.1_473	AT1G14610.1_312
AT2G39730.1_282	AT1G04280.2_419	AT5G56000.1_391	AT1G07930.1_351	AT1G04280.2_419	AT1G14610.1_556
AT1G03310.1_151	AT1G04410.1_155	AT5G56000.1_543	AT1G47128.1_342	AT1G04410.1_155	AT1G14610.1_925
AT1G03310.1_616	AT1G04410.1_252	AT5G56000.1_568	AT2G42500.2_153	AT1G04410.1_252	AT1G14610.1_750
AT5G22440.2_66	AT1G04410.1_125	AT5G56000.1_569	AT2G45540.2_642	AT1G04410.1_125	AT5G19140.1_190
AT5G22440.2_164	AT1G04430.1_539	AT1G17745.1_169	AT1G28200.1_146	AT1G04430.1_539	AT5G19140.1_78
AT5G22440.2_20	AT1G04430.1_87	AT1G17745.1_8	AT5G47690.2_1371	AT1G04430.1_87	AT5G36300.2_236
AT3G19820.3_86	AT1G04430.1_376	AT4G18930.1_64	AT1G16340.4_193	AT1G04430.1_376	AT2G42700.2_10
AT3G19820.3_342	AT1G04430.1_122	AT4G31720.1_76	AT5G38420.1_167	AT1G04430.1_122	AT4G22890.5_298
AT3G19820.3_421	AT1G04430.1_97	AT2G40060.1_135	AT5G46290.2_288	AT1G04430.1_97	AT4G22890.5_270
AT3G19820.3_466	AT1G04430.1_285	AT5G08160.1_249	AT5G52840.1_68	AT1G04430.1_285	AT4G22890.5_80
AT3G19820.3_518	AT1G04430.2_539	AT3G16410.1_458	AT5G20280.1_658	AT1G04430.2_539	AT3G26830.1_229
AT1G12920.1_386	AT1G04430.2_87	AT3G16390.1_167	AT5G10450.2_103	AT1G04430.2_87	AT1G64190.1_344
AT5G35360.1_269	AT1G04430.2_376	AT2G30410.1_65	AT2G25840.1_337	AT1G04430.2_376	AT1G64190.1_292
AT5G35360.1_100	AT1G04430.2_122	AT1G24510.1_373	AT2G36060.2_72	AT1G04430.2_122	AT1G64190.1_102
AT5G35360.1_301	AT1G04430.2_97	AT1G24510.1_403	AT2G29340.1_175	AT1G04430.2_97	AT3G03110.1_158
AT2G32810.1_353	AT1G04430.2_285	AT1G09640.1_343	AT1G53580.1_170	AT1G04430.2_285	AT3G03110.1_863
AT2G32810.1_388	AT1G04430.3_539	AT1G09780.1_100	AT5G11200.1_199	AT1G04430.3_539	AT4G13180.1_224
AT4G04320.1_416	AT1G04430.3_87	AT1G09780.1_355	AT2G05170.1_754	AT1G04430.3_87	AT4G13180.1_136
AT4G17890.1_31	AT1G04430.3_376	AT1G09790.1_252	AT3G48420.1_211	AT1G04430.3_376	AT4G13180.1_103
AT3G16520.3_425	AT1G04430.3_122	AT5G26830.1_461	AT3G14930.1_223	AT1G04430.3_122	AT4G13180.1_197
AT3G16520.3_233	AT1G04430.3_97	AT5G35620.1_97	AT5G44340.1_25	AT1G04430.3_97	AT5G38430.2_167
AT3G16520.3_260	AT1G04430.3_285	AT4G22930.1_219	AT4G03200.1_347	AT1G04430.3_285	AT2G41410.1_122
AT5G22740.1_233	AT1G04480.1_56	AT1G69960.1_194	AT1G64770.1_122	AT1G04480.1_56	AT3G12915.2_349
AT4G14880.2_42	AT1G04480.1_125	AT5G35360.1_269	AT1G67090.1_96	AT1G04480.1_125	AT3G12915.2_427
AT4G14880.2_28	AT1G04480.1_28	AT5G58230.1_168	AT2G34970.1_653	AT1G04480.1_28	AT4G09570.1_42
AT3G16910.1_161	AT1G04510.1_293	AT2G16780.1_158	AT4G24490.1_335	AT1G04510.1_293	AT5G18420.2_183
AT3G16910.1_498	AT1G04510.1_38	AT4G35050.1_159	AT5G48440.1_148	AT1G04510.1_38	AT5G10160.1_207
AT3G16910.1_355	AT1G04510.1_112	AT1G60810.1_323	AT2G42500.1_200	AT1G04510.1_112	AT3G25800.1_441
AT2G37770.2_84	AT1G04510.2_293	AT2G33340.1_8	AT5G20020.1_66	AT1G04510.2_293	AT3G25800.1_238
AT2G37770.2_48	AT1G04510.2_38	AT2G33590.1_148	AT1G58280.3_169	AT1G04510.2_38	AT3G25800.1_269
AT2G43180.1_265	AT1G04510.2_112	AT2G40490.1_87	AT2G27030.1_27	AT1G04510.2_112	AT3G48680.1_121
AT2G30880.1_263	AT1G04530.1_162	AT2G47250.1_157	AT3G02830.1_91	AT1G04530.1_162	AT3G48680.1_114
AT4G38220.2_128	AT1G04600.1_652	AT2G47400.1_110	AT2G43090.1_190	AT1G04600.1_652	AT3G48680.1_160
AT2G23610.1_210	AT1G04640.1_134	AT4G00900.1_361	AT3G02730.1_126	AT1G04640.1_134	AT3G02090.1_415
AT2G23610.1_59	AT1G04640.2_134	AT4G00900.1_366	AT5G22060.1_416	AT1G04640.2_134	AT5G02100.1_263
AT2G18020.1_162	AT1G04680.1_89	AT4G26300.1_605	AT4G16130.1_126	AT1G04680.1_89	AT3G62030.2_259
AT2G18020.1_114	AT1G04710.1_130	AT4G18040.1_133	AT2G01350.4_145	AT1G04710.1_130	AT4G34740.1_497
AT3G27740.1_216	AT1G04750.1_35	AT4G13940.1_120	AT4G21100.1_719	AT1G04750.1_35	AT4G34740.1_283
AT3G27740.1_264	AT1G04820.1_353	AT4G13940.1_244	AT3G11820.1_71	AT1G04820.1_353	AT4G34740.1_469
AT3G27740.1_318	AT1G04820.1_347	AT4G13940.1_268	AT1G11750.2_224	AT1G04820.1_347	AT3G22850.1_189
AT4G37000.1_84	AT1G04820.1_118	AT4G13940.1_346	AT3G20250.1_605	AT1G04820.1_118	AT1G15750.1_186
AT3G06860.1_640	AT1G04910.1_309	AT4G13940.1_86	AT5G56350.1_154	AT1G04910.1_309	AT1G15750.1_568
AT3G06860.1_539	AT1G05010.1_165	AT4G15490.1_270	AT5G06600.1_853	AT1G05010.1_165	AT4G15550.1_429
AT1G08250.1_224	AT1G05240.1_73	AT4G15490.1_344	AT5G49650.1_522	AT1G05240.1_73	AT4G29700.1_387
AT1G70890.1_46	AT1G05250.1_73	AT4G15550.1_332	AT2G19900.1_191	AT1G05250.1_73	AT2G29550.1_136
AT1G70890.1_143	AT1G05300.1_114	AT4G16130.1_126	AT5G14740.1_225	AT1G05300.1_114	AT4G27700.1_166
AT5G65430.2_103	AT1G05300.2_114	AT4G16130.1_987	AT1G60940.1_233	AT1G05300.2_114	AT3G14650.1_460
AT1G13320.1_290	AT1G05350.1_179	AT4G17090.1_282	AT4G28706.1_307	AT1G05350.1_179	AT5G23940.1_379
AT1G13320.1_172	AT1G05380.1_720	AT4G17090.1_433	AT1G01710.1_296	AT1G05380.1_720	AT1G05680.1_206
AT1G13320.1_441	AT1G05380.2_720	AT1G78900.1_134	AT1G14510.1_41	AT1G05380.2_720	AT1G56700.1_169
AT1G13320.1_111	AT1G05380.3_720	AT1G78900.1_256	AT4G30800.1_115	AT1G05380.3_720	AT5G64370.1_153
AT1G13320.1_512	AT1G05500.1_352	AT1G02140.1_114	AT5G58230.1_168	AT1G05500.1_352	AT5G64370.1_363
AT1G13320.1_238	AT1G05500.2_208	AT1G18080.1_138	AT3G61220.2_151	AT1G05500.2_208	AT5G64370.1_249
AT1G13320.1_226	AT1G05510.1_77	AT1G18080.1_209	AT3G16400.2_167	AT1G05510.1_77	AT3G05530.1_225
AT1G13320.1_269	AT1G05520.1_729	AT3G59920.1_283	AT2G44160.1_474	AT1G05520.1_729	AT3G05530.1_385
AT1G13320.1_323	AT1G05805.1_289	AT2G42270.1_1383	AT3G03780.1_522	AT1G05805.1_289	AT3G06820.2_347
AT3G06650.1_261	AT1G05890.1_403	AT4G31700.1_12	AT1G22920.1_222	AT1G05890.1_403	AT4G21710.1_167
AT3G06650.1_33	AT1G05890.2_445	AT5G44720.1_225	AT2G43090.1_152	AT1G05890.2_445	AT4G21710.1_183
AT3G06650.1_162	AT1G06020.1_299	AT4G17300.1_195	AT5G65750.1_688	AT1G06020.1_299	AT4G21710.1_624
AT3G59760.1_99	AT1G06030.1_300	AT2G26560.1_367	AT1G18070.1_377	AT1G06030.1_300	AT4G21710.1_380
AT3G59760.1_150	AT1G06210.1_62	AT1G62390.1_734	AT3G14390.1_411	AT1G06210.1_62	AT4G30210.3_604
AT3G59760.1_136	AT1G06210.2_62	AT4G33030.1_112	AT5G62690.1_56	AT1G06210.2_62	AT1G73250.1_122
AT3G59760.1_151	AT1G06290.1_489	AT4G33030.1_357	AT5G63220.1_90	AT1G06290.1_489	AT1G73250.1_234
AT4G08870.1_275	AT1G06290.1_219	AT3G14310.1_206	AT3G16520.3_425	AT1G06290.1_219	AT1G22370.2_358
AT4G08870.1_97	AT1G06290.1_275	AT3G56150.1_502	AT1G68010.2_272	AT1G06290.1_275	AT3G03950.3_390
AT3G01500.1_180	AT1G06310.1_489	AT4G11010.1_8	AT3G02780.1_91	AT1G06310.1_489	AT5G39500.1_817
AT3G01500.1_90	AT1G06310.1_219	AT1G23190.1_255	AT1G58280.2_175	AT1G06310.1_219	AT5G39500.1_779
AT3G01500.1_153	AT1G06310.1_275	AT1G23140.1_120	AT1G62740.1_493	AT1G06310.1_275	AT1G59870.1_330
AT3G01500.1_200	AT1G06390.1_213	AT1G23130.1_48	AT3G17390.1_161	AT1G06390.1_213	AT1G59870.1_1073
AT3G01500.1_96	AT1G06390.2_213	AT4G20080.1_282	AT4G33010.2_463	AT1G06390.2_213	AT1G59870.1_680
AT2G39930.1_741	AT1G06430.1_314	AT4G34200.1_102	AT1G12270.1_494	AT1G06430.1_314	AT2G26740.1_156
AT2G39930.1_394	AT1G06430.2_314	AT4G34200.1_148	AT4G19710.2_806	AT1G06430.2_314	AT2G17980.1_199
AT5G21060.2_42	AT1G06430.3_314	AT4G34200.1_86	AT2G36800.1_277	AT1G06430.3_314	AT4G36810.1_288
AT2G36880.1_161	AT1G06560.1_443	AT4G21100.1_1078	AT4G18040.1_133	AT1G06560.1_443	AT1G02090.1_151
AT2G36880.1_31	AT1G06570.1_416	AT4G21100.1_719	AT2G44350.1_108	AT1G06570.1_416	AT3G24550.1_396
AT2G36880.1_20	AT1G06950.1_501	AT4G22220.1_63	AT1G47128.1_233	AT1G06950.1_501	AT5G28020.1_30
AT2G36880.1_90	AT1G07040.1_110	AT4G19170.1_507	AT1G07670.1_376	AT1G07040.1_110	AT3G03920.1_68
AT3G14310.1_402	AT1G07080.1_216	AT4G17870.1_65	AT4G31990.3_314	AT1G07080.1_216	AT5G62790.2_258
AT3G14310.1_206	AT1G07080.1_141	AT5G17920.1_328	AT3G55800.1_99	AT1G07080.1_141	AT5G62790.2_203
AT3G14310.1_178	AT1G07110.1_96	AT5G17920.1_522	AT1G68010.2_38	AT1G07110.1_96	AT5G62790.2_456
AT5G61600.1_155	AT1G07140.1_146	AT1G04170.1_107	AT2G26930.1_248	AT1G07140.1_146	AT1G04170.1_229
AT3G23580.1_151	AT1G07140.1_137	AT1G79340.1_139	AT2G21060.1_151	AT1G07140.1_137	AT1G04170.1_304
AT3G23580.1_258	AT1G07220.1_470	AT1G79330.1_139	AT1G12200.1_405	AT1G07220.1_470	AT2G43400.1_275
AT3G23580.1_285	AT1G07240.1_469	AT1G79320.1_139	AT5G15490.1_350	AT1G07240.1_469	AT1G71440.1_272
AT1G13110.1_184	AT1G07250.1_423	AT2G45620.1_705	AT1G09740.1_98	AT1G07250.1_423	AT1G71440.1_287
AT4G34830.1_502	AT1G07370.1_81	AT2G30140.1_202	AT2G25840.2_341	AT1G07370.1_81	AT2G31670.1_134
AT1G09270.3_117	AT1G07410.1_38	AT2G30050.1_202	AT2G23090.1_72	AT1G07410.1_38	AT2G21060.1_185
AT1G09270.3_211	AT1G07440.1_54	AT2G34970.1_215	AT1G62740.1_296	AT1G07440.1_54	AT3G14790.2_231
AT1G09270.3_273	AT1G07440.1_180	AT2G34970.1_653	AT1G66970.1_381	AT1G07440.1_180	AT5G51200.2_1743
AT1G09270.3_357	AT1G07440.1_70	AT2G23090.1_72	AT1G01940.1_18	AT1G07440.1_70	AT5G51200.2_1822
AT1G09270.3_154	AT1G07440.2_54	AT2G44490.1_288	AT3G61240.1_417	AT1G07440.2_54	AT5G51200.2_191
AT5G62670.1_331	AT1G07440.2_70	AT4G10920.1_83	AT1G76730.1_288	AT1G07440.2_70	AT3G18740.1_52
AT5G62670.1_587	AT1G07450.1_175	AT5G65110.1_279	AT1G16340.1_191	AT1G07450.1_175	AT5G20080.1_289
AT2G37690.1_462	AT1G07560.1_161	AT4G16760.1_376	AT1G35420.1_134	AT1G07560.1_161	AT5G20080.1_113
AT2G37690.1_68	AT1G07670.1_642	AT4G00490.1_267	AT1G26630.1_80	AT1G07670.1_642	AT1G56330.1_173
AT2G36180.1_113	AT1G07670.1_447	AT4G00490.1_425	AT5G03650.1_566	AT1G07670.1_447	AT3G11400.2_166
AT4G26160.1_185	AT1G07670.1_1043	AT4G00620.1_319	AT1G76680.2_128	AT1G07670.1_1043	AT4G14040.1_155
AT5G64760.1_234	AT1G07670.1_376	AT1G12070.1_32	AT1G31910.1_484	AT1G07670.1_376	AT4G14040.1_481
AT1G76460.1_82	AT1G07670.1_664	AT1G11860.1_151	AT3G56190.1_94	AT1G07670.1_664	AT5G63680.2_486
AT1G52930.1_63	AT1G07670.2_642	AT1G11860.1_75	AT4G34890.1_405	AT1G07670.2_642	AT5G63680.2_328
AT1G14610.1_496	AT1G07670.2_447	AT1G11820.2_235	AT1G63660.2_287	AT1G07670.2_447	AT3G55410.1_897
AT1G14610.1_312	AT1G07670.2_1043	AT4G30800.1_115	AT3G11820.2_40	AT1G07670.2_1043	AT3G55410.1_926
AT1G14610.1_556	AT1G07670.2_376	AT4G30800.1_59	AT3G16950.2_124	AT1G07670.2_376	AT3G55410.1_475
AT1G14610.1_925	AT1G07670.2_664	AT4G26530.1_173	AT5G11170.2_116	AT1G07670.2_664	AT2G47400.1_68
AT1G14610.1_975	AT1G07770.1_72	AT4G26390.1_13	AT2G40290.1_239	AT1G07770.1_72	AT5G16970.1_181
AT1G14610.1_750	AT1G07770.2_72	AT4G36020.1_147	AT5G49030.1_424	AT1G07770.2_72	AT5G16970.1_254
AT5G19140.1_190	AT1G07770.3_72	AT4G36020.1_213	AT3G52560.3_36	AT1G07770.3_72	AT5G16970.1_50
AT5G19140.1_78	AT1G07810.1_642	AT4G36020.1_282	AT4G01370.1_146	AT1G07810.1_642	AT5G16970.1_221
AT5G36300.2_236	AT1G07810.1_1043	AT3G09440.1_319	AT3G52140.2_605	AT1G07810.1_1043	AT4G21860.1_187
AT2G42700.2_10	AT1G07810.1_376	AT3G09440.1_326	AT3G02870.1_51	AT1G07810.1_376	AT4G21860.1_115
AT4G22890.5_298	AT1G07810.1_664	AT3G09440.1_609	AT3G16520.1_425	AT1G07810.1_664	AT4G21860.1_134
AT4G22890.5_270	AT1G07890.1_32	AT2G28190.1_119	AT3G08530.1_940	AT1G07890.1_32	AT1G55090.1_234
AT4G22890.5_80	AT1G07890.1_49	AT1G09430.1_323	AT2G40060.1_135	AT1G07890.1_49	AT4G39710.3_87
AT3G26830.1_229	AT1G07890.1_138	AT2G43900.1_894	AT1G15140.1_141	AT1G07890.1_138	AT3G07670.1_423
AT1G64190.1_344	AT1G07890.2_32	AT2G43980.1_248	AT1G20960.1_1382	AT1G07890.2_32	AT3G07670.1_271
AT1G64190.1_174	AT1G07890.2_49	AT2G44040.1_306	AT2G42600.1_417	AT1G07890.2_49	AT2G27860.1_187
AT1G64190.1_292	AT1G07890.2_138	AT2G44160.1_474	AT5G05470.1_239	AT1G07890.2_138	AT2G27860.1_140
AT1G64190.1_377	AT1G07890.3_32	AT1G10050.1_328	AT3G60750.1_440	AT1G07890.3_32	AT2G27860.1_239
AT1G64190.1_102	AT1G07890.3_49	AT1G60420.1_543	AT1G76080.1_253	AT1G07890.3_49	AT5G48335.1_69
AT3G03110.1_158	AT1G07890.3_138	AT2G45790.1_68	AT3G17940.1_247	AT1G07890.3_138	AT3G26650.1_217
AT3G03110.1_863	AT1G07890.4_32	AT2G45770.1_220	AT5G65010.1_523	AT1G07890.4_32	AT4G18480.1_396
AT4G13180.1_224	AT1G07890.4_49	AT2G45770.1_253	AT1G62020.1_554	AT1G07890.4_49	AT4G18480.1_102
AT4G13180.1_136	AT1G07890.4_138	AT2G45770.1_328	AT5G61780.1_606	AT1G07890.4_138	AT5G06600.1_786
AT4G13180.1_103	AT1G07890.5_32	AT2G37660.1_284	AT3G03250.1_95	AT1G07890.5_32	AT3G26340.1_109
AT4G13180.1_197	AT1G07890.5_49	AT2G26080.1_251	AT5G47690.3_1371	AT1G07890.5_49	AT3G23920.1_302
AT5G38430.2_132	AT1G07890.5_138	AT2G26080.1_783	AT2G33340.1_3	AT1G07890.5_138	AT5G48230.2_14
AT5G38430.2_96	AT1G07890.6_32	AT2G26080.1_949	AT4G37980.1_140	AT1G07890.6_32	AT5G50840.2_59
AT5G38430.2_167	AT1G07890.6_49	AT2G26930.1_248	AT5G26360.1_243	AT1G07890.6_49	AT5G19220.1_471
AT5G38430.2_145	AT1G07890.6_138	AT4G02340.1_152	AT2G34680.1_1032	AT1G07890.6_138	AT5G19220.1_413
AT2G41410.1_122	AT1G07890.7_32	AT2G41740.1_206	AT4G26840.1_48	AT1G07890.7_32	AT2G42220.1_145
AT5G51750.1_421	AT1G07890.7_49	AT4G35650.1_217	AT4G28706.2_310	AT1G07890.7_49	AT2G42220.1_85
AT3G12915.2_349	AT1G07890.7_138	AT4G27310.1_24	AT3G19810.1_116	AT1G07890.7_138	AT4G16720.1_152
AT3G12915.2_427	AT1G07890.8_32	AT4G19710.1_806	AT1G17470.1_350	AT1G07890.8_32	AT5G55300.2_545
AT3G12915.2_136	AT1G07890.8_49	AT2G35120.1_149	AT5G18420.2_258	AT1G07890.8_49	AT5G24710.1_331
AT4G09570.1_42	AT1G07890.8_138	AT2G19900.1_191	AT3G09820.1_143	AT1G07890.8_138	AT5G24710.1_527
AT5G18420.2_183	AT1G07920.1_87	AT2G19790.1_48	AT3G05530.1_50	AT1G07920.1_87	AT1G09780.1_39
AT5G10160.1_207	AT1G07920.1_351	AT2G47710.1_111	AT2G13360.1_142	AT1G07920.1_351	AT1G09780.1_444
AT3G25800.1_441	AT1G07930.1_87	AT2G47940.1_160	AT1G10370.1_199	AT1G07930.1_87	AT4G13360.1_108
AT3G25800.1_512	AT1G07930.1_351	AT2G47940.1_322	AT2G31390.1_298	AT1G07930.1_351	AT4G13360.1_343
AT3G25800.1_111	AT1G07930.2_87	AT2G47940.1_556	AT4G08390.3_222	AT1G07930.2_87	AT4G13360.1_96
AT3G25800.1_238	AT1G07930.2_274	AT2G47970.1_129	AT4G22220.1_63	AT1G07930.2_274	AT5G10360.1_83
AT3G25800.1_226	AT1G07940.1_87	AT2G35490.1_156	AT2G39730.1_175	AT1G07940.1_87	AT5G10360.1_102
AT3G25800.1_269	AT1G07940.1_351	AT2G22780.1_280	AT5G49570.1_430	AT1G07940.1_351	AT5G38830.1_502
AT3G25800.1_323	AT1G07940.2_87	AT5G26710.1_682	AT2G29350.3_35	AT1G07940.2_87	AT2G21620.2_164
AT3G48680.1_121	AT1G07940.2_351	AT4G01480.1_146	AT1G79440.1_333	AT1G07940.2_351	AT4G14160.1_304
AT3G48680.1_114	AT1G07940.3_87	AT5G23120.1_7	AT1G76550.1_28	AT1G07940.3_87	AT4G14160.1_143
AT3G48680.1_160	AT1G07940.3_351	AT2G20420.1_227	AT5G03690.2_173	AT1G07940.3_351	AT4G14160.1_458
AT3G02090.1_415	AT1G07940.4_87	AT5G66760.1_526	AT4G13940.1_268	AT1G07940.4_87	AT1G55110.1_97
AT5G02100.1_263	AT1G07940.4_351	AT5G66760.1_77	AT1G20620.1_402	AT1G07940.4_351	AT3G22880.1_81
AT3G46830.1_38	AT1G07990.1_407	AT5G43380.1_136	AT4G29670.1_195	AT1G07990.1_407	AT3G13920.3_12
AT3G62030.2_184	AT1G07990.2_407	AT5G27840.1_142	AT4G28030.1_162	AT1G07990.2_407	AT3G13920.3_260
AT3G62030.2_306	AT1G08040.1_312	AT5G27840.1_64	AT2G21470.3_168	AT1G08040.1_312	AT2G46090.1_86
AT3G62030.2_259	AT1G08040.2_312	AT2G45300.1_460	AT5G61410.1_146	AT1G08040.2_312	AT1G04680.1_423
AT4G34740.1_497	AT1G08040.3_308	AT1G77120.1_243	AT4G24280.1_380	AT1G08040.3_308	AT1G16020.1_67
AT4G34740.1_237	AT1G08040.4_312	AT1G64200.1_207	AT3G56310.1_311	AT1G08040.4_312	AT1G11910.2_473
AT4G34740.1_283	AT1G08050.1_122	AT2G37620.1_12	AT3G60240.1_720	AT1G08050.1_122	AT1G11910.2_422
AT4G34740.1_469	AT1G08190.1_704	AT2G37620.1_287	AT4G24190.1_671	AT1G08190.1_704	AT3G23570.2_6
AT3G22850.1_189	AT1G08190.1_817	AT1G06290.1_219	AT5G46070.1_476	AT1G08190.1_817	AT5G28840.2_223
AT3G22850.1_25	AT1G08190.1_458	AT1G06290.1_489	AT1G23740.1_301	AT1G08190.1_458	AT5G28840.2_145
AT1G15750.1_186	AT1G08200.1_173	AT1G66410.1_27	AT5G03690.1_207	AT1G08200.1_173	AT5G28840.2_85
AT1G15750.1_204	AT1G08200.1_127	AT2G27030.1_27	AT2G34680.1_1440	AT1G08200.1_127	AT5G28840.2_251
AT1G15750.1_568	AT1G08250.1_224	AT1G07920.1_111	AT3G61440.1_72	AT1G08250.1_224	AT5G41260.1_199
AT1G79340.1_139	AT1G08290.1_161	AT1G07920.1_351	AT4G20930.1_324	AT1G08290.1_161	AT1G54270.2_265
AT3G50820.1_113	AT1G08360.1_65	AT1G07920.1_87	AT4G13940.4_268	AT1G08360.1_65	AT1G10630.1_159
AT3G50820.1_136	AT1G08420.1_920	AT5G50580.1_231	AT2G05710.1_488	AT1G08420.1_920	AT4G16990.2_586
AT4G15550.1_300	AT1G08420.2_915	AT5G50580.1_247	AT3G22850.1_25	AT1G08420.2_915	AT4G18710.1_59
AT4G15550.1_429	AT1G08450.1_114	AT1G07170.1_11	AT3G59920.1_283	AT1G08450.1_114	AT1G75850.1_250
AT4G29700.1_387	AT1G08450.2_114	AT5G36700.1_320	AT4G14960.2_353	AT1G08450.2_114	AT1G75850.1_135
AT2G29550.1_12	AT1G08450.3_114	AT1G07440.1_180	AT3G58990.1_145	AT1G08450.3_114	AT4G14570.1_649
AT2G29550.1_136	AT1G08490.1_418	AT1G07440.1_54	AT5G54160.1_110	AT1G08490.1_418	AT3G19010.4_53
AT2G29550.1_301	AT1G08520.1_371	AT1G07440.1_70	AT1G68010.1_38	AT1G08520.1_371	AT2G45790.1_193
AT2G29550.1_56	AT1G08520.1_309	AT3G18210.1_313	AT2G36460.1_173	AT1G08520.1_309	AT1G09830.1_411
AT2G29550.1_354	AT1G08550.1_122	AT1G67090.1_132	AT5G36160.1_69	AT1G08550.1_122	AT5G11480.1_130
AT4G27700.1_166	AT1G08550.2_122	AT1G67090.1_145	AT5G65570.1_701	AT1G08550.2_122	AT4G20960.1_346
AT3G14650.1_460	AT1G08550.3_122	AT1G67090.1_167	AT1G66410.1_27	AT1G08550.3_122	AT4G20960.1_352
AT3G14650.1_218	AT1G08660.1_181	AT1G67090.1_96	ATCG00490.1_427	AT1G08660.1_181	AT4G20960.1_146
AT5G23940.1_379	AT1G08660.1_465	AT5G38430.1_132	AT3G21200.1_124	AT1G08660.1_465	AT4G20960.1_81
AT1G15390.1_232	AT1G08660.1_397	AT5G38430.1_96	AT1G72370.1_23	AT1G08660.1_397	AT4G20960.1_231
AT1G15390.1_263	AT1G08660.2_181	AT5G38420.1_132	AT4G01850.1_90	AT1G08660.2_181	AT4G20960.1_155
AT1G05680.1_260	AT1G08660.3_130	AT5G38420.1_167	AT1G67280.1_220	AT1G08660.3_130	AT1G50250.1_326
AT1G05680.1_206	AT1G08980.1_213	AT5G38420.1_96	AT5G66760.1_526	AT1G08980.1_213	AT5G43940.2_10
AT1G56700.1_114	AT1G09150.1_6	AT5G38410.1_132	AT3G26380.1_340	AT1G09150.1_6	AT5G43940.2_59
AT1G56700.1_169	AT1G09210.1_108	AT5G38410.1_167	AT1G20620.4_115	AT1G09210.1_108	AT5G43940.2_283
AT1G67730.1_233	AT1G09240.1_42	AT5G38410.1_96	AT5G61780.1_358	AT1G09240.1_42	AT2G29340.1_65
AT1G67730.1_4	AT1G09270.1_355	AT2G39730.1_175	AT2G16600.1_169	AT1G09270.1_355	AT2G21130.1_169
AT5G64370.1_153	AT1G09270.1_199	AT2G39730.1_223	AT3G07770.1_183	AT1G09270.1_199	AT2G21130.1_70
AT5G64370.1_363	AT1G09270.2_355	AT2G39730.1_282	AT5G49030.3_610	AT1G09270.2_355	AT3G10220.1_214
AT5G64370.1_249	AT1G09270.2_199	AT2G39730.1_316	AT4G02930.1_137	AT1G09270.2_199	AT2G45240.1_15
AT3G05530.1_225	AT1G09270.3_273	AT2G39730.1_451	AT4G26970.1_493	AT1G09270.3_273	AT3G02200.2_295
AT3G05530.1_385	AT1G09270.3_117	AT1G64740.1_20	AT5G08400.1_137	AT1G09270.3_117	AT5G16150.1_191
AT3G05530.1_266	AT1G09310.1_21	AT1G64740.1_347	AT1G79440.1_86	AT1G09310.1_21	AT5G16710.1_66
AT3G06820.2_347	AT1G09340.1_176	AT1G64740.1_376	AT3G11130.1_940	AT1G09340.1_176	AT2G20270.1_95
AT4G21710.1_167	AT1G09340.2_177	AT1G76030.1_179	AT2G01350.2_99	AT1G09340.2_177	AT5G27410.2_840
AT4G21710.1_183	AT1G09430.1_323	AT1G75780.1_302	AT1G12840.1_338	AT1G09430.1_323	AT1G68010.1_63
AT4G21710.1_624	AT1G09430.1_412	AT4G18480.1_354	AT3G52560.4_90	AT1G09430.1_412	AT3G02830.1_280
AT4G21710.1_380	AT1G09490.1_114	AT3G48930.1_115	AT1G20620.1_86	AT1G09490.1_114	AT3G02830.1_341
AT4G30210.3_604	AT1G09490.2_83	AT3G48930.1_59	AT1G19570.1_20	AT1G09490.2_83	AT3G15880.2_186
AT4G30210.3_475	AT1G09560.1_47	AT4G01850.1_42	AT4G03080.1_784	AT1G09560.1_47	AT3G15880.2_850
AT2G38540.1_100	AT1G09590.1_101	AT4G01850.1_45	AT3G52560.3_57	AT1G09590.1_101	AT3G15880.2_570
AT1G73250.1_122	AT1G09620.1_838	AT4G01850.1_90	AT3G60240.4_553	AT1G09620.1_838	AT3G15880.2_515
AT1G73250.1_234	AT1G09620.1_36	AT3G48560.1_412	AT1G53580.2_170	AT1G09620.1_36	AT2G34590.1_344
AT1G22370.2_358	AT1G09620.1_252	AT4G20360.1_149	AT5G01010.2_464	AT1G09620.1_252	AT2G34590.1_272
AT2G37020.3_159	AT1G09620.1_549	AT4G20360.1_451	AT2G30970.2_137	AT1G09620.1_549	AT2G34590.1_230
AT3G03950.3_390	AT1G09620.1_880	ATCG00480.1_63	AT4G13430.1_376	AT1G09620.1_880	AT2G02010.2_124
AT3G53130.1_270	AT1G09620.1_449	AT4G30190.1_202	AT4G31990.4_309	AT1G09620.1_449	AT1G30690.1_282
AT5G39500.1_817	AT1G09630.1_38	AT4G30190.1_327	AT5G60600.2_356	AT1G09630.1_38	AT5G61780.1_416
AT5G39500.1_779	AT1G09640.1_343	AT2G44350.1_109	AT3G14390.1_141	AT1G09640.1_343	AT2G47640.4_41
AT1G59870.1_957	AT1G09690.1_101	AT2G44350.1_210	AT5G20890.1_469	AT1G09690.1_101	AT1G59610.1_342
AT1G59870.1_330	AT1G09700.1_188	AT2G44350.1_326	AT2G29340.1_39	AT1G09700.1_188	AT3G02780.1_73
AT1G59870.1_1073	AT1G09700.2_188	AT2G44350.1_468	AT5G35360.3_269	AT1G09700.2_188	AT3G02260.1_3814
AT1G59870.1_680	AT1G09740.1_98	AT5G57350.1_328	AT2G16780.1_158	AT1G09740.1_98	AT3G02260.1_290
AT2G26740.1_156	AT1G09740.2_98	AT2G18960.1_202	AT5G08530.1_148	AT1G09740.2_98	AT3G18780.2_259
AT2G17980.1_199	AT1G09750.1_448	AT2G18960.1_327	AT2G36580.1_49	AT1G09750.1_448	AT3G18780.2_12
AT4G36810.1_288	AT1G09780.1_100	AT1G55490.1_272	AT1G32060.1_100	AT1G09780.1_100	AT2G17280.2_235
AT1G02090.1_151	AT1G09780.1_355	AT1G55490.1_471	AT3G13920.1_141	AT1G09780.1_355	AT5G19740.1_410
AT3G24550.1_396	AT1G09795.1_351	AT1G55490.1_576	AT2G39730.3_175	AT1G09795.1_351	AT1G25490.1_441
AT5G28020.1_44	AT1G09800.1_229	AT5G02500.1_319	AT1G62740.1_442	AT1G09800.1_229	AT1G25490.1_172
AT5G28020.1_30	AT1G09800.2_229	AT5G02500.1_326	AT1G08200.1_127	AT1G09800.2_229	AT3G27690.2_145
AT3G03920.1_68	AT1G09850.1_323	AT5G02500.1_609	AT1G63660.1_287	AT1G09850.1_323	AT3G27690.2_196
AT3G51240.1_205	AT1G09870.1_455	AT5G02490.1_319	AT2G20420.1_227	AT1G09870.1_455	AT5G42020.3_640
AT4G08320.2_166	AT1G09870.1_55	AT5G02490.1_326	AT1G26630.2_80	AT1G09870.1_55	AT3G55040.1_89
AT5G62790.2_381	AT1G09870.1_433	AT5G02490.1_609	AT1G22400.1_169	AT1G09870.1_433	AT3G11510.1_84
AT5G62790.2_258	AT1G09870.1_427	AT5G66570.1_114	AT1G01940.1_14	AT1G09870.1_427	AT5G60600.1_632
AT5G62790.2_203	AT1G09940.1_135	AT5G66570.1_137	AT5G11170.1_199	AT1G09940.1_135	AT5G15610.2_239
AT5G62790.2_456	AT1G09940.1_170	AT1G02500.1_42	AT1G06290.1_219	AT1G09940.1_170	AT4G29060.1_619
AT1G04170.1_107	AT1G10130.1_874	AT1G02500.1_45	AT2G36060.1_71	AT1G10130.1_874	AT2G41475.1_112
AT1G04170.1_427	AT1G10130.1_340	AT1G02500.1_90	AT1G17745.1_169	AT1G10130.1_340	AT1G13560.1_309
AT1G04170.1_229	AT1G10130.1_625	AT5G44340.1_12	AT4G30190.1_202	AT1G10130.1_625	AT5G03340.1_178
AT1G04170.1_304	AT1G10180.1_196	AT5G44340.1_238	AT3G44340.1_470	AT1G10180.1_196	AT5G03340.1_425
AT2G43400.1_275	AT1G10200.1_137	AT5G44340.1_25	AT3G44340.2_852	AT1G10200.1_137	AT1G47550.2_143
AT3G61110.1_79	AT1G10200.2_95	AT5G44340.1_301	AT4G01070.1_174	AT1G10200.2_95	AT1G47550.2_105
AT1G71440.1_272	AT1G10290.1_759	AT5G44340.1_354	AT2G22480.1_405	AT1G10290.1_759	AT5G11150.2_66
AT1G71440.1_287	AT1G10290.1_428	AT2G36530.1_107	AT2G36530.1_318	AT1G10290.1_428	AT5G14040.1_149
AT5G42090.1_222	AT1G10360.1_199	AT2G36530.1_124	AT1G62740.1_425	AT1G10360.1_199	AT2G19760.1_13
AT2G31670.1_134	AT1G10370.1_199	AT2G36530.1_318	AT4G17300.1_195	AT1G10370.1_199	AT2G19760.1_115
AT2G21060.1_185	AT1G10370.1_145	AT2G36530.1_346	AT1G07930.2_274	AT1G10370.1_145	AT1G71500.1_144
AT3G14790.2_47	AT1G10430.1_193	AT1G32060.1_100	AT1G67230.1_1044	AT1G10430.1_193	AT4G04720.2_513
AT3G14790.2_121	AT1G10430.2_193	AT1G32060.1_295	AT1G09340.1_176	AT1G10430.2_193	AT3G52400.1_171
AT3G14790.2_532	AT1G10450.1_598	AT1G32060.1_46	AT2G17130.2_212	AT1G10450.1_598	AT2G26900.1_351
AT3G14790.2_231	AT1G10450.2_598	AT4G35090.1_230	AT4G10500.1_340	AT1G10450.2_598	AT4G26500.1_131
AT5G51200.2_1743	AT1G10450.3_649	AT4G35090.1_370	AT1G20630.1_413	AT1G10450.3_649	AT3G55380.2_90
AT5G51200.2_1822	AT1G10500.1_94	AT4G35090.1_413	AT5G53460.1_1403	AT1G10500.1_94	AT3G52840.2_426
AT5G51200.2_191	AT1G10510.1_526	AT4G35090.1_86	AT4G35830.1_396	AT1G10510.1_526	AT3G52840.2_397
AT3G18740.1_93	AT1G10670.1_323	AT4G15210.1_211	AT5G10920.1_456	AT1G10670.1_323	AT3G63150.1_538
AT3G18740.1_52	AT1G10670.1_412	AT4G15210.1_451	AT4G24830.1_212	AT1G10670.1_412	AT5G57290.1_8
AT3G18740.1_85	AT1G10670.2_323	AT2G35370.1_158	AT4G20890.1_354	AT1G10670.2_323	AT4G39800.1_497
AT5G20080.1_289	AT1G10670.2_412	AT3G26650.1_213	AT5G53480.1_225	AT1G10670.2_412	AT4G29130.1_452
AT5G20080.1_113	AT1G10670.3_343	AT3G26650.1_337	AT1G77490.1_202	AT1G10670.3_343	AT4G29130.1_399
AT1G56330.1_173	AT1G10670.3_432	AT3G26650.1_348	AT5G25980.2_103	AT1G10670.3_432	AT5G61510.1_360
AT2G43710.1_260	AT1G10670.4_323	AT1G42970.1_31	AT1G74260.1_237	AT1G10670.4_323	AT5G61510.1_310
AT2G43710.1_366	AT1G10670.4_412	AT1G42970.1_360	AT5G24530.1_334	AT1G10670.4_412	AT5G61410.2_84
AT1G75660.1_383	AT1G10760.1_643	AT1G42970.1_434	AT1G12780.1_146	AT1G10760.1_643	AT5G43010.1_353
AT3G11400.2_166	AT1G10760.2_643	AT1G42970.1_443	AT3G56190.1_82	AT1G10760.2_643	AT5G20490.2_769
AT4G14040.1_155	AT1G10760.3_643	AT1G42970.1_99	AT5G21990.1_165	AT1G10760.3_643	AT2G32060.3_105
AT4G14040.1_481	AT1G10865.1_44	AT3G04120.1_156	AT4G38970.1_79	AT1G10865.1_44	AT2G41560.1_469
AT5G63680.2_486	AT1G10865.1_54	AT3G01500.1_167	AT1G13320.2_290	AT1G10865.1_54	AT3G50270.1_310
AT5G63680.2_328	AT1G10865.2_44	AT3G01500.1_173	AT2G27680.1_237	AT1G10865.2_44	AT2G34510.1_369
AT5G63680.2_26	AT1G10865.2_54	AT3G01500.1_230	AT2G34970.1_215	AT1G10865.2_54	AT4G36130.1_114
AT3G55410.1_897	AT1G10940.1_233	AT3G01500.1_257	AT4G14960.2_347	AT1G10940.1_233	AT1G43670.1_48
AT3G55410.1_535	AT1G10940.1_142	AT3G01500.1_277	AT3G55410.1_535	AT1G10940.1_142	AT1G43670.1_44
AT3G55410.1_926	AT1G10940.2_241	AT3G23990.1_121	AT3G48730.1_166	AT1G10940.2_241	AT4G38690.1_85
AT3G55410.1_475	AT1G10940.2_150	AT3G23990.1_243	AT3G09840.1_525	AT1G10940.2_150	AT4G38690.1_262
AT2G47400.1_68	AT1G10950.1_428	AT3G23990.1_304	AT1G24180.1_376	AT1G10950.1_428	AT4G38690.1_281
AT5G16970.1_181	AT1G10950.1_103	AT5G61790.1_108	AT1G50200.2_947	AT1G10950.1_103	AT5G55893.1_140
AT5G16970.1_254	AT1G10960.1_99	AT4G14960.2_118	AT3G51800.3_178	AT1G10960.1_99	AT3G16170.1_218
AT5G16970.1_50	AT1G11050.1_147	AT4G14960.2_129	AT3G06580.1_105	AT1G11050.1_147	AT1G61790.2_118
AT5G16970.1_221	AT1G11300.1_345	AT4G14960.2_20	AT1G22920.2_222	AT1G11300.1_345	AT3G20790.1_133
AT1G75130.1_451	AT1G11300.2_345	AT4G14960.2_347	AT1G67280.2_241	AT1G11300.2_345	AT5G65950.1_1097
AT4G21860.1_187	AT1G11310.1_95	AT4G14960.2_353	AT5G48180.1_273	AT1G11310.1_95	AT3G63170.1_124
AT4G21860.1_115	AT1G11310.2_95	AT4G14960.2_376	AT5G61780.1_396	AT1G11310.2_95	AT5G49570.1_579
AT4G21860.1_134	AT1G11310.3_33	AT1G20010.1_12	AT5G65570.1_698	AT1G11310.3_33	AT5G65020.1_239
AT1G55090.1_531	AT1G11330.1_349	AT1G20010.1_25	AT1G09310.1_21	AT1G11330.1_349	AT5G65020.1_111
AT1G55090.1_234	AT1G11330.2_349	AT1G20010.1_302	AT1G58280.4_159	AT1G11330.2_349	AT5G54900.1_297
AT4G39710.3_99	AT1G11330.3_349	AT1G20010.1_355	AT3G42170.1_669	AT1G11330.3_349	AT2G01530.1_62
AT4G39710.3_87	AT1G11430.1_187	AT5G12250.1_12	AT4G36020.1_282	AT1G11430.1_187	AT5G16440.1_80
AT3G07670.1_423	AT1G11545.1_239	AT5G12250.1_238	AT5G15650.1_257	AT1G11545.1_239	AT3G57410.1_420
AT3G07670.1_271	AT1G11630.1_62	AT5G12250.1_25	ATCG00830.1_37	AT1G11630.1_62	AT3G57410.1_711
AT5G43060.1_343	AT1G11650.1_298	AT5G12250.1_301	AT2G26210.1_174	AT1G11650.1_298	AT3G20410.1_108
AT2G27860.1_187	AT1G11650.2_298	AT2G29550.1_12	AT1G51710.1_257	AT1G11650.2_298	AT5G58290.1_338
AT2G27860.1_140	AT1G11650.2_308	AT2G29550.1_238	AT3G22850.1_220	AT1G11650.2_308	AT5G58290.1_160
AT2G27860.1_173	AT1G11660.1_692	AT2G29550.1_301	AT2G20270.1_153	AT1G11660.1_692	AT1G29900.1_246
AT2G27860.1_239	AT1G11660.1_369	AT2G29550.1_354	AT3G47810.1_54	AT1G11660.1_369	AT1G29900.1_502
AT1G67930.1_663	AT1G11660.2_655	AT5G23860.1_12	AT5G14680.1_117	AT1G11660.2_655	AT5G49810.1_14
AT5G48335.1_69	AT1G11660.2_332	AT5G23860.1_238	AT3G11830.1_453	AT1G11660.2_332	AT1G04900.1_141
AT3G26650.1_348	AT1G11660.3_692	AT5G23860.1_25	AT4G34135.1_279	AT1G11660.3_692	AT5G46630.2_256
AT3G26650.1_217	AT1G11660.3_369	AT5G23860.1_301	AT5G14740.3_225	AT1G11660.3_369	AT4G21150.3_302
AT3G26650.1_213	AT1G11660.4_692	AT5G23860.1_354	AT4G39260.3_8	AT1G11660.4_692	AT1G80490.2_186
AT3G26650.1_337	AT1G11660.4_369	AT4G20890.1_12	AT2G29340.3_39	AT1G11660.4_369	AT1G80490.2_568
AT4G02770.1_135	AT1G11680.1_261	AT4G20890.1_238	AT5G10450.4_103	AT1G11680.1_261	AT1G20580.1_37
AT4G18480.1_354	AT1G11720.1_687	AT4G20890.1_301	AT1G22300.1_98	AT1G11720.1_687	AT3G20330.2_303
AT4G18480.1_396	AT1G11720.2_739	AT4G20890.1_354	AT3G44340.1_852	AT1G11720.2_739	AT1G50520.1_505
AT4G18480.1_193	AT1G11750.1_206	AT4G39980.1_139	AT5G14040.1_104	AT1G11750.1_206	AT1G18450.1_212
AT4G18480.1_102	AT1G11750.2_224	AT2G24200.1_305	AT3G53580.1_150	AT1G11750.2_224	AT1G18450.1_19
AT5G06600.1_853	AT1G11800.1_172	AT2G24200.1_388	AT5G64460.7_103	AT1G11800.1_172	AT3G24870.1_1763
AT5G06600.1_532	AT1G11820.1_235	AT2G29400.1_153	AT3G07100.1_722	AT1G11820.1_235	AT2G11890.1_71
AT5G06600.1_786	AT1G11820.2_235	AT2G29400.1_75	AT3G60750.2_439	AT1G11820.2_235	AT1G50600.2_238
AT3G11780.2_155	AT1G11820.2_445	AT3G08580.1_130	AT5G62690.1_12	AT1G11820.2_445	AT2G16570.1_287
AT4G24190.1_671	AT1G11820.3_235	AT5G05730.1_306	AT2G21330.3_80	AT1G11820.3_235	AT5G44730.2_65
AT1G63680.2_624	AT1G11820.3_445	AT5G05730.1_416	AT5G59880.2_65	AT1G11820.3_445	AT1G13060.1_109
AT3G26340.1_109	AT1G11860.1_75	AT2G29690.1_429	AT5G61780.1_24	AT1G11860.1_75	AT5G48620.6_853
AT3G23920.1_73	AT1G11860.1_151	AT3G44310.1_161	AT1G48600.1_89	AT1G11860.1_151	AT5G48620.6_399
AT3G23920.1_302	AT1G11860.2_75	AT3G44310.1_207	AT5G53400.1_204	AT1G11860.2_75	AT5G48620.6_707
AT5G48230.2_14	AT1G11860.2_151	AT3G44300.1_154	AT1G07440.1_54	AT1G11860.2_151	AT1G21720.1_121
AT5G50840.2_59	AT1G11860.3_90	AT3G44300.1_200	AT1G29840.1_242	AT1G11860.3_90	AT1G21720.1_19
AT5G19220.1_131	AT1G11860.3_166	AT1G24360.1_192	AT5G03455.1_134	AT1G11860.3_166	AT1G21720.1_178
AT5G19220.1_243	AT1G11910.1_425	AT1G24360.1_255	AT1G64400.1_587	AT1G11910.1_425	AT1G20010.1_137
AT5G19220.1_471	AT1G11910.2_436	AT4G38740.1_69	AT1G53280.1_174	AT1G11910.2_436	AT3G16400.1_219
AT5G19220.1_413	AT1G12000.1_166	AT3G62030.1_131	ATCG01060.1_58	AT1G12000.1_166	AT3G16400.1_340
AT2G42220.1_145	AT1G12000.1_247	AT3G62030.1_206	AT2G44350.1_467	AT1G12000.1_247	AT1G04810.1_161
AT2G42220.1_85	AT1G12000.1_224	AT3G62030.1_253	AT5G48440.2_148	AT1G12000.1_224	AT4G12650.1_215
AT4G16720.1_152	AT1G12050.1_66	AT3G62030.1_75	AT4G16330.2_128	AT1G12050.1_66	AT4G34920.1_306
AT5G55300.2_545	AT1G12050.1_317	AT1G50200.1_436	AT1G07450.1_175	AT1G12050.1_317	AT4G34920.1_281
AT5G24710.1_331	AT1G12200.1_405	AT1G50200.1_939	AT1G74100.1_270	AT1G12200.1_405	AT5G08450.1_573
AT5G24710.1_527	AT1G12250.1_270	AT5G26000.1_91	AT5G54390.1_250	AT1G12250.1_270	AT4G11860.1_82
AT1G09780.1_39	AT1G12250.1_277	AT3G21110.1_215	ATCG00490.1_247	AT1G12250.1_277	AT3G21200.1_131
AT1G09780.1_355	AT1G12250.2_196	AT3G45140.1_281	AT1G12900.1_340	AT1G12250.2_196	AT1G52540.1_212
AT1G09780.1_444	AT1G12250.2_203	AT4G09320.1_23	AT5G25100.1_104	AT1G12250.2_203	AT3G04340.1_314
AT1G09780.1_100	AT1G12250.3_135	AT3G55120.1_125	AT2G46280.1_144	AT1G12250.3_135	AT3G61140.1_310
AT4G11850.1_835	AT1G12250.3_142	AT3G13920.1_141	AT3G43300.1_468	AT1G12250.3_142	AT3G03980.1_144
AT4G13360.1_108	AT1G12270.1_443	AT3G13920.1_270	AT1G48520.2_241	AT1G12270.1_443	AT5G14580.1_727
AT4G13360.1_343	AT1G12780.1_146	AT3G13920.1_94	AT4G09320.1_23	AT1G12780.1_146	AT2G25355.1_178
AT4G13360.1_96	AT1G12840.1_338	AT1G54270.1_141	AT5G13280.1_142	AT1G12840.1_338	AT5G54650.1_598
AT5G58590.1_145	AT1G12900.1_340	AT5G20010.1_115	AT4G35090.1_413	AT1G12900.1_340	AT2G07732.1_79
AT5G58620.1_231	AT1G12900.2_258	AT5G20010.1_59	AT5G05730.1_306	AT1G12900.2_258	AT2G26080.1_670
AT3G57650.1_89	AT1G12900.3_291	AT5G20010.1_66	AT4G29060.1_776	AT1G12900.3_291	AT2G26080.1_575
AT5G10360.1_83	AT1G12900.4_291	AT5G20020.1_115	AT5G61060.1_49	AT1G12900.4_291	AT2G26080.1_1028
AT5G10360.1_12	AT1G12900.5_382	AT5G20020.1_59	AT4G29670.2_195	AT1G12900.5_382	AT2G26080.1_584
AT5G10360.1_102	AT1G12920.1_402	AT5G20020.1_66	AT1G13320.2_172	AT1G12920.1_402	AT2G26080.1_286
AT1G78920.1_311	AT1G13000.1_329	AT4G09000.1_105	AT3G52560.1_93	AT1G13000.1_329	AT2G26080.1_103
AT5G38830.1_502	AT1G13000.2_329	AT5G23740.1_115	AT2G16600.2_147	AT1G13000.2_329	AT4G35860.1_21
AT2G21620.2_164	AT1G13000.4_329	AT5G23740.1_59	AT3G44110.1_417	AT1G13000.4_329	AT1G75210.1_315
AT2G20990.3_145	AT1G13000.5_329	AT5G14740.1_162	AT3G62410.1_117	AT1G13000.5_329	AT1G75210.1_151
AT4G14160.1_719	AT1G13270.1_139	AT5G14740.1_168	AT1G07670.1_381	AT1G13270.1_139	AT5G26680.1_17
AT4G14160.1_304	AT1G13270.1_234	AT5G14740.1_225	AT4G11120.1_99	AT1G13270.1_234	AT4G16143.2_353
AT4G14160.1_432	AT1G13270.2_139	AT5G14740.1_252	ATCG00830.1_32	AT1G13270.2_139	AT4G16143.2_437
AT4G14160.1_143	AT1G13270.2_234	AT5G14740.1_272	AT5G36880.2_208	AT1G13270.2_234	AT4G16143.2_234
AT4G14160.1_458	AT1G13280.1_110	AT5G63570.1_168	AT1G50200.2_436	AT1G13280.1_110	AT4G16143.2_268
AT1G55110.1_97	AT1G13320.1_172	AT1G58290.1_179	AT5G15650.1_113	AT1G13320.1_172	AT2G13360.2_213
AT3G22880.1_81	AT1G13320.1_290	AT2G02990.1_107	AT5G61060.2_49	AT1G13320.1_290	AT2G13360.2_181
AT3G13920.3_64	AT1G13320.1_111	AT2G02990.1_44	AT1G20620.1_230	AT1G13320.1_111	AT2G13360.2_362
AT3G13920.3_12	AT1G13320.1_512	AT2G02990.1_80	AT1G79930.1_368	AT1G13320.1_512	AT1G16460.2_260
AT3G13920.3_260	AT1G13320.1_226	AT5G22060.1_416	AT5G20830.2_349	AT1G13320.1_226	AT2G41790.1_540
AT3G13920.3_131	AT1G13320.2_172	AT1G10940.1_233	AT1G20620.2_402	AT1G13320.2_172	AT2G41790.1_254
AT2G46090.1_86	AT1G13320.2_290	AT5G08590.1_233	AT1G18080.1_138	AT1G13320.2_290	AT3G20500.1_123
AT1G04680.1_423	AT1G13320.2_111	AT1G47128.1_233	AT1G20620.5_230	AT1G13320.2_111	AT5G08380.1_293
AT1G16020.1_67	AT1G13320.2_512	AT1G47128.1_342	AT5G49910.1_380	AT1G13320.2_512	AT5G08380.1_98
AT1G11910.2_436	AT1G13320.2_226	AT3G44320.1_161	AT2G40660.1_274	AT1G13320.2_226	AT5G08380.1_146
AT1G11910.2_473	AT1G13320.3_172	AT4G31990.1_231	AT1G21100.1_285	AT1G13320.3_172	AT1G47260.1_83
AT1G11910.2_422	AT1G13320.3_290	AT4G31990.1_314	AT5G55190.1_66	AT1G13320.3_290	AT4G21580.1_65
AT3G23570.2_6	AT1G13320.3_111	AT3G55800.1_99	AT5G36700.4_320	AT1G13320.3_111	AT4G21580.1_215
AT3G23570.2_33	AT1G13320.3_512	AT4G23100.1_349	AT2G44350.2_468	AT1G13320.3_512	AT4G21580.1_86
AT5G28840.2_71	AT1G13320.3_226	AT5G27380.1_134	AT4G34131.1_278	AT1G13320.3_226	AT4G05390.1_336
AT5G28840.2_185	AT1G13320.4_115	AT4G08900.1_95	AT3G43190.1_349	AT1G13320.4_115	AT4G05390.1_201
AT5G28840.2_196	AT1G13320.4_337	AT2G30970.1_137	AT2G02560.1_604	AT1G13320.4_337	AT4G08790.1_129
AT5G28840.2_223	AT1G13320.4_51	AT2G30970.1_79	AT5G22620.1_242	AT1G13320.4_51	AT4G08790.1_73
AT5G28840.2_145	AT1G13420.1_38	AT5G19550.1_104	AT4G35450.5_267	AT1G13420.1_38	AT4G08790.1_57
AT5G28840.2_85	AT1G13440.1_156	AT5G64300.1_384	AT2G04030.1_165	AT1G13440.1_156	AT4G08790.1_237
AT5G28840.2_251	AT1G13440.1_160	AT4G14880.1_28	AT4G38230.1_139	AT1G13440.1_160	AT4G08790.1_104
AT5G07340.2_118	AT1G13750.1_106	AT4G14880.1_42	AT3G16520.2_425	AT1G13750.1_106	AT1G69200.1_326
AT5G41260.1_199	AT1G13750.1_226	AT2G43750.1_385	AT2G01350.3_160	AT1G13750.1_226	AT1G69200.1_529
AT5G41260.1_292	AT1G13860.1_84	AT1G22300.1_193	AT3G60240.1_1246	AT1G13860.1_84	AT3G45640.1_141
AT1G54270.2_69	AT1G13860.3_84	AT1G22300.1_98	AT5G64460.5_61	AT1G13860.3_84	AT3G45640.1_53
AT1G54270.2_176	AT1G13860.4_84	AT5G65430.1_103	AT3G26560.1_601	AT1G13860.4_84	AT2G32090.1_86
AT1G54270.2_265	AT1G13860.5_84	AT5G10450.1_103	AT5G20010.1_59	AT1G13860.5_84	AT1G65960.2_99
AT1G54270.2_136	AT1G13950.1_80	AT5G59160.1_133	AT4G13780.1_119	AT1G13950.1_80	AT1G65960.2_204
AT2G45290.2_440	AT1G13980.1_1120	AT5G59160.1_146	AT3G09840.1_109	AT1G13980.1_1120	AT1G65960.2_71
AT1G10630.1_159	AT1G13980.1_1256	AT5G59160.1_68	AT2G02400.1_284	AT1G13980.1_1256	AT4G30150.1_1379
AT3G02180.1_85	AT1G13980.2_1120	AT1G64040.1_124	AT2G40490.1_87	AT1G13980.2_1120	AT2G02560.1_461
AT4G16990.2_586	AT1G13980.2_1256	AT1G64040.1_137	AT1G73060.1_300	AT1G13980.2_1256	AT2G02560.1_940
AT4G18710.1_59	AT1G14000.1_391	AT2G39840.1_137	AT2G47390.1_912	AT1G14000.1_391	AT4G04350.1_242
AT1G75850.1_250	AT1G14080.1_116	AT2G39840.1_150	AT5G46070.1_1038	AT1G14080.1_116	AT3G20390.2_251
AT1G75850.1_135	AT1G14110.1_96	AT2G39840.1_72	AT1G65930.1_75	AT1G14110.1_96	AT2G16600.1_123
AT1G68300.1_91	AT1G14210.1_92	AT3G46820.1_133	AT3G48870.2_289	AT1G14210.1_92	AT4G33010.1_664
AT4G14570.1_369	AT1G14210.1_211	AT3G46820.1_146	AT1G50200.1_436	AT1G14210.1_211	AT4G33010.1_569
AT4G14570.1_649	AT1G14210.1_46	AT3G46820.1_68	AT1G72060.1_61	AT1G14210.1_46	AT4G33010.1_578
AT3G19010.4_53	AT1G14320.1_202	AT4G11240.1_124	AT5G48300.1_131	AT1G14320.1_202	AT4G33010.1_1022
AT5G49910.1_380	AT1G14320.1_105	AT3G55440.1_127	AT5G64460.8_142	AT1G14320.1_105	AT4G33010.1_280
AT5G49910.1_179	AT1G14320.1_126	AT3G55440.1_13	AT1G63940.3_119	AT1G14320.1_126	AT4G33010.1_228
AT2G45790.1_68	AT1G14320.2_108	AT3G55440.1_218	AT2G17630.1_207	AT1G14320.2_108	AT4G33010.1_402
AT2G45790.1_193	AT1G14510.1_41	AT3G55440.1_67	AT1G05010.1_165	AT1G14510.1_41	AT2G43100.1_99
AT4G02480.1_654	AT1G14610.1_433	AT3G58500.1_200	AT5G65750.1_855	AT1G14610.1_433	AT2G43100.1_80
AT3G52960.1_121	AT1G14610.1_408	AT3G58500.1_59	AT5G57870.1_777	AT1G14610.1_408	AT4G38740.1_168
AT1G09830.1_411	AT1G14610.1_975	AT3G24170.1_73	AT2G30970.2_79	AT1G14610.1_975	AT4G39080.1_260
AT2G20360.1_185	AT1G14670.1_431	AT5G20830.1_349	AT1G67280.2_132	AT1G14670.1_431	AT4G39080.1_341
AT5G11480.1_130	AT1G14810.1_274	AT5G20830.1_731	AT2G13540.1_261	AT1G14810.1_274	AT5G39320.1_417
AT4G20960.1_346	AT1G14810.2_274	AT5G64040.1_155	AT3G57660.1_82	AT1G14810.2_274	AT5G39320.1_272
AT4G20960.1_352	AT1G14830.1_223	AT3G45030.1_41	AT5G62690.1_301	AT1G14830.1_223	AT5G37600.1_159
AT4G20960.1_146	AT1G14850.1_930	AT1G09940.1_170	AT3G48170.1_331	AT1G14850.1_930	AT1G03630.1_121
AT4G20960.1_81	AT1G14890.1_124	AT2G04400.1_216	AT1G11430.1_187	AT1G14890.1_124	AT1G03630.1_282
AT4G20960.1_231	AT1G14890.1_194	AT2G41840.1_137	AT1G15140.2_141	AT1G14890.1_194	AT1G03630.1_309
AT4G20960.1_155	AT1G14910.1_45	ATCG00190.1_621	AT1G72370.1_34	AT1G14910.1_45	AT1G13090.2_191
AT1G50250.1_298	AT1G14910.2_45	AT4G11650.1_72	AT1G79930.1_40	AT1G14910.2_45	AT1G08360.1_163
AT1G50250.1_356	AT1G15020.1_107	AT3G11940.1_175	AT4G03430.1_635	AT1G15020.1_107	AT4G23100.3_102
AT1G50250.1_326	AT1G15020.2_107	AT3G11940.1_69	AT4G30000.2_123	AT1G15020.2_107	AT4G17870.1_30
AT5G43940.2_10	AT1G15020.3_107	AT5G10360.1_12	AT3G22890.1_435	AT1G15020.3_107	AT2G41470.1_331
AT5G43940.2_385	AT1G15060.1_64	AT5G56010.1_345	AT5G10360.1_12	AT1G15060.1_64	AT1G15230.1_61
AT5G43940.2_59	AT1G15060.2_64	AT5G56010.1_391	AT1G70730.2_276	AT1G15060.2_64	AT4G10750.1_221
AT5G43940.2_382	AT1G15060.3_64	AT5G56010.1_543	AT2G36460.2_82	AT1G15060.3_64	AT1G31910.1_369
AT5G43940.2_283	AT1G15120.1_17	AT5G56010.1_568	AT2G25840.3_325	AT1G15120.1_17	AT1G31910.1_245
AT3G54890.1_91	AT1G15120.2_84	AT5G56010.1_569	AT5G67630.1_224	AT1G15120.2_84	AT1G37130.1_191
AT2G29340.1_65	AT1G15140.1_141	AT2G25080.1_111	AT3G47590.1_239	AT1G15140.1_141	AT1G37130.1_592
AT2G29340.1_39	AT1G15140.1_268	AT5G46290.1_325	AT5G43330.1_252	AT1G15140.1_268	AT1G37130.1_226
AT2G29340.1_175	AT1G15140.2_141	AT5G46290.1_343	AT5G57870.2_773	AT1G15140.2_141	AT2G21385.1_139
AT1G75680.1_456	AT1G15140.3_141	AT2G03760.1_248	AT5G65780.1_168	AT1G15140.3_141	AT5G04740.1_286
AT2G21130.1_41	AT1G15210.1_930	AT2G03760.1_263	AT4G11650.1_72	AT1G15210.1_930	AT1G20330.1_132
AT2G21130.1_169	AT1G15210.1_270	AT5G09810.1_12	AT5G67385.1_450	AT1G15210.1_270	AT3G07640.1_85
AT2G21130.1_70	AT1G15250.1_19	AT5G09810.1_259	AT1G22300.2_98	AT1G15250.1_19	AT3G05560.1_22
AT3G10220.1_214	AT1G15250.2_19	AT5G09810.1_287	AT1G11750.1_206	AT1G15250.2_19	AT5G17990.1_222
AT2G45240.1_15	AT1G15290.1_771	AT5G59370.1_12	AT2G30110.1_505	AT1G15290.1_771	AT5G17990.1_325
AT3G02200.2_239	AT1G15290.2_771	AT5G59370.1_287	AT3G11820.2_94	AT1G15290.2_771	AT3G13080.1_741
AT3G02200.2_295	AT1G15310.1_118	AT3G12110.1_12	AT5G63120.1_271	AT1G15310.1_118	AT3G13080.1_813
AT5G16150.1_191	AT1G15390.1_232	AT3G12110.1_287	AT1G67230.1_795	AT1G15390.1_232	AT3G13080.1_674
AT5G16710.1_66	AT1G15390.1_263	AT3G46520.1_12	AT5G16070.1_285	AT1G15390.1_263	AT3G13080.1_619
AT2G20270.1_153	AT1G15500.1_520	AT3G46520.1_287	AT4G01070.1_160	AT1G15500.1_520	AT5G51010.1_88
AT2G20270.1_95	AT1G15500.1_496	AT3G57050.1_417	AT3G19990.1_138	AT1G15500.1_496	AT2G18790.1_637
AT5G27410.2_840	AT1G15690.1_634	AT1G33960.1_81	AT5G57850.1_283	AT1G15690.1_634	AT3G50590.1_1539
AT1G68010.1_271	AT1G15750.1_204	AT3G28930.1_54	AT5G46250.3_225	AT1G15750.1_204	AT3G50590.1_1401
AT1G68010.1_63	AT1G15750.2_204	AT4G25130.1_135	AT5G37830.1_386	AT1G15750.2_204	AT3G44380.1_104
AT1G68010.1_43	AT1G15750.3_204	AT3G09840.1_109	AT3G52560.2_73	AT1G15750.3_204	AT1G20850.1_292
AT1G68010.1_38	AT1G15750.4_204	AT3G09840.1_188	AT2G19790.1_48	AT1G15750.4_204	AT3G44860.1_270
AT3G02830.1_280	AT1G15930.1_69	AT3G09840.1_271	AT2G36060.3_71	AT1G15930.1_69	AT4G22890.1_82
AT3G02830.1_341	AT1G15930.1_51	AT3G09840.1_525	AT3G04790.1_204	AT1G15930.1_51	AT4G22890.1_300
AT3G02830.1_91	AT1G15930.1_82	AT3G09840.1_538	AT3G16110.1_273	AT1G15930.1_82	AT4G22890.1_272
AT3G15880.2_186	AT1G15930.2_69	AT3G09840.1_575	AT1G65930.1_363	AT1G15930.2_69	AT2G27530.2_163
AT3G15880.2_850	AT1G15930.2_51	AT3G09840.1_695	AT2G47940.2_555	AT1G15930.2_51	AT4G11010.1_149
AT3G15880.2_570	AT1G15930.2_82	AT3G09840.1_699	AT2G20280.1_165	AT1G15930.2_82	AT3G17020.1_115
AT3G15880.2_515	AT1G16080.1_97	AT3G09840.1_73	AT3G24170.3_54	AT1G16080.1_97	AT3G17020.1_154
AT2G34590.1_344	AT1G16260.1_140	AT3G09840.1_81	AT1G13440.1_156	AT1G16260.1_140	AT5G42970.1_140
AT2G34590.1_272	AT1G16260.2_140	AT2G39800.1_515	AT3G11830.2_451	AT1G16260.2_140	AT3G54050.2_154
AT2G34590.1_230	AT1G16260.3_140	AT2G39800.1_602	AT2G29690.1_429	AT1G16260.3_140	AT3G54050.2_111
AT2G02010.2_124	AT1G16340.1_191	AT3G55610.1_515	AT4G24220.2_115	AT1G16340.1_191	AT3G54050.2_366
AT5G20010.1_59	AT1G16340.2_191	AT4G38630.1_37	AT5G16400.1_136	AT1G16340.2_191	AT2G27040.1_387
AT5G20010.1_66	AT1G16340.3_191	AT5G48300.1_131	AT5G47690.1_1370	AT1G16340.3_191	AT2G27040.1_342
AT5G20010.1_115	AT1G16340.4_193	AT5G19220.1_131	AT1G12270.1_443	AT1G16340.4_193	AT1G71820.1_687
AT5G06110.1_192	AT1G16560.1_84	AT5G19220.1_243	AT3G52560.2_94	AT1G16560.1_84	AT1G71820.1_91
AT1G30690.1_282	AT1G16560.2_84	AT4G39210.1_242	AT3G58990.1_155	AT1G16560.2_84	AT2G18660.1_97
AT5G61780.1_358	AT1G16560.3_84	AT5G56030.1_345	AT3G14390.1_77	AT1G16560.3_84	AT2G18660.1_101
AT5G61780.1_416	AT1G16560.5_84	AT5G56030.1_391	AT2G25800.1_760	AT1G16560.5_84	AT5G24460.1_258
AT5G61780.1_606	AT1G16560.6_84	AT5G56030.1_543	ATCG00500.1_387	AT1G16560.6_84	AT5G10470.2_1119
AT5G61780.1_24	AT1G16560.7_84	AT5G56030.1_568	AT1G20010.1_25	AT1G16560.7_84	AT5G10470.2_1183
AT2G47640.4_41	AT1G16560.8_84	AT5G56030.1_569	AT5G46070.1_436	AT1G16560.8_84	AT5G10470.2_508
AT1G59610.1_428	AT1G16560.9_84	AT4G26840.1_48	AT3G11710.1_530	AT1G16560.9_84	AT2G21170.3_186
AT1G59610.1_342	AT1G16700.1_129	ATCG00340.1_559	AT3G52560.4_111	AT1G16700.1_129	AT3G08510.2_423
AT1G59610.1_766	AT1G16780.1_311	ATCG00680.1_107	AT2G04540.1_271	AT1G16780.1_311	AT3G08510.2_546
AT3G02780.1_91	AT1G16780.2_311	ATCG00680.1_124	AT3G23660.2_737	AT1G16780.2_311	ATCG01110.1_40
AT3G02780.1_73	AT1G16780.3_311	ATCG00830.1_32	AT2G36780.1_278	AT1G16780.3_311	ATCG01110.1_175
AT4G03200.1_347	AT1G16890.1_56	AT5G43330.1_252	AT1G25490.1_238	AT1G16890.1_56	AT4G04640.1_139
AT3G02260.1_4123	AT1G16890.2_89	AT1G48850.1_236	AT1G15750.1_757	AT1G16890.2_89	AT4G04640.1_249
AT3G02260.1_3814	AT1G16890.3_98	AT5G17310.2_245	AT2G14170.3_421	AT1G16890.3_98	AT4G17300.2_401
AT3G02260.1_290	AT1G17020.1_62	AT5G17310.2_96	AT3G28930.1_54	AT1G17020.1_62	AT1G71220.3_243
AT3G18780.2_287	AT1G17050.1_254	AT3G43810.1_27	AT3G60830.1_218	AT1G17050.1_254	AT1G71220.3_1469
AT3G18780.2_259	AT1G17050.1_395	AT3G60770.1_38	AT3G14990.2_26	AT1G17050.1_395	AT5G60100.2_86
AT3G18780.2_12	AT1G17100.1_47	AT4G00100.1_38	AT5G04360.1_456	AT1G17100.1_47	AT3G16410.1_489
AT3G09680.1_89	AT1G17100.1_42	AT2G27530.1_65	AT5G19150.1_236	AT1G17100.1_42	AT4G29610.1_103
AT2G17280.2_235	AT1G17160.1_146	AT5G22440.1_66	AT4G09984.1_75	AT1G17160.1_146	AT1G26910.1_49
AT5G19740.1_410	AT1G17160.1_114	ATCG01060.1_58	AT1G07440.2_54	AT1G17160.1_114	AT5G51120.2_164
AT1G25490.1_441	AT1G17160.2_146	AT4G09984.1_73	AT1G07890.6_32	AT1G17160.2_146	AT1G74260.1_663
AT1G25490.1_111	AT1G17160.2_114	AT4G09984.1_75	AT5G62530.1_168	AT1G17160.2_114	AT1G74260.1_586
AT1G25490.1_238	AT1G17220.1_713	AT5G08690.1_292	AT4G11830.2_833	AT1G17220.1_713	AT1G74260.1_1104
AT1G25490.1_512	AT1G17260.1_210	AT5G08690.1_87	AT1G50010.1_353	AT1G17260.1_210	AT1G74260.1_378
AT1G25490.1_172	AT1G17290.1_514	AT1G07810.1_229	AT4G30000.1_123	AT1G17290.1_514	AT1G74260.1_911
AT1G25490.1_226	AT1G17290.1_463	AT1G07810.1_376	AT5G47840.1_81	AT1G17290.1_463	AT1G74260.1_400
AT1G25490.1_323	AT1G17290.1_451	AT1G07810.1_381	AT2G39730.2_175	AT1G17290.1_451	AT1G12410.1_162
AT3G27690.2_145	AT1G17290.1_78	AT1G63940.1_126	AT4G33010.1_463	AT1G17290.1_78	AT1G24510.1_489
AT3G27690.2_196	AT1G17290.1_366	AT1G63940.1_181	AT3G09820.2_101	AT1G17290.1_366	AT1G24510.1_165
AT5G42020.3_640	AT1G17290.1_486	AT3G29160.1_178	AT5G10360.2_12	AT1G17290.1_486	AT1G77470.1_220
AT3G55040.1_89	AT1G17440.1_570	AT2G30110.1_505	AT4G01070.2_174	AT1G17440.1_570	AT5G24490.1_139
AT3G11510.1_84	AT1G17440.2_570	AT2G17130.1_216	AT5G26000.2_91	AT1G17440.2_570	AT5G24490.1_163
AT5G60600.1_147	AT1G17470.1_350	AT2G47510.1_155	AT1G31230.1_378	AT1G17470.1_350	AT4G05150.1_79
AT5G60600.1_356	AT1G17470.2_350	ATMG00280.1_24	AT1G59960.1_93	AT1G17470.2_350	AT4G05020.2_133
AT5G60600.1_632	AT1G17500.1_725	ATMG00280.1_79	AT2G20270.2_180	AT1G17500.1_725	AT4G05020.2_372
AT4G09000.1_105	AT1G17500.2_725	AT1G14610.1_408	AT5G14740.4_225	AT1G17500.2_725	AT4G05020.2_412
AT5G15610.2_239	AT1G17620.1_228	AT1G14610.1_433	AT5G44720.1_225	AT1G17620.1_228	AT4G35780.1_312
AT5G10840.1_110	AT1G17650.1_102	AT1G14610.1_975	AT4G04770.1_467	AT1G17650.1_102	AT1G60070.2_270
AT4G29060.1_619	AT1G17650.2_43	AT2G42070.1_217	AT1G70730.1_256	AT1G17650.2_43	AT1G60070.2_409
AT2G41475.1_112	AT1G17720.1_379	AT2G41900.1_283	AT1G63770.5_216	AT1G17720.1_379	AT5G63870.1_103
AT4G04770.1_467	AT1G17720.1_307	AT1G04410.1_155	AT5G22620.3_242	AT1G17720.1_307	AT5G37360.1_82
AT1G13560.1_309	AT1G17720.2_378	AT1G04410.1_252	AT1G72370.2_23	AT1G17720.2_378	AT5G37360.1_117
AT5G50920.1_405	AT1G17720.2_306	AT4G33510.1_451	AT3G52140.4_617	AT1G17720.2_306	AT4G31530.1_148
AT5G50920.1_299	AT1G17840.1_304	AT1G78300.1_100	AT2G21330.2_80	AT1G17840.1_304	AT2G43570.1_264
AT5G03340.1_81	AT1G17860.1_66	AT4G37980.1_102	AT2G44350.1_325	AT1G17860.1_66	AT5G49020.1_75
AT5G03340.1_188	AT1G17860.1_127	AT4G37980.1_140	AT2G31170.1_168	AT1G17860.1_127	AT4G30310.2_498
AT5G03340.1_109	AT1G18070.1_377	AT4G39260.1_8	AT1G17745.1_7	AT1G18070.1_377	AT4G30310.2_479
AT5G03340.1_178	AT1G18070.2_377	AT5G21274.1_27	AT4G24660.1_195	AT1G18070.2_377	AT4G30310.2_65
AT5G03340.1_538	AT1G18070.3_388	AT1G07890.1_32	AT3G55120.1_125	AT1G18070.3_388	AT4G09020.1_469
AT5G03340.1_694	AT1G18080.1_138	AT1G07890.1_49	AT4G15490.1_344	AT1G18080.1_138	AT4G09020.1_434
AT5G03340.1_425	AT1G18080.1_209	AT3G58610.1_244	AT2G36170.1_115	AT1G18080.1_209	AT4G09020.1_152
AT5G03340.1_525	AT1G18150.1_242	AT3G58610.1_349	AT4G20410.1_104	AT1G18150.1_242	AT5G20830.1_434
AT5G03340.1_575	AT1G18150.2_242	AT1G05010.1_165	AT2G42690.1_377	AT1G18150.2_242	AT5G20830.1_266
AT1G47550.2_143	AT1G18150.3_242	AT1G10430.1_193	AT3G11130.1_863	AT1G18150.3_242	AT5G20830.1_565
AT1G47550.2_105	AT1G18250.1_228	AT1G59830.1_193	AT1G11660.1_692	AT1G18250.1_228	AT2G37190.1_142
AT3G13870.1_645	AT1G18250.2_229	AT2G42500.1_200	AT3G55440.1_218	AT1G18250.2_229	AT5G12250.1_136
AT5G11150.2_66	AT1G18270.1_719	AT2G42500.1_59	AT1G73010.1_98	AT1G18270.1_719	AT1G14810.1_225
AT5G55160.1_47	AT1G18270.1_487	AT5G01530.1_139	AT2G17265.1_116	AT1G18270.1_487	AT1G14810.1_355
AT5G14040.1_104	AT1G18270.1_854	AT1G72370.1_23	AT4G15420.1_403	AT1G18270.1_854	AT3G24200.2_178
AT5G14040.1_149	AT1G18270.2_720	AT1G72370.1_34	AT1G70580.1_377	AT1G18270.2_720	AT3G24200.2_418
AT2G19760.1_13	AT1G18270.2_488	AT1G26910.1_202	AT2G21170.1_203	AT1G18270.2_488	AT2G04350.1_91
AT2G19760.1_115	AT1G18270.2_855	AT3G08530.1_1286	AT1G07370.1_81	AT1G18270.2_855	AT2G04350.1_504
AT1G71500.1_144	AT1G18270.3_719	AT3G08530.1_1309	AT1G18070.3_388	AT1G18270.3_719	AT2G04350.1_140
AT4G04720.2_513	AT1G18270.3_487	AT3G08530.1_472	AT4G18930.1_64	AT1G18270.3_487	AT2G04350.1_574
AT3G52400.1_171	AT1G18270.3_874	AT3G08530.1_680	AT1G01800.1_132	AT1G18270.3_874	AT2G04350.1_207
AT2G26900.1_351	AT1G18270.4_719	AT3G08530.1_863	AT1G79500.1_190	AT1G18270.4_719	AT2G04350.1_651
AT4G26500.1_131	AT1G18270.4_487	AT3G08530.1_940	AT4G33030.1_112	AT1G18270.4_487	AT1G73430.1_326
AT5G50870.1_88	AT1G18270.4_854	AT2G14170.1_421	AT2G46520.1_853	AT1G18270.4_854	AT1G24100.1_265
AT4G38350.2_55	AT1G18280.1_113	AT3G11130.1_1286	AT2G17870.1_257	AT1G18280.1_113	AT3G61600.1_331
AT3G55380.2_90	AT1G18450.1_348	AT3G11130.1_1309	AT5G38530.1_351	AT1G18450.1_348	AT2G22570.1_197
AT3G52840.2_426	AT1G18450.1_179	AT3G11130.1_472	AT4G35450.4_221	AT1G18450.1_179	AT1G22280.1_275
AT3G52840.2_397	AT1G18480.1_11	AT3G11130.1_680	AT5G20890.1_518	AT1G18480.1_11	AT1G09300.1_228
AT3G63150.1_538	AT1G18490.1_159	AT3G11130.1_863	AT2G05990.1_198	AT1G18490.1_159	AT1G09300.1_104
AT2G22450.1_362	AT1G18500.1_520	AT3G11130.1_940	AT5G06110.1_192	AT1G18500.1_520	AT3G03710.1_463
AT4G18100.1_94	AT1G18500.1_410	AT2G43910.1_75	AT3G21055.1_92	AT1G18500.1_410	AT3G03710.1_679
AT5G57290.1_8	AT1G18500.1_226	AT2G25800.1_760	AT4G38225.3_197	AT1G18500.1_226	AT3G03710.1_175
AT4G39800.1_497	AT1G18590.1_278	AT3G02510.1_123	AT1G60810.1_323	AT1G18590.1_278	AT3G03710.1_790
AT4G29130.1_159	AT1G18620.1_828	AT4G34450.1_131	AT1G07890.6_49	AT1G18620.1_828	AT3G03710.1_299
AT4G29130.1_452	AT1G18620.2_864	AT4G34450.1_330	AT2G31750.1_323	AT1G18620.2_864	AT1G79720.1_252
AT4G29130.1_399	AT1G18620.3_828	AT4G34450.1_46	AT2G41530.1_184	AT1G18620.3_828	AT1G16860.1_292
AT1G31330.1_130	AT1G18620.4_828	AT4G34450.1_836	AT4G34350.1_213	AT1G18620.4_828	AT5G42820.1_18
AT5G61510.1_360	AT1G18620.5_690	AT5G61500.1_49	AT1G17290.1_463	AT1G18620.5_690	AT1G48090.2_3222
AT5G61510.1_310	AT1G18680.1_107	AT1G10588.1_49	AT2G02560.2_602	AT1G18680.1_107	AT3G01670.2_638
AT5G61410.2_146	AT1G18700.1_239	AT1G18490.1_159	AT5G64300.1_384	AT1G18700.1_239	AT1G67580.1_547
AT5G61410.2_84	AT1G18700.2_239	AT3G28700.1_415	AT5G03490.1_402	AT1G18700.2_239	AT1G11860.3_103
AT5G43010.1_234	AT1G18700.4_254	AT2G24270.1_50	AT2G22125.1_1756	AT1G18700.4_254	AT1G11860.3_291
AT5G43010.1_353	AT1G18700.5_277	AT2G17390.1_261	AT3G02870.2_51	AT1G18700.5_277	AT1G11860.3_112
AT5G48580.1_100	AT1G18970.1_52	AT5G19440.1_158	AT5G61780.1_850	AT1G18970.1_52	AT1G11860.3_236
AT1G72610.1_38	AT1G18980.1_52	AT5G19440.1_280	AT5G14740.2_153	AT1G18980.1_52	AT3G48000.1_492
AT5G20490.2_769	AT1G19570.1_20	AT5G56369.1_83	AT3G48000.1_406	AT1G19570.1_20	AT3G48000.1_338
AT5G20490.2_226	AT1G19600.1_131	AT5G07340.1_110	AT3G52560.1_72	AT1G19600.1_131	AT3G48000.1_222
AT2G32060.3_82	AT1G19600.1_312	AT5G54770.1_216	AT2G26970.1_100	AT1G19600.1_312	AT5G46180.1_466
AT2G32060.3_105	AT1G19710.1_42	AT5G54770.1_231	AT1G20960.1_296	AT1G19710.1_42	AT5G46180.1_189
AT2G32060.3_63	AT1G19720.1_229	AT1G25490.1_238	AT4G04910.1_533	AT1G19720.1_229	AT4G19120.2_201
AT2G41560.1_469	AT1G19920.1_170	AT1G25490.1_323	AT1G68010.1_271	AT1G19920.1_170	AT2G29360.1_197
AT5G40480.1_55	AT1G20010.1_302	AT1G25490.1_557	AT4G01610.2_328	AT1G20010.1_302	AT1G74530.3_184
AT5G40480.1_589	AT1G20010.1_355	AT4G09570.1_140	AT2G36060.2_93	AT1G20010.1_355	AT3G16940.1_626
AT3G50270.1_310	AT1G20010.1_12	AT4G09570.1_279	AT1G20620.5_86	AT1G20010.1_12	AT5G09660.1_293
AT3G50270.1_351	AT1G20010.1_25	AT4G35310.1_356	AT2G21470.1_168	AT1G20010.1_25	AT5G09660.1_150
AT2G34510.1_369	AT1G20020.1_327	AT2G17290.1_344	AT2G41110.1_27	AT1G20020.1_327	AT5G67500.1_170
AT4G36130.1_162	AT1G20020.1_97	AT2G46280.1_144	AT1G67280.2_21	AT1G20020.1_97	AT3G53230.1_426
AT4G36130.1_114	AT1G20020.1_169	AT3G04870.1_531	AT5G32470.1_396	AT1G20020.1_169	AT4G23990.1_240
AT1G43670.1_48	AT1G20020.2_213	AT2G21060.1_141	AT3G53870.1_134	AT1G20020.2_213	AT4G23990.1_340
AT1G43670.1_44	AT1G20020.2_55	AT2G21060.1_151	AT5G35360.1_269	AT1G20020.2_55	AT2G26730.1_490
AT4G38690.1_85	AT1G20020.3_327	AT2G16600.1_169	AT3G14930.3_146	AT1G20020.3_327	AT5G51370.2_287
AT4G38690.1_262	AT1G20020.3_97	AT2G16600.1_70	AT2G21250.1_89	AT1G20020.3_97	AT3G09200.1_18
AT4G38690.1_281	AT1G20020.3_169	AT2G27190.1_94	AT2G17130.1_216	AT1G20020.3_169	AT3G02110.1_358
AT5G55893.1_140	AT1G20050.1_204	AT5G16440.1_98	AT4G24190.2_671	AT1G20050.1_204	AT5G26710.1_397
AT3G16170.1_218	AT1G20140.1_61	AT1G80670.1_77	AT1G64770.3_122	AT1G20140.1_61	AT5G51530.1_903
AT1G56340.1_108	AT1G20190.1_83	AT5G54390.1_250	AT5G24420.1_127	AT1G20190.1_83	AT1G23440.1_168
AT1G61790.2_118	AT1G20190.2_24	AT1G13320.1_172	AT5G56350.1_425	AT1G20190.2_24	AT1G23440.1_113
AT3G20790.1_133	AT1G20200.1_240	AT1G13320.1_290	AT1G11820.1_235	AT1G20200.1_240	AT1G23440.1_141
AT5G65950.1_1097	AT1G20260.1_179	AT3G26560.1_601	AT3G53900.2_103	AT1G20260.1_179	AT3G18490.1_380
AT3G63170.1_124	AT1G20410.1_412	AT1G36160.1_668	AT4G16760.1_376	AT1G20410.1_412	AT3G18490.1_307
AT5G49570.1_579	AT1G20410.2_259	AT1G36160.1_871	AT1G66430.1_296	AT1G20410.2_259	AT3G18490.1_271
AT5G65020.1_239	AT1G20510.1_73	AT3G01090.1_177	AT1G60710.1_198	AT1G20510.1_73	AT2G34420.1_111
AT5G65020.1_111	AT1G20510.2_73	AT1G35670.1_141	AT4G29840.1_350	AT1G20510.2_73	AT4G10120.2_528
AT3G46040.1_72	AT1G20510.3_73	AT1G35670.1_280	AT3G04940.1_45	AT1G20510.3_73	AT1G80360.3_194
AT5G54900.1_297	AT1G20575.1_188	AT3G45640.1_176	AT5G07470.1_79	AT1G20575.1_188	AT1G80360.3_268
AT2G01530.1_62	AT1G20620.1_86	AT4G01370.1_146	AT5G19820.1_1036	AT1G20620.1_86	AT5G42380.1_73
AT5G16440.1_98	AT1G20620.1_230	AT4G01370.1_181	AT5G64250.2_40	AT1G20620.1_230	AT1G72330.3_109
AT5G16440.1_80	AT1G20620.1_402	AT2G43790.1_201	AT4G26310.2_202	AT1G20620.1_402	AT1G72330.3_132
AT3G57410.1_420	AT1G20620.1_370	AT1G12240.1_314	AT1G15390.1_263	AT1G20620.1_370	AT3G19980.1_25
AT3G57410.1_711	AT1G20620.2_86	AT5G42020.1_298	AT4G28706.3_309	AT1G20620.2_86	AT3G19980.1_126
AT1G26830.1_453	AT1G20620.2_230	AT5G42020.1_484	AT3G62910.1_207	AT1G20620.2_230	AT3G19980.1_263
AT3G20410.1_108	AT1G20620.2_402	AT5G42020.1_635	AT1G04170.1_107	AT1G20620.2_402	AT3G19980.1_231
AT5G58290.1_338	AT1G20620.2_370	AT2G15620.1_160	AT3G09820.2_281	AT1G20620.2_370	AT3G46440.2_241
AT5G58290.1_369	AT1G20620.4_115	AT3G21055.1_92	AT4G09670.1_309	AT1G20620.4_115	AT1G24040.1_216
AT5G58290.1_160	AT1G20620.4_287	AT1G17020.1_62	AT2G45540.1_642	AT1G20620.4_287	AT5G39590.1_307
AT1G29900.1_246	AT1G20620.4_255	AT3G46010.1_80	AT3G56190.2_45	AT1G20620.4_255	AT5G01750.2_33
AT1G29900.1_1008	AT1G20620.5_86	AT4G11150.1_186	AT1G20630.1_230	AT1G20620.5_86	AT3G16830.1_186
AT1G29900.1_502	AT1G20620.5_230	AT4G11150.1_201	AT1G32990.1_187	AT1G20620.5_230	AT3G16830.1_503
AT5G49810.1_14	AT1G20620.5_402	AT3G03950.2_261	AT1G33960.1_81	AT1G20620.5_402	AT3G16830.1_558
AT2G18960.1_446	AT1G20620.5_370	AT4G38680.1_134	AT1G07890.7_49	AT1G20620.5_370	AT3G16830.1_753
AT2G18960.1_327	AT1G20620.6_145	AT1G62380.1_168	AT1G63770.2_216	AT1G20620.6_145	AT5G03940.1_198
AT2G18960.1_202	AT1G20620.6_289	AT2G29300.1_176	AT2G36310.1_229	AT1G20620.6_289	AT1G32200.1_410
AT2G18960.1_350	AT1G20620.6_461	AT4G34870.1_69	AT1G20510.2_73	AT1G20620.6_461	AT5G12370.2_651
AT1G04900.1_141	AT1G20620.6_429	AT1G65960.2_346	AT5G62700.1_12	AT1G20620.6_429	AT5G12370.2_630
AT5G56500.1_467	AT1G20620.7_115	AT3G48730.1_166	AT2G24200.1_305	AT1G20620.7_115	AT5G66530.2_281
AT1G78870.2_89	AT1G20620.7_255	AT5G59300.1_89	AT1G48850.3_236	AT1G20620.7_255	AT5G66530.2_66
AT1G11310.1_95	AT1G20630.1_230	AT3G46460.1_89	AT4G32640.1_467	AT1G20630.1_230	AT5G66530.2_100
AT5G46630.2_48	AT1G20630.1_413	AT5G63980.1_119	AT5G13370.1_255	AT1G20630.1_413	AT2G31610.1_119
AT5G46630.2_256	AT1G20780.1_667	AT1G20620.1_230	AT2G43090.1_142	AT1G20780.1_667	AT2G26830.1_47
AT4G21150.3_302	AT1G20780.2_667	AT1G20620.1_370	AT4G14570.1_369	AT1G20780.2_667	AT4G35100.1_126
AT1G80490.2_186	AT1G20780.3_667	AT1G20620.1_402	AT3G19480.1_87	AT1G20780.3_667	ATCG00660.1_107
AT1G80490.2_568	AT1G20810.1_117	AT1G20620.1_86	AT4G13940.1_120	AT1G20810.1_117	AT3G19990.2_366
AT1G20580.1_37	AT1G20810.2_117	AT3G02780.1_91	AT1G02150.1_464	AT1G20810.2_117	AT3G04520.3_157
AT3G10380.1_359	AT1G20830.1_195	AT1G80660.1_332	AT1G55490.1_272	AT1G20830.1_195	AT3G04520.3_348
AT3G10380.1_874	AT1G20830.2_96	AT4G35830.1_396	AT4G39260.4_8	AT1G20830.2_96	AT3G04520.3_153
AT3G20330.2_303	AT1G20850.1_343	AT4G08390.1_223	AT1G73010.1_267	AT1G20850.1_343	AT3G04520.3_78
AT1G50520.1_505	AT1G20950.1_586	AT1G77490.1_202	AT4G16130.1_987	AT1G20950.1_586	AT5G23200.1_174
AT4G26430.1_243	AT1G20950.1_249	AT1G12780.1_146	AT1G02500.1_90	AT1G20950.1_249	AT3G14110.3_293
AT3G62870.1_172	AT1G20950.1_28	AT5G35630.1_150	AT5G08400.2_104	AT1G20950.1_28	AT5G58770.1_117
AT3G62870.1_193	AT1G20950.1_558	AT2G14750.1_245	AT4G23100.3_349	AT1G20950.1_558	AT2G18730.1_175
AT1G18450.1_348	AT1G20950.1_306	AT1G62660.1_299	AT2G37020.2_159	AT1G20950.1_306	AT5G56760.1_268
AT1G18450.1_212	AT1G20960.1_1911	AT2G33150.1_138	AT3G56190.1_205	AT1G20960.1_1911	AT3G18890.1_148
AT1G18450.1_179	AT1G20960.2_1911	AT2G33150.1_192	AT1G48850.1_236	AT1G20960.2_1911	AT3G18890.1_169
AT1G18450.1_19	AT1G21065.1_92	AT2G33150.1_371	AT1G11860.1_75	AT1G21065.1_92	AT1G66580.1_49
AT3G24870.1_1763	AT1G21080.1_282	AT2G33150.1_402	AT2G21170.2_194	AT1G21080.1_282	AT1G73060.1_122
AT2G11890.1_71	AT1G21080.2_195	AT5G37600.1_92	AT4G37980.2_140	AT1G21080.2_195	AT4G25800.2_37
AT1G50600.2_238	AT1G21080.3_282	AT5G11170.1_166	AT3G18210.1_313	AT1G21080.3_282	AT4G19410.2_245
AT1G50600.2_517	AT1G21090.1_113	AT5G11170.1_199	AT1G20620.5_402	AT1G21090.1_113	AT5G14640.2_93
AT2G16570.1_287	AT1G21090.2_113	AT3G59990.1_341	AT3G58610.1_349	AT1G21090.2_113	AT1G09490.1_156
AT5G44730.2_65	AT1G21100.1_285	AT2G13360.1_142	AT1G62390.1_734	AT1G21100.1_285	AT5G25780.1_109
AT1G04710.1_394	AT1G21100.1_357	AT2G13360.1_297	AT3G60770.1_38	AT1G21100.1_357	AT1G54080.2_225
AT1G04710.1_130	AT1G21100.1_120	AT5G62690.1_12	AT5G37780.1_27	AT1G21100.1_120	AT3G57340.2_163
AT2G44760.1_227	AT1G21110.1_285	AT5G62690.1_238	AT1G20960.1_526	AT1G21110.1_285	AT5G07030.1_220
AT5G16390.1_137	AT1G21110.1_120	AT5G62690.1_25	AT5G65110.1_279	AT1G21110.1_120	AT5G07030.1_374
AT1G13060.1_109	AT1G21120.1_285	AT5G62690.1_301	AT1G50200.1_939	AT1G21120.1_285	AT1G60080.1_281
AT5G48620.6_853	AT1G21120.1_120	AT5G62690.1_354	AT2G37020.1_158	AT1G21120.1_120	AT1G48900.1_84
AT5G48620.6_399	AT1G21120.2_333	AT5G62690.1_56	AT1G28350.1_39	AT1G21120.2_333	AT1G48900.1_184
AT5G48620.6_313	AT1G21120.2_168	AT5G48880.1_403	AT2G43750.1_385	AT1G21120.2_168	AT1G07780.9_186
AT5G48620.6_707	AT1G21130.1_285	AT2G42600.1_191	AT2G14170.1_421	AT1G21130.1_285	AT2G46650.1_73
AT4G01610.1_328	AT1G21130.1_357	AT2G42600.1_417	AT3G04120.1_156	AT1G21130.1_357	AT1G73880.1_182
AT1G21720.1_121	AT1G21130.1_120	AT2G42600.1_680	AT2G16950.2_102	AT1G21130.1_120	AT3G24430.1_102
AT1G21720.1_19	AT1G21130.2_120	AT1G54220.1_342	AT5G05010.1_134	AT1G21130.2_120	AT3G24430.1_184
AT1G21720.1_178	AT1G21170.1_186	AT1G54220.1_510	AT1G04820.1_353	AT1G21170.1_186	AT3G10850.1_8
AT1G20010.1_12	AT1G21170.2_186	AT1G62740.1_296	AT3G11450.1_56	AT1G21170.2_186	AT3G10850.1_142
AT1G20010.1_137	AT1G21240.1_319	AT1G62740.1_425	AT3G46970.1_498	AT1G21240.1_319	AT3G10850.1_111
AT1G20010.1_302	AT1G21240.1_667	AT1G62740.1_442	AT4G39260.1_8	AT1G21240.1_667	AT1G09270.2_293
AT1G20010.1_25	AT1G21240.2_406	AT1G62740.1_493	AT5G35620.2_97	AT1G21240.2_406	AT1G09270.2_439
AT3G16400.1_219	AT1G21245.1_93	AT5G45930.1_348	AT5G48180.1_170	AT1G21245.1_93	AT1G09270.2_236
AT3G16400.1_167	AT1G21250.1_314	AT3G60510.1_248	AT5G36880.1_158	AT1G21250.1_314	AT5G45020.2_55
AT3G16400.1_340	AT1G21250.1_661	AT4G11120.1_99	AT5G08340.2_199	AT1G21250.1_661	AT1G47490.1_341
AT3G16400.1_309	AT1G21250.1_327	AT5G67385.1_450	AT4G36020.1_213	AT1G21250.1_327	AT1G65590.1_158
AT3G21250.4_1278	AT1G21270.1_318	AT3G16110.1_273	AT5G12250.1_12	AT1G21270.1_318	AT1G65590.1_506
AT1G04810.1_161	AT1G21270.1_656	AT1G73010.1_267	AT3G25400.1_124	AT1G21270.1_656	AT1G78830.1_432
AT4G12650.1_215	AT1G21270.1_92	AT1G73010.1_98	AT4G19170.1_507	AT1G21270.1_92	AT5G65460.3_163
AT4G12650.1_238	AT1G21480.1_118	AT3G10220.1_156	AT5G65110.2_279	AT1G21480.1_118	AT3G42050.1_159
AT4G34920.1_306	AT1G21480.2_118	AT2G42910.1_221	AT5G46250.1_225	AT1G21480.2_118	AT3G42050.1_178
AT4G34920.1_281	AT1G21640.1_649	AT4G39970.1_223	AT2G29340.3_175	AT1G21640.1_649	AT5G20600.1_274
AT5G08450.1_573	AT1G21640.2_649	AT5G60410.1_430	AT5G02500.1_609	AT1G21640.2_649	AT2G46580.1_157
AT4G11860.1_82	AT1G21670.1_369	AT2G35450.1_231	AT4G20890.1_12	AT1G21670.1_369	AT2G38020.1_540
AT1G07670.1_447	AT1G21670.1_672	AT5G63220.1_90	AT1G67280.1_329	AT1G21670.1_672	AT2G38020.1_397
AT3G21200.1_131	AT1G21680.1_382	AT5G55560.1_154	AT5G64250.2_45	AT1G21680.1_382	AT2G38020.1_184
AT3G21200.1_124	AT1G21850.1_530	AT5G54470.1_25	AT5G10450.1_103	AT1G21850.1_530	AT4G00290.1_440
AT3G21200.1_292	AT1G21860.1_530	AT2G22450.1_362	AT1G72330.1_448	AT1G21860.1_530	AT5G50960.1_280
AT3G21200.1_104	AT1G21880.2_325	AT5G45170.1_313	AT1G07890.7_32	AT1G21880.2_325	AT4G38970.1_163
AT1G52540.1_212	AT1G22200.1_186	AT3G24730.1_46	AT2G47940.1_556	AT1G22200.1_186	AT3G52180.1_374
AT3G04340.1_314	AT1G22200.2_186	AT4G09040.1_157	AT5G50580.2_231	AT1G22200.2_186	AT3G62310.1_701
AT3G61140.1_310	AT1G22300.1_98	AT4G39120.1_153	AT1G76680.1_128	AT1G22300.1_98	AT3G62310.1_603
AT3G03980.1_144	AT1G22300.2_98	AT1G16340.1_191	AT2G17870.1_254	AT1G22300.2_98	AT2G42500.1_137
AT2G21470.2_168	AT1G22300.3_98	AT3G01800.1_198	AT2G43100.1_148	AT1G22300.3_98	AT4G26390.1_315
AT5G14580.1_727	AT1G22400.1_169	AT1G79310.1_139	AT3G02630.1_360	AT1G22400.1_169	AT5G11880.1_169
AT2G25355.1_178	AT1G22410.1_139	AT5G26570.1_303	AT3G47520.1_129	AT1G22410.1_139	AT5G11880.1_356
AT5G54650.1_598	AT1G22410.1_431	AT5G26570.1_330	AT3G15610.1_228	AT1G22410.1_431	AT4G02570.2_135
AT2G07732.1_24	AT1G22410.1_494	AT5G26570.1_349	AT2G29340.2_39	AT1G22410.1_494	AT4G02570.2_392
AT2G07732.1_79	AT1G22450.1_169	AT5G26570.1_774	AT3G13920.2_141	AT1G22450.1_169	AT4G02570.2_696
AT5G01530.1_139	AT1G22520.1_20	AT5G26570.1_883	AT1G29150.1_51	AT1G22520.1_20	AT3G01640.2_369
AT2G04690.1_120	AT1G22520.2_20	AT5G26570.1_953	AT1G80670.1_77	AT1G22520.2_20	AT2G23070.1_182
AT2G26080.1_783	AT1G22550.1_312	AT3G60240.3_1246	AT3G55400.2_137	AT1G22550.1_312	AT3G13120.3_139
AT2G26080.1_670	AT1G22620.1_709	AT3G60240.3_1297	AT4G03190.1_401	AT1G22620.1_709	AT3G13120.3_111
AT2G26080.1_575	AT1G22620.1_700	AT3G60240.3_1563	AT3G18060.1_399	AT1G22620.1_700	AT5G52920.1_116
AT2G26080.1_1028	AT1G22650.1_421	AT3G60240.3_553	AT5G54160.1_296	AT1G22650.1_421	AT5G52920.1_522
AT2G26080.1_949	AT1G22650.2_421	AT3G60240.3_628	AT1G72060.1_60	AT1G22650.2_421	AT1G33960.2_223
AT2G26080.1_584	AT1G22730.1_366	AT3G60240.3_720	AT2G29550.1_12	AT1G22730.1_366	AT4G15475.1_371
AT2G26080.1_251	AT1G22780.1_45	AT1G15210.1_930	AT3G01480.2_256	AT1G22780.1_45	AT3G52140.4_822
AT2G26080.1_286	AT1G22870.1_635	AT4G15410.1_270	AT3G11820.1_125	AT1G22870.1_635	AT3G52140.4_245
AT2G26080.1_469	AT1G22870.1_550	AT1G66970.1_381	AT5G04360.1_246	AT1G22870.1_550	AT3G52140.4_419
AT2G26080.1_103	AT1G22870.1_394	AT2G15490.1_275	AT4G38230.3_283	AT1G22870.1_394	AT3G28715.1_39
AT4G35860.1_21	AT1G22870.2_414	AT5G20400.1_213	AT3G44320.1_161	AT1G22870.2_414	AT3G28715.1_258
AT1G75210.1_315	AT1G22870.2_329	AT1G18450.1_179	AT2G30050.1_202	AT1G22870.2_329	AT3G28715.1_334
AT1G75210.1_151	AT1G22870.2_173	AT1G18450.1_348	AT5G25980.3_103	AT1G22870.2_173	AT3G28715.1_197
AT5G26680.1_17	AT1G22870.3_470	AT4G21470.1_72	AT3G44310.2_39	AT1G22870.3_470	AT5G65720.1_304
AT4G16143.2_353	AT1G22870.3_385	AT1G20510.1_73	AT1G49760.1_356	AT1G22870.3_385	AT4G14800.2_178
AT4G16143.2_437	AT1G22870.3_229	AT2G37690.1_423	AT1G79930.2_368	AT1G22870.3_229	AT1G53590.1_364
AT4G16143.2_234	AT1G22870.4_635	AT2G37690.1_462	AT1G20620.4_287	AT1G22870.4_635	AT1G12000.1_285
AT4G16143.2_268	AT1G22870.4_550	AT5G19680.1_302	AT2G29340.2_175	AT1G22870.4_550	AT1G70570.2_283
AT2G13360.2_297	AT1G22870.4_394	AT1G69940.1_200	AT4G35090.2_413	AT1G22870.4_394	AT1G70570.2_105
AT2G13360.2_142	AT1G22960.1_248	AT3G11910.1_852	AT5G59160.1_146	AT1G22960.1_248	AT4G04910.1_733
AT2G13360.2_213	AT1G22960.2_248	AT5G56900.2_324	AT5G12410.1_275	AT1G22960.2_248	AT4G04910.1_331
AT2G13360.2_181	AT1G23080.1_39	AT5G26360.1_243	AT3G20550.1_237	AT1G23080.1_39	AT2G47390.1_686
AT2G13360.2_362	AT1G23080.2_39	AT5G26360.1_301	AT3G02870.3_48	AT1G23080.2_39	AT2G47390.1_396
AT1G16460.2_260	AT1G23080.3_39	AT5G26360.1_327	AT3G19710.1_40	AT1G23080.3_39	AT5G47010.1_666
AT2G41790.1_540	AT1G23080.4_39	AT5G26360.1_455	AT2G43980.1_248	AT1G23080.4_39	AT4G30220.2_75
AT2G41790.1_254	AT1G23130.1_48	AT1G09795.1_351	AT2G16950.1_102	AT1G23130.1_48	AT2G05830.1_204
AT3G20500.1_123	AT1G23140.1_120	AT5G04360.1_246	AT4G11260.1_35	AT1G23140.1_120	AT2G05830.1_273
AT5G08380.1_293	AT1G23180.1_164	AT5G04360.1_285	AT5G05980.1_396	AT1G23180.1_164	AT2G05830.1_13
AT5G08380.1_98	AT1G23180.1_423	AT5G04360.1_456	AT5G49030.2_424	AT1G23180.1_423	AT3G02350.1_414
AT5G08380.1_146	AT1G23180.2_164	AT5G04360.1_518	AT3G19170.2_610	AT1G23180.2_164	AT3G14930.1_255
AT1G47260.1_83	AT1G23180.2_423	AT3G56490.1_126	AT2G04400.1_216	AT1G23180.2_423	AT2G47250.1_705
AT4G21580.1_65	AT1G23190.1_255	AT4G31880.1_139	AT3G12490.2_138	AT1G23190.1_255	AT2G47250.1_607
AT4G21580.1_215	AT1G23310.1_417	AT4G31880.1_147	AT1G70730.3_333	AT1G23310.1_417	AT4G23600.1_109
AT4G21580.1_86	AT1G23310.1_382	AT4G31880.1_221	AT1G03940.1_212	AT1G23310.1_382	AT4G23600.1_36
AT4G05390.1_336	AT1G23310.1_377	AT4G31880.1_82	AT3G16830.1_204	AT1G23310.1_377	AT1G14345.1_178
AT4G05390.1_201	AT1G23310.1_226	AT4G34890.1_405	AT3G48990.1_364	AT1G23310.1_226	AT1G71480.1_184
AT4G05390.1_174	AT1G23310.1_18	AT2G42170.1_211	AT2G17390.1_261	AT1G23310.1_18	AT2G29140.1_864
AT4G08790.1_129	AT1G23310.1_239	AT3G02830.1_91	AT5G19990.1_19	AT1G23310.1_239	AT5G19760.1_272
AT4G08790.1_73	AT1G23310.1_297	AT5G03455.1_134	AT1G24510.2_327	AT1G23310.1_297	AT4G29010.1_637
AT4G08790.1_57	AT1G23310.2_417	AT1G08810.1_49	AT3G54600.1_253	AT1G23310.2_417	AT4G29010.1_92
AT4G08790.1_237	AT1G23310.2_382	AT1G08810.1_53	AT1G72330.3_461	AT1G23310.2_382	AT1G55860.1_3648
AT4G08790.1_104	AT1G23310.2_377	AT5G13370.1_13	AT2G36750.1_273	AT1G23310.2_377	AT5G65940.1_203
AT1G69200.1_326	AT1G23310.2_226	AT5G13370.1_238	AT2G41740.1_206	AT1G23310.2_226	AT5G65940.1_299
AT1G69200.1_529	AT1G23310.2_18	AT5G13370.1_255	AT1G13320.3_172	AT1G23310.2_18	AT1G66530.1_568
AT3G45640.1_141	AT1G23310.2_239	AT5G13370.1_278	AT5G59750.2_392	AT1G23310.2_239	AT1G66530.1_250
AT3G45640.1_176	AT1G23310.2_297	AT1G67325.2_266	AT4G33030.1_357	AT1G23310.2_297	AT1G66530.1_483
AT3G45640.1_53	AT1G23740.1_301	AT1G05520.1_729	AT5G02490.1_609	AT1G23740.1_301	AT1G66530.1_578
AT2G32090.1_86	AT1G23820.1_150	AT1G63770.7_124	AT3G01500.2_230	AT1G23820.1_150	AT2G05100.1_112
AT1G65960.2_14	AT1G23820.2_194	AT1G63770.7_422	AT5G19510.1_216	AT1G23820.2_194	AT1G35580.2_421
AT1G65960.2_99	AT1G23900.1_431	AT2G16950.1_102	AT5G62690.1_354	AT1G23900.1_431	AT5G64270.1_1024
AT1G65960.2_204	AT1G23900.2_431	AT2G16950.1_160	AT2G47970.2_129	AT1G23900.2_431	AT4G29190.1_101
AT1G65960.2_346	AT1G23900.3_419	AT1G73060.1_300	AT3G24730.1_46	AT1G23900.3_419	AT3G13920.4_265
AT1G65960.2_71	AT1G24050.1_160	AT3G12490.2_138	AT5G15650.1_315	AT1G24050.1_160	AT1G11870.2_430
AT4G30150.1_1379	AT1G24147.1_88	AT4G24620.1_593	AT1G72060.1_58	AT1G24147.1_88	AT4G38930.2_19
AT2G02560.1_461	AT1G24180.1_147	AT2G40600.1_131	AT3G02360.1_101	AT1G24180.1_147	AT4G27585.1_197
AT2G02560.1_536	AT1G24450.1_152	AT4G22285.1_180	AT3G60240.1_628	AT1G24450.1_152	AT1G04410.1_330
AT2G02560.1_940	AT1G24490.1_393	AT4G22285.1_478	AT5G46070.1_451	AT1G24490.1_393	AT1G04410.1_79
AT2G02560.1_604	AT1G24490.2_356	AT5G55190.1_115	AT1G09430.1_323	AT1G24490.2_356	AT1G04410.1_292
AT2G02560.1_954	AT1G24510.1_403	AT5G55190.1_59	AT5G60600.1_356	AT1G24510.1_403	AT5G25460.1_293
AT4G04350.1_242	AT1G24510.1_373	AT5G55190.1_66	AT5G37830.1_825	AT1G24510.1_373	AT3G09840.1_178
AT3G20390.2_251	AT1G24510.1_249	AT3G04770.2_35	AT3G09840.1_538	AT1G24510.1_249	AT3G09840.1_425
AT2G16600.1_41	AT1G24510.2_327	AT1G24180.1_376	AT5G11670.1_264	AT1G24510.2_327	AT3G18080.1_189
AT2G16600.1_169	AT1G24510.2_297	AT2G04540.1_271	AT3G55440.1_127	AT1G24510.2_297	AT3G49660.1_179
AT2G16600.1_70	AT1G24510.2_173	AT1G24050.1_160	AT1G52240.1_206	AT1G24510.2_173	AT2G42880.1_168
AT2G16600.1_123	AT1G24510.3_350	AT5G57850.1_283	AT1G07670.1_8	AT1G24510.3_350	AT2G37500.1_153
AT4G33010.1_463	AT1G24510.3_320	AT5G25070.1_282	AT4G35450.1_259	AT1G24510.3_320	AT2G37500.1_310
AT4G33010.1_777	AT1G24510.3_196	AT5G25070.1_339	AT3G61220.1_144	AT1G24510.3_196	AT2G37500.1_453
AT4G33010.1_664	AT1G24800.1_6	AT5G25070.1_489	AT4G26310.1_202	AT1G24800.1_6	AT2G37500.1_319
AT4G33010.1_569	AT1G24800.1_16	AT3G60830.1_218	AT5G12250.1_25	AT1G24800.1_16	AT2G37500.1_340
AT4G33010.1_943	AT1G24800.1_26	AT2G02560.1_604	AT1G23820.1_150	AT1G24800.1_26	AT5G27120.1_256
AT4G33010.1_578	AT1G24881.1_6	AT4G32180.1_145	AT1G27900.1_510	AT1G24881.1_6	AT2G26780.2_1143
AT4G33010.1_98	AT1G24881.1_16	AT1G03310.1_151	AT5G46290.1_343	AT1G24881.1_16	AT3G57860.1_156
AT4G33010.1_245	AT1G24881.1_26	AT2G32290.1_274	AT3G13860.1_505	AT1G24881.1_26	AT5G48960.1_485
AT4G33010.1_1022	AT1G25055.1_6	AT2G32290.1_513	AT2G36770.1_278	AT1G25055.1_6	AT2G45330.1_190
AT4G33010.1_280	AT1G25055.1_16	AT2G33210.1_122	AT3G19170.1_132	AT1G25055.1_16	AT3G01120.1_334
AT4G33010.1_228	AT1G25055.1_26	AT1G78370.1_65	AT4G30190.2_202	AT1G25055.1_26	AT3G01120.1_391
AT4G33010.1_402	AT1G25150.1_6	AT5G16070.1_285	AT1G28350.1_417	AT1G25150.1_6	AT3G01120.1_352
AT2G43100.1_99	AT1G25150.1_16	AT2G17265.1_116	AT1G53310.1_420	AT1G25150.1_16	AT5G20230.1_79
AT2G43100.1_158	AT1G25150.1_26	AT4G03080.1_784	AT2G31170.2_6	AT1G25150.1_26	AT5G51430.1_23
AT2G43100.1_148	AT1G25150.2_6	AT1G58380.1_136	AT2G32240.1_615	AT1G25150.2_6	AT3G05900.1_315
AT2G43100.1_80	AT1G25150.2_16	AT3G58510.1_243	AT1G12900.2_258	AT1G25150.2_16	AT1G06950.1_562
AT4G38740.1_40	AT1G25150.2_26	AT1G14510.1_41	AT5G62690.1_238	AT1G25150.2_26	AT1G06950.1_526
AT4G38740.1_168	AT1G25211.1_6	AT1G76680.1_128	AT5G58290.1_369	AT1G25211.1_6	AT1G06950.1_944
AT4G38740.1_69	AT1G25211.1_16	AT2G41530.1_184	AT2G21470.2_168	AT1G25211.1_16	AT1G06950.1_728
AT4G39080.1_260	AT1G25211.1_26	AT2G41530.1_209	AT1G15130.1_80	AT1G25211.1_26	AT1G27450.3_258
AT4G39080.1_509	AT1G25260.1_25	AT3G24050.1_196	AT2G30140.1_202	AT1G25260.1_25	AT3G10940.1_193
AT4G39080.1_341	AT1G25275.1_62	AT1G22920.1_222	AT5G13420.1_216	AT1G25275.1_62	AT3G54130.1_180
AT5G39320.1_350	AT1G25275.2_62	AT3G59890.1_308	AT5G26570.1_303	AT1G25275.2_62	AT2G19860.1_399
AT5G39320.1_417	AT1G25380.1_168	AT2G20270.1_153	AT3G27010.1_98	AT1G25380.1_168	AT1G31440.1_133
AT5G39320.1_272	AT1G25380.1_264	AT1G66200.1_92	AT4G01070.2_160	AT1G25380.1_264	AT4G30160.2_258
AT3G08700.2_86	AT1G25380.2_168	AT4G29670.1_169	AT5G60600.3_147	AT1G25380.2_168	AT4G30160.2_390
AT5G37600.1_92	AT1G25380.2_264	AT4G29670.1_195	AT4G35310.1_356	AT1G25380.2_264	AT1G64710.1_47
AT5G37600.1_159	AT1G25390.1_32	AT4G37000.1_84	AT1G20010.1_355	AT1G25390.1_32	AT4G03560.1_728
AT1G03630.1_121	AT1G25390.2_32	AT4G37800.1_66	AT1G16080.1_300	AT1G25390.2_32	AT4G03560.1_347
AT1G03630.1_282	AT1G25420.1_116	AT5G24420.1_127	AT2G33840.1_71	AT1G25420.1_116	AT5G16040.1_123
AT1G03630.1_309	AT1G25420.1_98	AT5G24420.1_77	AT5G52560.1_229	AT1G25420.1_98	AT4G37190.1_208
AT1G03630.1_173	AT1G25420.2_48	AT1G04710.1_130	AT1G66970.2_403	AT1G25420.2_48	AT5G58090.1_155
AT1G13090.2_191	AT1G25420.2_30	AT1G04710.1_363	AT4G30210.2_541	AT1G25420.2_30	AT3G13490.1_496
AT1G08360.1_65	AT1G25420.3_48	AT1G04710.1_394	AT4G37000.1_84	AT1G25420.3_48	AT3G44100.1_136
AT1G08360.1_163	AT1G25420.3_30	AT4G35260.1_216	AT3G09840.1_695	AT1G25420.3_30	AT3G55200.1_1026
AT4G23100.3_349	AT1G25420.4_89	AT3G01520.1_156	AT1G63770.3_216	AT1G25420.4_89	AT3G55200.1_134
AT4G23100.3_186	AT1G25420.4_71	AT5G14590.1_145	AT5G10450.3_103	AT1G25420.4_71	AT3G55200.1_1154
AT4G23100.3_364	AT1G25490.1_238	AT5G14590.1_340	AT1G13280.1_110	AT1G25490.1_238	AT3G55200.1_1010
AT4G23100.3_102	AT1G25490.1_323	AT1G06950.1_501	AT4G35260.1_216	AT1G25490.1_323	AT3G55200.1_951
ATCG00800.1_196	AT1G25490.1_111	AT1G02150.1_464	AT2G01140.1_72	AT1G25490.1_111	AT4G34350.1_267
ATCG00800.1_105	AT1G25490.1_557	AT3G13930.1_342	AT2G47970.1_129	AT1G25490.1_557	AT4G34350.1_122
AT4G17870.1_65	AT1G25490.1_512	AT3G13930.1_510	AT5G17920.2_328	AT1G25490.1_512	AT4G34350.1_350
AT4G17870.1_30	AT1G25490.1_226	AT3G60750.1_110	AT4G32180.1_145	AT1G25490.1_226	AT1G67550.1_441
AT1G21130.1_285	AT1G26170.1_624	AT3G60750.1_440	AT3G19170.2_132	AT1G26170.1_624	AT1G67550.1_590
AT2G41470.1_331	AT1G26450.1_65	AT5G61060.1_49	AT3G54860.2_76	AT1G26450.1_65	AT5G02310.3_1236
AT3G59870.1_272	AT1G26480.1_198	AT1G07450.1_175	AT1G79930.2_40	AT1G26480.1_198	AT2G36460.1_326
AT1G15230.1_61	AT1G26550.1_50	AT4G30910.1_450	AT5G60600.3_356	AT1G26550.1_50	AT2G36460.1_68
AT4G10750.1_221	AT1G26550.1_40	AT3G62910.1_207	AT4G23570.1_113	AT1G26550.1_40	AT3G10360.1_902
AT1G31910.1_369	AT1G26550.1_89	AT5G20250.1_386	AT1G20510.1_73	AT1G26550.1_89	AT5G59960.1_82
AT1G31910.1_245	AT1G26630.1_57	AT2G25840.1_337	AT3G08943.1_313	AT1G26630.1_57	AT3G60190.1_558
AT1G37130.1_191	AT1G26630.1_80	AT4G00660.1_424	AT1G63940.1_119	AT1G26630.1_80	AT3G60190.1_181
AT1G37130.1_592	AT1G26630.2_57	AT5G49030.1_424	AT2G47710.1_111	AT1G26630.2_57	AT5G09950.1_800
AT1G37130.1_226	AT1G26630.2_80	AT5G49030.1_435	AT1G58280.1_184	AT1G26630.2_80	AT4G16390.1_219
AT2G21385.1_139	AT1G26640.1_43	AT1G60170.1_140	AT5G19770.1_353	AT1G26640.1_43	AT2G05170.1_785
AT5G04740.1_286	AT1G26690.1_36	AT1G71840.1_229	AT5G16440.1_98	AT1G26690.1_36	AT2G05170.1_254
AT5G04740.1_186	AT1G26820.1_178	AT1G71840.1_289	AT1G63770.4_124	AT1G26820.1_178	AT1G65820.3_62
AT1G20330.1_132	AT1G26830.1_453	AT3G57300.1_1190	AT3G09100.2_602	AT1G26830.1_453	AT5G04430.1_132
AT2G47730.1_139	AT1G26850.1_280	AT3G05350.1_494	AT5G39730.1_54	AT1G26850.1_280	AT5G38990.1_631
AT3G07640.1_85	AT1G26850.1_99	AT2G42100.1_288	AT3G13490.1_135	AT1G26850.1_99	AT5G38990.1_281
AT3G05560.1_22	AT1G26850.1_120	AT2G22570.1_121	AT1G16080.1_97	AT1G26850.1_120	AT5G08000.2_75
AT5G17990.1_361	AT1G26850.1_89	AT2G33840.1_53	AT1G07440.1_180	AT1G26850.1_89	AT2G26930.1_79
AT5G17990.1_222	AT1G26850.1_277	AT2G33840.1_71	AT2G20580.1_621	AT1G26850.1_277	AT4G29120.1_151
AT5G17990.1_325	AT1G26850.1_129	AT3G50440.1_222	AT1G79340.1_139	AT1G26850.1_129	AT4G29120.1_280
AT3G13080.1_741	AT1G26850.2_280	AT5G64760.1_234	AT2G21250.2_89	AT1G26850.2_280	AT5G22300.1_218
AT3G13080.1_813	AT1G26850.2_99	AT3G56310.1_311	AT2G27530.1_65	AT1G26850.2_99	AT3G52470.1_176
AT3G13080.1_674	AT1G26850.2_120	AT1G32490.1_490	AT1G63000.1_101	AT1G26850.2_120	AT4G20760.2_258
AT3G13080.1_619	AT1G26850.2_89	AT4G24940.1_231	AT3G08580.1_130	AT1G26850.2_89	AT1G62390.1_310
AT5G30510.1_132	AT1G26850.2_277	AT4G24940.1_247	AT3G47370.1_39	AT1G26850.2_277	AT3G10840.1_389
AT5G49360.1_442	AT1G26850.2_129	AT4G24490.1_335	AT1G09620.1_36	AT1G26850.2_129	AT3G10840.1_425
AT5G51010.1_69	AT1G26850.3_280	AT2G22480.1_187	AT3G58140.1_160	AT1G26850.3_280	AT3G10840.1_222
AT5G51010.1_66	AT1G26850.3_99	AT2G22480.1_405	AT4G23570.3_114	AT1G26850.3_99	AT3G26840.1_664
AT5G51010.1_88	AT1G26850.3_120	AT1G43690.1_579	AT3G03960.1_219	AT1G26850.3_120	AT1G31970.1_417
AT2G18790.1_637	AT1G26850.3_89	AT2G26210.1_174	AT3G44310.3_161	AT1G26850.3_89	AT2G39630.1_57
AT3G50590.1_1559	AT1G26850.3_277	AT2G39080.1_224	AT4G11830.1_801	AT1G26850.3_277	AT1G35160.1_106
AT3G50590.1_1539	AT1G26850.3_129	AT1G08360.1_65	AT4G38230.2_313	AT1G26850.3_129	AT1G15060.1_567
AT3G50590.1_1401	AT1G26880.1_44	AT5G62530.1_100	AT1G63000.1_162	AT1G26880.1_44	AT5G67030.1_152
AT3G44380.1_104	AT1G26880.2_44	AT5G62530.1_168	AT5G62530.1_100	AT1G26880.2_44	AT5G67030.1_542
AT1G20850.1_292	AT1G26910.1_202	AT5G08400.1_137	AT3G01800.1_198	AT1G26910.1_202	AT5G67030.1_266
AT1G20850.1_343	AT1G26910.1_105	AT4G34138.1_278	AT5G59880.1_65	AT1G26910.1_105	AT3G10160.1_146
AT3G44860.1_270	AT1G26910.1_126	AT2G47390.1_911	AT3G62120.2_475	AT1G26910.1_126	AT4G13510.1_294
AT5G48180.1_170	AT1G26910.2_165	AT5G07350.1_854	AT1G55090.1_293	AT1G26910.2_165	AT1G71920.6_159
AT4G22890.1_82	AT1G26910.2_68	AT4G33090.1_521	AT4G02340.1_152	AT1G26910.2_68	AT1G71920.6_412
AT4G22890.1_300	AT1G26910.2_89	AT1G80410.1_852	AT3G63540.1_106	AT1G26910.2_89	AT1G71920.6_362
AT4G22890.1_272	AT1G27020.1_280	AT5G08340.1_199	AT1G08980.1_213	AT1G27020.1_280	AT1G71920.6_215
AT2G27530.2_65	AT1G27090.1_220	AT5G46790.1_92	AT1G35580.1_231	AT1G27090.1_220	AT1G71920.6_147
AT2G27530.2_163	AT1G27110.1_236	AT3G05400.1_214	AT5G52190.1_135	AT1G27110.1_236	AT1G27400.1_145
AT4G11010.1_149	AT1G27110.2_122	AT1G29370.1_46	AT4G37980.1_102	AT1G27110.2_122	AT4G03520.1_110
AT3G17020.1_115	AT1G27110.3_122	AT4G21445.1_115	AT1G35580.3_231	AT1G27110.3_122	AT2G45960.3_140
AT3G17020.1_18	AT1G27110.4_236	AT2G26990.1_175	AT3G12490.1_105	AT1G27110.4_236	AT1G04980.1_225
AT3G17020.1_154	AT1G27190.1_144	AT4G34131.1_278	AT1G77120.1_243	AT1G27190.1_144	AT1G74690.1_390
AT5G42970.1_140	AT1G27310.1_60	AT1G20020.1_327	AT5G42300.1_18	AT1G27310.1_60	AT5G62350.1_109
AT3G54050.2_154	AT1G27450.1_215	AT1G20020.1_97	AT1G07670.1_229	AT1G27450.1_215	AT5G62350.1_52
AT3G54050.2_111	AT1G27450.2_155	AT3G20550.1_237	AT2G35450.1_231	AT1G27450.2_155	AT5G63840.2_499
AT3G54050.2_366	AT1G27450.3_256	AT1G20260.1_179	AT1G28350.1_57	AT1G27450.3_256	AT5G63840.2_883
AT2G27040.1_482	AT1G27450.4_155	AT1G12000.1_166	AT1G08420.1_920	AT1G27450.4_155	AT1G27770.1_99
AT2G27040.1_387	AT1G27500.1_424	AT5G63120.1_271	AT1G64770.2_122	AT1G27500.1_424	AT2G31390.1_149
AT2G27040.1_342	AT1G27500.2_435	AT5G14250.1_399	AT2G21330.1_80	AT1G27500.2_435	AT5G53140.2_342
AT1G71820.1_687	AT1G27540.1_160	AT1G67280.1_109	AT2G39080.1_224	AT1G27540.1_160	AT5G53140.2_131
AT1G71820.1_91	AT1G27540.2_130	AT1G67280.1_220	AT1G65930.1_269	AT1G27540.2_130	AT2G21270.3_40
AT1G23080.3_39	AT1G27540.3_160	AT1G67280.1_329	AT1G36160.2_871	AT1G27540.3_160	AT4G37270.1_726
AT4G24510.1_287	AT1G27770.1_316	AT5G27620.1_299	AT1G03475.1_96	AT1G27770.1_316	AT4G37270.1_655
AT2G18660.1_97	AT1G27770.2_316	AT1G01050.1_142	AT2G14170.2_312	AT1G27770.2_316	AT1G02020.1_316
AT2G18660.1_101	AT1G27770.3_253	AT2G40660.1_14	AT4G31990.1_314	AT1G27770.3_253	AT1G02020.1_511
AT3G04870.1_337	AT1G27770.4_316	AT2G40660.1_274	AT5G20400.1_213	AT1G27770.4_316	AT3G51840.1_171
AT5G24460.1_258	AT1G27900.1_510	AT1G58684.1_136	AT3G59870.1_272	AT1G27900.1_510	AT3G51840.1_306
AT2G26570.1_485	AT1G27900.2_510	AT5G30510.1_132	AT5G46290.3_343	AT1G27900.2_510	AT3G51840.1_399
AT5G10470.2_1119	AT1G27900.3_510	AT1G02305.1_331	AT3G06350.1_97	AT1G27900.3_510	AT1G77490.1_102
AT5G10470.2_1183	AT1G27930.1_256	AT1G27400.1_15	AT4G16760.2_363	AT1G27930.1_256	AT5G48760.2_141
AT5G10470.2_824	AT1G27930.1_42	AT1G26630.1_57	AT5G35630.1_150	AT1G27930.1_42	AT5G48760.2_43
AT5G10470.2_508	AT1G27950.1_45	AT1G26630.1_80	AT3G62120.2_66	AT1G27950.1_45	AT5G48760.2_8
AT2G21170.3_203	AT1G27970.1_63	AT5G28840.1_71	AT2G41380.1_33	AT1G27970.1_63	AT5G54190.1_124
AT2G21170.3_186	AT1G27970.2_63	AT5G19820.1_1036	AT5G02500.2_479	AT1G27970.2_63	AT5G54190.1_286
AT3G08510.2_423	AT1G28120.1_250	AT1G14320.1_202	AT5G07460.1_95	AT1G28120.1_250	AT5G13630.1_945
AT3G08510.2_546	AT1G28140.1_194	AT4G01940.1_199	AT2G42910.1_221	AT1G28140.1_194	AT5G13630.1_482
AT3G08510.2_334	AT1G28200.1_146	AT5G48180.1_170	AT3G09820.1_323	AT1G28200.1_146	AT5G13630.1_129
ATCG01110.1_40	AT1G28200.2_146	AT5G48180.1_273	AT5G35620.1_97	AT1G28200.2_146	AT5G13630.1_1086
ATCG01110.1_175	AT1G28350.1_39	AT1G27900.1_510	AT3G45140.1_281	AT1G28350.1_39	AT5G61810.1_120
AT4G04640.1_139	AT1G28350.1_417	AT5G05010.1_134	AT4G14960.1_347	AT1G28350.1_417	AT2G41840.1_176
AT4G04640.1_249	AT1G28350.1_661	AT5G59420.1_301	AT3G02760.1_515	AT1G28350.1_661	AT5G43500.1_334
AT1G78060.1_440	AT1G28350.1_57	AT4G28880.1_182	AT5G46250.2_225	AT1G28350.1_57	AT1G66430.1_205
AT4G17300.2_215	AT1G28350.2_39	AT3G14930.1_223	AT1G76550.1_584	AT1G28350.2_39	AT5G40370.2_105
AT4G17300.2_401	AT1G28350.2_417	AT1G13280.1_110	AT5G14740.5_225	AT1G28350.2_417	AT1G08370.1_123
AT1G71220.3_243	AT1G28350.2_661	AT3G13860.1_505	AT1G79380.1_102	AT1G28350.2_661	AT5G42080.1_339
AT1G71220.3_1576	AT1G28350.2_57	AT1G60710.1_198	AT2G44350.2_326	AT1G28350.2_57	AT5G42080.1_175
AT1G71220.3_1469	AT1G28350.3_351	AT4G12830.1_375	AT4G17090.1_433	AT1G28350.3_351	AT5G42080.1_547
AT1G71220.3_919	AT1G28350.3_595	AT4G33680.1_218	AT4G35090.1_86	AT1G28350.3_595	AT1G03090.2_513
AT5G60100.2_86	AT1G28440.1_606	AT5G57870.1_640	AT2G40660.1_14	AT1G28440.1_606	AT3G01910.1_98
AT3G59020.2_444	AT1G28440.1_926	AT5G57870.1_777	AT4G37980.2_102	AT1G28440.1_926	AT1G65980.1_76
AT1G44446.1_267	AT1G28440.1_599	AT5G20890.1_390	AT2G36060.1_92	AT1G28440.1_599	AT1G65980.1_51
AT3G16410.1_489	AT1G28530.1_258	AT5G20890.1_469	AT2G40290.2_10	AT1G28530.1_258	AT2G36790.1_256
AT3G16410.1_458	AT1G28530.1_383	AT5G20890.1_518	AT4G00620.1_319	AT1G28530.1_383	AT1G06220.1_688
AT4G29610.1_103	AT1G28530.2_257	AT1G27700.1_240	AT5G08670.1_87	AT1G28530.2_257	AT5G27470.1_267
AT1G26910.1_105	AT1G28530.2_382	AT5G21160.1_693	AT2G30410.1_65	AT1G28530.2_382	AT5G27470.1_362
AT1G26910.1_202	AT1G28580.1_158	AT4G02460.1_656	AT5G61790.1_108	AT1G28580.1_158	AT5G27470.1_244
AT1G26910.1_49	AT1G28580.2_77	AT4G35230.1_365	AT1G48520.1_241	AT1G28580.2_77	AT5G27470.1_405
AT1G26910.1_126	AT1G28590.1_157	AT4G38970.1_345	AT5G62690.1_25	AT1G28590.1_157	AT4G29840.1_495
AT5G51120.2_164	AT1G28600.1_151	AT4G38970.1_79	AT4G08390.4_223	AT1G28600.1_151	AT4G29840.1_364
AT1G27020.1_280	AT1G28600.1_322	AT1G48600.1_105	AT3G01520.1_156	AT1G28600.1_322	AT3G11945.2_101
AT1G74260.1_196	AT1G28600.2_151	AT1G48600.1_160	AT5G19440.1_280	AT1G28600.2_151	AT3G19450.1_314
AT1G74260.1_663	AT1G28610.2_322	AT4G30920.1_368	AT5G59750.1_358	AT1G28610.2_322	AT4G34870.1_168
AT1G74260.1_586	AT1G29025.1_306	AT4G30920.1_451	AT1G05680.1_260	AT1G29025.1_306	AT4G34870.1_122
AT1G74260.1_607	AT1G29070.1_104	AT3G17170.1_219	AT2G21060.1_141	AT1G29070.1_104	AT3G54300.2_35
AT1G74260.1_1104	AT1G29150.1_51	AT4G34370.1_172	AT5G65010.2_380	AT1G29150.1_51	AT5G60670.1_142
AT1G74260.1_237	AT1G29150.1_332	AT5G49650.1_522	AT2G25280.1_272	AT1G29150.1_332	AT5G42800.1_359
AT1G74260.1_378	AT1G29150.1_107	AT3G14390.1_141	AT1G74090.1_282	AT1G29150.1_107	AT2G02390.3_161
AT1G74260.1_682	AT1G29150.2_51	AT3G14390.1_263	AT5G37510.2_706	AT1G29150.2_51	AT2G02390.3_202
AT1G74260.1_911	AT1G29150.2_332	AT3G14390.1_411	AT1G02305.1_331	AT1G29150.2_332	AT3G45260.2_73
AT1G74260.1_400	AT1G29150.2_107	AT3G14390.1_77	AT3G48560.1_412	AT1G29150.2_107	AT2G25110.1_192
AT1G12410.1_162	AT1G29330.1_29	AT1G51710.1_257	AT5G08590.1_233	AT1G29330.1_29	AT5G63490.2_170
AT1G24510.1_489	AT1G29470.1_284	AT4G26970.1_493	AT1G59830.2_193	AT1G29470.1_284	AT1G54100.1_124
AT1G24510.1_249	AT1G29470.1_530	AT5G46250.1_225	AT2G36790.1_277	AT1G29470.1_530	AT1G54100.1_222
AT1G24510.1_165	AT1G29470.1_696	AT1G62020.1_524	AT4G19710.1_806	AT1G29470.1_696	AT1G54100.1_491
AT1G24510.1_403	AT1G29470.1_547	AT1G62020.1_554	AT5G50580.1_229	AT1G29470.1_547	AT1G70830.1_61
AT1G24510.1_373	AT1G29470.1_277	AT1G62020.1_623	AT5G21274.1_27	AT1G29470.1_277	AT1G70830.1_158
AT1G77470.1_220	AT1G29470.2_284	AT5G11880.1_146	AT5G17220.1_128	AT1G29470.2_284	AT1G70830.1_320
AT5G24490.1_139	AT1G29470.2_530	AT5G11880.1_268	AT5G52810.1_239	AT1G29470.2_530	AT1G70980.1_537
AT5G24490.1_163	AT1G29470.2_696	AT5G11880.1_416	AT1G48520.3_241	AT1G29470.2_696	AT5G28500.1_295
AT4G05150.1_79	AT1G29470.2_547	AT5G11880.1_82	AT3G11940.1_175	AT1G29470.2_547	AT5G28500.1_211
AT4G05020.2_133	AT1G29470.2_277	AT4G26270.1_390	AT2G33840.1_53	AT1G29470.2_277	AT2G40730.1_148
AT4G05020.2_372	AT1G29530.1_113	AT4G28030.1_162	AT1G32490.1_490	AT1G29530.1_113	AT5G35100.1_275
AT4G05020.2_412	AT1G29550.1_138	AT5G19150.1_236	AT4G38630.1_37	AT1G29550.1_138	AT5G35100.1_61
AT4G35780.1_312	AT1G29590.1_138	AT4G02570.1_217	AT4G24220.1_116	AT1G29590.1_138	AT3G09300.1_268
AT2G31570.1_41	AT1G29670.1_298	AT1G15750.1_204	AT3G24170.3_73	AT1G29670.1_298	AT5G49760.1_883
AT1G60070.2_270	AT1G29670.1_317	AT1G15750.1_757	AT1G56070.1_286	AT1G29670.1_317	AT5G49760.1_694
AT1G60070.2_409	AT1G29670.2_366	AT3G14010.1_341	AT4G13940.4_120	AT1G29670.2_366	AT5G49760.1_124
AT5G63060.1_59	AT1G29670.2_385	AT1G64770.1_122	AT2G36580.1_245	AT1G29670.2_385	AT2G18230.1_148
AT5G63870.1_103	AT1G29760.1_438	AT4G13430.1_376	AT5G26570.1_883	AT1G29760.1_438	AT2G18230.1_57
AT5G37360.1_82	AT1G29790.1_143	AT4G13430.1_465	AT1G27970.2_63	AT1G29790.1_143	AT5G45170.1_203
AT5G37360.1_117	AT1G29790.1_180	AT3G44110.1_417	AT4G38970.2_79	AT1G29790.1_180	AT5G45170.1_111
AT1G29530.1_113	AT1G29790.2_143	AT2G25355.1_87	AT5G55190.1_59	AT1G29790.2_143	AT1G09340.2_162
AT4G31530.1_148	AT1G29790.2_180	AT4G34350.1_213	AT1G24510.1_403	AT1G29790.2_180	AT2G31790.1_411
AT2G43570.1_264	AT1G29840.1_242	AT5G45390.1_217	AT3G28700.2_415	AT1G29840.1_242	AT2G31790.1_204
AT3G11730.1_23	AT1G29840.1_288	AT4G33010.1_245	AT4G29060.2_538	AT1G29840.1_288	AT1G80460.1_136
AT5G49020.1_385	AT1G29870.1_332	AT4G33010.1_463	AT4G38225.1_197	AT1G29870.1_332	AT1G80460.1_396
AT5G49020.1_75	AT1G29880.1_542	AT4G33010.1_777	AT5G37510.1_706	AT1G29880.1_542	AT2G39940.1_13
AT4G30310.2_498	AT1G29880.1_388	AT4G33010.1_943	AT2G26990.1_175	AT1G29880.1_388	AT2G39940.1_341
AT4G30310.2_72	AT1G29880.1_618	AT4G33010.1_98	AT1G36160.2_668	AT1G29880.1_618	AT2G39940.1_317
AT4G30310.2_479	AT1G29880.1_207	AT5G20000.1_221	AT4G03200.2_214	AT1G29880.1_207	AT1G77440.2_19
AT4G30310.2_65	AT1G29900.1_1008	AT1G04510.1_293	AT2G26210.2_151	AT1G29900.1_1008	AT1G77440.2_178
AT4G09020.1_469	AT1G30130.1_292	AT1G04510.1_8	AT3G43300.2_449	AT1G30130.1_292	AT3G55120.1_7
AT4G09020.1_434	AT1G30130.2_292	AT5G20280.1_501	AT3G25860.1_331	AT1G30130.2_292	AT5G66510.1_83
AT4G09020.1_152	AT1G30130.3_292	AT5G20280.1_658	AT2G15620.1_160	AT1G30130.3_292	AT1G65930.1_131
AT5G20830.1_349	AT1G30360.1_330	AT2G45810.1_447	AT1G58280.4_168	AT1G30360.1_330	AT1G75990.1_438
AT5G20830.1_434	AT1G30400.1_1300	AT5G04130.1_641	AT4G39210.1_242	AT1G30400.1_1300	AT1G60950.1_96
AT5G20830.1_266	AT1G30400.2_1300	AT4G34135.1_279	AT2G26970.2_96	AT1G30400.2_1300	AT1G60950.1_91
AT5G20830.1_731	AT1G30440.1_327	AT2G17870.1_163	AT3G13920.3_131	AT1G30440.1_327	AT1G60950.1_129
AT5G20830.1_565	AT1G30440.1_571	AT2G17870.1_254	AT4G08900.1_95	AT1G30440.1_571	AT5G67380.1_160
AT5G20830.1_362	AT1G30470.1_237	AT5G26780.1_125	AT5G51820.1_431	AT1G30470.1_237	AT3G13860.1_243
AT2G37190.1_142	AT1G30470.1_218	AT4G33580.1_228	AT4G20360.1_149	AT1G30470.1_218	AT3G63410.1_209
AT5G12250.1_12	AT1G30470.2_233	AT4G33580.1_231	AT3G14990.1_49	AT1G30470.2_233	AT3G63410.1_159
AT5G12250.1_136	AT1G30470.2_214	AT1G70410.1_223	AT3G21110.1_215	AT1G30470.2_214	AT2G25430.1_68
AT5G12250.1_301	AT1G30470.3_194	AT5G12410.1_275	AT1G51710.2_218	AT1G30470.3_194	AT2G31370.7_23
AT5G12250.1_25	AT1G30470.3_175	AT5G48790.1_295	AT4G15490.1_270	AT1G30470.3_175	AT5G14590.1_434
AT5G12250.1_354	AT1G30510.1_177	AT5G19050.1_248	AT1G48850.2_236	AT1G30510.1_177	AT5G14590.1_186
AT5G12250.1_56	AT1G30510.2_178	AT3G23570.1_33	AT2G45770.1_253	AT1G30510.2_178	AT5G14590.1_201
AT2G45200.1_84	AT1G30510.3_113	AT3G03960.1_219	AT4G34870.1_69	AT1G30510.3_113	AT5G05670.2_149
AT1G22920.1_222	AT1G30580.1_57	AT3G03960.1_490	AT5G19220.1_131	AT1G30580.1_57	AT3G23490.1_123
AT1G14810.1_225	AT1G30620.1_348	AT3G03960.1_517	AT1G22300.3_98	AT1G30620.1_348	AT4G17140.3_3203
AT1G14810.1_274	AT1G30620.1_277	AT1G01800.1_132	AT1G65860.1_138	AT1G30620.1_277	AT2G22400.1_677
AT1G14810.1_355	AT1G30620.2_348	AT3G48420.1_211	AT1G04510.1_293	AT1G30620.2_348	AT3G59770.3_459
AT3G24200.2_178	AT1G30620.2_277	AT3G58140.1_160	AT4G20850.1_126	AT1G30620.2_277	AT4G25650.2_483
AT3G24200.2_418	AT1G30620.3_347	AT4G01610.1_328	AT4G14960.1_353	AT1G30620.3_347	AT4G25650.2_362
AT1G61580.1_331	AT1G30620.3_276	AT3G54860.1_76	AT1G13320.3_290	AT1G30620.3_276	AT1G79790.2_81
AT1G61580.1_254	AT1G30620.4_348	AT4G35630.1_217	AT5G10300.1_162	AT1G30620.4_348	AT2G37790.1_84
AT2G04350.1_91	AT1G30620.4_277	AT3G18780.2_287	AT3G58990.1_177	AT1G30620.4_277	AT2G37790.1_48
AT2G04350.1_504	AT1G30620.5_277	AT1G49240.1_287	AT4G38225.2_197	AT1G30620.5_277	AT4G33350.1_199
AT2G04350.1_140	AT1G30620.6_348	AT3G51800.1_178	AT1G79530.1_331	AT1G30620.6_348	AT1G44820.1_133
AT2G04350.1_574	AT1G30620.6_277	AT1G20630.1_230	ATCG00340.1_559	AT1G30620.6_277	AT3G20370.1_212
AT2G04350.1_207	AT1G30630.1_44	AT1G20630.1_413	AT2G29140.1_910	AT1G30630.1_44	AT5G57020.1_335
AT2G04350.1_651	AT1G30660.1_176	AT5G43940.1_370	AT5G27380.1_134	AT1G30660.1_176	AT5G16990.1_179
AT1G73430.1_326	AT1G30660.2_169	AT1G56070.1_131	AT4G29670.1_169	AT1G30660.2_169	AT5G16990.1_252
AT1G24100.1_265	AT1G30660.3_166	AT1G56070.1_286	AT1G03940.1_14	AT1G30660.3_166	AT5G16990.1_49
AT5G19680.1_302	AT1G30680.1_251	AT1G56070.1_370	AT1G23140.1_120	AT1G30680.1_251	AT1G60000.1_224
AT3G61600.1_331	AT1G30680.1_205	AT1G56070.1_448	AT2G01350.1_166	AT1G30680.1_205	AT5G46460.1_402
AT3G04940.1_45	AT1G30820.1_291	AT1G56070.1_651	AT4G00490.1_267	AT1G30820.1_291	AT5G43430.4_99
AT4G22285.1_111	AT1G30870.1_60	AT3G16990.1_165	AT3G48990.1_455	AT1G30870.1_60	AT5G43430.4_70
AT5G58710.1_71	AT1G30900.1_248	AT3G16990.1_187	AT3G16950.1_124	AT1G30900.1_248	AT1G32440.1_105
AT2G22570.1_197	AT1G30900.1_252	AT1G79500.1_141	AT2G40290.1_10	AT1G30900.1_252	AT1G32440.1_331
AT1G22280.1_275	AT1G31180.1_229	AT1G79500.1_190	AT1G20010.1_12	AT1G31180.1_229	AT1G32440.1_239
AT1G09300.1_228	AT1G31180.2_244	AT1G48630.1_138	AT1G20950.1_28	AT1G31180.2_244	AT3G14660.1_460
AT1G09300.1_104	AT1G31230.1_378	AT1G69410.1_80	AT2G47250.1_157	AT1G31230.1_378	AT3G20320.1_142
AT3G03710.1_463	AT1G31230.1_93	AT1G66430.1_296	AT2G29350.1_73	AT1G31230.1_93	AT3G56460.1_6
AT3G03710.1_679	AT1G31330.1_130	AT1G74040.1_224	AT4G23100.2_349	AT1G31330.1_130	AT3G56460.1_97
AT3G03710.1_175	AT1G31780.1_387	AT5G08680.1_295	AT5G51970.1_54	AT1G31780.1_387	AT4G03430.1_922
AT3G03710.1_790	AT1G31780.1_604	AT5G08680.1_90	AT5G26570.2_303	AT1G31780.1_604	AT2G28000.1_548
AT3G03710.1_299	AT1G31780.1_572	AT5G25980.1_103	AT1G14610.1_408	AT1G31780.1_572	AT5G12950.1_204
AT1G79720.1_252	AT1G31780.1_168	AT5G52560.1_229	AT2G42070.1_217	AT1G31780.1_168	AT5G36160.1_151
AT4G35260.1_216	AT1G31780.1_635	AT5G56630.1_389	AT2G04030.2_165	AT1G31780.1_635	AT5G36160.1_322
AT1G16860.1_292	AT1G31850.1_110	AT5G19760.1_170	AT5G54770.1_231	AT1G31850.1_110	AT5G36160.1_35
AT5G42820.1_18	AT1G31850.1_119	AT5G25100.1_104	AT4G30920.1_368	AT1G31850.1_119	AT5G36160.1_367
AT5G62300.2_75	AT1G31850.1_268	AT5G19990.1_19	AT2G36880.1_45	AT1G31850.1_268	AT5G49110.2_441
AT5G62300.2_41	AT1G31850.1_591	AT5G19990.1_221	AT5G46420.1_487	AT1G31850.1_591	AT1G79440.1_521
AT1G48090.2_3222	AT1G31850.2_110	AT3G57290.1_313	AT5G08340.1_199	AT1G31850.2_110	AT4G26860.2_59
AT3G01670.2_638	AT1G31850.2_119	AT1G58180.1_226	AT1G23130.1_48	AT1G31850.2_119	AT1G05350.1_194
AT1G67580.1_547	AT1G31850.2_268	AT1G31910.1_484	AT3G43810.1_27	AT1G31850.2_268	AT1G05350.1_208
AT1G11860.3_90	AT1G31850.2_591	AT1G55090.1_293	AT1G10360.1_199	AT1G31850.2_591	AT1G75510.1_232
AT1G11860.3_103	AT1G31850.3_110	AT1G27970.1_63	AT1G63770.1_216	AT1G31850.3_110	AT4G33030.1_280
AT1G11860.3_291	AT1G31850.3_119	AT1G72060.1_58	AT5G60600.2_147	AT1G31850.3_119	AT4G33030.1_221
AT1G11860.3_112	AT1G31850.3_268	AT1G29590.1_138	AT5G56350.1_113	AT1G31850.3_268	AT4G33030.1_327
AT1G11860.3_166	AT1G31850.3_591	AT1G29550.1_138	AT2G30140.2_201	AT1G31850.3_591	AT4G26900.1_513
AT1G11860.3_236	AT1G31850.4_110	AT1G64400.1_587	AT3G54860.1_76	AT1G31850.4_110	AT4G26900.1_481
AT3G48000.1_492	AT1G31850.4_119	AT1G52360.1_221	AT1G06220.1_211	AT1G31850.4_119	AT4G26900.1_287
AT3G48000.1_338	AT1G31850.4_268	AT1G52360.1_690	AT3G51800.2_178	AT1G31850.4_268	AT4G26900.1_128
AT3G48000.1_222	AT1G31850.4_591	AT1G52380.1_148	AT4G01610.1_328	AT1G31850.4_591	AT4G26900.1_225
AT4G39260.1_8	AT1G31860.1_212	AT1G66130.1_304	AT3G28700.1_415	AT1G31860.1_212	AT1G74030.1_250
AT5G46180.1_466	AT1G31860.2_132	AT1G53580.1_170	AT1G63940.4_119	AT1G31860.2_132	AT1G18500.1_163
AT5G46180.1_189	AT1G31860.3_212	AT1G60940.1_233	AT1G48600.2_105	AT1G31860.3_212	AT2G22125.1_719
AT4G19120.2_201	AT1G32060.1_295	AT1G80360.1_353	AT5G51820.1_499	AT1G32060.1_295	AT1G60780.1_212
AT1G28350.1_435	AT1G32060.1_100	AT1G71170.1_126	AT5G19780.1_353	AT1G32060.1_100	AT5G20090.2_77
AT1G28350.1_39	AT1G32450.1_339	AT1G74090.1_282	AT3G01500.3_230	AT1G32450.1_339	AT3G23600.1_7
AT4G36220.1_197	AT1G32990.1_187	AT1G74100.1_270	AT3G44340.2_470	AT1G32990.1_187	AT3G23600.1_41
AT2G29360.1_184	AT1G33120.1_161	AT1G71380.1_305	AT5G45200.1_343	AT1G33120.1_161	AT3G54440.1_877
AT2G29360.1_74	AT1G33140.1_161	AT1G71380.1_358	AT3G48870.1_320	AT1G33140.1_161	AT3G54440.1_322
AT2G29360.1_197	AT1G33170.1_402	AT1G76550.1_28	AT1G03130.1_131	AT1G33170.1_402	AT3G54440.1_651
AT1G74530.3_184	AT1G33260.1_184	AT1G76550.1_584	AT1G20620.2_86	AT1G33260.1_184	AT3G54440.1_38
AT3G16940.1_626	AT1G33260.2_183	AT1G66690.1_172	AT3G28940.1_54	AT1G33260.2_183	AT3G54440.1_963
AT5G09660.1_143	AT1G33440.1_174	AT1G66700.1_172	AT5G38410.3_172	AT1G33440.1_174	AT3G54440.1_428
AT5G09660.1_280	AT1G33600.1_449	AT1G67980.1_141	AT5G44120.3_112	AT1G33600.1_449	AT3G54440.1_214
AT5G09660.1_293	AT1G33600.2_449	AT1G68010.1_271	AT5G14740.1_272	AT1G33600.2_449	AT3G54440.1_1070
AT5G09660.1_150	AT1G33610.1_449	AT1G68010.1_38	AT5G03340.1_694	AT1G33610.1_449	AT1G78820.1_432
AT5G67500.1_170	AT1G33800.1_187	AT3G08560.1_203	AT3G52500.1_127	AT1G33800.1_187	AT5G08060.1_49
AT3G53230.1_110	AT1G33960.1_81	AT1G74470.1_271	AT1G65590.1_532	AT1G33960.1_81	AT5G08060.1_30
AT3G53230.1_695	AT1G33960.2_105	AT1G74470.1_356	AT5G36700.1_239	AT1G33960.2_105	ATCG00130.1_159
AT3G53230.1_426	AT1G34030.1_45	AT1G79750.1_256	AT3G52500.1_124	AT1G34030.1_45	AT5G19450.1_172
AT3G53230.1_526	AT1G34220.1_110	AT1G79990.1_221	AT5G22300.1_197	AT1G34220.1_110	AT1G49750.1_422
AT3G53230.1_576	AT1G34220.1_98	AT1G63660.1_287	AT2G10940.1_289	AT1G34220.1_98	AT1G49750.1_456
AT3G24590.2_305	AT1G34220.2_110	AT1G72680.1_313	AT5G08680.1_295	AT1G34220.2_110	AT1G10310.1_167
AT1G04530.1_162	AT1G34220.2_98	AT1G69800.1_19	AT3G23810.1_244	AT1G34220.2_98	AT4G37640.1_694
AT4G23990.1_240	AT1G34420.1_130	AT1G73180.1_305	AT3G01500.3_167	AT1G34420.1_130	AT1G50030.1_49
AT4G23990.1_340	AT1G34510.1_116	AT5G17220.1_128	AT4G39710.1_99	AT1G34510.1_116	AT1G20340.1_152
AT5G47760.1_179	AT1G34760.1_193	AT1G07240.1_469	AT5G54270.1_110	AT1G34760.1_193	ATCG00160.1_226
AT1G31180.2_244	AT1G34760.2_193	AT5G05470.1_102	AT1G42970.1_443	AT1G34760.2_193	AT1G49240.1_259
AT2G26730.1_490	AT1G35140.1_161	AT5G05470.1_239	AT2G30970.1_137	AT1G35140.1_161	AT1G79870.1_203
AT5G51370.2_287	AT1G35140.1_256	AT5G52470.1_252	AT4G28520.3_113	AT1G35140.1_256	AT1G79870.1_168
AT3G09200.1_18	AT1G35160.1_201	AT5G22800.1_705	AT3G08560.1_203	AT1G35160.1_201	AT3G16470.1_339
AT4G22350.2_109	AT1G35160.2_201	AT5G63680.1_26	AT4G13010.1_187	AT1G35160.2_201	AT5G27540.2_128
AT3G02110.1_358	AT1G35460.1_187	AT5G38530.1_351	AT3G62940.3_192	AT1G35460.1_187	AT5G27540.2_230
AT5G26710.1_520	AT1G35460.2_187	AT5G23010.1_160	AT1G78830.1_420	AT1G35460.2_187	AT5G27540.2_161
AT5G26710.1_682	AT1G35470.1_424	AT5G43830.1_221	AT3G01500.1_96	AT1G35470.1_424	AT5G27540.2_210
AT5G26710.1_397	AT1G35470.2_426	AT5G64460.1_142	AT1G26850.3_280	AT1G35470.2_426	AT5G27540.2_97
AT5G26710.1_696	AT1G35580.1_231	AT5G64430.1_93	AT1G78850.1_348	AT1G35580.1_231	AT2G01690.2_305
AT5G51530.1_903	AT1G35580.1_436	AT5G58490.1_252	AT2G05520.1_116	AT1G35580.1_436	AT4G12720.1_235
AT1G69340.1_424	AT1G35580.2_231	AT5G37510.2_706	AT5G17220.1_13	AT1G35580.2_231	AT4G12720.1_239
AT1G23440.1_168	AT1G35580.2_436	AT5G51430.1_504	AT5G16390.1_137	AT1G35580.2_436	AT4G12720.1_263
AT1G23440.1_113	AT1G35580.3_231	AT5G49570.1_430	AT2G20360.1_185	AT1G35580.3_231	AT4G38780.1_1625
AT1G23440.1_141	AT1G35580.3_436	AT5G42300.1_18	AT2G10940.1_208	AT1G35580.3_436	AT4G38780.1_1895
AT3G18490.1_380	AT1G35625.1_87	AT5G46420.1_487	AT1G78850.1_356	AT1G35625.1_87	AT5G04230.2_686
AT3G18490.1_307	AT1G35630.1_87	AT5G42040.1_156	AT5G63800.1_236	AT1G35630.1_87	AT5G04230.2_177
AT3G18490.1_271	AT1G35720.1_111	AT5G50920.1_299	AT5G23890.1_460	AT1G35720.1_111	AT4G15390.1_104
AT2G34420.1_111	AT1G36050.1_186	AT5G50920.1_405		AT1G36050.1_186	AT5G57870.1_304
AT4G10120.2_528	AT1G36050.2_186	AT5G09900.1_234		AT1G36050.2_186	AT5G57870.1_267
AT1G80360.3_194	AT1G36160.1_871	AT5G09900.1_366		AT1G36160.1_871	AT5G57870.1_377
AT1G80360.3_268	AT1G36160.1_668	AT5G42390.1_334		AT1G36160.1_668	AT2G30970.1_210
AT1G09630.1_38	AT1G36160.1_292	AT5G42390.1_743		AT1G36160.1_292	AT4G12250.1_326
AT5G42380.1_73	AT1G36160.2_871	AT5G47840.1_81		AT1G36160.2_871	AT3G06520.2_241
AT1G72330.3_376	AT1G36160.2_668	AT5G39730.1_54		AT1G36160.2_668	AT3G19710.1_270
AT1G72330.3_109	AT1G36160.2_292	AT5G37830.1_386		AT1G36160.2_292	AT3G19710.1_204
AT1G72330.3_524	AT1G36180.1_973	AT5G37830.1_825		AT1G36180.1_973	AT3G19710.1_295
AT1G72330.3_132	AT1G36180.1_770	AT5G51970.1_54		AT1G36180.1_770	AT3G49360.1_77
AT1G72330.3_461	AT1G36180.1_394	AT5G51970.1_81		AT1G36180.1_394	AT3G17820.1_92
AT3G19980.1_25	AT1G36180.2_394	AT5G35530.1_134		AT1G36180.2_394	AT3G17820.1_159
AT3G19980.1_126	AT1G36180.3_394	AT5G35530.1_97		AT1G36180.3_394	AT3G20630.1_516
AT3G19980.1_263	AT1G36240.1_93	AT5G53480.1_225		AT1G36240.1_93	AT4G36530.2_345
AT3G19980.1_231	AT1G36320.1_263	AT5G60790.1_298		AT1G36320.1_263	AT4G36530.2_307
AT3G46440.2_241	AT1G36990.1_336	AT5G67630.1_224		AT1G36990.1_336	AT3G27925.1_409
AT1G24040.1_216	AT1G37130.1_245	AT5G66530.1_275		AT1G37130.1_245	AT3G45300.1_245
AT5G39590.1_307	AT1G42480.1_82	AT5G53370.1_470		AT1G42480.1_82	AT1G56500.1_237
AT5G39590.1_285	AT1G42480.2_82	AT5G54160.1_110		AT1G42480.2_82	AT1G56500.1_810
AT5G01750.2_33	AT1G42480.3_82	AT5G54160.1_281		AT1G42480.3_82	AT1G56500.1_86
AT3G16830.1_186	AT1G42970.1_434	AT5G54160.1_296		AT1G42970.1_434	AT1G56500.1_172
AT3G16830.1_503	AT1G42970.1_360	AT5G54160.1_316		AT1G42970.1_360	AT1G27650.1_18
AT3G16830.1_558	AT1G42970.1_443	AT5G39590.1_148		AT1G42970.1_443	AT3G17390.1_31
AT3G16830.1_753	AT1G43170.1_254	AT5G61640.1_79		AT1G43170.1_254	AT3G17390.1_20
AT5G03940.1_198	AT1G43170.1_331	AT5G61580.1_442		AT1G43170.1_331	AT1G70330.1_349
AT1G32200.1_410	AT1G43170.1_41	AT5G40870.1_460		AT1G43170.1_41	AT3G47340.1_168
AT5G12370.2_257	AT1G43170.2_254	AT5G66190.1_318		AT1G43170.2_254	AT3G06350.1_424
AT5G12370.2_651	AT1G43170.2_331	AT5G66190.1_88		AT1G43170.2_331	AT1G67680.1_199
AT5G12370.2_630	AT1G43170.2_41	AT5G65750.1_453		AT1G43170.2_41	AT2G31170.1_388
AT5G66530.2_281	AT1G43170.3_254	AT5G65750.1_688		AT1G43170.3_254	AT2G31170.1_156
AT5G66530.2_66	AT1G43170.3_331	AT5G65750.1_855		AT1G43170.3_331	AT5G58510.1_43
AT5G66530.2_100	AT1G43170.3_41	AT5G55200.1_289		AT1G43170.3_41	AT3G48380.3_538
AT5G66530.2_275	AT1G43170.4_171	AT5G55160.1_47		AT1G43170.4_171	AT5G23880.1_722
AT2G31610.1_119	AT1G43170.4_248	AT5G61780.1_24		AT1G43170.4_248	AT3G50560.1_180
AT2G31610.1_97	AT1G43170.5_254	AT5G61780.1_358		AT1G43170.5_254	AT4G36760.2_468
AT2G31610.1_134	AT1G43170.5_331	AT5G61780.1_396		AT1G43170.5_331	AT4G36760.2_299
AT4G32590.3_150	AT1G43170.5_41	AT5G61780.1_606		AT1G43170.5_41	AT2G32540.1_12
AT2G26830.1_47	AT1G43170.6_254	AT5G61780.1_850		AT1G43170.6_254	AT4G36195.1_308
AT4G35100.1_126	AT1G43170.6_331	AT5G24530.1_334		AT1G43170.6_331	AT2G02400.1_151
ATCG00660.1_107	AT1G43170.6_41	AT5G24530.1_59		AT1G43170.6_41	AT4G14030.1_484
AT3G19990.2_366	AT1G43170.7_254	AT5G52840.1_68		AT1G43170.7_254	AT4G14030.1_168
AT3G04520.3_157	AT1G43170.7_331	AT5G52810.1_239		AT1G43170.7_331	AT5G13510.1_62
AT3G04520.3_348	AT1G43170.7_41	AT5G39440.1_177		AT1G43170.7_41	AT1G68410.4_160
AT3G04520.3_153	AT1G43170.8_254	AT5G39320.1_350		AT1G43170.8_254	AT4G24220.1_141
AT3G04520.3_78	AT1G43170.8_331	AT5G56350.1_113		AT1G43170.8_331	AT4G33050.5_441
AT5G23200.1_174	AT1G43170.8_41	AT5G56350.1_14		AT1G43170.8_41	AT2G35690.1_301
AT3G14110.3_293	AT1G43170.9_254	AT5G56350.1_154		AT1G43170.9_254	AT1G75840.1_9
AT5G58770.1_117	AT1G43170.9_331	AT5G56350.1_425		AT1G43170.9_331	AT1G75840.1_158
AT2G18730.1_357	AT1G43170.9_41	AT5G16570.1_92		AT1G43170.9_41	AT5G20290.1_193
AT2G18730.1_175	AT1G43690.1_100	AT5G64250.2_45		AT1G43690.1_100	AT4G11600.1_105
AT5G18480.1_143	AT1G43800.1_353	AT5G14040.1_104		AT1G43800.1_353	AT5G51110.1_104
AT5G56760.1_268	AT1G44350.1_72	AT5G14040.1_194		AT1G44350.1_72	AT5G23670.2_136
AT3G18890.1_148	AT1G44446.1_267	AT5G23330.1_183		AT1G44446.1_267	AT5G66190.1_183
AT3G18890.1_169	AT1G44446.2_267	AT5G63860.1_317		AT1G44446.2_267	AT5G21222.1_127
AT1G66580.1_105	AT1G44446.3_267	AT5G59750.1_358		AT1G44446.3_267	AT2G21960.1_324
AT1G66580.1_49	AT1G44446.4_165	AT5G22620.1_242		AT1G44446.4_165	AT4G22670.1_16
AT1G66580.1_126	AT1G44810.1_246	AT5G08650.1_465		AT1G44810.1_246	AT3G43800.1_194
AT1G73060.1_122	AT1G44835.1_264	AT5G08570.1_166		AT1G44835.1_264	AT3G43800.1_67
AT1G73060.1_300	AT1G44835.2_265	AT5G08570.1_26		AT1G44835.2_265	AT4G09900.1_197
AT4G25800.2_37	AT1G44970.1_140	AT5G08530.1_148		AT1G44970.1_140	AT5G35220.1_503
AT4G19410.2_121	AT1G45000.1_234	AT5G51980.1_185		AT1G45000.1_234	AT3G44620.2_251
AT4G19410.2_196	AT1G45000.2_234	AT3G14990.1_139		AT1G45000.2_234	AT3G55010.1_176
AT4G19410.2_245	AT1G45150.1_226	AT3G14990.1_49		AT1G45150.1_226	AT3G07940.1_380
AT4G19410.2_236	AT1G47128.1_233	AT5G06600.1_750		AT1G47128.1_233	AT3G01510.1_390
AT5G38660.1_165	AT1G47128.1_342	AT5G06600.1_853		AT1G47128.1_342	AT5G63510.1_117
AT5G38660.1_152	AT1G47250.1_119	AT1G75660.1_383		AT1G47250.1_119	AT5G63510.1_110
AT5G14640.2_93	AT1G47420.1_230	AT1G08980.1_213		AT1G47420.1_230	AT5G63510.1_156
AT1G09490.1_114	AT1G47540.1_45	AT3G18000.1_105		AT1G47540.1_45	AT4G31180.2_316
AT1G09490.1_156	AT1G47540.1_58	AT3G18000.1_160		AT1G47540.1_58	AT5G04360.2_179
AT1G44835.2_265	AT1G47540.2_46	AT1G10370.1_199		AT1G47540.2_46	AT5G04360.2_285
AT5G55200.1_289	AT1G47540.2_59	AT1G10360.1_199		AT1G47540.2_59	AT5G44320.1_512
AT2G02040.1_336	AT1G47550.1_659	AT2G44180.1_343		AT1G47550.1_659	AT5G44320.1_391
AT5G25780.1_109	AT1G47550.1_614	AT1G15390.1_232		AT1G47550.1_614	AT5G44320.1_276
AT5G25780.1_411	AT1G47550.1_766	AT1G15390.1_263		AT1G47550.1_766	AT5G44320.1_214
AT1G54080.2_225	AT1G47550.1_446	AT1G48520.1_241		AT1G47550.1_446	AT2G43770.1_278
AT3G57340.2_163	AT1G47550.2_660	AT1G48860.1_461		AT1G47550.2_660	AT4G16060.1_188
AT5G07030.1_220	AT1G47550.2_614	AT1G57720.1_342		AT1G47550.2_614	AT4G16060.1_139
AT5G07030.1_181	AT1G47550.2_767	AT1G71230.1_222		AT1G47550.2_767	AT1G56050.1_87
AT5G07030.1_374	AT1G47550.2_446	AT3G02360.1_101		AT1G47550.2_446	AT1G56050.1_187
AT1G60080.1_281	AT1G47560.1_446	AT1G19570.1_20		AT1G47560.1_446	AT1G56050.1_158
AT1G48900.1_31	AT1G47600.1_27	AT1G75380.1_117		AT1G47600.1_27	AT2G28190.1_208
AT1G48900.1_84	AT1G47600.2_27	AT1G12200.1_405		AT1G47600.2_27	AT4G28706.4_155
AT1G48900.1_184	AT1G47710.1_330	AT1G13440.1_156		AT1G47710.1_330	AT4G28706.4_94
AT5G07470.1_79	AT1G47710.2_357	AT1G49760.1_356		AT1G47710.2_357	AT4G12980.1_43
AT4G08770.1_199	AT1G47840.1_41	AT1G56560.1_147		AT1G47840.1_41	AT4G21470.1_107
AT1G07780.9_186	AT1G47840.2_41	AT1G67680.1_389		AT1G47840.2_41	AT3G58990.1_77
AT2G46650.1_73	AT1G47960.1_93	AT5G13520.1_193		AT1G47960.1_93	AT1G18080.1_155
AT1G73880.1_182	AT1G47960.2_93	AT5G13510.1_114		AT1G47960.2_93	AT1G18080.1_184
AT3G24430.1_102	AT1G48030.1_372	AT5G65780.1_168		AT1G48030.1_372	AT1G18080.1_242
AT3G24430.1_128	AT1G48030.1_82	AT1G02420.1_382		AT1G48030.1_82	AT1G18080.1_251
AT3G24430.1_184	AT1G48030.1_71	AT1G18590.1_278		AT1G48030.1_71	AT1G74100.1_199
AT3G10850.1_8	AT1G48030.2_372	AT4G11420.1_389		AT1G48030.2_372	AT3G01420.1_187
AT3G10850.1_142	AT1G48030.2_82	AT4G11420.1_77		AT1G48030.2_82	AT5G63420.1_631
AT3G10850.1_111	AT1G48030.2_71	AT1G69250.1_141		AT1G48030.2_71	AT5G63420.1_125
AT1G09270.2_199	AT1G48030.3_372	AT1G72330.1_448		AT1G48030.3_372	AT5G63420.1_565
AT1G09270.2_293	AT1G48030.3_82	AT5G09590.1_25		AT1G48030.3_82	AT5G11490.2_824
AT1G09270.2_355	AT1G48030.3_71	AT3G19710.1_40		AT1G48030.3_71	AT1G53750.1_173
AT1G09270.2_439	AT1G48030.4_372	AT5G10920.1_456		AT1G48030.4_372	AT1G53750.1_382
AT1G09270.2_236	AT1G48030.4_82	AT5G10860.1_75		AT1G48030.4_82	AT4G11260.1_221
AT5G45020.2_55	AT1G48030.4_71	AT5G15490.1_350		AT1G48030.4_71	AT5G56350.1_316
AT1G47490.1_341	AT1G48030.5_372	AT5G15400.1_290		AT1G48030.5_372	AT1G74910.1_187
AT4G26070.3_108	AT1G48030.5_82	AT5G15400.1_378		AT1G48030.5_82	AT1G74910.1_270
AT1G65590.1_292	AT1G48030.5_71	AT5G15400.1_648		AT1G48030.5_71	AT5G35630.1_217
AT1G65590.1_158	AT1G48050.1_612	AT5G17380.1_164		AT1G48050.1_612	AT5G35630.1_306
AT1G65590.1_506	AT1G48050.2_612	AT5G17380.1_344		AT1G48050.2_612	AT5G54390.1_351
AT1G78830.1_374	AT1G48050.3_567	AT5G17470.1_114		AT1G48050.3_567	AT3G13360.2_380
AT1G78830.1_420	AT1G48130.1_72	AT3G52930.1_173		AT1G48130.1_72	AT1G52280.1_146
AT1G78830.1_432	AT1G48440.1_69	AT3G53580.1_150		AT1G48440.1_69	AT1G60420.1_518
AT1G78830.1_410	AT1G48520.1_241	AT5G16880.1_382		AT1G48520.1_241	AT4G02880.2_275
AT5G65460.3_163	AT1G48520.2_241	AT5G10300.1_162		AT1G48520.2_241	AT4G35000.1_30
AT3G42050.1_352	AT1G48520.3_241	AT5G10240.1_40		AT1G48520.3_241	AT5G21326.1_127
AT3G42050.1_425	AT1G48600.1_89	AT5G15770.1_54		AT1G48600.1_89	AT1G47710.2_348
AT3G42050.1_159	AT1G48600.1_144	AT5G15650.1_113		AT1G48600.1_144	AT4G08460.4_16
AT3G42050.1_178	AT1G48600.1_192	AT5G15650.1_257		AT1G48600.1_192	AT3G58660.1_95
AT5G20600.1_274	AT1G48600.1_190	AT5G15650.1_315		AT1G48600.1_190	AT1G49630.3_842
AT2G46580.1_157	AT1G48600.1_173	AT3G14790.1_118		AT1G48600.1_173	AT1G49630.3_202
AT2G38020.1_540	AT1G48600.2_105	AT3G12580.1_319		AT1G48600.2_105	AT1G49630.3_282
AT2G38020.1_397	AT1G48600.2_160	AT3G12580.1_326		AT1G48600.2_160	AT1G49630.3_169
AT2G38020.1_184	AT1G48600.2_208	AT3G19990.2_171		AT1G48600.2_208	AT1G19670.1_215
AT4G00290.1_440	AT1G48600.2_206	AT5G06110.1_192		AT1G48600.2_206	AT1G59820.1_222
AT5G50960.1_313	AT1G48600.2_189	AT5G06060.1_177		AT1G48600.2_189	AT1G02500.2_161
AT5G50960.1_220	AT1G48630.1_138	AT3G25660.1_120		AT1G48630.1_138	AT1G02500.2_20
AT5G50960.1_280	AT1G48760.1_218	AT3G29360.1_350		AT1G48760.1_218	AT1G02500.2_114
AT5G50960.1_328	AT1G48760.2_218	AT3G29320.1_411		AT1G48760.2_218	AT1G02500.2_31
AT4G38970.1_345	AT1G48760.3_218	AT3G22890.1_435		AT1G48760.3_218	AT5G61970.1_580
AT4G38970.1_79	AT1G48860.1_461	AT3G22850.1_220		AT1G48860.1_461	AT5G61970.1_497
AT4G38970.1_163	AT1G48860.1_156	AT3G22850.1_25		AT1G48860.1_156	AT5G64440.1_457
AT2G01450.3_154	AT1G48860.2_99	AT3G24030.1_116		AT1G48860.2_99	AT5G64440.1_241
AT3G07630.3_207	AT1G48860.2_429	AT3G23920.1_454		AT1G48860.2_429	AT5G64440.1_489
AT3G52180.1_374	AT1G48900.1_31	AT3G19000.1_210		AT1G48900.1_31	AT5G64440.1_374
AT3G62310.1_701	AT1G48900.1_118	AT3G22460.2_45		AT1G48900.1_118	AT5G64440.1_424
AT3G62310.1_603	AT1G48900.2_31	AT3G13490.1_135		AT1G48900.2_31	AT5G43810.1_743
AT2G42500.1_200	AT1G48900.2_118	AT3G13490.1_387		AT1G48900.2_118	AT2G25080.1_140
AT2G42500.1_137	AT1G48920.1_428	AT3G13470.1_467		AT1G48920.1_428	AT2G37860.4_306
AT5G47200.1_23	AT1G48970.1_438	AT3G19170.1_132		AT1G48970.1_438	AT1G70490.7_159
AT4G26390.1_315	AT1G48970.2_438	AT3G19170.1_621		AT1G48970.2_438	AT3G05060.1_257
AT4G26390.1_13	AT1G49040.1_353	AT3G23810.1_120		AT1G49040.1_353	AT3G05060.1_30
AT5G11880.1_169	AT1G49040.2_353	AT3G23810.1_244		AT1G49040.2_353	AT3G03630.1_122
AT5G11880.1_146	AT1G49040.3_353	AT3G23810.1_268		AT1G49040.3_353	AT3G01310.1_275
AT5G11880.1_356	AT1G49040.4_353	AT3G23810.1_346		AT1G49040.4_353	AT3G01310.1_129
AT5G11880.1_416	AT1G49240.1_287	AT3G23810.1_86		AT1G49240.1_287	AT3G01310.1_741
AT5G11880.1_82	AT1G49470.1_227	AT3G16520.1_425		AT1G49470.1_227	AT3G01310.1_317
AT5G11880.1_71	AT1G49630.1_117	AT3G15090.1_76		AT1G49630.1_117	AT5G34850.1_117
AT5G11880.1_268	AT1G49630.2_117	AT5G28540.1_298		AT1G49630.2_117	AT5G51830.2_163
AT4G02570.2_135	AT1G49630.3_117	AT5G28540.1_484		AT1G49630.3_117	AT5G04140.1_1248
AT4G02570.2_392	AT1G49670.1_617	AT5G28540.1_635		AT1G49670.1_617	AT5G04140.1_256
AT4G02570.2_375	AT1G49670.1_459	AT1G20810.1_117		AT1G49670.1_459	AT5G04140.1_132
AT4G02570.2_696	AT1G49670.2_640	AT1G06310.1_219		AT1G49670.2_640	AT5G04140.1_1501
AT1G22520.2_20	AT1G49670.2_482	AT1G06310.1_489		AT1G49670.2_482	AT5G04140.1_972
AT3G01640.2_369	AT1G49710.1_257	AT1G07040.1_110		AT1G49710.1_257	AT4G01870.2_294
AT4G39740.1_135	AT1G49740.1_260	AT1G01560.1_178		AT1G49740.1_260	AT1G04350.1_38
AT2G23070.1_182	AT1G49750.1_435	AT1G18070.3_388		AT1G49750.1_435	AT1G53850.2_76
AT1G26640.1_43	AT1G49750.1_152	AT1G12270.1_297		AT1G49750.1_152	AT1G53850.2_117
AT3G13120.3_139	AT1G49750.1_160	AT1G12270.1_443		AT1G49750.1_160	ATCG00780.1_21
AT3G13120.3_111	AT1G49760.1_356	AT1G12270.1_494		AT1G49760.1_356	AT4G00360.1_338
AT5G52920.1_116	AT1G49760.2_356	AT1G06220.1_211		AT1G49760.2_356	AT4G00360.1_160
AT5G52920.1_522	AT1G50010.1_353	AT1G06220.1_677		AT1G50010.1_353	AT4G30340.1_142
AT1G33960.2_223	AT1G50010.1_347	AT1G06210.1_62		AT1G50010.1_347	AT5G26570.1_678
AT4G15475.1_371	AT1G50010.1_118	AT1G06030.1_300		AT1G50010.1_118	AT5G26570.1_466
AT3G52140.4_617	AT1G50030.1_1747	AT1G06020.1_299		AT1G50030.1_1747	AT5G26570.1_162
AT3G52140.4_822	AT1G50030.2_1720	AT1G01420.1_160		AT1G50030.2_1720	AT2G23820.2_154
AT3G52140.4_245	AT1G50200.1_939	AT1G01220.1_991		AT1G50200.1_939	AT2G03750.1_270
AT3G52140.4_656	AT1G50200.1_436	AT1G20200.1_240		AT1G50200.1_436	AT5G44000.1_204
AT3G52140.4_419	AT1G50200.1_124	AT1G29150.1_332		AT1G50200.1_124	AT5G44000.1_290
AT3G28715.1_39	AT1G50200.2_947	AT1G29150.1_51		AT1G50200.2_947	AT1G18150.1_247
AT3G28715.1_258	AT1G50200.2_436	AT1G01940.1_18		AT1G50200.2_436	AT1G18150.1_280
AT3G28715.1_334	AT1G50200.2_124	AT1G53500.1_120		AT1G50200.2_124	AT3G60600.1_81
AT3G28715.1_197	AT1G50240.2_1229	AT1G53500.1_46		AT1G50240.2_1229	AT5G48370.1_286
AT4G32180.1_145	AT1G50240.2_1248	AT1G18500.1_226		AT1G50240.2_1248	AT1G59830.1_17
AT5G65720.1_304	AT1G50240.3_1229	AT1G18500.1_410		AT1G50240.3_1229	AT1G59830.1_248
AT4G14800.2_178	AT1G50240.3_1248	AT1G18500.1_520		AT1G50240.3_1248	AT1G59830.1_130
AT1G53590.1_364	AT1G50250.1_298	AT1G50570.1_67		AT1G50250.1_298	AT1G32550.1_97
AT1G12000.1_166	AT1G50250.1_356	AT1G21100.1_285		AT1G50250.1_356	AT4G37150.1_203
AT1G12000.1_247	AT1G50370.1_231	AT1G21110.1_285		AT1G50370.1_231	AT2G13540.1_53
AT1G12000.1_224	AT1G50430.1_198	AT1G21120.1_285		AT1G50430.1_198	AT2G23370.1_141
AT1G12000.1_285	AT1G50430.2_197	AT1G21130.1_285		AT1G50430.2_197	AT2G04400.1_243
AT2G47000.6_918	AT1G50480.1_505	AT1G12900.1_340		AT1G50480.1_505	AT5G01410.2_56
AT1G70570.2_283	AT1G50480.1_484	AT1G11430.1_187		AT1G50480.1_484	AT5G01410.2_143
AT1G70570.2_105	AT1G50500.1_147	AT1G63000.1_101		AT1G50500.1_147	AT5G01410.2_245
AT4G04910.1_733	AT1G50500.2_166	AT1G63000.1_162		AT1G50500.2_166	AT2G44180.1_379
AT4G04910.1_331	AT1G50500.3_147	AT1G62900.1_117		AT1G50500.3_147	AT1G09430.1_163
AT4G04910.1_533	AT1G50500.4_147	AT1G59710.2_260		AT1G50500.4_147	AT1G20160.1_432
AT2G47390.1_686	AT1G50500.5_147	AT1G35560.1_75		AT1G50500.5_147	AT5G53560.1_22
AT2G47390.1_396	AT1G50570.1_67	AT1G35580.1_231		AT1G50570.1_67	AT5G17020.1_158
AT4G30020.3_419	AT1G50570.2_67	AT1G17470.1_350		AT1G50570.2_67	AT5G17020.1_862
AT5G47010.1_666	AT1G50575.1_253	AT1G32470.1_159		AT1G50575.1_253	AT5G17020.1_200
AT5G44340.1_12	AT1G50600.1_513	AT1G75990.1_239		AT1G50600.1_513	AT2G38670.1_192
AT5G44340.1_301	AT1G50600.1_524	AT1G23310.1_226		AT1G50600.1_524	AT2G38670.1_317
AT5G44340.1_354	AT1G50600.2_517	AT1G23310.1_297		AT1G50600.2_517	AT2G38670.1_153
AT5G44340.1_25	AT1G50600.2_528	AT1G23310.1_377		AT1G50600.2_528	AT5G15770.1_124
AT4G30220.2_75	AT1G50600.3_442	AT1G23310.1_382		AT1G50600.3_442	AT1G06430.2_488
AT2G05830.1_204	AT1G50600.3_453	AT1G23310.1_417		AT1G50600.3_453	AT4G35230.1_216
AT2G05830.1_273	AT1G50950.1_295	AT1G03475.1_238		AT1G50950.1_295	AT4G35230.1_139
AT2G05830.1_13	AT1G50950.2_300	AT1G03475.1_379		AT1G50950.2_300	AT1G60990.3_351
AT5G09620.1_88	AT1G51140.1_310	AT1G03475.1_96		AT1G51140.1_310	AT1G49670.2_23
AT3G02350.1_414	AT1G51350.1_210	AT3G16830.1_204		AT1G51350.1_210	AT1G49670.2_196
AT3G14930.1_223	AT1G51350.1_188	AT3G28390.1_816		AT1G51350.1_188	AT5G11030.2_615
AT3G14930.1_255	AT1G51420.1_277	AT5G65570.1_701		AT1G51420.1_277	AT3G54640.1_141
AT2G47250.1_705	AT1G51420.2_278	AT5G60160.1_414		AT1G51420.2_278	AT3G54640.1_90
AT2G47250.1_607	AT1G51420.3_278	AT3G25530.1_36		AT1G51420.3_278	AT1G55040.1_123
AT4G23600.1_109	AT1G51420.4_278	AT3G25530.1_85		AT1G51420.4_278	AT2G47240.1_584
AT4G23600.1_6	AT1G51470.1_27	AT3G25400.1_124		AT1G51470.1_27	AT4G25130.1_154
AT4G23600.1_36	AT1G51630.1_275	AT3G21800.1_435		AT1G51630.1_275	AT1G52670.1_211
AT1G14345.1_178	AT1G51690.1_154	AT3G21790.1_438		AT1G51690.1_154	AT1G77940.1_52
AT1G71480.1_184	AT1G51690.1_391	AT3G21780.1_428		AT1G51690.1_391	AT1G71810.1_380
AT2G29140.1_795	AT1G51690.2_154	AT3G21760.1_440		AT1G51690.2_154	AT2G22480.1_527
AT2G29140.1_864	AT1G51690.2_390	AT3G19810.1_116		AT1G51690.2_390	AT1G52380.3_377
AT5G19760.1_170	AT1G51690.3_245	AT3G19480.1_87		AT1G51690.3_245	AT4G24940.1_47
AT5G19760.1_251	AT1G51690.3_481	AT5G52190.1_135		AT1G51690.3_481	AT4G24940.1_93
AT5G19760.1_272	AT1G51690.4_154	AT5G52190.1_143		AT1G51690.4_154	AT2G36230.1_183
AT4G29010.1_637	AT1G51690.4_391	AT3G13300.1_813		AT1G51690.4_391	AT3G61430.2_140
AT4G29010.1_92	AT1G51690.5_251	AT3G13290.1_1269		AT1G51690.5_251	AT5G49970.1_127
AT1G55860.1_3648	AT1G51690.5_488	AT3G12860.1_324		AT1G51690.5_488	AT5G64570.1_341
AT5G65940.1_203	AT1G51710.1_257	AT5G49910.1_380		AT1G51710.1_257	AT5G52640.1_392
AT5G65940.1_323	AT1G51710.2_218	AT3G21200.1_124		AT1G51710.2_218	AT3G03890.1_119
AT5G65940.1_299	AT1G51800.1_158	AT3G21200.1_292		AT1G51800.1_158	AT3G03890.1_145
AT1G66530.1_568	AT1G51800.1_836	AT5G51110.1_152		AT1G51800.1_836	AT2G36620.1_52
AT1G66530.1_250	AT1G51805.1_153	AT5G57120.1_34		AT1G51805.1_153	AT3G08680.1_446
AT1G66530.1_483	AT1G51805.2_153	AT3G25960.1_22		AT1G51805.2_153	AT4G23920.1_141
AT1G66530.1_578	AT1G51820.1_317	AT3G23600.1_99		AT1G51820.1_317	AT3G09810.1_139
AT1G53580.1_170	AT1G51820.1_153	AT3G22730.1_102		AT1G51820.1_153	AT3G09810.1_371
AT2G05100.1_112	AT1G51820.2_55	AT3G17390.1_161		AT1G51820.2_55	AT3G09810.1_226
AT1G35580.2_436	AT1G51840.1_160	AT3G17390.1_42		AT1G51840.1_160	AT1G22400.1_364
AT1G35580.2_421	AT1G51840.2_160	AT3G17390.1_45		AT1G51840.2_160	AT2G20860.2_280
AT5G64270.1_1024	AT1G51840.3_160	AT3G22330.1_375		AT1G51840.3_160	AT4G10840.1_277
AT5G64270.1_1000	AT1G51840.4_160	AT5G58620.1_231		AT1G51840.4_160	AT4G10840.1_511
AT4G18930.1_64	AT1G51840.5_160	AT5G53460.1_1403		AT1G51840.5_160	AT3G12290.1_218
AT4G29190.1_101	AT1G51850.1_468	AT5G53460.1_2003		AT1G51850.1_468	AT3G12290.1_154
AT3G13920.4_69	AT1G51850.2_488	AT5G53400.1_204		AT1G51850.2_488	AT1G68530.1_390
AT3G13920.4_265	AT1G51880.1_160	AT5G62670.1_331		AT1G51880.1_160	AT1G68530.1_314
AT3G13920.4_136	AT1G51880.2_178	AT3G18190.1_116		AT1G51880.2_178	AT1G68530.1_461
AT1G11870.2_430	AT1G51880.3_178	AT3G18190.1_407		AT1G51880.3_178	AT1G68530.1_142
AT4G38930.2_19	AT1G51890.1_156	AT3G18130.1_138		AT1G51890.1_156	AT1G68530.1_483
AT4G27585.1_197	AT1G51890.1_386	AT3G18060.1_219		AT1G51890.1_386	AT4G38225.3_285
AT1G04410.1_155	AT1G51890.2_156	AT3G18060.1_372		AT1G51890.2_156	AT4G38225.3_341
AT1G04410.1_330	AT1G51890.2_386	AT3G18060.1_399		AT1G51890.2_386	AT1G49430.1_589
AT1G04410.1_79	AT1G51890.3_156	AT5G48440.1_148		AT1G51890.3_156	AT5G65010.2_168
AT1G04410.1_252	AT1G51890.3_386	AT5G65010.1_380		AT1G51890.3_386	AT1G70850.3_48
AT1G04410.1_292	AT1G51890.4_322	AT5G65010.1_40		AT1G51890.4_322	AT1G70850.3_204
AT5G25460.1_293	AT1G51890.5_114	AT5G65010.1_523		AT1G51890.5_114	AT3G56130.1_100
AT5G25460.1_354	AT1G52160.1_442	AT3G17940.1_247		AT1G52160.1_442	AT3G17970.1_107
AT3G09840.1_81	AT1G52190.1_320	AT3G17810.1_274		AT1G52190.1_320	AT3G17970.1_239
AT3G09840.1_188	AT1G52240.1_206	AT5G36160.1_69		AT1G52240.1_206	AT3G17970.1_424
AT3G09840.1_109	AT1G52300.1_19	AT3G15610.1_228		AT1G52300.1_19	AT4G24800.2_566
AT3G09840.1_178	AT1G52360.1_690	AT3G26770.1_261		AT1G52360.1_690	AT4G24800.2_402
AT3G09840.1_538	AT1G52360.1_352	AT5G10470.1_823		AT1G52360.1_352	AT4G39330.1_166
AT3G09840.1_695	AT1G52360.2_734	AT5G09620.1_88		AT1G52360.2_734	AT4G39330.1_50
AT3G09840.1_425	AT1G52360.2_396	AT3G43190.1_349		AT1G52360.2_396	AT4G39330.1_316
AT3G09840.1_525	AT1G52360.3_690	AT3G58750.1_110		AT1G52360.3_690	AT2G04450.1_75
AT3G09840.1_575	AT1G52360.3_352	AT3G56450.1_208		AT1G52360.3_352	AT2G04450.1_264
AT3G18080.1_189	AT1G52360.4_690	AT3G56450.1_256		AT1G52360.4_690	AT2G04450.1_189
AT3G49660.1_179	AT1G52360.4_352	AT5G07470.1_79		AT1G52360.4_352	AT2G17800.1_9
AT2G42880.1_168	AT1G52400.1_84	AT5G07460.1_95		AT1G52400.1_84	AT2G17800.1_158
AT2G37500.1_153	AT1G52400.1_270	AT5G07410.1_200		AT1G52400.1_270	AT3G52610.1_309
AT2G37500.1_310	AT1G52400.2_84	AT3G60330.1_330		AT1G52400.2_84	AT3G52610.1_348
AT2G37500.1_453	AT1G52400.2_270	AT3G63490.1_323		AT1G52400.2_270	AT4G02450.1_77
AT2G37500.1_319	AT1G52400.3_84	AT5G11670.1_198		AT1G52400.3_84	AT5G53850.5_32
AT2G37500.1_340	AT1G52400.3_270	AT5G11670.1_264		AT1G52400.3_270	AT5G53850.5_236
AT5G27120.1_256	AT1G52630.1_94	AT5G14680.1_117		AT1G52630.1_94	AT1G14580.3_101
AT5G27120.1_80	AT1G52630.2_6	AT5G13420.1_216		AT1G52630.2_6	AT2G14120.3_357
AT4G22010.1_530	AT1G52730.1_228	AT3G58990.1_145		AT1G52730.1_228	AT1G48520.1_135
AT2G26780.2_1143	AT1G52730.1_265	AT3G58990.1_155		AT1G52730.1_265	AT3G10370.1_298
AT3G57860.1_156	AT1G52730.2_228	AT3G58990.1_177		AT1G52730.2_228	AT1G66130.1_359
AT5G48960.1_485	AT1G52730.2_265	AT5G13280.1_142		AT1G52730.2_265	AT4G32940.1_80
AT2G45330.1_190	AT1G52730.3_228	AT5G02790.1_194		AT1G52730.3_228	AT1G48860.1_444
AT3G01120.1_334	AT1G52760.1_272	AT5G04710.1_326		AT1G52760.1_272	AT4G38920.1_26
AT3G01120.1_391	AT1G52760.1_132	AT5G03490.1_402		AT1G52760.1_132	AT1G16350.1_112
AT3G01120.1_352	AT1G52780.1_292	AT5G03490.1_42		AT1G52780.1_292	AT1G16350.1_169
AT5G20230.1_79	AT1G52780.1_339	AT5G03340.1_109		AT1G52780.1_339	AT2G21410.1_261
AT5G51430.1_504	AT1G52780.1_319	AT5G03340.1_188		AT1G52780.1_319	AT2G21410.1_342
AT5G51430.1_821	AT1G52780.1_445	AT5G03340.1_271		AT1G52780.1_445	AT1G15710.1_171
AT5G51430.1_23	AT1G53210.1_75	AT5G03340.1_525		AT1G53210.1_75	AT1G15710.1_219
AT3G05900.1_315	AT1G53240.1_130	AT5G03340.1_538		AT1G53240.1_130	AT1G75950.1_118
AT3G05900.1_431	AT1G53280.1_174	AT5G03340.1_575		AT1G53280.1_174	AT2G43750.2_98
AT1G06950.1_562	AT1G53280.1_96	AT5G03340.1_694		AT1G53280.1_96	AT2G43750.2_113
AT1G06950.1_526	AT1G53280.1_185	AT5G03340.1_698		AT1G53280.1_185	AT5G20280.1_1002
AT1G06950.1_944	AT1G53280.1_133	AT5G03340.1_73		AT1G53280.1_133	AT2G05070.1_112
AT1G06950.1_501	AT1G53280.2_174	AT5G03340.1_81		AT1G53280.2_174	AT3G47000.1_209
AT1G06950.1_728	AT1G53280.2_96	AT5G03300.1_144		AT1G53280.2_96	AT3G10690.1_193
AT1G27450.3_258	AT1G53280.2_185	AT5G03300.1_324		AT1G53280.2_185	AT3G01680.1_691
AT3G10940.1_193	AT1G53280.2_133	AT5G03300.1_336		AT1G53280.2_133	AT1G48320.1_135
AT3G54130.1_180	AT1G53290.1_54	AT3G62410.1_117		AT1G53290.1_54	AT3G43300.1_709
AT2G19860.1_399	AT1G53310.1_420	AT5G03650.1_566		AT1G53310.1_420	AT3G43300.1_544
AT1G31440.1_133	AT1G53310.1_304	AT4G32640.1_467		AT1G53310.1_304	AT3G43300.1_762
AT4G30160.2_258	AT1G53310.2_420	AT4G30530.1_154		AT1G53310.2_420	AT3G43300.1_204
AT4G30160.2_390	AT1G53310.2_304	AT4G30370.1_115		AT1G53310.2_304	AT3G43300.1_1272
AT1G64710.1_47	AT1G53310.3_420	AT4G05420.1_1078		AT1G53310.3_420	AT3G43300.1_1131
AT4G03560.1_728	AT1G53310.3_304	AT4G05420.1_719		AT1G53310.3_304	AT3G43300.1_1670
AT4G03560.1_347	AT1G53440.1_56	AT4G04910.1_533		AT1G53440.1_56	AT3G12270.1_556
AT4G03560.1_392	AT1G53500.1_120	AT4G01070.1_160		AT1G53500.1_120	AT3G59990.2_158
AT1G08520.1_309	AT1G53500.1_46	AT4G01070.1_174		AT1G53500.1_46	AT3G59990.2_377
AT1G08520.1_371	AT1G53500.1_532	AT3G54600.1_253		AT1G53500.1_532	AT1G15290.1_96
AT5G16040.1_123	AT1G53580.1_170	AT3G54460.1_1051		AT1G53580.1_170	AT3G60130.1_50
AT4G37190.1_208	AT1G53580.2_170	AT3G62130.1_370		AT1G53580.2_170	AT3G60130.1_183
AT5G58090.1_155	AT1G53670.1_186	AT3G62120.1_181		AT1G53670.1_186	AT5G48300.1_423
AT3G13490.1_496	AT1G53670.2_179	AT3G62120.1_276		AT1G53670.2_179	AT5G48300.1_406
AT3G44100.1_136	AT1G53730.1_68	AT3G62120.1_475		AT1G53730.1_68	AT5G48300.1_81
AT3G55200.1_1026	AT1G53730.2_68	AT3G62120.1_66		AT1G53730.2_68	AT5G42070.1_110
AT3G55200.1_134	AT1G53750.1_207	AT3G59870.1_272		AT1G53750.1_207	AT3G57150.1_301
AT3G55200.1_1154	AT1G53750.1_229	AT3G60500.1_170		AT1G53750.1_229	AT5G11980.1_468
AT3G55200.1_1010	AT1G53750.1_263	AT3G44340.1_470		AT1G53750.1_263	AT5G11980.1_104
AT3G55200.1_951	AT1G53750.1_370	AT3G44340.1_852		AT1G53750.1_370	AT1G77670.1_419
AT4G34350.1_213	AT1G53750.1_56	AT3G42640.1_330		AT1G53750.1_56	AT5G64040.1_163
AT4G34350.1_267	AT1G53780.1_542	AT3G61240.1_417		AT1G53780.1_542	AT3G52930.1_326
AT4G34350.1_122	AT1G53780.2_563	AT3G61220.1_144		AT1G53780.2_563	AT3G52930.1_68
AT4G34350.1_350	AT1G53780.3_541	AT3G42170.1_669		AT1G53780.3_541	ATCG00830.1_90
AT1G67550.1_441	AT1G53780.4_542	AT3G55400.1_137		AT1G53780.4_542	AT1G10760.3_1015
AT1G67550.1_590	AT1G53790.1_48	AT3G54360.1_71		AT1G53790.1_48	AT1G10760.3_1284
AT5G02310.3_1236	AT1G53790.2_48	AT3G49660.1_189		AT1G53790.2_48	AT2G46560.1_2054
AT2G36460.1_197	AT1G53790.3_48	AT3G61540.1_247		AT1G53790.3_48	AT5G20920.1_167
AT2G36460.1_208	AT1G53840.1_86	AT3G53990.1_83		AT1G53840.1_86	AT4G04040.1_287
AT2G36460.1_326	AT1G53880.1_188	AT3G53900.1_103		AT1G53880.1_188	AT1G07080.1_125
AT2G36460.1_68	AT1G53900.1_383	AT3G53870.1_134		AT1G53900.1_383	AT1G69830.1_363
AT2G36460.1_173	AT1G53900.2_407	AT3G53870.1_97		AT1G53900.2_407	AT1G69830.1_499
AT1G61900.1_186	AT1G53900.3_398	AT3G54090.1_418		AT1G53900.3_398	AT1G69830.1_118
AT3G10360.1_902	AT1G54000.1_312	AT3G17240.1_372		AT1G54000.1_312	AT2G37620.4_12
AT5G27850.1_119	AT1G54010.1_312	AT3G17240.1_483		AT1G54010.1_312	AT2G37620.4_219
AT5G59960.1_82	AT1G54020.1_218	AT1G48030.1_372		AT1G54020.1_218	AT2G44210.2_418
AT3G60190.1_558	AT1G54020.2_304	AT1G07370.1_81		AT1G54020.2_304	AT4G03080.1_31
AT3G60190.1_181	AT1G54020.3_218	AT1G52240.1_206		AT1G54020.3_218	AT4G03080.1_221
AT5G09950.1_800	AT1G54020.4_169	AT3G02660.1_434		AT1G54020.4_169	AT4G03080.1_770
AT3G13160.1_340	AT1G54020.5_218	AT3G02630.1_360		AT1G54020.5_218	AT2G29630.3_570
AT4G16390.1_515	AT1G54040.2_76	AT3G02530.1_285		AT1G54040.2_76	AT2G29630.3_181
AT4G16390.1_219	AT1G54040.3_70	AT1G74260.1_237		AT1G54040.3_70	AT2G29630.3_352
AT4G14930.1_310	AT1G54220.1_342	AT1G74260.1_607		AT1G54220.1_342	AT3G55400.1_437
AT5G37780.1_27	AT1G54220.2_342	AT1G74260.1_682		AT1G54220.2_342	AT3G55400.1_535
AT2G05170.1_754	AT1G54270.1_141	AT1G80460.1_239		AT1G54270.1_141	AT1G23190.1_381
AT2G05170.1_785	AT1G54270.1_181	AT1G80460.1_252		AT1G54270.1_181	AT1G23190.1_225
AT2G05170.1_254	AT1G54270.1_74	AT1G80600.1_157		AT1G54270.1_74	AT1G79600.1_365
AT1G65820.3_62	AT1G54270.2_136	AT3G02870.1_51		AT1G54270.2_136	ATCG01060.1_34
AT5G04430.1_132	AT1G54270.2_176	AT3G08590.1_446		AT1G54270.2_176	ATCG01060.1_17
AT5G38990.1_631	AT1G54270.2_69	AT3G03250.1_244		AT1G54270.2_69	ATCG01060.1_48
AT5G38990.1_281	AT1G54290.1_68	AT3G03250.1_95		AT1G54290.1_68	AT1G30270.1_145
AT3G01480.1_256	AT1G54340.1_270	AT3G05580.1_142		AT1G54340.1_270	AT1G15930.2_105
AT5G08000.2_75	AT1G54340.2_270	AT3G05580.1_64		AT1G54340.2_270	AT1G61710.1_313
AT2G26930.1_79	AT1G54470.1_440	AT3G05060.1_81		AT1G54470.1_440	AT5G14260.1_95
AT4G29120.1_151	AT1G54490.1_678	AT3G01010.1_30		AT1G54490.1_678	AT5G14260.1_329
AT4G29120.1_280	AT1G54490.2_620	AT1G53310.1_420		AT1G54490.2_620	AT1G22730.1_661
AT5G22300.1_197	AT1G54580.1_63	AT1G53310.1_683		AT1G54580.1_63	AT5G62530.1_324
AT5G22300.1_218	AT1G54630.1_63	AT1G53280.1_174		AT1G54630.1_63	AT5G62530.1_249
AT3G52470.1_176	AT1G54630.2_63	AT1G53280.1_96		AT1G54630.2_63	AT5G62530.1_336
AT4G20760.2_258	AT1G54860.1_117	AT1G45000.1_234		AT1G54860.1_117	AT2G22170.1_133
AT1G62390.1_310	AT1G54860.1_101	AT1G32990.1_187		AT1G54860.1_101	AT3G08690.2_107
AT1G62390.1_358	AT1G54970.1_289	AT1G07110.1_96		AT1G54970.1_289	AT2G20340.1_461
AT3G10840.1_389	AT1G55090.1_293	AT3G28940.1_54		AT1G55090.1_293	AT5G02160.1_114
AT3G10840.1_425	AT1G55090.1_531	AT3G04940.1_139		AT1G55090.1_531	AT4G26970.1_470
AT3G10840.1_222	AT1G55130.1_220	AT3G04940.1_31		AT1G55130.1_220	AT4G26970.1_919
AT3G26840.1_664	AT1G55140.1_140	AT3G04940.1_45		AT1G55140.1_140	AT4G26970.1_768
AT1G31970.1_417	AT1G55140.2_140	AT3G04790.1_204		AT1G55140.2_140	AT3G26030.1_443
AT4G00660.2_424	AT1G55150.1_357	AT3G52430.1_450		AT1G55150.1_357	AT2G43945.1_273
AT4G00660.2_219	AT1G55150.2_382	AT3G61440.1_72		AT1G55150.2_382	AT5G55210.1_160
AT2G39630.1_57	AT1G55260.1_101	AT3G61440.1_87		AT1G55260.1_101	AT2G15430.1_112
AT1G35160.1_106	AT1G55260.2_101	AT4G29840.1_194		AT1G55260.2_101	AT2G06850.1_277
AT1G15060.1_567	AT1G55265.1_166	AT4G29840.1_350		AT1G55265.1_166	AT4G29350.1_115
AT5G67030.1_152	AT1G55340.1_46	AT1G79930.1_368		AT1G55340.1_46	AT3G59540.1_46
AT5G67030.1_505	AT1G55340.2_46	AT1G79930.1_40		AT1G55340.2_46	AT1G03475.1_253
AT5G67030.1_542	AT1G55450.1_274	AT1G79930.1_536		AT1G55450.1_274	AT1G03475.1_291
AT5G67030.1_266	AT1G55450.2_283	AT1G79930.1_740		AT1G55450.2_283	AT5G26830.1_129
AT1G04480.1_56	AT1G55490.1_272	AT5G14780.1_87		AT1G55490.1_272	AT2G38750.1_114
AT1G04480.1_28	AT1G55490.1_471	AT1G70580.1_226		AT1G55490.1_471	AT2G02070.2_86
AT1G04480.1_125	AT1G55490.2_272	AT1G70580.1_297		AT1G55490.2_272	AT2G02070.2_205
AT1G09740.2_98	AT1G55490.2_471	AT1G70580.1_377		AT1G55490.2_471	AT3G52430.1_204
AT3G10160.1_146	AT1G55490.3_272	AT1G70580.1_417		AT1G55490.3_272	AT3G56070.1_168
AT4G13510.1_294	AT1G55490.3_471	AT4G02770.1_135		AT1G55490.3_471	AT3G56070.1_69
AT1G71920.6_159	AT1G55490.4_272	AT1G47710.1_321		AT1G55490.4_272	AT3G56070.1_40
AT1G71920.6_412	AT1G55490.4_471	AT1G47710.1_330		AT1G55490.4_471	AT5G64050.1_157
AT1G71920.6_362	AT1G55490.5_272	AT2G40100.1_140		AT1G55490.5_272	AT2G34460.1_148
AT1G71920.6_215	AT1G55490.5_471	AT3G07720.1_173		AT1G55490.5_471	AT2G34460.1_120
AT1G71920.6_147	AT1G55510.1_67	AT3G50820.1_113		AT1G55510.1_67	AT2G33340.2_3
AT1G47420.1_230	AT1G55810.1_323	AT3G50820.1_136		AT1G55810.1_323	AT2G33340.2_301
AT1G09870.1_433	AT1G55810.2_323	AT1G16080.1_300		AT1G55810.2_323	AT5G66120.2_241
AT1G09870.1_455	AT1G55810.3_323	AT1G16080.1_97		AT1G55810.3_323	AT5G66120.2_421
AT2G17130.1_344	AT1G55810.4_323	AT1G15930.1_121		AT1G55810.4_323	AT1G63500.1_199
AT2G17130.1_216	AT1G55810.5_323	AT1G15930.1_51		AT1G55810.5_323	AT5G55220.1_122
AT1G27400.1_145	AT1G55810.6_323	AT1G15930.1_69		AT1G55810.6_323	AT5G55220.1_354
AT4G03520.1_110	AT1G55810.7_313	AT1G31230.1_378		AT1G55810.7_313	AT5G55220.1_377
AT2G45960.3_140	AT1G55850.1_390	AT1G31230.1_93		AT1G55850.1_390	AT3G12580.1_609
AT1G04980.1_225	AT1G55850.1_196	AT1G16420.1_140		AT1G55850.1_196	AT3G12580.1_20
AT1G74690.1_390	AT1G55860.1_361	AT1G09340.1_176		AT1G55860.1_361	AT3G15640.1_122
AT5G62350.1_109	AT1G55860.1_1678	AT1G03130.1_131		AT1G55860.1_1678	AT4G08520.1_8
AT5G62350.1_52	AT1G55860.1_1009	AT1G11750.1_206		AT1G55860.1_1009	AT4G33670.1_123
AT5G63840.2_499	AT1G56070.1_370	AT1G11660.1_692		AT1G56070.1_370	AT1G31730.1_567
AT5G63840.2_883	AT1G56070.1_286	AT1G11650.1_222		AT1G56070.1_286	AT5G10170.1_496
AT1G27770.1_99	AT1G56070.1_448	AT1G10760.1_643		AT1G56070.1_448	AT2G17265.1_312
AT2G31390.1_298	AT1G56070.1_651	AT1G79530.1_331		AT1G56070.1_651	AT2G17265.1_74
AT2G31390.1_149	AT1G56070.1_136	AT1G79440.1_333		AT1G56070.1_136	AT1G54500.1_102
AT5G53140.2_342	AT1G56070.1_495	AT1G79440.1_86		AT1G56070.1_495	AT1G54500.1_135
AT5G53140.2_131	AT1G56070.1_267	AT1G79380.1_102		AT1G56070.1_267	AT3G43540.1_327
AT2G21270.3_40	AT1G56070.1_131	AT4G35450.1_259		AT1G56070.1_131	AT4G15900.1_192
AT4G37270.1_726	AT1G56070.2_370	AT5G61410.1_146		AT1G56070.2_370	AT4G15900.1_244
AT4G37270.1_655	AT1G56070.2_286	AT4G24660.1_195		AT1G56070.2_286	AT5G15450.1_386
AT1G02020.1_316	AT1G56070.2_448	AT5G16760.1_77		AT1G56070.2_448	AT5G15450.1_266
AT1G02020.1_511	AT1G56070.2_651	AT3G57490.1_128		AT1G56070.2_651	AT2G45620.1_619
AT4G33650.2_462	AT1G56070.2_136	AT3G53230.1_110		AT1G56070.2_136	AT2G39420.1_103
AT4G33650.2_274	AT1G56070.2_495	AT3G53230.1_272		AT1G56070.2_495	AT2G17700.1_306
AT4G39150.3_284	AT1G56070.2_267	AT3G53230.1_526		AT1G56070.2_267	AT3G62830.2_191
AT3G55360.1_72	AT1G56070.2_131	AT3G53230.1_576		AT1G56070.2_131	AT3G05420.2_245
AT3G51840.1_171	AT1G56070.3_370	AT3G53230.1_695		AT1G56070.3_370	AT1G70820.1_209
AT3G51840.1_306	AT1G56070.3_286	AT3G28910.1_49		AT1G56070.3_286	AT5G27840.4_204
AT3G51840.1_399	AT1G56070.3_448	AT3G28910.1_53		AT1G56070.3_448	AT5G27840.4_107
AT5G24420.1_77	AT1G56070.3_651	AT5G19510.1_216		AT1G56070.3_651	AT5G27840.4_227
AT1G77490.1_102	AT1G56070.3_136	AT5G51820.1_431		AT1G56070.3_136	AT1G12470.1_624
AT1G77490.1_202	AT1G56070.3_495	AT5G51820.1_499		AT1G56070.3_495	AT1G26850.1_56
AT5G48760.2_141	AT1G56070.3_267	AT3G46970.1_281		AT1G56070.3_267	AT4G32770.1_151
AT5G48760.2_43	AT1G56070.3_131	AT3G46970.1_498		AT1G56070.3_131	AT4G32770.1_342
AT5G48760.2_8	AT1G56110.1_387	AT3G16400.1_167		AT1G56110.1_387	AT4G32770.1_406
AT5G54190.1_124	AT1G56110.1_324	AT3G16400.1_309		AT1G56110.1_324	AT5G57030.1_323
AT5G54190.1_286	AT1G56140.1_409	AT1G12840.1_338		AT1G56140.1_409	AT5G57030.1_202
AT5G13630.1_945	AT1G56145.1_405	AT1G52400.1_84		AT1G56145.1_405	AT4G35380.1_1149
AT5G13630.1_482	AT1G56145.2_405	AT3G59970.1_474		AT1G56145.2_405	AT2G02740.1_163
AT5G13630.1_129	AT1G56145.3_302	AT1G28200.1_146		AT1G56145.3_302	AT1G76080.1_122
AT5G13630.1_1086	AT1G56190.1_170	AT3G06580.1_105		AT1G56190.1_170	AT5G53460.2_1532
AT5G09810.1_287	AT1G56190.2_97	AT3G05530.1_50		AT1G56190.2_97	AT5G53460.2_1448
AT5G09810.1_259	AT1G56340.1_108	AT5G43010.1_234		AT1G56340.1_108	AT5G53460.2_291
AT5G09810.1_12	AT1G56340.2_108	AT5G58290.1_369		AT1G56340.2_108	AT5G53460.2_889
AT5G61810.1_120	AT1G56430.1_43	AT3G11830.1_453		AT1G56430.1_43	AT5G53460.2_1572
AT2G41840.1_176	AT1G56430.1_29	AT3G09820.1_143		AT1G56430.1_29	AT4G17170.1_21
AT2G41840.1_182	AT1G56560.1_147	AT3G09820.1_323		AT1G56560.1_147	AT2G16780.1_194
AT2G41840.1_237	AT1G56580.1_21	AT3G09820.1_335		AT1G56580.1_21	AT3G51830.1_107
AT5G43500.1_334	AT1G56680.1_168	AT3G07100.1_722		AT1G56680.1_168	AT5G16240.1_252
AT1G66430.1_296	AT1G56680.2_191	AT1G70730.1_256		AT1G56680.2_191	AT5G50850.1_164
AT1G66430.1_205	AT1G56700.1_114	AT1G08200.1_127		AT1G56700.1_114	AT2G44350.2_440
AT5G40370.2_105	AT1G56700.2_114	AT1G08200.1_173		AT1G56700.2_114	AT2G44350.2_210
AT1G12050.1_66	AT1G56700.3_85	AT1G76080.1_253		AT1G56700.3_85	AT4G34660.1_341
AT1G08370.1_123	AT1G56700.4_114	AT1G56110.1_324		AT1G56700.4_114	AT3G14415.3_343
AT5G42080.1_339	AT1G57660.1_101	AT1G56110.1_387		AT1G57660.1_101	AT5G25980.2_201
AT5G42080.1_175	AT1G57720.1_342	AT1G64520.1_190		AT1G57720.1_342	AT5G25980.2_244
AT5G42080.1_547	AT1G57720.2_342	AT1G10670.1_323		AT1G57720.2_342	AT5G25980.2_488
AT1G03090.2_513	AT1G57860.1_101	AT1G64140.1_275		AT1G57860.1_101	AT1G16410.1_268
AT4G30910.1_450	AT1G58230.1_178	AT2G07560.1_330		AT1G58230.1_178	AT1G16410.1_84
AT1G27310.1_60	AT1G58230.2_178	AT1G31330.1_130		AT1G58230.2_178	AT1G19580.1_83
AT3G01910.1_98	AT1G58280.1_184	AT1G17170.1_178		AT1G58280.1_184	AT5G02940.2_329
AT1G65980.1_76	AT1G58280.1_175	AT2G17630.1_207		AT1G58280.1_175	AT5G02940.2_417
AT1G65980.1_51	AT1G58280.2_175	AT2G27210.1_909		AT1G58280.2_175	AT5G02940.2_673
AT3G54470.1_114	AT1G58280.3_169	AT2G05710.1_146		AT1G58280.3_169	AT1G80600.1_99
AT3G54470.1_269	AT1G58280.3_160	AT2G05710.1_465		AT1G58280.3_160	AT1G80600.1_272
AT3G54470.1_246	AT1G58280.4_168	AT2G05710.1_488		AT1G58280.4_168	AT1G80600.1_348
AT2G36790.1_256	AT1G58280.4_159	AT2G05710.1_553		AT1G58280.4_159	AT1G80600.1_413
AT1G06220.1_688	AT1G58290.1_282	AT2G31390.1_298		AT1G58290.1_282	AT4G02150.1_232
AT5G27470.1_267	AT1G58290.1_144	AT2G04030.1_165		AT1G58290.1_144	AT4G29820.1_192
AT5G27470.1_362	AT1G58290.1_389	AT2G04030.1_492		AT1G58290.1_389	AT1G10522.1_115
AT5G27470.1_244	AT1G58290.1_179	AT2G04030.1_638		AT1G58290.1_179	AT1G19360.1_199
AT5G27470.1_213	AT1G58360.1_155	AT2G31610.1_134		AT1G58360.1_155	AT5G51070.1_188
AT5G27470.1_405	AT1G58380.1_236	AT2G31610.1_97		AT1G58380.1_236	AT2G07707.1_106
AT1G13440.1_156	AT1G58380.1_181	AT2G25280.1_272		AT1G58380.1_181	AT5G07910.1_105
AT1G13440.1_160	AT1G58440.1_387	AT2G13540.1_261		AT1G58440.1_387	AT1G79690.2_738
AT4G29840.1_495	AT1G58684.1_236	AT2G20610.1_351		AT1G58684.1_236	AT1G79690.2_108
AT4G29840.1_350	AT1G58684.1_181	AT2G20610.1_81		AT1G58684.1_181	AT3G28860.1_1185
AT4G29840.1_364	AT1G58983.1_236	AT2G20610.1_85		AT1G58983.1_236	AT5G27290.1_77
AT2G26300.1_163	AT1G58983.1_181	AT2G20580.1_621		AT1G58983.1_181	AT4G35020.1_9
AT3G11945.2_101	AT1G59359.1_236	AT2G40290.1_10		AT1G59359.1_236	AT4G35020.1_158
AT3G47590.1_239	AT1G59359.1_181	AT2G40290.1_102		AT1G59359.1_181	AT5G52410.3_263
AT3G19450.1_314	AT1G59610.1_766	AT2G40290.1_239		AT1G59610.1_766	AT5G50680.1_47
AT4G34870.1_40	AT1G59610.1_428	AT2G40290.1_274		AT1G59610.1_428	AT5G50680.1_94
AT4G34870.1_69	AT1G59710.1_260	AT2G05170.1_754		AT1G59710.1_260	AT2G35720.1_64
AT4G34870.1_168	AT1G59710.2_260	AT2G36060.1_71		AT1G59710.2_260	AT1G51805.1_849
AT4G34870.1_122	AT1G59820.1_693	AT2G36060.1_92		AT1G59820.1_693	AT5G08570.2_328
AT3G54300.2_35	AT1G59830.1_193	AT2G24580.1_193		AT1G59830.1_193	AT5G08570.2_437
AT5G60670.1_142	AT1G59830.2_193	AT1G08420.1_920		AT1G59830.2_193	AT3G56150.2_768
AT4G10340.1_141	AT1G59870.1_957	AT2G42690.1_377		AT1G59870.1_957	AT3G56150.2_563
AT5G42800.1_359	AT1G59870.1_149	AT2G36880.1_42		AT1G59870.1_149	AT3G09260.1_73
AT2G02390.3_161	AT1G59870.1_272	AT2G36880.1_45		AT1G59870.1_272	AT5G50950.1_309
AT2G02390.3_202	AT1G59900.1_143	AT2G36880.1_90		AT1G59900.1_143	AT5G50950.1_339
AT3G45260.2_73	AT1G59900.2_143	AT2G36310.1_229		AT1G59900.2_143	AT5G50950.1_252
AT2G25110.1_192	AT1G59960.1_93	AT2G36580.1_245		AT1G59960.1_93	AT4G30950.1_413
AT5G63490.2_170	AT1G60070.1_357	AT2G36580.1_49		AT1G60070.1_357	AT1G05180.1_101
AT1G54100.1_124	AT1G60070.1_34	AT2G36580.1_64		AT1G60070.1_34	AT1G08420.1_167
AT1G54100.1_222	AT1G60070.2_357	AT2G36460.1_173		AT1G60070.2_357	AT1G08420.1_106
AT1G54100.1_491	AT1G60070.2_34	AT2G21470.1_153		AT1G60070.2_34	AT1G08420.1_310
AT1G70830.1_61	AT1G60170.1_140	AT2G21470.1_168		AT1G60170.1_140	AT5G03905.1_57
AT1G70830.1_158	AT1G60420.1_543	AT2G21470.1_25		AT1G60420.1_543	AT3G04840.1_98
AT1G70830.1_320	AT1G60420.1_218	AT2G21390.1_524		AT1G60420.1_218	AT3G04840.1_139
AT1G70980.1_537	AT1G60680.1_113	AT2G21390.1_554		AT1G60680.1_113	AT5G08540.1_280
AT5G28500.1_295	AT1G60680.2_113	AT2G21390.1_623		AT1G60680.2_113	AT5G08540.1_159
AT5G28500.1_211	AT1G60690.1_112	AT2G21330.1_346		AT1G60690.1_112	AT2G17630.1_239
AT2G40730.1_148	AT1G60710.1_198	AT2G21330.1_80		AT1G60710.1_198	AT3G14100.1_217
AT5G35100.1_275	AT1G60710.1_112	AT2G21250.1_89		AT1G60710.1_112	AT5G51970.2_174
AT5G35100.1_61	AT1G60710.1_254	AT2G20280.1_165		AT1G60710.1_254	AT5G51970.2_261
AT5G35100.1_79	AT1G60810.1_323	AT1G22400.1_169		AT1G60810.1_323	AT5G51970.2_123
AT1G71090.1_264	AT1G60810.2_323	AT1G22410.1_139		AT1G60810.2_323	AT5G51970.2_109
AT3G09300.1_268	AT1G60940.1_233	AT2G31750.1_323		AT1G60940.1_233	AT5G51970.2_318
AT5G49760.1_883	AT1G60940.1_142	AT2G25530.1_492		AT1G60940.1_142	AT5G51970.2_81
AT5G49760.1_694	AT1G60940.2_233	AT2G25450.1_151		AT1G60940.2_233	AT5G19440.1_116
AT5G49760.1_124	AT1G60940.2_142	AT2G25450.1_167		AT1G60940.2_142	AT5G19440.1_252
AT2G18230.1_148	AT1G60950.1_99	AT2G25450.1_303		AT1G60950.1_99	AT5G19440.1_80
AT2G18230.1_57	AT1G61150.1_173	AT2G21170.1_203		AT1G61150.1_173	AT2G47470.1_52
AT5G45170.1_203	AT1G61150.10_173	AT2G05990.1_198		AT1G61150.10_173	AT2G30520.1_150
AT5G45170.1_111	AT1G61150.11_173	AT1G54340.1_270		AT1G61150.11_173	AT5G12290.4_265
AT5G45170.1_313	AT1G61150.2_156	AT3G48990.1_364		AT1G61150.2_156	AT3G02360.1_342
AT1G09340.2_177	AT1G61150.3_123	AT3G48990.1_455		AT1G61150.3_123	AT4G11150.1_121
AT1G09340.2_162	AT1G61150.4_156	AT3G47590.1_239		AT1G61150.4_156	AT4G11150.1_134
AT2G31790.1_411	AT1G61150.5_150	AT3G47520.1_129		AT1G61150.5_150	AT3G19340.1_432
AT2G31790.1_204	AT1G61150.6_156	AT4G20410.1_104		AT1G61150.6_156	AT5G16050.2_102
AT1G80460.1_375	AT1G61150.7_123	AT3G56190.1_103		AT1G61150.7_123	AT1G53280.1_384
AT1G80460.1_239	AT1G61150.8_156	AT3G56190.1_154		AT1G61150.8_156	AT4G31790.2_221
AT1G80460.1_136	AT1G61150.9_156	AT3G56190.1_205		AT1G61150.9_156	AT4G22690.1_494
AT1G80460.1_396	AT1G61190.1_84	AT3G56190.1_62		AT1G61190.1_84	AT5G58240.2_5
AT3G19720.1_136	AT1G61190.2_84	AT3G56190.1_82		AT1G61190.2_84	AT5G52470.1_292
AT2G39940.1_13	AT1G61190.3_84	AT3G56190.1_94		AT1G61190.3_84	AT1G30825.1_208
AT2G39940.1_341	AT1G61190.4_84	AT5G39700.1_184		AT1G61190.4_84	ATMG00640.1_166
AT2G39940.1_317	AT1G61310.1_85	AT1G50480.1_484		AT1G61310.1_85	ATMG00640.1_100
AT1G77440.2_19	AT1G61350.1_431	AT1G50480.1_505		AT1G61350.1_431	AT2G20610.1_60
AT1G77440.2_178	AT1G61380.1_332	AT3G25860.1_331		AT1G61380.1_332	AT2G20610.1_359
AT3G55120.1_7	AT1G61380.2_185	AT3G04050.1_22		AT1G61380.2_185	AT4G33460.1_184
AT3G55120.1_125	AT1G61580.1_254	AT3G04000.1_65		AT1G61580.1_254	AT2G29400.1_118
AT3G55120.1_138	AT1G61580.1_331	AT3G06350.1_97		AT1G61580.1_331	AT1G01300.1_291
AT2G27680.1_237	AT1G61620.1_178	AT3G04650.1_401		AT1G61620.1_178	AT1G01300.1_252
AT2G27680.1_377	AT1G61870.1_76	AT1G76730.1_266		AT1G61870.1_76	AT3G59010.1_348
AT3G56190.1_62	AT1G61870.1_350	AT1G76730.1_288		AT1G61870.1_350	AT5G63310.1_122
AT3G56190.1_103	AT1G61870.1_67	AT3G01290.1_8		AT1G61870.1_67	AT5G63310.1_154
AT3G56190.1_154	AT1G61870.1_268	AT3G01340.1_33		AT1G61870.1_268	AT3G16270.2_37
AT3G48990.1_455	AT1G61900.1_311	AT3G03490.1_211		AT1G61900.1_311	AT4G24490.2_604
AT3G48990.1_364	AT1G61900.1_256	AT3G02230.1_113		AT1G61900.1_256	AT5G65350.1_111
AT3G48990.1_288	AT1G61900.1_186	AT3G02230.1_257		AT1G61900.1_186	AT1G69740.1_251
AT5G15530.1_115	AT1G61900.2_311	AT3G02230.1_315		AT1G61900.2_311	AT1G69740.1_71
AT5G66510.1_83	AT1G61900.2_256	AT3G03780.1_328		AT1G61900.2_256	AT1G69740.1_404
AT1G65930.1_75	AT1G61900.2_186	AT3G03780.1_522		AT1G61900.2_186	AT1G69740.1_152
AT1G65930.1_116	AT1G61900.3_311	AT1G65930.1_269		AT1G61900.3_311	AT1G58080.1_99
AT1G65930.1_363	AT1G61900.3_256	AT1G65930.1_363		AT1G61900.3_256	AT3G05090.3_613
AT1G65930.1_269	AT1G61900.3_186	AT1G65930.1_75		AT1G61900.3_186	AT3G05090.3_320
AT1G65930.1_131	AT1G61970.1_218	AT1G65860.1_138		AT1G61970.1_218	AT3G05090.3_335
AT1G75990.1_438	AT1G61970.2_218	AT3G01480.1_256		AT1G61970.2_218	AT4G37550.5_212
AT1G75990.1_239	AT1G61970.3_218	AT3G07630.1_207		AT1G61970.3_218	AT4G37550.5_102
AT1G60950.1_96	AT1G61970.4_218	AT1G70890.1_46		AT1G61970.4_218	AT4G37550.5_133
AT1G60950.1_99	AT1G61970.5_218	AT1G72810.1_185		AT1G61970.5_218	AT4G37550.5_383
AT1G60950.1_91	AT1G61970.6_218	AT1G52730.1_228		AT1G61970.6_218	AT3G66654.3_112
AT1G60950.1_129	AT1G61970.7_218	AT1G52730.1_265		AT1G61970.7_218	AT1G30120.1_344
AT3G20800.1_281	AT1G61990.1_211	AT3G48170.1_331		AT1G61990.1_211	AT1G30120.1_230
AT1G04430.2_376	AT1G61990.1_312	AT3G47810.1_54		AT1G61990.1_312	AT1G30120.1_272
AT1G04430.2_87	AT1G61990.2_211	AT4G24280.1_380		AT1G61990.2_211	AT2G28080.1_232
AT5G67380.1_160	AT1G61990.2_312	AT4G24220.1_116		AT1G61990.2_312	AT1G13210.1_42
AT3G63490.1_323	AT1G62010.1_202	AT4G24220.1_275		AT1G62010.1_202	AT1G06290.1_267
AT3G13860.1_505	AT1G62020.1_554	AT4G24220.1_80		AT1G62020.1_554	AT1G06290.1_185
AT3G13860.1_243	AT1G62180.1_314	AT4G24190.1_671		AT1G62180.1_314	AT5G07090.1_41
AT4G34230.1_114	AT1G62180.2_307	AT3G47370.1_39		AT1G62180.2_307	AT4G33910.1_99
AT3G63410.1_209	AT1G62200.1_68	AT3G47950.1_335		AT1G62200.1_68	AT2G30110.1_518
AT3G63410.1_159	AT1G62200.1_350	AT3G48000.1_406		AT1G62200.1_350	AT2G30110.1_612
AT2G25430.1_68	AT1G62200.2_68	AT4G20930.1_324		AT1G62200.2_68	AT2G30110.1_629
AT2G31370.7_23	AT1G62200.2_379	AT4G30210.1_541		AT1G62200.2_379	AT2G30110.1_202
AT5G14590.1_145	AT1G62200.3_82	AT4G23570.1_113		AT1G62200.3_82	AT3G14080.2_52
AT5G14590.1_434	AT1G62200.3_393	AT4G23570.1_35		AT1G62200.3_393	AT4G20410.2_143
AT5G14590.1_186	AT1G62330.1_209	AT4G11260.1_35		AT1G62330.1_209	AT2G34660.1_1443
AT5G14590.1_201	AT1G62380.1_168	AT4G31490.1_262		AT1G62380.1_168	AT3G24503.1_294
AT5G14590.1_340	AT1G62380.1_63	AT4G31490.1_284		AT1G62380.1_63	AT1G08830.1_145
AT5G05670.2_149	AT1G62390.1_734	AT4G31490.1_477		AT1G62390.1_734	AT1G08830.1_101
AT3G23490.1_123	AT1G62390.1_358	AT4G31480.1_262		AT1G62390.1_358	AT3G06300.1_59
AT4G17140.3_3203	AT1G62390.1_698	AT4G31480.1_284		AT1G62390.1_698	AT5G35590.1_154
AT2G22400.1_677	AT1G62500.1_212	AT4G31480.1_477		AT1G62500.1_212	AT3G61990.1_161
AT3G59770.3_459	AT1G62530.1_104	AT4G13010.1_67		AT1G62530.1_104	AT1G32500.1_332
AT4G25650.2_483	AT1G62530.2_104	AT3G52560.1_72		AT1G62530.2_104	AT1G32500.1_415
AT4G25650.2_427	AT1G62600.1_240	AT3G52560.1_93		AT1G62600.1_240	AT2G14720.2_203
AT4G25650.2_362	AT1G62600.2_240	AT4G13780.1_119		AT1G62600.2_240	AT4G21445.1_126
AT1G79790.2_81	AT1G62620.1_238	AT4G21770.1_357		AT1G62620.1_238	AT2G18170.1_175
AT2G37790.1_84	AT1G62620.2_238	AT3G57660.1_79		AT1G62620.2_238	AT4G00090.1_339
AT2G37790.1_48	AT1G62660.1_542	AT1G50370.1_231		AT1G62660.1_542	AT4G00090.1_372
AT4G33350.1_199	AT1G62660.1_494	AT1G59960.1_93		AT1G62660.1_494	AT4G00090.1_354
AT2G15900.1_248	AT1G62660.2_444	AT1G27540.1_160		AT1G62660.2_444	AT3G17240.1_87
AT1G60710.1_112	AT1G62660.2_396	AT3G48870.1_320		AT1G62660.2_396	AT3G02230.1_95
AT1G60710.1_254	AT1G62660.3_376	AT3G48870.1_426		AT1G62660.3_376	AT3G02230.1_215
AT1G60710.1_198	AT1G62660.3_328	AT5G28020.1_44		AT1G62660.3_328	AT3G02230.1_252
AT1G44820.1_133	AT1G62660.4_376	AT1G10130.1_340		AT1G62660.4_376	AT1G09770.1_107
AT3G20370.1_212	AT1G62660.4_328	AT1G10130.1_345		AT1G62660.4_328	AT1G09770.1_752
AT5G57020.1_335	AT1G62740.1_296	AT1G61620.1_178		AT1G62740.1_296	AT5G49555.1_101
AT5G16990.1_179	AT1G62740.1_442	AT1G05680.1_260		AT1G62740.1_442	AT3G45140.1_181
AT5G16990.1_252	AT1G62900.1_117	AT1G78570.1_118		AT1G62900.1_117	AT3G45140.1_139
AT5G16990.1_49	AT1G63000.1_162	AT1G20960.1_1382		AT1G63000.1_162	AT3G45140.1_611
AT1G60000.1_224	AT1G63000.1_101	AT1G20960.1_296		AT1G63000.1_101	AT3G45140.1_531
AT3G11630.1_241	AT1G63010.1_364	AT1G20960.1_526		AT1G63010.1_364	AT3G45140.1_509
AT5G46460.1_402	AT1G63010.2_364	AT1G20950.1_249		AT1G63010.2_364	AT1G23180.1_695
AT5G43430.4_99	AT1G63010.3_364	AT1G20950.1_28		AT1G63010.3_364	AT1G60140.6_722
AT5G43430.4_70	AT1G63010.4_364	AT1G20950.1_586		AT1G63010.4_364	AT1G29030.1_97
AT1G32440.1_105	AT1G63010.5_373	AT1G35720.1_111		AT1G63010.5_373	AT4G15760.2_189
AT1G32440.1_331	AT1G63010.6_364	AT4G12020.2_109		AT1G63010.6_364	AT4G01800.3_661
AT1G32440.1_239	AT1G63010.7_364	AT4G09670.1_14		AT1G63010.7_364	AT4G01800.3_215
AT3G14660.1_460	AT1G63140.2_293	AT4G09670.1_309		AT1G63140.2_293	AT3G63520.1_495
AT5G16290.1_71	AT1G63140.4_313	AT4G33520.1_217		AT1G63140.4_313	AT3G63520.1_74
AT3G20320.1_219	AT1G63370.1_238	AT4G29060.1_538		AT1G63370.1_238	AT2G23600.2_74
AT3G20320.1_142	AT1G63370.2_238	AT4G29060.1_776		AT1G63370.2_238	AT2G23600.2_225
AT3G56460.1_6	AT1G63460.1_89	AT4G26120.1_155		AT1G63460.1_89	AT3G53520.4_192
AT3G56460.1_97	AT1G63500.1_292	AT4G37930.1_125		AT1G63500.1_292	AT1G12230.2_151
AT4G03430.1_922	AT1G63660.1_287	AT4G38230.1_283		AT1G63660.1_287	AT1G12230.2_163
AT1G17160.1_146	AT1G63660.2_287	AT4G38510.1_180		AT1G63660.2_287	AT2G45810.1_209
AT2G28000.1_548	AT1G63680.1_624	AT4G30000.1_123		AT1G63680.1_624	AT5G27600.1_619
AT2G28000.1_71	AT1G63680.2_624	AT4G24830.1_212		AT1G63680.2_624	AT5G42190.1_129
AT1G15500.1_496	AT1G63680.3_624	AT4G39150.1_284		AT1G63680.3_624	AT3G50000.1_154
AT1G15500.1_520	AT1G63690.1_96	AT4G11830.1_833		AT1G63690.1_96	AT5G17220.1_20
AT5G12950.1_204	AT1G63690.2_96	AT4G11850.1_173		AT1G63690.2_96	AT5G02240.1_212
AT5G36160.1_151	AT1G63770.1_216	AT4G11850.1_835		AT1G63770.1_216	AT3G47090.1_614
AT5G36160.1_322	AT1G63770.1_213	AT4G23850.1_587		AT1G63770.1_213	AT1G10840.1_132
AT5G36160.1_35	AT1G63770.1_518	AT2G40140.1_236		AT1G63770.1_518	AT4G38800.1_78
AT5G36160.1_69	AT1G63770.2_216	AT1G07670.1_229		AT1G63770.2_216	AT5G58270.1_639
AT5G36160.1_367	AT1G63770.2_213	AT1G07670.1_376		AT1G63770.2_213	AT3G63140.1_315
AT5G49110.2_441	AT1G63770.2_518	AT1G07670.1_381		AT1G63770.2_518	AT3G63140.1_300
AT5G14680.1_117	AT1G63770.3_216	AT1G07670.1_8		AT1G63770.3_216	AT3G63140.1_247
AT1G33140.1_161	AT1G63770.3_213	AT3G08940.1_136		AT1G63770.3_213	AT3G11560.4_269
AT1G79440.1_86	AT1G63770.3_526	AT3G02730.1_126		AT1G63770.3_526	AT1G48410.2_524
AT1G79440.1_521	AT1G63770.4_124	AT5G16400.1_136		AT1G63770.4_124	AT1G48410.2_796
AT4G26860.2_59	AT1G63770.4_121	AT5G25880.1_198		AT1G63770.4_121	AT1G48410.2_870
AT1G05350.1_194	AT1G63770.4_434	AT1G15140.1_141		AT1G63770.4_434	AT4G33430.2_400
AT1G05350.1_208	AT1G63770.5_216	AT1G13950.1_80		AT1G63770.5_216	AT5G67360.1_310
AT1G75510.1_232	AT1G63770.5_213	AT1G59870.1_957		AT1G63770.5_213	AT2G38880.11_56
AT4G12420.1_547	AT1G63770.5_514	AT2G27600.1_342		AT1G63770.5_514	AT4G28220.1_197
AT4G33030.1_280	AT1G63770.6_216	AT5G04140.1_1464		AT1G63770.6_216	AT3G28710.1_39
AT4G33030.1_357	AT1G63770.6_213	AT5G09660.1_280		AT1G63770.6_213	AT3G28710.1_258
AT4G33030.1_221	AT1G63770.6_514	AT4G08870.1_97		AT1G63770.6_514	AT3G28710.1_334
AT4G33030.1_327	AT1G63770.7_124	AT3G11710.1_468		AT1G63770.7_124	AT5G65840.1_176
AT4G33030.1_112	AT1G63770.7_121	AT3G11710.1_530		AT1G63770.7_121	AT3G60180.2_132
AT4G26900.1_513	AT1G63770.7_422	AT2G18250.1_51		AT1G63770.7_422	AT4G38160.3_115
AT4G26900.1_481	AT1G63940.1_174	AT2G18450.1_75		AT1G63940.1_174	AT1G70580.3_149
AT4G26900.1_287	AT1G63940.1_119	AT2G46520.1_853		AT1G63940.1_119	AT1G70580.3_66
AT4G26900.1_128	AT1G63940.1_372	AT1G09310.1_21		AT1G63940.1_372	AT3G04780.1_27
AT4G26900.1_225	AT1G63940.2_181	AT2G36800.1_277		AT1G63940.2_181	AT4G35360.1_100
AT1G74030.1_250	AT1G63940.2_126	AT2G36790.1_277		AT1G63940.2_126	AT3G05420.1_244
AT3G57890.2_354	AT1G63940.2_379	AT2G36780.1_278		AT1G63940.2_379	AT3G07020.1_288
AT1G07240.1_469	AT1G63940.3_174	AT2G36770.1_278		AT1G63940.3_174	AT2G07734.1_241
AT3G52850.1_202	AT1G63940.3_119	AT2G36750.1_273		AT1G63940.3_119	AT1G75040.1_146
AT1G18500.1_410	AT1G63940.3_372	AT2G15480.1_278		AT1G63940.3_372	AT1G75040.1_198
AT1G18500.1_163	AT1G63940.4_174	AT4G03190.1_401		AT1G63940.4_174	AT1G75040.1_89
AT1G18500.1_520	AT1G63940.4_119	AT4G04770.1_467		AT1G63940.4_119	AT1G75040.1_79
AT2G22125.1_719	AT1G63940.4_372	AT4G10500.1_340		AT1G63940.4_372	AT1G75040.1_151
AT1G60780.1_212	AT1G64040.1_137	AT3G11820.1_125		AT1G64040.1_137	AT1G75040.1_187
AT5G20090.2_77	AT1G64040.1_124	AT3G11820.1_71		AT1G64040.1_124	AT1G75040.1_32
AT3G23600.1_99	AT1G64140.1_275	AT5G59890.1_80		AT1G64140.1_275	AT1G75040.1_99
AT3G23600.1_7	AT1G64190.1_377	AT5G59880.1_65		AT1G64190.1_377	AT1G09795.1_101
AT3G23600.1_41	AT1G64190.1_174	AT4G03430.1_635		AT1G64190.1_174	AT5G59880.1_14
AT3G54440.1_797	AT1G64200.1_207	AT4G02930.1_137		AT1G64200.1_207	AT5G16760.1_56
AT3G54440.1_877	AT1G64200.2_207	AT2G01350.1_166		AT1G64200.2_207	AT1G20560.1_187
AT3G54440.1_322	AT1G64230.1_85	AT2G01140.1_156		AT1G64230.1_85	AT4G16800.1_223
AT3G54440.1_651	AT1G64230.2_85	AT2G01140.1_72		AT1G64230.2_85	AT2G01470.1_80
AT3G54440.1_38	AT1G64230.3_94	AT1G23820.1_150		AT1G64230.3_94	AT2G41220.1_1250
AT3G54440.1_963	AT1G64230.4_127	AT1G23740.1_301		AT1G64230.4_127	AT2G41220.1_258
AT3G54440.1_428	AT1G64230.5_127	AT1G23730.1_201		AT1G64230.5_127	AT2G41220.1_974
AT3G54440.1_214	AT1G64330.1_533	AT2G15020.1_511		AT1G64330.1_533	AT1G06690.1_252
AT3G54440.1_1070	AT1G64400.1_587	AT2G19480.1_376		AT1G64400.1_587	AT5G41670.1_344
AT1G78820.1_374	AT1G64520.1_190	AT2G37270.1_175		AT1G64520.1_190	AT5G41670.1_292
AT1G78820.1_420	AT1G64520.1_27	AT2G37270.1_69		AT1G64520.1_27	AT5G41670.1_102
AT1G78820.1_432	AT1G64520.1_244	AT2G27680.1_237		AT1G64520.1_244	AT3G06530.4_889
AT1G78820.1_410	AT1G64660.1_39	AT2G27680.1_377		AT1G64660.1_39	AT5G14220.1_498
AT5G08060.1_49	AT1G64740.1_347	AT2G27680.1_59		AT1G64740.1_347	AT1G68830.1_187
AT5G08060.1_30	AT1G64740.1_353	AT2G27860.1_127		AT1G64740.1_353	AT2G40840.1_171
ATCG00130.1_159	AT1G64770.1_122	AT2G27860.1_173		AT1G64770.1_122	AT2G40840.1_212
AT5G19450.1_172	AT1G64770.2_122	AT1G78820.1_374		AT1G64770.2_122	AT3G25530.1_68
AT1G49750.1_160	AT1G64770.3_122	AT1G78830.1_374		AT1G64770.3_122	AT3G25530.1_47
AT1G49750.1_422	AT1G64790.1_1072	AT1G78850.1_10		AT1G64790.1_1072	AT1G17650.1_123
AT1G49750.1_456	AT1G64790.1_1059	AT1G78850.1_348		AT1G64790.1_1059	AT1G17650.1_90
AT1G49750.1_152	AT1G64790.1_1957	AT2G41380.1_33		AT1G64790.1_1957	AT1G70610.1_90
AT1G10310.1_167	AT1G64790.1_2204	AT2G27040.1_482		AT1G64790.1_2204	AT2G19810.1_100
AT1G11680.1_261	AT1G64790.1_1586	AT2G26970.1_100		AT1G64790.1_1586	AT4G02980.1_96
AT5G56000.1_391	AT1G64790.1_1065	AT2G02400.1_284		AT1G64790.1_1065	AT3G62120.1_354
AT5G56000.1_543	AT1G64790.1_2303	AT2G29140.1_795		AT1G64790.1_2303	AT3G14210.1_215
AT5G56000.1_568	AT1G64790.1_484	AT2G29140.1_910		AT1G64790.1_484	AT2G36310.1_241
AT4G37640.1_694	AT1G64790.2_1152	AT2G29190.1_918		AT1G64790.2_1152	AT2G36310.1_289
AT4G37640.1_588	AT1G64790.2_1139	AT2G29200.1_914		AT1G64790.2_1139	AT2G36310.1_72
AT1G50030.1_49	AT1G64790.2_2043	AT2G29290.1_175		AT1G64790.2_2043	AT1G66520.1_319
AT1G20340.1_152	AT1G64790.2_2290	AT2G29310.1_175		AT1G64790.2_2290	AT3G07100.1_994
AT4G17530.1_123	AT1G64790.2_1672	AT2G29320.1_182		AT1G64790.2_1672	AT3G07100.1_474
AT4G17530.1_23	AT1G64790.2_1145	AT2G29330.1_175		AT1G64790.2_1145	AT3G07100.1_347
ATCG00160.1_226	AT1G64790.2_2389	AT2G29350.1_183		AT1G64790.2_2389	AT1G02080.1_699
ATCG00160.1_58	AT1G64790.2_603	AT2G29350.1_73		AT1G64790.2_603	AT1G02080.1_1882
AT1G49240.1_287	AT1G64790.3_1143	AT2G29360.1_184		AT1G64790.3_1143	AT3G54010.1_287
AT1G49240.1_259	AT1G64790.3_1130	AT2G29360.1_74		AT1G64790.3_1130	AT2G36580.1_229
AT1G79870.1_203	AT1G64790.3_2028	AT2G29370.1_184		AT1G64790.3_2028	AT2G36580.1_87
AT1G79870.1_168	AT1G64790.3_2275	AT2G29460.1_203		AT1G64790.3_2275	AT3G11130.1_700
AT3G16470.1_339	AT1G64790.3_1657	AT2G29570.1_81		AT1G64790.3_1657	AT3G11130.1_1551
AT5G27540.2_128	AT1G64790.3_1136	AT2G43100.1_148		AT1G64790.3_1136	AT3G11130.1_1274
AT5G27540.2_11	AT1G64790.3_2374	AT2G43100.1_158		AT1G64790.3_2374	AT2G01140.1_128
AT5G27540.2_230	AT1G64790.3_555	AT2G43090.1_142		AT1G64790.3_555	AT1G64230.5_149
AT5G27540.2_161	AT1G64850.1_22	AT2G43090.1_152		AT1G64850.1_22	AT3G59920.1_17
AT5G27540.2_210	AT1G65220.1_349	AT2G43090.1_190		AT1G65220.1_349	AT3G59920.1_256
AT5G27540.2_97	AT1G65440.1_1291	AT1G03940.1_14		AT1G65440.1_1291	AT3G45770.1_158
AT2G01690.2_305	AT1G65440.1_1157	AT1G03940.1_212		AT1G65440.1_1157	AT2G20830.2_275
AT3G12490.2_138	AT1G65440.2_1291			AT1G65440.2_1291	AT1G59580.1_175
AT4G12720.1_235	AT1G65440.2_1157			AT1G65440.2_1157	AT1G52780.1_471
AT4G12720.1_239	AT1G65440.3_1262			AT1G65440.3_1262	AT2G41250.1_238
AT4G12720.1_263	AT1G65440.3_1128			AT1G65440.3_1128	AT4G15955.3_164
AT4G38780.1_1625	AT1G65440.4_1291			AT1G65440.4_1291	AT2G45770.1_272
AT4G38780.1_1895	AT1G65440.4_1157			AT1G65440.4_1157	AT5G16370.1_505
AT5G04230.2_686	AT1G65470.1_656			AT1G65470.1_656	AT5G08300.1_62
AT5G04230.2_177	AT1G65470.2_648			AT1G65470.2_648	AT5G08300.1_174
AT3G04650.1_401	AT1G65540.1_561			AT1G65540.1_561	AT4G16660.2_368
AT4G15390.1_104	AT1G65540.2_561			AT1G65540.2_561	AT3G12780.1_292
AT5G57870.1_304	AT1G65540.3_561			AT1G65540.3_561	AT5G04900.1_109
AT5G57870.1_267	AT1G65580.1_402			AT1G65580.1_402	AT5G62390.1_15
AT5G57870.1_777	AT1G65580.2_136			AT1G65580.2_136	AT1G31190.1_222
AT5G57870.1_377	AT1G65590.1_532			AT1G65590.1_532	AT1G31190.1_280
AT2G30970.1_288	AT1G65590.1_292			AT1G65590.1_292	AT3G08640.1_190
AT2G30970.1_137	AT1G65650.1_249			AT1G65650.1_249	AT4G39520.1_210
AT2G30970.1_79	AT1G65690.1_246			AT1G65690.1_246	AT4G39520.1_244
AT2G30970.1_210	AT1G65860.1_138			AT1G65860.1_138	AT2G27510.1_98
AT4G12250.1_326	AT1G65900.1_133			AT1G65900.1_133	AT2G27510.1_136
AT3G06520.2_241	AT1G65900.1_138			AT1G65900.1_138	AT2G27510.1_106
AT4G01370.1_181	AT1G65900.2_88			AT1G65900.2_88	AT4G30920.1_209
AT3G19710.1_270	AT1G65900.2_93			AT1G65900.2_93	AT4G30920.1_468
AT3G19710.1_204	AT1G65930.1_75			AT1G65930.1_75	ATCG01280.1_1429
AT3G19710.1_295	AT1G65930.1_269			AT1G65930.1_269	AT3G55250.1_199
AT3G19710.1_40	AT1G65930.1_363			AT1G65930.1_363	AT5G60040.2_340
AT3G49360.1_77	AT1G65930.1_116			AT1G65930.1_116	AT5G40190.1_129
AT1G17260.1_210	AT1G65960.1_217			AT1G65960.1_217	AT4G05450.2_165
AT3G17820.1_92	AT1G65960.2_346			AT1G65960.2_346	AT5G13360.3_356
AT3G17820.1_159	AT1G65960.2_14			AT1G65960.2_14	AT1G55210.1_182
AT3G20630.1_453	AT1G65960.3_217			AT1G65960.3_217	AT5G65780.1_358
AT3G20630.1_516	AT1G65960.4_217			AT1G65960.4_217	AT5G65780.1_289
AT3G12490.1_105	AT1G66130.1_304			AT1G66130.1_304	AT5G65780.1_301
AT4G36530.2_345	AT1G66180.1_144			AT1G66180.1_144	AT4G14750.3_5
AT4G36530.2_307	AT1G66200.1_92			AT1G66200.1_92	AT3G05970.1_267
AT4G30580.1_259	AT1G66200.2_92			AT1G66200.2_92	AT3G05970.1_439
AT3G27925.1_409	AT1G66240.1_46			AT1G66240.1_46	AT3G60245.1_42
AT3G45300.1_245	AT1G66240.1_43			AT1G66240.1_43	AT3G60245.1_57
AT3G45300.1_344	AT1G66270.1_230			AT1G66270.1_230	AT5G43900.3_1473
AT1G69670.1_453	AT1G66270.1_81			AT1G66270.1_81	AT5G43900.3_1485
AT1G56500.1_237	AT1G66270.2_228			AT1G66270.2_228	AT3G53580.1_305
AT1G56500.1_810	AT1G66270.2_81			AT1G66270.2_81	AT3G53580.1_326
AT1G56500.1_86	AT1G66280.1_81			AT1G66280.1_81	AT5G17170.1_199
AT1G56500.1_172	AT1G66410.1_27			AT1G66410.1_27	AT5G17170.1_221
AT1G27650.1_18	AT1G66430.1_296			AT1G66430.1_296	AT3G23820.1_342
AT4G27520.1_118	AT1G66570.1_219			AT1G66570.1_219	AT5G42480.1_137
AT4G27520.1_84	AT1G66570.2_219			AT1G66570.2_219	AT1G49740.1_292
AT3G17390.1_90	AT1G66570.3_219			AT1G66570.3_219	AT5G08370.1_132
AT3G17390.1_31	AT1G66580.1_105			AT1G66580.1_105	AT5G08370.1_279
AT3G17390.1_161	AT1G66580.1_126			AT1G66580.1_126	AT3G46010.1_14
AT3G17390.1_20	AT1G66690.1_172			AT1G66690.1_172	AT3G46010.1_65
AT1G70330.1_349	AT1G66700.1_172			AT1G66700.1_172	AT3G46010.1_91
AT3G47340.1_523	AT1G66700.3_172			AT1G66700.3_172	AT3G51780.1_222
AT3G47340.1_168	AT1G66940.1_262			AT1G66940.1_262	AT5G47070.1_231
AT3G06350.1_424	AT1G66940.1_218			AT1G66940.1_218	AT2G35240.1_151
AT1G67680.1_199	AT1G66940.1_165			AT1G66940.1_165	AT2G35240.1_143
AT3G28930.1_54	AT1G66940.2_218			AT1G66940.2_218	AT3G10700.1_342
AT2G31170.1_388	AT1G66940.2_165			AT1G66940.2_165	AT3G10700.1_278
AT2G31170.1_156	AT1G66940.3_218			AT1G66940.3_218	AT4G34030.1_568
AT4G34200.1_102	AT1G66940.3_165			AT1G66940.3_165	AT5G50530.1_178
AT4G34200.1_86	AT1G66940.4_262			AT1G66940.4_262	AT5G26742.2_729
AT2G38270.1_219	AT1G66940.4_218			AT1G66940.4_218	AT1G47500.1_343
AT2G38270.1_123	AT1G66940.4_165			AT1G66940.4_165	AT4G33680.1_453
AT2G35800.1_651	AT1G66970.1_381			AT1G66970.1_381	AT4G33680.1_240
AT5G58510.1_43	AT1G66970.2_403			AT1G66970.2_403	AT4G16180.2_118
AT3G48380.3_538	AT1G66970.3_187			AT1G66970.3_187	AT4G16180.2_284
AT5G23880.1_722	AT1G67090.1_132			AT1G67090.1_132	AT1G30630.1_215
AT3G50560.1_180	AT1G67090.1_96			AT1G67090.1_96	AT1G30630.1_249
AT2G33800.1_186	AT1G67090.1_167			AT1G67090.1_167	AT2G47610.1_194
AT4G36760.2_468	AT1G67090.1_145			AT1G67090.1_145	AT4G27760.1_369
AT4G36760.2_299	AT1G67120.1_4452			AT1G67120.1_4452	AT1G73670.1_233
AT2G32540.1_12	AT1G67120.1_2559			AT1G67120.1_2559	AT1G73670.1_266
AT4G36195.1_308	AT1G67120.1_214			AT1G67120.1_214	AT1G50450.1_124
AT4G36195.1_442	AT1G67120.2_4459			AT1G67120.2_4459	AT1G50450.1_62
AT4G36195.1_283	AT1G67120.2_2559			AT1G67120.2_2559	AT1G11430.1_85
AT2G02400.1_151	AT1G67120.2_214			AT1G67120.2_214	AT1G53510.1_201
AT2G02400.1_284	AT1G67140.1_1405			AT1G67140.1_1405	AT1G03680.1_107
AT4G14030.1_484	AT1G67140.1_1728			AT1G67140.1_1728	AT3G25760.1_137
AT4G14030.1_168	AT1G67140.1_692			AT1G67140.1_692	AT3G20970.1_218
AT2G23810.1_138	AT1G67140.2_1405			AT1G67140.2_1405	AT5G65730.1_67
AT5G13510.1_114	AT1G67140.2_1728			AT1G67140.2_1728	AT5G65730.1_277
AT5G13510.1_62	AT1G67140.2_692			AT1G67140.2_692	AT1G36160.2_2170
AT1G68410.4_160	AT1G67140.3_1405			AT1G67140.3_1405	AT1G36160.2_778
AT4G24220.1_141	AT1G67140.3_1729			AT1G67140.3_1729	AT1G36160.2_685
AT4G24220.1_275	AT1G67140.3_692			AT1G67140.3_692	AT1G36160.2_1848
AT4G33050.5_441	AT1G67280.1_109			AT1G67280.1_109	AT3G18060.1_163
AT2G35690.1_301	AT1G67280.1_329			AT1G67280.1_329	AT3G18060.1_350
AT1G75840.1_9	AT1G67280.1_220			AT1G67280.1_220	AT3G18060.1_600
AT1G75840.1_158	AT1G67280.2_21			AT1G67280.2_21	AT3G18060.1_192
AT5G20290.1_193	AT1G67280.2_241			AT1G67280.2_241	AT5G02290.2_141
AT4G11600.1_105	AT1G67280.2_132			AT1G67280.2_132	AT1G49820.1_71
AT5G51110.1_152	AT1G67330.1_48			AT1G67330.1_48	AT2G44790.1_78
AT5G51110.1_82	AT1G67330.1_260			AT1G67330.1_260	AT2G36810.1_672
AT5G51110.1_104	AT1G67330.1_171			AT1G67330.1_171	AT5G35170.1_384
AT5G23670.2_136	AT1G67650.1_110			AT1G67650.1_110	AT5G35170.1_96
AT5G66190.1_88	AT1G67680.1_117			AT1G67680.1_117	AT3G48730.1_136
AT5G66190.1_160	AT1G67730.1_233			AT1G67730.1_233	AT3G48730.1_188
AT5G66190.1_318	AT1G67730.1_4			AT1G67730.1_4	AT1G04850.1_371
AT5G66190.1_183	AT1G67750.1_82			AT1G67750.1_82	AT3G59970.3_271
AT5G21222.1_127	AT1G67830.1_318			AT1G67830.1_318	AT3G59970.3_130
AT2G21960.1_324	AT1G67830.1_335			AT1G67830.1_335	AT3G59970.3_237
AT4G22670.1_16	AT1G67850.1_325			AT1G67850.1_325	AT4G19880.2_259
AT3G43800.1_194	AT1G67850.2_325			AT1G67850.2_325	AT4G19880.2_86
AT3G43800.1_67	AT1G67850.3_325			AT1G67850.3_325	AT4G19880.2_80
AT4G09900.1_197	AT1G67850.4_309			AT1G67850.4_309	AT1G23900.1_163
AT2G41530.1_209	AT1G67850.5_325			AT1G67850.5_325	AT1G23900.1_357
AT2G41530.1_184	AT1G67850.6_325			AT1G67850.6_325	AT1G23900.1_409
AT5G35220.1_503	AT1G67850.7_325			AT1G67850.7_325	AT1G64740.1_118
AT3G44620.2_251	AT1G67930.1_663			AT1G67930.1_663	ATCG00020.1_18
AT3G55010.1_176	AT1G67980.1_141			AT1G67980.1_141	AT1G22360.1_360
AT3G07940.1_380	AT1G67980.2_73			AT1G67980.2_73	AT1G22360.1_90
AT3G01510.1_390	AT1G68000.1_216			AT1G68000.1_216	AT1G22360.1_284
AT5G63510.1_117	AT1G68010.1_271			AT1G68010.1_271	AT4G24620.1_459
AT5G63510.1_110	AT1G68010.1_38			AT1G68010.1_38	AT4G24620.1_564
AT5G63510.1_156	AT1G68010.1_43			AT1G68010.1_43	AT4G24620.1_357
AT4G31180.2_302	AT1G68010.2_272			AT1G68010.2_272	AT5G47870.1_184
AT4G31180.2_316	AT1G68010.2_38			AT1G68010.2_38	AT4G35630.1_247
AT5G04360.2_179	AT1G68010.2_43			AT1G68010.2_43	AT5G58310.1_35
AT5G04360.2_246	AT1G68010.3_271			AT1G68010.3_271	AT2G25280.1_86
AT5G04360.2_285	AT1G68010.3_38			AT1G68010.3_38	AT1G23820.1_252
AT5G44320.1_512	AT1G68010.3_43			AT1G68010.3_43	AT1G23820.1_320
AT5G44320.1_391	AT1G68300.1_91			AT1G68300.1_91	AT1G23820.1_116
AT5G44320.1_276	AT1G68830.1_392			AT1G68830.1_392	AT1G26761.1_332
AT5G44320.1_214	AT1G69250.1_141			AT1G69250.1_141	AT5G36790.3_232
AT2G43770.1_278	AT1G69250.2_141			AT1G69250.2_141	AT5G36790.3_86
AT4G16060.1_228	AT1G69295.1_65			AT1G69295.1_65	AT5G36790.3_302
AT4G16060.1_188	AT1G69295.2_61			AT1G69295.2_61	AT3G03520.1_407
AT4G16060.1_139	AT1G69340.1_424			AT1G69340.1_424	AT3G03520.1_147
AT1G56050.1_87	AT1G69340.2_424			AT1G69340.2_424	AT1G14910.1_205
AT1G56050.1_187	AT1G69350.1_11			AT1G69350.1_11	AT1G14910.1_71
AT1G56050.1_158	AT1G69410.1_80			AT1G69410.1_80	AT1G14910.1_278
AT2G28190.1_208	AT1G69460.1_36			AT1G69460.1_36	AT3G62360.2_850
AT3G02630.1_254	AT1G69520.1_188			AT1G69520.1_188	AT3G18040.3_275
AT3G02630.1_360	AT1G69520.2_202			AT1G69520.2_202	AT3G18040.3_308
AT4G28706.4_155	AT1G69620.1_44			AT1G69620.1_44	AT3G29320.1_347
AT4G28706.4_310	AT1G69670.1_453			AT1G69670.1_453	AT3G29320.1_731
AT4G28706.4_94	AT1G69670.2_453			AT1G69670.2_453	AT3G29320.1_912
AT4G12980.1_43	AT1G69800.1_19			AT1G69800.1_19	AT2G21330.1_164
AT4G21470.1_72	AT1G69800.2_48			AT1G69800.2_48	AT3G13930.1_385
AT4G21470.1_107	AT1G69800.3_19			AT1G69800.3_19	AT3G13930.1_469
AT3G58990.1_77	AT1G69830.1_285			AT1G69830.1_285	AT4G11380.2_81
AT3G58990.1_177	AT1G69940.1_200			AT1G69940.1_200	AT4G11380.2_276
AT3G58990.1_145	AT1G69960.1_194			AT1G69960.1_194	AT4G11380.2_413
AT3G58990.1_155	AT1G69980.1_84			AT1G69980.1_84	AT4G11380.2_455
AT1G32990.1_187	AT1G70230.1_109			AT1G70230.1_109	AT2G34480.2_161
AT1G18080.1_138	AT1G70310.1_311			AT1G70310.1_311	AT3G15460.1_59
AT1G18080.1_155	AT1G70320.1_361			AT1G70320.1_361	AT1G53730.2_536
AT1G18080.1_184	AT1G70320.1_102			AT1G70320.1_102	AT1G10430.2_17
AT1G18080.1_209	AT1G70320.1_1011			AT1G70320.1_1011	AT1G10430.2_130
AT1G18080.1_242	AT1G70320.1_1950			AT1G70320.1_1950	AT3G47520.1_333
AT1G18080.1_251	AT1G70520.1_208			AT1G70520.1_208	AT3G47520.1_190
AT1G74100.1_270	AT1G70520.1_211			AT1G70520.1_211	AT5G19010.1_417
AT1G74100.1_199	AT1G70530.1_219			AT1G70530.1_219	AT5G19010.1_168
AT3G01420.1_187	AT1G70530.1_208			AT1G70530.1_208	AT5G19010.1_201
AT5G66470.1_337	AT1G70530.1_144			AT1G70530.1_144	AT5G11810.1_121
AT5G63420.1_631	AT1G70530.2_219			AT1G70530.2_219	AT1G73600.2_400
AT5G63420.1_125	AT1G70530.2_208			AT1G70530.2_208	AT1G73600.2_236
AT5G63420.1_565	AT1G70530.2_144			AT1G70530.2_144	AT1G76550.1_94
AT3G02730.1_126	AT1G70530.3_219			AT1G70530.3_219	AT5G15270.1_160
AT5G11490.2_824	AT1G70530.3_208			AT1G70530.3_208	AT2G29350.1_196
AT1G49760.1_356	AT1G70530.3_144			AT1G70530.3_144	AT1G10510.1_489
AT1G53750.1_173	AT1G70580.1_417			AT1G70580.1_417	AT4G00570.1_525
AT1G53750.1_207	AT1G70580.1_377			AT1G70580.1_377	AT4G00570.1_456
AT1G53750.1_370	AT1G70580.1_226			AT1G70580.1_226	AT4G00570.1_440
AT1G53750.1_229	AT1G70580.1_18			AT1G70580.1_18	AT1G70410.2_109
AT1G53750.1_382	AT1G70580.1_297			AT1G70580.1_297	AT1G70410.2_115
AT1G53750.1_56	AT1G70580.2_417			AT1G70580.2_417	AT1G70410.2_172
AT4G11260.1_35	AT1G70580.2_377			AT1G70580.2_377	AT2G26560.1_99
AT4G11260.1_221	AT1G70580.2_226			AT1G70580.2_226	AT5G11520.1_287
AT3G28940.1_54	AT1G70580.2_18			AT1G70580.2_18	AT3G48690.1_9
AT2G03510.1_180	AT1G70580.2_297			AT1G70580.2_297	AT3G48690.1_306
AT5G56350.1_425	AT1G70580.3_417			AT1G70580.3_417	AT3G48560.1_310
AT5G56350.1_113	AT1G70580.3_377			AT1G70580.3_377	AT3G60820.1_91
[truncated: 7,046 more rows]
