# Supplementary material for: A novel proteomics workflow for simultaneous analysis of protein phosphorylation and S-nitrosylation
Source: aBIOTECH. 2025 Jul 15;6(3):452–65. doi: 10.1007/s42994-025-00227-2 (PMC12454217; doi:10.1007/s42994-025-00227-2)
Supplement: Supplementary file 5 — Supplementary file5 (XLSX 276 KB) [file 42994_2025_227_MOESM5_ESM.xlsx]

## Sheet: Sheet1
Supplementary data 5. The information of dual-modified proteins by phosphorylation and S-nitration
Accession	Modifications	Novelty	Description	Entrez Gene ID	Ensembl Gene ID	Gene Symbol	Gene ID	Protein Group FDR Confidence: Combined	Protein FDR Confidence: Combined	Master	Exp. Protein Group q-value: Combined	Exp. Protein q-value: Combined	Sum PEP Score	Coverage [%]	# Peptides	# PSMs	# Unique Peptides	# AAs	MW [kDa]	calc. pI	Score Sequest HT: Sequest HT	# Peptides (by Search Engine): Sequest HT	WikiPathways	# Protein Pathway Groups	Found in Sample: F1: Sample	# Protein Groups
AT1G01050.1	Phospho [S24(99.7)]; S-nitrosylation [C96(100); C142(100)]	New site found	pep chromosome:TAIR10:1:31170:33171:-1 gene:AT1G01050 transcript:AT1G01050.1 gene_biotype:protein_coding transcript_biotype:protein_coding gene_symbol:PPa1 description:pyrophosphorylase 1 [Source:NCBI gene (formerly Entrezgene);Acc:839579]	839579	AT1G01050; AT1G01050.1	PPA1	ath:AT1G01050; Q93V56; Q9MAM9	High	High	Master Protein	0	0	45.551	32	7	100	1	212	24.5	6.09	220.22	7		0	High	1
AT1G01100.4	Phospho [S102(100)]; Acetyl [N-Term]; Met-loss+Acetyl [N-Term]; S-nitrosylation [C9(100)]	Novel	pep chromosome:TAIR10:1:50090:51187:-1 gene:AT1G01100 transcript:AT1G01100.4 gene_biotype:protein_coding transcript_biotype:protein_coding gene_symbol:AT1G01100 description:60S acidic ribosomal protein family [Source:NCBI gene (formerly Entrezgene);Acc:839410]	839410	AT1G01100; AT1G01100.4	RPP1A	ath:AT1G01100; Q8LCW9; Q9MAM5	High	High	Master Protein	0	0	115.554	77	7	864	2	112	11.2	4.36	2808.47	7		0	High	1
AT1G01140.3	Phospho [T178(100); S324(97)]; S-nitrosylation [C133(100); C180(100)]	Novel	pep chromosome:TAIR10:1:64167:67625:-1 gene:AT1G01140 transcript:AT1G01140.3 gene_biotype:protein_coding transcript_biotype:protein_coding gene_symbol:CIPK9 description:CBL-interacting protein kinase 9 [Source:NCBI gene (formerly Entrezgene);Acc:839349]		AT1G01140.3			High	High	Master Protein	0	0	52.718	24	6	38	5	451	50.9	8.09	99.75	6		0	High	1
AT1G01790.1	S-nitrosylation [C270(100); C1061(100); C1076(100)]; Phospho [S120(98.6)]	Novel	pep chromosome:TAIR10:1:284350:291201:1 gene:AT1G01790 transcript:AT1G01790.1 gene_biotype:protein_coding transcript_biotype:protein_coding gene_symbol:KEA1 description:K+ efflux antiporter 1 [Source:NCBI gene (formerly Entrezgene);Acc:837332]	837332	AT1G01790; AT1G01790.1	KEA1	ath:AT1G01790; Q9LQ76; Q9LQ77; Q9ZTZ7	High	High	Master Protein	0	0	203.37	30	24	100	20	1193	128	5.34	264.59	24		0	High	1
AT1G01960.1	Phospho [S588(100)]; S-nitrosylation [C104(100); C137(100); C178(100); C966(100); C1196(100)]	New site found	pep chromosome:TAIR10:1:330588:337912:-1 gene:AT1G01960 transcript:AT1G01960.1 gene_biotype:protein_coding transcript_biotype:protein_coding gene_symbol:EDA10 description:SEC7-like guanine nucleotide exchange family protein [Source:NCBI gene (formerly Entrezgene);Acc:839301]	839301	AT1G01960; AT1G01960.1	BIG3	ath:AT1G01960; Q9LPC5	High	High	Master Protein	0	0	121.497	18	17	57	16	1750	194.8	5.64	147.92	17		0	High	1
AT1G02080.1	S-nitrosylation [C580(100); C699(100); C1080(100); C1672(100); C1882(100); C2212(100)]; Phospho [S977(100); S1258(100); S1618(100); S1841(100); T2196(99.5)]	New site found	pep chromosome:TAIR10:1:373335:386847:1 gene:AT1G02080 transcript:AT1G02080.1 gene_biotype:protein_coding transcript_biotype:protein_coding gene_symbol:AT1G02080 description:transcription regulator [Source:NCBI gene (formerly Entrezgene);Acc:839244]	839244	AT1G02080; AT1G02080.1	NOT1	F4HVV6	High	High	Master Protein	0	0	115.312	13	20	54	20	2431	269.7	5.62	139.57	20		0	High	1
AT1G02090.1	Phospho [S221(100)]; S-nitrosylation [C151(100)]	Novel	pep chromosome:TAIR10:1:387277:389808:-1 gene:AT1G02090 transcript:AT1G02090.1 gene_biotype:protein_coding transcript_biotype:protein_coding gene_symbol:FUS5 description:Proteasome component (PCI) domain protein [Source:NCBI gene (formerly Entrezgene);Acc:839241]	839241	AT1G02090; AT1G02090.1	CSN7	ath:AT1G02090; O81247; Q94JU3	High	High	Master Protein	0	0	12.419	16	3	3	3	260	29.5	5.72	5.66	3		0	High	1
AT1G02500.2	S-nitrosylation [C31(100); C90(100); C114(100); C161(100)]; Met-loss [N-Term]; Acetyl [N-Term]; Phospho [S100(100)]	New site found	pep chromosome:TAIR10:1:518254:520437:1 gene:AT1G02500 transcript:AT1G02500.2 gene_biotype:protein_coding transcript_biotype:protein_coding gene_symbol:SAM1 description:S-adenosylmethionine synthetase 1 [Source:NCBI gene (formerly Entrezgene);Acc:839501]	839501	AT1G02500; AT1G02500.2	SAM1	ath:AT1G02500; P23686; Q941A8; Q9FEE0	High	High	Master Protein	0	0	232.178	63	19	174	7	393	43.1	5.82	519.12	19		0	High	1
AT1G02880.6	Phospho [T272(100)]; S-nitrosylation [C180(100)]	Novel	pep chromosome:TAIR10:1:642752:644546:-1 gene:AT1G02880 transcript:AT1G02880.6 gene_biotype:protein_coding transcript_biotype:protein_coding gene_symbol:TPK1 description:thiamine pyrophosphokinase1 [Source:NCBI gene (formerly Entrezgene);Acc:839303]	839303	AT1G02880; AT1G02880.6	TPK1	A0A1P8ARA0	High	High	Master Protein	0	0	9.749	15	3	5	3	273	30.6	5.76	8.58	3		0	High	1
AT1G03030.1	Phospho [T85(100)]; S-nitrosylation [C70(100)]	Novel	pep chromosome:TAIR10:1:701365:703864:1 gene:AT1G03030 transcript:AT1G03030.1 gene_biotype:protein_coding transcript_biotype:protein_coding gene_symbol:AT1G03030 description:P-loop containing nucleoside triphosphate hydrolases superfamily protein [Source:NCBI gene (formerly Entrezgene);Acc:839473]	839473	AT1G03030; AT1G03030.1		A0A654EBB4	High	High	Master Protein	0	0	30.694	29	6	11	6	301	34	7.49	16.8	6		0	High	1
AT1G03310.1	Phospho [S348(99.6)]; S-nitrosylation [C151(100); C616(100)]		pep chromosome:TAIR10:1:813413:816812:1 gene:AT1G03310 transcript:AT1G03310.1 gene_biotype:protein_coding transcript_biotype:protein_coding gene_symbol:DBE1 description:debranching enzyme 1 [Source:NCBI gene (formerly Entrezgene);Acc:839531]	839531	AT1G03310; AT1G03310.1	ISA2	ath:AT1G03310; Q8L735; Q9ZVT2	High	High	Master Protein	0	0	47.33	14	7	20	7	882	98.8	5.92	50.75	7		0	High	1
AT1G03680.1	Phospho [S167(100)]; S-nitrosylation [C107(100)]	Novel	pep chromosome:TAIR10:1:916772:918064:-1 gene:AT1G03680 transcript:AT1G03680.1 gene_biotype:protein_coding transcript_biotype:protein_coding gene_symbol:THM1 description:thioredoxin M-type 1 [Source:NCBI gene (formerly Entrezgene);Acc:839436]	839436	AT1G03680; AT1G03680.1		ath:AT1G03680; O48737	High	High	Master Protein	0	0	40.544	36	8	23	8	179	19.7	8.95	52.36	8		0	High	1
AT1G04280.1	Phospho [S199(100)]; S-nitrosylation [C473(100)]		pep chromosome:TAIR10:1:1143436:1147091:-1 gene:AT1G04280 transcript:AT1G04280.1 gene_biotype:protein_coding transcript_biotype:protein_coding gene_symbol:AT1G04280 description:P-loop containing nucleoside triphosphate hydrolases superfamily protein [Source:NCBI gene (formerly Entrezgene);Acc:839555]	839555	AT1G04280; AT1G04280.1	NADKC	ath:AT1G04280; Q0WUY1; Q7DM36; Q7GB61	High	High	Master Protein	0	0	19.983	15	4	20	4	534	59.9	6.49	36.49	4		0	High	1
AT1G04410.1	S-nitrosylation [C79(100); C155(100); C252(100); C292(100); C330(100)]; Phospho [S173(99.5); S246(100)]	New site found	pep chromosome:TAIR10:1:1188995:1191458:-1 gene:AT1G04410 transcript:AT1G04410.1 gene_biotype:protein_coding transcript_biotype:protein_coding gene_symbol:c-NAD-MDH1 description:Lactate/malate dehydrogenase family protein [Source:NCBI gene (formerly Entrezgene);Acc:839527]	839527	AT1G04410; AT1G04410.1	MDH1	ath:AT1G04410; P93819	High	High	Master Protein	0	0	197.539	74	23	319	11	332	35.5	6.55	872.37	23		0	High	1
AT1G04530.1	S-nitrosylation [C162(100)]; Phospho [S7(100); T36(100); S88(100); S291(100)]		pep chromosome:TAIR10:1:1234176:1236206:-1 gene:AT1G04530 transcript:AT1G04530.1 gene_biotype:protein_coding transcript_biotype:protein_coding gene_symbol:TPR4 description:Tetratricopeptide repeat (TPR)-like superfamily protein [Source:NCBI gene (formerly Entrezgene);Acc:839500]	839500	AT1G04530; AT1G04530.1	TPR4	ath:AT1G04530; Q8VZ31	High	High	Master Protein	0	0	82.918	46	11	50	11	310	34.5	4.42	216.32	11		0	High	1
AT1G04900.1	S-nitrosylation [C141(100)]; Phospho [T179(99.3)]	Novel	pep chromosome:TAIR10:1:1383841:1387895:1 gene:AT1G04900 transcript:AT1G04900.1 gene_biotype:protein_coding transcript_biotype:protein_coding gene_symbol:AT1G04900 description:NADH dehydrogenase ubiquinone complex I, assembly factor-like protein (DUF185) [Source:NCBI gene (formerly Entrezgene);Acc:839386]	839386	AT1G04900; AT1G04900.1		ath:AT1G04900; Q94C90	High	High	Master Protein	0.00066	0.00057	3.574	6	2	3	2	442	50.6	8.4	0	2		0	High	1
AT1G05150.1	Phospho [S135(100); S187(100); S567(99)]; S-nitrosylation [C340(100)]	Novel	pep chromosome:TAIR10:1:1484067:1487027:-1 gene:AT1G05150 transcript:AT1G05150.1 gene_biotype:protein_coding transcript_biotype:protein_coding gene_symbol:AT1G05150 description:Calcium-binding tetratricopeptide family protein [Source:NCBI gene (formerly Entrezgene);Acc:839312]	839312	AT1G05150; AT1G05150.1		ath:AT1G05150; O23052; Q0WNK7	High	High	Master Protein	0	0	72.723	20	11	48	9	808	90.1	6.76	80.11	11		0	High	1
AT1G05350.1	S-nitrosylation [C194(100); C208(100)]; Phospho [S409(100)]	New site found	pep chromosome:TAIR10:1:1560678:1564409:-1 gene:AT1G05350 transcript:AT1G05350.1 gene_biotype:protein_coding transcript_biotype:protein_coding gene_symbol:AT1G05350 description:NAD(P)-binding Rossmann-fold superfamily protein [Source:NCBI gene (formerly Entrezgene);Acc:837034]	837034	AT1G05350; AT1G05350.1		ath:AT1G05350; O23034	High	High	Master Protein	0	0	60	29	8	32	8	431	47	4.69	100.88	8		0	High	1
AT1G05520.1	S-nitrosylation [C314(100); C442(100); C729(100)]; Acetyl [N-Term]; Phospho [S238(100)]	New site found	pep chromosome:TAIR10:1:1630849:1636018:-1 gene:AT1G05520 transcript:AT1G05520.1 gene_biotype:protein_coding transcript_biotype:protein_coding gene_symbol:AT1G05520 description:Sec23/Sec24 protein transport family protein [Source:NCBI gene (formerly Entrezgene);Acc:837054]	837054	AT1G05520; AT1G05520.1	SEC23B	ath:AT1G05520; Q8H0S3; Q93ZN7; Q9ZVY6	High	High	Master Protein	0	0	66.265	22	12	28	11	783	86.3	5.64	54.9	12		0	High	1
AT1G06220.1	Phospho [S42(100)]; S-nitrosylation [C688(100)]	New site found	pep chromosome:TAIR10:1:1899951:1904897:1 gene:AT1G06220 transcript:AT1G06220.1 gene_biotype:protein_coding transcript_biotype:protein_coding gene_symbol:MEE5 description:Ribosomal protein S5/Elongation factor G/III/V family protein [Source:NCBI gene (formerly Entrezgene);Acc:837131]	837131	AT1G06220; AT1G06220.1	CLO	ath:AT1G06220; Q9LNC5	High	High	Master Protein	0	0	34.578	16	7	11	7	987	110.4	5.19	23.97	7		0	High	1
AT1G06410.2	Phospho [S5(99.7); T32(100); S460(99.3)]; S-nitrosylation [C148(100); C575(100); C618(100)]	Novel	pep chromosome:TAIR10:1:1954676:1958756:1 gene:AT1G06410 transcript:AT1G06410.2 gene_biotype:protein_coding transcript_biotype:protein_coding gene_symbol:TPS7 description:trehalose-phosphatase/synthase 7 [Source:NCBI gene (formerly Entrezgene);Acc:837152]	837152	AT1G06410; AT1G06410.2	TPS7	ath:AT1G06410; Q0WPW3; Q9LMI0	High	High	Master Protein	0	0	168.874	34	19	130	18	851	96.6	5.85	271.64	19		0	High	1
AT1G06430.2	S-nitrosylation [C314(100); C488(100)]; Phospho [S386(100)]	New site found	pep chromosome:TAIR10:1:1960031:1962965:-1 gene:AT1G06430 transcript:AT1G06430.2 gene_biotype:protein_coding transcript_biotype:protein_coding gene_symbol:FTSH8 description:FTSH protease 8 [Source:NCBI gene (formerly Entrezgene);Acc:837154]	837154	AT1G06430; AT1G06430.2	FTSH8	ath:AT1G06430; Q8W585; Q94AL5; Q9SHI8	High	High	Master Protein	0	0	215.385	44	23	196	6	685	73.2	5.95	611.7	23		0	High	1
AT1G07110.1	Phospho [S16(100); S220(100); S244(99.3); S276(100); S303(100)]; S-nitrosylation [C177(100); C460(100); C636(100)]	New site found	pep chromosome:TAIR10:1:2178022:2184193:-1 gene:AT1G07110 transcript:AT1G07110.1 gene_biotype:protein_coding transcript_biotype:protein_coding gene_symbol:F2KP description:fructose-2,6-bisphosphatase [Source:NCBI gene (formerly Entrezgene);Acc:837221]	837221	AT1G07110; AT1G07110.1	FKFBP	ath:AT1G07110; Q8L7N6; Q9LL39; Q9LMK3; Q9MB58; Q9SP17	High	High	Master Protein	0	0	98.212	36	17	168	17	744	82.5	6.29	359.75	17		0	High	1
AT1G07750.1	Phospho [S323(100)]; S-nitrosylation [C25(100); C192(100)]	Novel	pep chromosome:TAIR10:1:2403992:2406049:-1 gene:AT1G07750 transcript:AT1G07750.1 gene_biotype:protein_coding transcript_biotype:protein_coding gene_symbol:AT1G07750 description:RmlC-like cupins superfamily protein [Source:NCBI gene (formerly Entrezgene);Acc:837290]	837290	AT1G07750; AT1G07750.1		ath:AT1G07750; Q9LQQ3	High	High	Master Protein	0	0	36.536	21	7	10	7	356	38.3	6.18	21.72	7		0	High	1
AT1G07810.1	Phospho [S13(100)]; S-nitrosylation [C34(100); C447(100)]	New site found	pep chromosome:TAIR10:1:2416178:2420829:1 gene:AT1G07810 transcript:AT1G07810.1 gene_biotype:protein_coding transcript_biotype:protein_coding gene_symbol:ECA1 description:ER-type Ca2+-ATPase 1 [Source:NCBI gene (formerly Entrezgene);Acc:837296]	837296	AT1G07810; AT1G07810.1	ECA1	ath:AT1G07810; O04987; P92939	High	High	Master Protein	0	0	107.501	20	16	39	6	1061	116.3	5.11	92.18	16		0	High	1
AT1G07940.4	S-nitrosylation [C87(100); C111(100); C152(100); C351(100)]; Phospho [T393(100); T395(99.1); S428(100)]	New site found	pep chromosome:TAIR10:1:2462953:2465467:-1 gene:AT1G07940 transcript:AT1G07940.4 gene_biotype:protein_coding transcript_biotype:protein_coding gene_symbol:AT1G07940 description:GTP binding Elongation factor Tu family protein [Source:NCBI gene (formerly Entrezgene);Acc:837309]	836161; 837307; 837308; 837309	AT1G07920; AT1G07930; AT1G07940; AT1G07940.4; AT5G60390	A2	ath:AT1G07920; ath:AT1G07930; ath:AT1G07940; ath:AT5G60390; B9DGN1; P13905; Q8VZE8; Q8W4H7; Q94AD0; Q9ASU9; Q9LN13	High	High	Master Protein	0	0	192.333	53	17	222	17	449	49.5	9.11	640.17	17		0	High	1
AT1G08420.1	Phospho [S627(100); S658(100); S975(100); S979(99.6); T999(100)]; S-nitrosylation [C106(100); C167(100); C310(100); C920(100)]	New site found	pep chromosome:TAIR10:1:2649459:2657110:1 gene:AT1G08420 transcript:AT1G08420.1 gene_biotype:protein_coding transcript_biotype:protein_coding gene_symbol:BSL2 description:BRI1 suppressor 1 (BSU1)-like 2 [Source:NCBI gene (formerly Entrezgene);Acc:837362]	837362	AT1G08420; AT1G08420.1	BSL2	ath:AT1G08420; Q0WKX2; Q9SJF0	High	High	Master Protein	0	0	86.106	23	16	92	5	1018	108.5	5.74	192.63	16		0	High	1
AT1G08980.1	S-nitrosylation [C213(100)]; Phospho [S24(100)]		pep chromosome:TAIR10:1:2884351:2886621:1 gene:AT1G08980 transcript:AT1G08980.1 gene_biotype:protein_coding transcript_biotype:protein_coding gene_symbol:AMI1 description:amidase 1 [Source:NCBI gene (formerly Entrezgene);Acc:837418]	837418	AT1G08980; AT1G08980.1	AMI1	ath:AT1G08980; O04032; Q9FR37	High	High	Master Protein	0	0	21.005	15	4	6	4	425	45	6.27	18.96	4		0	High	1
AT1G09340.2	S-nitrosylation [C162(100); C177(100)]; Phospho [S99(100); S200(100)]	New site found	pep chromosome:TAIR10:1:3015237:3018338:1 gene:AT1G09340 transcript:AT1G09340.2 gene_biotype:protein_coding transcript_biotype:protein_coding gene_symbol:CRB description:chloroplast RNA binding protein [Source:NCBI gene (formerly Entrezgene);Acc:837455]	837455	AT1G09340; AT1G09340.2	CRB	A0A1P8ATL2	High	High	Master Protein	0	0	155.615	61	19	362	19	379	43.2	7.12	820.13	19		0	High	1
AT1G09430.1	Phospho [S244(100)]; S-nitrosylation [C163(100); C323(100); C412(100)]	New site found	pep chromosome:TAIR10:1:3041996:3045541:1 gene:AT1G09430 transcript:AT1G09430.1 gene_biotype:protein_coding transcript_biotype:protein_coding gene_symbol:ACLA-3 description:ATP-citrate lyase A-3 [Source:NCBI gene (formerly Entrezgene);Acc:837466]	837466	AT1G09430; AT1G09430.1	ACLA-3	ath:AT1G09430; O80526	High	High	Master Protein	0	0	52.973	28	7	28	7	424	46.9	5.26	64.65	7		0	High	1
AT1G09770.1	S-nitrosylation [C107(100); C752(100)]; Phospho [T226(100); T343(100); T399(100); T441(99.4)]	Novel	pep chromosome:TAIR10:1:3161832:3165616:1 gene:AT1G09770 transcript:AT1G09770.1 gene_biotype:protein_coding transcript_biotype:protein_coding gene_symbol:CDC5 description:cell division cycle 5 [Source:NCBI gene (formerly Entrezgene);Acc:837506]	837506	AT1G09770; AT1G09770.1	CDC5	ath:AT1G09770; B9DFT0; O04498; P92948; Q6R0C5	High	High	Master Protein	0	0	99.673	30	19	44	19	844	95.7	6.77	94.41	19		0	High	1
AT1G09780.1	Phospho [S80(100); S333(100); S373(98.9)]; S-nitrosylation [C39(100); C100(100); C355(100); C444(100)]	New site found	pep chromosome:TAIR10:1:3165370:3167924:-1 gene:AT1G09780 transcript:AT1G09780.1 gene_biotype:protein_coding transcript_biotype:protein_coding gene_symbol:iPGAM1 description:Phosphoglycerate mutase, 2,3-bisphosphoglycerate-independent [Source:NCBI gene (formerly Entrezgene);Acc:837507]	837507	AT1G09780; AT1G09780.1	PGM1	ath:AT1G09780; O04499; Q8H161; Q8LD62; Q93ZF2; Q94AY0	High	High	Master Protein	0	0	204.954	59	22	280	15	557	60.5	5.53	1084.88	22		0	High	1
AT1G10290.1	Phospho [S533(99.5); S712(99.5)]; Acetyl [N-Term]; S-nitrosylation [C342(100); C428(100); C759(100)]	New site found	pep chromosome:TAIR10:1:3370402:3377463:1 gene:AT1G10290 transcript:AT1G10290.1 gene_biotype:protein_coding transcript_biotype:protein_coding gene_symbol:ADL6 description:dynamin-like protein 6 [Source:NCBI gene (formerly Entrezgene);Acc:837568]	837568	AT1G10290; AT1G10290.1	DRP2A	ath:AT1G10290; Q0WPR7; Q56YX7; Q9SE83; Q9SY71	High	High	Master Protein	0	0	122.888	32	24	81	13	914	99.1	9.04	105.7	24		0	High	1
AT1G10760.3	S-nitrosylation [C643(100); C1015(100); C1284(100)]; Phospho [S210(100); S410(100)]	New site found	pep chromosome:TAIR10:1:3581034:3590928:-1 gene:AT1G10760 transcript:AT1G10760.3 gene_biotype:protein_coding transcript_biotype:protein_coding gene_symbol:SEX1 description:Pyruvate phosphate dikinase, PEP/pyruvate binding domain-containing protein [Source:NCBI gene (formerly Entrezgene);Acc:837619]	837619	AT1G10760; AT1G10760.3	GWD1	ath:AT1G10760; Q93VD0; Q940Z0; Q9FPP2; Q9SAC6; Q9SGX4	High	High	Master Protein	0	0	203.565	33	32	97	32	1399	156.5	5.92	235.54	32		0	High	1
AT1G10810.2	S-nitrosylation [C241(100)]; Phospho [S247(99.3)]	Novel	pep chromosome:TAIR10:1:3599166:3600877:1 gene:AT1G10810 transcript:AT1G10810.2 gene_biotype:protein_coding transcript_biotype:protein_coding gene_symbol:AT1G10810 description:NAD(P)-linked oxidoreductase superfamily protein [Source:NCBI gene (formerly Entrezgene);Acc:837624]	837624	AT1G10810; AT1G10810.2		A0A1P8AWD7	High	High	Master Protein	0.00028	0.00026	4.395	11	2	2	1	255	27.8	6.4	4.38	2		0	High	1
AT1G10940.2	S-nitrosylation [C150(100)]; Phospho [S142(100); S162(97.9)]		pep chromosome:TAIR10:1:3655813:3658608:-1 gene:AT1G10940 transcript:AT1G10940.2 gene_biotype:protein_coding transcript_biotype:protein_coding gene_symbol:SNRK2.4 description:Protein kinase superfamily protein [Source:NCBI gene (formerly Entrezgene);Acc:837637]	837637	AT1G10940; AT1G10940.2	SNRK24	F4I7B6	High	High	Master Protein	0	0	18.014	13	5	10	1	371	42.1	5.77	11.33	5		0	High	1
AT1G11310.1	Phospho [S570(100)]; S-nitrosylation [C95(100)]		pep chromosome:TAIR10:1:3800500:3804233:-1 gene:AT1G11310 transcript:AT1G11310.1 gene_biotype:protein_coding transcript_biotype:protein_coding gene_symbol:MLO2 description:Seven transmembrane MLO family protein [Source:NCBI gene (formerly Entrezgene);Acc:837673]	837673	AT1G11310; AT1G11310.1	MLO2	ath:AT1G11310; Q9SXB6	High	High	Master Protein	0.00029	0.00027	4.891	6	3	10	3	573	65.5	9.36	12.28	3		0	High	1
AT1G11360.3	Phospho [S23(99.4); S24(100)]; S-nitrosylation [C145(100)]	Novel	pep chromosome:TAIR10:1:3821443:3823088:-1 gene:AT1G11360 transcript:AT1G11360.3 gene_biotype:protein_coding transcript_biotype:protein_coding gene_symbol:AT1G11360 description:Adenine nucleotide alpha hydrolases-like superfamily protein [Source:NCBI gene (formerly Entrezgene);Acc:837678]	837678	AT1G11360; AT1G11360.3		ath:AT1G11360; C0Z2J1	High	High	Master Protein	0	0	54.92	30	10	110	10	242	26.5	5.08	159.03	10		0	High	1
AT1G11650.2	Phospho [S333(100)]; S-nitrosylation [C298(100)]		pep chromosome:TAIR10:1:3914774:3918243:1 gene:AT1G11650 transcript:AT1G11650.2 gene_biotype:protein_coding transcript_biotype:protein_coding gene_symbol:RBP45B description:RNA-binding (RRM/RBD/RNP motifs) family protein [Source:NCBI gene (formerly Entrezgene);Acc:837708]	837708	AT1G11650; AT1G11650.2	RBP45B	ath:AT1G11650; C0Z2Q4; F4I8Z2; Q8LBV8; Q9SAB3	High	High	Master Protein	0	0	29.067	23	5	36	4	405	44.1	5.87	130.73	5		0	High	1
AT1G11660.3	Phospho [S741(98.5)]; S-nitrosylation [C140(100)]	New site found	pep chromosome:TAIR10:1:3920656:3924566:1 gene:AT1G11660 transcript:AT1G11660.3 gene_biotype:protein_coding transcript_biotype:protein_coding gene_symbol:AT1G11660 description:heat shock protein 70 (Hsp 70) family protein [Source:NCBI gene (formerly Entrezgene);Acc:837710]	837710	AT1G11660; AT1G11660.3	HSP70-16	ath:AT1G11660; Q9SAB1	High	High	Master Protein	0	0	59.64	20	10	24	10	763	85.2	5.71	50.25	10		0	High	1
AT1G11860.3	S-nitrosylation [C90(100); C103(100); C112(100); C166(100); C236(100); C291(100)]; Phospho [S189(100)]	New site found	pep chromosome:TAIR10:1:4001113:4003355:1 gene:AT1G11860 transcript:AT1G11860.3 gene_biotype:protein_coding transcript_biotype:protein_coding gene_symbol:AT1G11860 description:Glycine cleavage T-protein family [Source:NCBI gene (formerly Entrezgene);Acc:837733]	837733	AT1G11860; AT1G11860.3		A0A2H1ZEA9	High	High	Master Protein	0	0	224.781	65	23	383	23	423	46.3	8.75	903.53	23		0	High	1
AT1G12000.1	S-nitrosylation [C166(100); C224(100); C247(100); C285(100)]; Phospho [S16(100)]	New site found	pep chromosome:TAIR10:1:4049896:4053871:-1 gene:AT1G12000 transcript:AT1G12000.1 gene_biotype:protein_coding transcript_biotype:protein_coding gene_symbol:AT1G12000 description:Phosphofructokinase family protein [Source:NCBI gene (formerly Entrezgene);Acc:837752]	837752	AT1G12000; AT1G12000.1	PFP-BETA1	ath:AT1G12000; O65379; Q8W4M5	High	High	Master Protein	0	0	83.753	39	15	45	8	566	61.4	6.1	83.16	15		0	High	1
AT1G12900.5	Phospho [S173(100); S247(95.7); S315(99); S355(100)]; S-nitrosylation [C258(100); C382(100); C393(100)]	New site found	pep chromosome:TAIR10:1:4392438:4394454:-1 gene:AT1G12900 transcript:AT1G12900.5 gene_biotype:protein_coding transcript_biotype:protein_coding gene_symbol:GAPA-2 description:glyceraldehyde 3-phosphate dehydrogenase A subunit 2 [Source:NCBI gene (formerly Entrezgene);Acc:837848]	837848	AT1G12900; AT1G12900.5	GAPA-2	A0A1P8APR6; A0A8T2GBX2	High	High	Master Protein	0	0	166.981	61	20	244	7	441	47.6	8.25	660.25	20		0	High	1
AT1G13210.1	S-nitrosylation [C42(100)]; Phospho [S29(100)]	Novel	pep chromosome:TAIR10:1:4508906:4514010:-1 gene:AT1G13210 transcript:AT1G13210.1 gene_biotype:protein_coding transcript_biotype:protein_coding gene_symbol:ACA.l description:autoinhibited Ca2+/ATPase II [Source:NCBI gene (formerly Entrezgene);Acc:837881]	837881	AT1G13210; AT1G13210.1	ALA11	ath:AT1G13210; Q9SAF5	High	High	Master Protein	0	0	23.053	7	5	9	5	1203	136.5	6.98	16.26	5		0	High	1
AT1G13320.1	Met-loss+Acetyl [N-Term]; Phospho [S2(100)]; Acetyl [N-Term]; S-nitrosylation [C111(100); C172(100); C226(100); C238(100); C269(100); C290(100); C323(100); C441(100); C512(100)]	New site found	pep chromosome:TAIR10:1:4563428:4567849:-1 gene:AT1G13320 transcript:AT1G13320.1 gene_biotype:protein_coding transcript_biotype:protein_coding gene_symbol:PP2AA3 description:protein phosphatase 2A subunit A3 [Source:NCBI gene (formerly Entrezgene);Acc:837892]	837892	AT1G13320; AT1G13320.1	PP2AA3	ath:AT1G13320; Q38951; Q8LPH9; Q9FX65	High	High	Master Protein	0	0	124.913	43	17	82	9	587	65.5	5.07	246.48	17		0	High	1
AT1G13440.1	Phospho [S155(99.6); T188(100); S207(100); S214(99.1); S227(100); S236(100)]; S-nitrosylation [C156(100)]		pep chromosome:TAIR10:1:4608077:4610878:-1 gene:AT1G13440 transcript:AT1G13440.1 gene_biotype:protein_coding transcript_biotype:protein_coding gene_symbol:GAPC2 description:glyceraldehyde-3-phosphate dehydrogenase C2 [Source:NCBI gene (formerly Entrezgene);Acc:837904]	837904	AT1G13440; AT1G13440.1	GAPC2	ath:AT1G13440; B9DGZ4; Q9FX54	High	High	Master Protein	0	0	239.543	78	24	860	6	338	36.9	7.18	2544.58	24		0	High	1
AT1G13950.1	S-nitrosylation [C57(100); C80(100)]; Phospho [S77(98.9)]	New site found	pep chromosome:TAIR10:1:4773434:4774935:1 gene:AT1G13950 transcript:AT1G13950.1 gene_biotype:protein_coding transcript_biotype:protein_coding gene_symbol:ELF5A-1 description:eukaryotic elongation factor 5A-1 [Source:NCBI gene (formerly Entrezgene);Acc:837955]	837955	AT1G13950; AT1G13950.1	ELF5A-1	ath:AT1G13950; Q9LMG2; Q9XI91	High	High	Master Protein	0	0	57.335	46	5	62	2	158	17.4	5.76	198.75	5		0	High	1
AT1G14000.1	Met-loss+Acetyl [N-Term]; Phospho [S23(99.2); T324(100)]; S-nitrosylation [C151(100)]	New site found	pep chromosome:TAIR10:1:4797358:4800283:1 gene:AT1G14000 transcript:AT1G14000.1 gene_biotype:protein_coding transcript_biotype:protein_coding gene_symbol:VIK description:VH1-interacting kinase [Source:NCBI gene (formerly Entrezgene);Acc:837960]	837960	AT1G14000; AT1G14000.1	VIK	ath:AT1G14000; Q56ZU2; Q8S9J9; Q9LMF8; Q9XI87	High	High	Master Protein	0	0	30.976	19	5	10	5	438	49.3	7.94	23.88	5		0	High	1
AT1G14580.3	Phospho [S86(100)]; S-nitrosylation [C101(100)]	Novel	pep chromosome:TAIR10:1:4989562:4992734:1 gene:AT1G14580 transcript:AT1G14580.3 gene_biotype:protein_coding transcript_biotype:protein_coding gene_symbol:AT1G14580 description:C2H2-like zinc finger protein [Source:NCBI gene (formerly Entrezgene);Acc:838020]	838020	AT1G14580; AT1G14580.3	BLJ	A0A1P8ANA3	High	High	Master Protein	0	0	16.933	6	3	12	2	481	52.2	9.14	35.58	3		0	High	1
AT1G14810.1	S-nitrosylation [C225(100); C274(100); C355(100)]; Phospho [S132(99.7); S200(98.3)]	New site found	pep chromosome:TAIR10:1:5102424:5104850:-1 gene:AT1G14810 transcript:AT1G14810.1 gene_biotype:protein_coding transcript_biotype:protein_coding gene_symbol:AT1G14810 description:semialdehyde dehydrogenase family protein [Source:NCBI gene (formerly Entrezgene);Acc:838046]	838046	AT1G14810; AT1G14810.1		Q8VYI4	High	High	Master Protein	0	0	112.537	51	13	73	13	375	40.7	7.01	205.15	13		0	High	1
AT1G14850.1	S-nitrosylation [C1342(100)]; Phospho [S765(100)]	New site found	pep chromosome:TAIR10:1:5116523:5123559:-1 gene:AT1G14850 transcript:AT1G14850.1 gene_biotype:protein_coding transcript_biotype:protein_coding gene_symbol:NUP155 description:nucleoporin 155 [Source:NCBI gene (formerly Entrezgene);Acc:838050]	838050	AT1G14850; AT1G14850.1	NUP155	ath:AT1G14850; F4HXV6; Q9LQU6	High	High	Master Protein	0	0	37.376	8	8	14	8	1464	159.9	5.48	26.89	8		0	High	1
AT1G15230.1	Phospho [S138(100)]; S-nitrosylation [C61(100)]	Novel	pep chromosome:TAIR10:1:5242073:5243262:-1 gene:AT1G15230 transcript:AT1G15230.1 gene_biotype:protein_coding transcript_biotype:protein_coding gene_symbol:AT1G15230 description:uncharacterized protein [Source:NCBI gene (formerly Entrezgene);Acc:838090]	838090	AT1G15230; AT1G15230.1		ath:AT1G15230; Q9XI45	High	High	Master Protein	0	0	21.741	29	3	13	3	155	16.5	4.32	28.03	3		0	High	1
AT1G15290.1	Phospho [S617(100); S1106(99.6); S1251(100)]; S-nitrosylation [C96(100)]	New site found	pep chromosome:TAIR10:1:5256870:5265155:-1 gene:AT1G15290 transcript:AT1G15290.1 gene_biotype:protein_coding transcript_biotype:protein_coding gene_symbol:AT1G15290 description:Tetratricopeptide repeat (TPR)-like superfamily protein [Source:NCBI gene (formerly Entrezgene);Acc:838097]	838097	AT1G15290; AT1G15290.1	REC3	ath:AT1G15290; F4HZK4; Q9XI40	High	High	Master Protein	0	0	78.725	19	15	30	13	1608	177.5	7.01	55.91	15		0	High	1
AT1G15690.1	Phospho [S48(100)]; S-nitrosylation [C634(100)]		pep chromosome:TAIR10:1:5398926:5402519:1 gene:AT1G15690 transcript:AT1G15690.1 gene_biotype:protein_coding transcript_biotype:protein_coding gene_symbol:AVP1 description:Inorganic H pyrophosphatase family protein [Source:NCBI gene (formerly Entrezgene);Acc:838138]	838138	AT1G15690; AT1G15690.1	AVP1	ath:AT1G15690; O80390; P31414; Q41919; Q41920; Q56WP6; Q8RY20; Q8VZE3	High	High	Master Protein	0	0	71.841	18	11	81	11	770	80.8	5.26	133.24	11		0	High	1
AT1G15750.1	Phospho [S214(100); T286(100); S705(100); S739(100)]; S-nitrosylation [C186(100); C204(100); C568(100)]	New site found	pep chromosome:TAIR10:1:5414817:5420860:-1 gene:AT1G15750 transcript:AT1G15750.1 gene_biotype:protein_coding transcript_biotype:protein_coding gene_symbol:TPL description:Transducin family protein / WD-40 repeat family protein [Source:NCBI gene (formerly Entrezgene);Acc:838144]	838144	AT1G15750; AT1G15750.1	TPL	ath:AT1G15750; Q94AI7; Q9LMQ9	High	High	Master Protein	0	0	137.262	24	19	134	9	1131	124.2	7.24	333.73	19		0	High	1
AT1G15930.2	Acetyl [N-Term]; Phospho [S2(100); S94(100)]; Met-loss+Acetyl [N-Term]; S-nitrosylation [C69(100); C82(100); C105(100)]	New site found	pep chromosome:TAIR10:1:5471316:5473048:1 gene:AT1G15930 transcript:AT1G15930.2 gene_biotype:protein_coding transcript_biotype:protein_coding gene_symbol:AT1G15930 description:Ribosomal protein L7Ae/L30e/S12e/Gadd45 family protein [Source:NCBI gene (formerly Entrezgene);Acc:838163]	838163	AT1G15930; AT1G15930.2	RPS12A	ath:AT1G15930; Q9S9P1	High	High	Master Protein	0	0	48.404	66	7	51	5	144	15.4	5.55	118.5	7		0	High	1
AT1G16020.1	Phospho [S285(99.5)]; S-nitrosylation [C67(100)]	Novel	pep chromosome:TAIR10:1:5498012:5501358:1 gene:AT1G16020 transcript:AT1G16020.1 gene_biotype:protein_coding transcript_biotype:protein_coding gene_symbol:AT1G16020 description:vacuolar fusion protein (DUF1712) [Source:NCBI gene (formerly Entrezgene);Acc:838172]	838172	AT1G16020; AT1G16020.1	CCZ1A	ath:AT1G16020; F4I2S4; Q8L8Y5; Q9S9N3	High	High	Master Protein	0	0	11.133	9	3	3	2	515	57.8	6.15	6.73	3		0	High	1
AT1G16190.1	Phospho [S204(100)]; S-nitrosylation [C41(100)]	Novel	pep chromosome:TAIR10:1:5543119:5546103:1 gene:AT1G16190 transcript:AT1G16190.1 gene_biotype:protein_coding transcript_biotype:protein_coding gene_symbol:RAD23A description:Rad23 UV excision repair protein family [Source:NCBI gene (formerly Entrezgene);Acc:838188]	838188	AT1G16190; AT1G16190.1	RAD23A	ath:AT1G16190; Q84L32; Q9S9L8; Q9SA20	High	High	Master Protein	0	0	17.736	14	3	6	2	368	39.8	4.49	18.06	3		0	High	1
AT1G16720.2	Phospho [S95(99.6)]; S-nitrosylation [C474(100); C594(100)]	Novel	pep chromosome:TAIR10:1:5722891:5726248:1 gene:AT1G16720 transcript:AT1G16720.2 gene_biotype:protein_coding transcript_biotype:protein_coding gene_symbol:HCF173 description:high chlorophyll fluorescence phenotype 173 [Source:NCBI gene (formerly Entrezgene);Acc:838243]	838243	AT1G16720; AT1G16720.2	HCF173	A0A1P8AWU9	High	High	Master Protein	0	0	94.851	30	12	37	12	631	69.4	9.14	80.16	12		0	High	1
AT1G16860.1	Phospho [S64(100); S76(99.6); S169(100)]; S-nitrosylation [C292(100)]	Novel	pep chromosome:TAIR10:1:5767300:5770602:1 gene:AT1G16860 transcript:AT1G16860.1 gene_biotype:protein_coding transcript_biotype:protein_coding gene_symbol:AT1G16860 description:Ubiquitin-specific protease family C19-related protein [Source:NCBI gene (formerly Entrezgene);Acc:838257]	838257	AT1G16860; AT1G16860.1		ath:AT1G16860; Q9FZ45	High	High	Master Protein	0	0	55.979	26	9	108	8	474	50.6	9.61	177.61	9		0	High	1
AT1G17370.1	Phospho [S241(100)]; S-nitrosylation [C212(100)]	Novel	pep chromosome:TAIR10:1:5951542:5955143:-1 gene:AT1G17370 transcript:AT1G17370.1 gene_biotype:protein_coding transcript_biotype:protein_coding gene_symbol:UBP1B description:oligouridylate binding protein 1B [Source:NCBI gene (formerly Entrezgene);Acc:838309]	838309	AT1G17370; AT1G17370.1	UBP1B	ath:AT1G17370; Q9LNS1; Q9LQI9	High	High	Master Protein	0	0	21.932	16	5	10	4	419	46	7.58	27.53	5		0	High	1
AT1G17890.1	Phospho [S53(100)]; S-nitrosylation [C125(100)]	Novel	pep chromosome:TAIR10:1:6154264:6155804:-1 gene:AT1G17890 transcript:AT1G17890.1 gene_biotype:protein_coding transcript_biotype:protein_coding gene_symbol:GER2 description:NAD(P)-binding Rossmann-fold superfamily protein [Source:NCBI gene (formerly Entrezgene);Acc:838368]	838368	AT1G17890; AT1G17890.1	GER2	ath:AT1G17890; Q3EDA2; Q3EDA3; Q9LMU0	High	High	Master Protein	0	0	42.868	27	5	9	4	328	36.2	6.74	30.68	5		0	High	1
AT1G18070.3	S-nitrosylation [C388(100); C506(100)]; Phospho [S542(99.2)]	New site found	pep chromosome:TAIR10:1:6213777:6218340:-1 gene:AT1G18070 transcript:AT1G18070.3 gene_biotype:protein_coding transcript_biotype:protein_coding gene_symbol:AT1G18070 description:Translation elongation factor EF1A/initiation factor IF2gamma family protein [Source:NCBI gene (formerly Entrezgene);Acc:838387]	838387	AT1G18070; AT1G18070.3		ath:AT1G18070; Q9LMS7	High	High	Master Protein	0	0	91.682	29	13	72	13	543	60.5	5.31	203.22	13		0	High	1
AT1G18080.1	S-nitrosylation [C138(100); C155(100); C184(100); C209(100); C242(100); C251(100)]; Phospho [S159(100)]	New site found	pep chromosome:TAIR10:1:6222201:6224242:1 gene:AT1G18080 transcript:AT1G18080.1 gene_biotype:protein_coding transcript_biotype:protein_coding gene_symbol:ATARCA description:Transducin/WD40 repeat-like superfamily protein [Source:NCBI gene (formerly Entrezgene);Acc:838388]	838388	AT1G18080; AT1G18080.1	RACK1A	ath:AT1G18080; C0Z2G7; O24456; Q9LDI1	High	High	Master Protein	0	0	96.423	54	15	87	13	327	35.7	7.71	202.4	15		0	High	1
AT1G18150.1	Phospho [Y268(100)]; S-nitrosylation [C242(100); C247(100); C280(100)]	New site found	pep chromosome:TAIR10:1:6244340:6247827:-1 gene:AT1G18150 transcript:AT1G18150.1 gene_biotype:protein_coding transcript_biotype:protein_coding gene_symbol:ATMPK8 description:Protein kinase superfamily protein [Source:NCBI gene (formerly Entrezgene);Acc:838394]	838394	AT1G18150; AT1G18150.1	MPK8	ath:AT1G18150; Q9LM33; Q9LMS2; Q9MB23	High	High	Master Protein	0	0	42.721	25	10	20	5	589	66.2	6.54	47.65	10		0	High	1
AT1G18210.2	Phospho [S54(100)]; Met-loss+Acetyl [N-Term]; S-nitrosylation [C129(100)]; Acetyl [N-Term]	Novel	pep chromosome:TAIR10:1:6266609:6268828:-1 gene:AT1G18210 transcript:AT1G18210.2 gene_biotype:protein_coding transcript_biotype:protein_coding gene_symbol:AT1G18210 description:Calcium-binding EF-hand family protein [Source:NCBI gene (formerly Entrezgene);Acc:838401]	838401	AT1G18210; AT1G18210.2	CML27	ath:AT1G18210; Q9LE22	High	High	Master Protein	0	0	102.669	82	10	74	10	170	18.3	4.35	192.51	10		0	High	1
AT1G18500.1	S-nitrosylation [C163(100); C410(100); C520(100)]; Phospho [T95(98.2)]	New site found	pep chromosome:TAIR10:1:6368966:6373080:1 gene:AT1G18500 transcript:AT1G18500.1 gene_biotype:protein_coding transcript_biotype:protein_coding gene_symbol:MAML-4 description:methylthioalkylmalate synthase-like 4 [Source:NCBI gene (formerly Entrezgene);Acc:838431]	838431	AT1G18500; AT1G18500.1	IPMS1	ath:AT1G18500; Q9LPR4	High	High	Master Protein	0	0	70.811	32	14	44	6	631	68.6	6.6	59.54	14		0	High	1
AT1G19670.1	S-nitrosylation [C215(100)]; Phospho [S108(100)]	Novel	pep chromosome:TAIR10:1:6803486:6805092:-1 gene:AT1G19670 transcript:AT1G19670.1 gene_biotype:protein_coding transcript_biotype:protein_coding gene_symbol:CLH1 description:chlorophyllase 1 [Source:NCBI gene (formerly Entrezgene);Acc:838554]	838554	AT1G19670; AT1G19670.1	CLH1	ath:AT1G19670; O22527	High	High	Master Protein	0	0	24.818	18	3	11	3	324	34.8	5.74	25.8	3		0	High	1
AT1G20110.1	Phospho [S218(100); S279(100); S530(100)]; S-nitrosylation [C334(100)]	Novel	pep chromosome:TAIR10:1:6971424:6975130:1 gene:AT1G20110 transcript:AT1G20110.1 gene_biotype:protein_coding transcript_biotype:protein_coding gene_symbol:AT1G20110 description:RING/FYVE/PHD zinc finger superfamily protein [Source:NCBI gene (formerly Entrezgene);Acc:838600]	838600	AT1G20110; AT1G20110.1	FREE1	ath:AT1G20110; Q940J6; Q9ASS2	High	High	Master Protein	0	0	68.281	19	11	59	11	601	65.4	6.79	119.1	11		0	High	1
AT1G20200.1	Phospho [T12(100); S14(100)]; Met-loss [N-Term]; S-nitrosylation [C240(100); C439(100)]; Acetyl [N-Term]; Met-loss+Acetyl [N-Term]	New site found	pep chromosome:TAIR10:1:7001087:7004432:-1 gene:AT1G20200 transcript:AT1G20200.1 gene_biotype:protein_coding transcript_biotype:protein_coding gene_symbol:EMB2719 description:PAM domain (PCI/PINT associated module) protein [Source:NCBI gene (formerly Entrezgene);Acc:838609]	838609	AT1G20200; AT1G20200.1	RPN3A	ath:AT1G20200; Q6EMB6; Q8L852; Q9LNU4	High	High	Master Protein	0	0	166.082	36	14	174	7	488	55.5	8.19	404.53	14		0	High	1
AT1G20330.1	Phospho [S41(100)]; S-nitrosylation [C132(100)]	Novel	pep chromosome:TAIR10:1:7038527:7040231:-1 gene:AT1G20330 transcript:AT1G20330.1 gene_biotype:protein_coding transcript_biotype:protein_coding gene_symbol:SMT2 description:sterol methyltransferase 2 [Source:NCBI gene (formerly Entrezgene);Acc:838621]	838621	AT1G20330; AT1G20330.1	SMT2	ath:AT1G20330; Q39227; Q8H155; Q8L7L3; Q8LCB0; Q9LN25	High	High	Master Protein	0	0	51.474	24	7	27	7	361	40.4	6.11	65.83	7		0	High	1
AT1G20340.1	S-nitrosylation [C152(100)]; Phospho [S116(100)]	Novel	pep chromosome:TAIR10:1:7042046:7043392:-1 gene:AT1G20340 transcript:AT1G20340.1 gene_biotype:protein_coding transcript_biotype:protein_coding gene_symbol:DRT112 description:Cupredoxin superfamily protein [Source:NCBI gene (formerly Entrezgene);Acc:838622]	838622	AT1G20340; AT1G20340.1	DRT112	ath:AT1G20340; P42699; Q6UB15; Q8LD06; Q9LN26	High	High	Master Protein	0	0	102.859	43	4	279	4	167	17	5.2	1328.52	4		0	High	1
AT1G20620.1	S-nitrosylation [C86(100); C187(100); C230(100)]; Phospho [S412(100); S491(100)]	New site found	pep chromosome:TAIR10:1:7142972:7146540:1 gene:AT1G20620 transcript:AT1G20620.1 gene_biotype:protein_coding transcript_biotype:protein_coding gene_symbol:CAT3 description:catalase 3 [Source:NCBI gene (formerly Entrezgene);Acc:838651]	838651	AT1G20620; AT1G20620.1	CAT3	ath:AT1G20620; Q42547; Q93VY9; Q9LDS9	High	High	Master Protein	0	0	181.116	67	24	197	19	492	56.7	7.64	625.33	24		0	High	1
AT1G20840.2	Phospho [S305(100); S446(100); S463(100)]; S-nitrosylation [C207(100)]	Novel	pep chromosome:TAIR10:1:7244939:7248494:-1 gene:AT1G20840 transcript:AT1G20840.2 gene_biotype:protein_coding transcript_biotype:protein_coding gene_symbol:TMT1 description:tonoplast monosaccharide transporter1 [Source:NCBI gene (formerly Entrezgene);Acc:838676]	838676	AT1G20840; AT1G20840.2	MSSP1	ath:AT1G20840; Q96290; Q9LM67; Q9SYQ3	High	High	Master Protein	0	0	69.192	17	8	51	8	734	79.4	5.41	170.17	8		0	High	1
AT1G20950.1	S-nitrosylation [C28(100); C94(100); C238(100); C249(100); C306(100); C558(100); C586(100)]; Phospho [S384(99.1)]	New site found	pep chromosome:TAIR10:1:7297239:7301633:-1 gene:AT1G20950 transcript:AT1G20950.1 gene_biotype:protein_coding transcript_biotype:protein_coding gene_symbol:AT1G20950 description:Phosphofructokinase family protein [Source:NCBI gene (formerly Entrezgene);Acc:838689]	838689	AT1G20950; AT1G20950.1	PFP-ALPHA1	ath:AT1G20950; Q9SYP2	High	High	Master Protein	0	0	121.839	35	16	63	9	614	67.1	6.99	161.73	16		0	High	1
AT1G21080.1	Met-loss [N-Term]; Phospho [S14(100)]; S-nitrosylation [C282(100)]		pep chromosome:TAIR10:1:7378589:7382543:-1 gene:AT1G21080 transcript:AT1G21080.1 gene_biotype:protein_coding transcript_biotype:protein_coding gene_symbol:AT1G21080 description:DNAJ heat shock N-terminal domain-containing protein [Source:NCBI gene (formerly Entrezgene);Acc:838704]	838704	AT1G21080; AT1G21080.1		A0A178W555; A0A8T2GEH3; A0A8T2H6B3; Q9LPU3	High	High	Master Protein	0	0	27.76	22	5	8	5	391	43.9	6.23	23.92	5		0	High	1
AT1G21130.1	Phospho [S10(99.3)]; S-nitrosylation [C285(100)]		pep chromosome:TAIR10:1:7398814:7400736:-1 gene:AT1G21130 transcript:AT1G21130.1 gene_biotype:protein_coding transcript_biotype:protein_coding gene_symbol:IGMT4 description:O-methyltransferase family protein [Source:NCBI gene (formerly Entrezgene);Acc:838709]	838709	AT1G21130; AT1G21130.1	IGMT4	A2RVV0; ath:AT1G21130; Q0WUM9; Q8LGI0; Q9LPU8	High	High	Master Protein	0	0	29.994	21	6	10	6	373	40.7	5.15	16.59	6		0	High	1
AT1G21250.1	S-nitrosylation [C312(100); C327(100)]; Phospho [S717(98.2)]	New site found	pep chromosome:TAIR10:1:7439171:7442113:1 gene:AT1G21250 transcript:AT1G21250.1 gene_biotype:protein_coding transcript_biotype:protein_coding gene_symbol:WAK1 description:cell wall-associated kinase [Source:NCBI gene (formerly Entrezgene);Acc:838721]	838721	AT1G21250; AT1G21250.1	WAK1	ath:AT1G21250; O81820; Q39191; Q56WT2; Q9LMP0	High	High	Master Protein	0	0	43.531	15	8	13	8	735	81.2	5.68	21.06	8		0	High	1
AT1G21380.1	Phospho [S383(100); T466(100)]; S-nitrosylation [C72(100)]	Novel	pep chromosome:TAIR10:1:7485636:7488780:-1 gene:AT1G21380 transcript:AT1G21380.1 gene_biotype:protein_coding transcript_biotype:protein_coding gene_symbol:AT1G21380 description:Target of Myb protein 1 [Source:NCBI gene (formerly Entrezgene);Acc:838737]	838737	AT1G21380; AT1G21380.1	TOL3	ath:AT1G21380; Q9LPL6	High	High	Master Protein	0	0	54.66	27	6	56	6	506	55.8	5.01	188.48	6		0	High	1
AT1G22280.1	Phospho [S119(99.7)]; S-nitrosylation [C275(100)]	Novel	pep chromosome:TAIR10:1:7873933:7876018:1 gene:AT1G22280 transcript:AT1G22280.1 gene_biotype:protein_coding transcript_biotype:protein_coding gene_symbol:PAPP2C description:phytochrome-associated protein phosphatase type 2C [Source:NCBI gene (formerly Entrezgene);Acc:838835]	838835	AT1G22280; AT1G22280.1		ath:AT1G22280; Q3ED74; Q8LFF8; Q9LME4	High	High	Master Protein	0	0	36.358	28	6	34	5	281	30.7	7.17	60.98	6		0	High	1
AT1G22370.2	S-nitrosylation [C358(100)]; Phospho [S169(100)]	Novel	pep chromosome:TAIR10:1:7897915:7900335:-1 gene:AT1G22370 transcript:AT1G22370.2 gene_biotype:protein_coding transcript_biotype:protein_coding gene_symbol:UGT85A5 description:UDP-glucosyl transferase 85A5 [Source:NCBI gene (formerly Entrezgene);Acc:838844]	838844	AT1G22370; AT1G22370.2	UGT85A5	ath:AT1G22370; Q0WL30; Q5UB81; Q94BU0; Q9LMF0	High	High	Master Protein	0	0	38.232	11	4	12	2	479	53.9	5.27	32.82	4		0	High	1
AT1G22920.1	Phospho [S29(99.2)]; S-nitrosylation [C222(100)]		pep chromosome:TAIR10:1:8109574:8112061:-1 gene:AT1G22920 transcript:AT1G22920.1 gene_biotype:protein_coding transcript_biotype:protein_coding gene_symbol:CSN5A description:COP9 signalosome 5A [Source:NCBI gene (formerly Entrezgene);Acc:838899]	838899	AT1G22920; AT1G22920.1	CSN5A	A1A6G7; ath:AT1G22920; F4I325; O23130; O82524; Q84WE7; Q8LAZ7	High	High	Master Protein	0	0	47.564	32	7	32	7	357	39.7	5.27	53.88	7		0	High	1
AT1G23080.3	Phospho [S246(99.1); S357(100)]; S-nitrosylation [C39(100)]		pep chromosome:TAIR10:1:8180202:8183625:-1 gene:AT1G23080 transcript:AT1G23080.3 gene_biotype:protein_coding transcript_biotype:protein_coding gene_symbol:PIN7 description:Auxin efflux carrier family protein [Source:NCBI gene (formerly Entrezgene);Acc:838916]	838916	AT1G23080; AT1G23080.3	PIN7	A0A8T2H6Z2; A8MQX0	High	High	Master Protein	0	0	58.52	22	7	45	5	615	67.1	7.84	117.32	7	Polar auxin transport; Cytokinin-auxin interactions in plant development	2	High	1
AT1G23190.1	Phospho [S21(99.2); S123(100); S488(100)]; S-nitrosylation [C225(100); C255(100); C381(100)]	New site found	pep chromosome:TAIR10:1:8219808:8224547:1 gene:AT1G23190 transcript:AT1G23190.1 gene_biotype:protein_coding transcript_biotype:protein_coding gene_symbol:PGM3 description:Phosphoglucomutase/phosphomannomutase family protein [Source:NCBI gene (formerly Entrezgene);Acc:838927]	838927	AT1G23190; AT1G23190.1		ath:AT1G23190; O49299; Q93Y04; Q9LR42	High	High	Master Protein	0	0	186.356	57	22	146	10	583	63.1	6.3	454.99	22		0	High	1
AT1G23310.1	S-nitrosylation [C18(100); C66(100); C149(100); C226(100); C239(100); C297(100); C377(100); C382(100); C417(100)]; Phospho [T399(100)]	New site found	pep chromosome:TAIR10:1:8268385:8272021:-1 gene:AT1G23310 transcript:AT1G23310.1 gene_biotype:protein_coding transcript_biotype:protein_coding gene_symbol:GGT1 description:glutamate:glyoxylate aminotransferase [Source:NCBI gene (formerly Entrezgene);Acc:838940]	838940	AT1G23310; AT1G23310.1	GGAT1	ath:AT1G23310; B9DFR2; Q93Z05; Q94B22; Q9C5K2; Q9LR30	High	High	Master Protein	0	0	267.262	65	30	417	19	481	53.3	6.89	944.35	30		0	High	1
AT1G24100.1	S-nitrosylation [C265(100)]; Phospho [S170(100)]	Novel	pep chromosome:TAIR10:1:8525334:8527087:-1 gene:AT1G24100 transcript:AT1G24100.1 gene_biotype:protein_coding transcript_biotype:protein_coding gene_symbol:UGT74B1 description:UDP-glucosyl transferase 74B1 [Source:NCBI gene (formerly Entrezgene);Acc:839022]	839022	AT1G24100; AT1G24100.1	UGT74B1	ath:AT1G24100; O48676; Q0WLE1; W8PVB1	High	High	Master Protein	0	0	63.763	23	6	22	6	460	51	4.98	68.08	6		0	High	1
AT1G24180.1	Phospho [S296(100)]; S-nitrosylation [C179(100); C376(100)]	New site found	pep chromosome:TAIR10:1:8560420:8563502:-1 gene:AT1G24180 transcript:AT1G24180.1 gene_biotype:protein_coding transcript_biotype:protein_coding gene_symbol:IAR4 description:thiamine diphosphate-binding fold (THDP-binding) superfamily protein [Source:NCBI gene (formerly Entrezgene);Acc:839031]	839031	AT1G24180; AT1G24180.1	IAR4	ath:AT1G24180; O48685; Q8H1Y0	High	High	Master Protein	0	0	53.855	29	9	77	7	393	43.3	7.91	94.97	9		0	High	1
AT1G24360.1	Phospho [T168(100)]; S-nitrosylation [C255(100)]		pep chromosome:TAIR10:1:8640582:8643503:1 gene:AT1G24360 transcript:AT1G24360.1 gene_biotype:protein_coding transcript_biotype:protein_coding gene_symbol:AT1G24360 description:NAD(P)-binding Rossmann-fold superfamily protein [Source:NCBI gene (formerly Entrezgene);Acc:839053]	839053	AT1G24360; AT1G24360.1		ath:AT1G24360; O04463; P33207; Q9FPJ6	High	High	Master Protein	0	0	105.012	25	7	44	7	319	33.5	9.41	144	7		0	High	1
AT1G26630.1	Met-loss [N-Term]; Phospho [S2(100); S77(98.9)]; Acetyl [N-Term]; Met-loss+Acetyl [N-Term]; S-nitrosylation [C57(100); C80(100); C150(100)]	New site found	pep chromosome:TAIR10:1:9205800:9207417:1 gene:AT1G26630 transcript:AT1G26630.1 gene_biotype:protein_coding transcript_biotype:protein_coding gene_symbol:FBR12 description:Eukaryotic translation initiation factor 5A-1 (eIF-5A 1) protein [Source:NCBI gene (formerly Entrezgene);Acc:839203]	839203	AT1G26630; AT1G26630.1	ELF5A-2	ath:AT1G26630; F4HPA2; Q547G3; Q93VP3; Q9LQY9	High	High	Master Protein	0	0	225.852	79	15	439	13	159	17.1	5.94	1350.8	15		0	High	1
AT1G27090.1	Phospho [S7(99.2)]; Met-loss [N-Term]; Acetyl [N-Term]; Met-loss+Acetyl [N-Term]; S-nitrosylation [C220(100)]		pep chromosome:TAIR10:1:9403753:9406369:-1 gene:AT1G27090 transcript:AT1G27090.1 gene_biotype:protein_coding transcript_biotype:protein_coding gene_symbol:AT1G27090 description:glycine-rich protein [Source:NCBI gene (formerly Entrezgene);Acc:839598]	839598	AT1G27090; AT1G27090.1		ath:AT1G27090; Q9LFX8	High	High	Master Protein	0	0	158.74	44	14	94	14	420	46	5.39	323.38	14		0	High	1
AT1G27770.1	S-nitrosylation [C99(100)]; Phospho [S46(100)]; Acetyl [N-Term]	New site found	pep chromosome:TAIR10:1:9671634:9676206:-1 gene:AT1G27770 transcript:AT1G27770.1 gene_biotype:protein_coding transcript_biotype:protein_coding gene_symbol:ACA1 description:autoinhibited Ca2+-ATPase 1 [Source:NCBI gene (formerly Entrezgene);Acc:839670]	839670	AT1G27770; AT1G27770.1	ACA1	ath:AT1G27770; Q37145; Q37146; Q42571; Q42587; Q9SFY1	High	High	Master Protein	0	0	40.352	8	6	9	5	1020	111.2	5.68	26.19	6		0	High	1
AT1G29530.1	Phospho [S202(100)]; S-nitrosylation [C113(100)]		pep chromosome:TAIR10:1:10324745:10326848:-1 gene:AT1G29530 transcript:AT1G29530.1 gene_biotype:protein_coding transcript_biotype:protein_coding gene_symbol:AT1G29530 description:uncharacterized protein [Source:NCBI gene (formerly Entrezgene);Acc:839830]	839830	AT1G29530; AT1G29530.1		ath:AT1G29530; Q6NL08	High	High	Master Protein	0	0	22.554	42	6	17	6	236	24.9	9.32	40.55	6		0	High	1
AT1G29930.1	Phospho [S30(100); T38(100); S46(100); S48(100); S53(100)]; S-nitrosylation [C113(100)]	Novel	pep chromosome:TAIR10:1:10477885:10479114:1 gene:AT1G29930 transcript:AT1G29930.1 gene_biotype:protein_coding transcript_biotype:protein_coding gene_symbol:CAB1 description:chlorophyll A/B binding protein 1 [Source:NCBI gene (formerly Entrezgene);Acc:839871]	839871	AT1G29930; AT1G29930.1	LHCB1.3	ath:AT1G29930; P04778; P83754	High	High	Master Protein	0	0	195.827	89	17	854	4	267	28.2	5.66	2362.48	17		0	High	1
AT1G30690.1	S-nitrosylation [C282(100)]; Phospho [S53(100)]	Novel	pep chromosome:TAIR10:1:10887655:10890407:1 gene:AT1G30690 transcript:AT1G30690.1 gene_biotype:protein_coding transcript_biotype:protein_coding gene_symbol:AT1G30690 description:Sec14p-like phosphatidylinositol transfer family protein [Source:NCBI gene (formerly Entrezgene);Acc:839949]	839949	AT1G30690; AT1G30690.1	PATL4	ath:AT1G30690; Q94C59; Q9SA84	High	High	Master Protein	0	0	70.741	34	12	278	12	540	61.2	4.92	748.31	12		0	High	1
AT1G31070.2	Phospho [T14(93.5); S25(99.2)]; S-nitrosylation [C171(100); C279(100)]	Novel	pep chromosome:TAIR10:1:11084666:11088589:1 gene:AT1G31070 transcript:AT1G31070.2 gene_biotype:protein_coding transcript_biotype:protein_coding gene_symbol:GlcNAc1pUT1 description:N-acetylglucosamine-1-phosphate uridylyltransferase 1 [Source:NCBI gene (formerly Entrezgene);Acc:839993]	839993	AT1G31070; AT1G31070.2	GLCNAC1PUT1	ath:AT1G31070; Q940S3; Q9FYJ8	High	High	Master Protein	0	0	36.749	18	8	19	4	505	56	6.07	28.77	8		0	High	1
AT1G31440.1	Phospho [S264(99.4)]; S-nitrosylation [C133(100)]	Novel	pep chromosome:TAIR10:1:11255836:11258814:-1 gene:AT1G31440 transcript:AT1G31440.1 gene_biotype:protein_coding transcript_biotype:protein_coding gene_symbol:AT1G31440 description:SH3 domain-containing protein [Source:NCBI gene (formerly Entrezgene);Acc:840034]	840034	AT1G31440; AT1G31440.1	SH3P1	ath:AT1G31440; Q9C865	High	High	Master Protein	0	0	84.392	30	8	38	8	439	49.2	6.64	138.73	8		0	High	1
AT1G32080.1	Phospho [S74(100)]; S-nitrosylation [C498(100)]	Novel	pep chromosome:TAIR10:1:11537242:11539896:-1 gene:AT1G32080 transcript:AT1G32080.1 gene_biotype:protein_coding transcript_biotype:protein_coding gene_symbol:LrgB description:uncharacterized protein [Source:NCBI gene (formerly Entrezgene);Acc:840100]	840100	AT1G32080; AT1G32080.1	PLGG1	ath:AT1G32080; Q8LAS5; Q9FVQ4	High	High	Master Protein	0	0	10.653	10	2	5	2	512	54	9.57	7.07	2		0	High	1
AT1G32200.1	S-nitrosylation [C410(100)]; Phospho [S412(100)]	Novel	pep chromosome:TAIR10:1:11601671:11605174:-1 gene:AT1G32200 transcript:AT1G32200.1 gene_biotype:protein_coding transcript_biotype:protein_coding gene_symbol:ATS1 description:phospholipid/glycerol acyltransferase family protein [Source:NCBI gene (formerly Entrezgene);Acc:840112]	840112	AT1G32200; AT1G32200.1	ATS1	ath:AT1G32200; Q43307; Q9FVR5	High	High	Master Protein	0	0	81.297	37	11	26	11	459	50.4	6.55	70.39	11		0	High	1
AT1G32440.1	S-nitrosylation [C105(100); C239(100); C331(100)]; Phospho [T424(100)]	Novel	pep chromosome:TAIR10:1:11711944:11715162:1 gene:AT1G32440 transcript:AT1G32440.1 gene_biotype:protein_coding transcript_biotype:protein_coding gene_symbol:PKp3 description:plastidial pyruvate kinase 3 [Source:NCBI gene (formerly Entrezgene);Acc:840138]	840138	AT1G32440; AT1G32440.1	PKP3	ath:AT1G32440; Q93Z53; Q9LQL3	High	High	Master Protein	0	0	47.617	22	8	17	8	571	62.6	7.81	40.93	8		0	High	1
AT1G32470.1	S-nitrosylation [C159(100)]; Phospho [S142(99.6)]		pep chromosome:TAIR10:1:11739304:11740399:-1 gene:AT1G32470 transcript:AT1G32470.1 gene_biotype:protein_coding transcript_biotype:protein_coding gene_symbol:AT1G32470 description:Single hybrid motif superfamily protein [Source:NCBI gene (formerly Entrezgene);Acc:840141]	840141	AT1G32470; AT1G32470.1	GDH3	ath:AT1G32470; Q9LQL0	High	High	Master Protein	0	0	68.047	56	7	167	3	166	17.9	5.19	387.99	7		0	High	1
AT1G33140.1	S-nitrosylation [C161(100)]; Phospho [S6(99.4); S107(100)]		pep chromosome:TAIR10:1:12023225:12024783:1 gene:AT1G33140 transcript:AT1G33140.1 gene_biotype:protein_coding transcript_biotype:protein_coding gene_symbol:PGY2 description:Ribosomal protein L6 family [Source:NCBI gene (formerly Entrezgene);Acc:840211]	840208; 840211	AT1G33120; AT1G33140; AT1G33140.1	RPL9B; RPL9C	ath:AT1G33120; ath:AT1G33140; P49209; Q9LDX2	High	High	Master Protein	0	0	110.311	67	13	118	9	194	22	9.45	383.18	13		0	High	1
AT1G33990.1	Phospho [S46(100); S55(100); S77(100)]; S-nitrosylation [C196(100)]	Novel	pep chromosome:TAIR10:1:12355557:12358031:1 gene:AT1G33990 transcript:AT1G33990.1 gene_biotype:protein_coding transcript_biotype:protein_coding gene_symbol:MES14 description:methyl esterase 14 [Source:NCBI gene (formerly Entrezgene);Acc:840296]	840296	AT1G33990; AT1G33990.1	MES14	ath:AT1G33990; Q56Z89; Q8L971; Q9FVW3; Q9FX11	High	High	Master Protein	0	0	43.884	23	7	54	6	348	38.8	8.85	113.95	7		0	High	1
AT1G34430.1	S-nitrosylation [C316(100)]; Phospho [S136(97)]	Novel	pep chromosome:TAIR10:1:12587726:12590223:-1 gene:AT1G34430 transcript:AT1G34430.1 gene_biotype:protein_coding transcript_biotype:protein_coding gene_symbol:EMB3003 description:2-oxoacid dehydrogenases acyltransferase family protein [Source:NCBI gene (formerly Entrezgene);Acc:840346]	840346	AT1G34430; AT1G34430.1	EMB3003	ath:AT1G34430; Q8LGH6; Q9C8P0; Q9LNK4	High	High	Master Protein	0	0	50.059	28	9	25	8	465	48.3	8.78	44.81	9		0	High	1
AT1G35160.1	S-nitrosylation [C106(100)]; Phospho [S248(100)]	New site found	pep chromosome:TAIR10:1:12867081:12868886:1 gene:AT1G35160 transcript:AT1G35160.1 gene_biotype:protein_coding transcript_biotype:protein_coding gene_symbol:GF14 PHI description:GF14 protein phi chain [Source:NCBI gene (formerly Entrezgene);Acc:840403]	840403	AT1G35160; AT1G35160.1	GRF4	ath:AT1G35160; P46077	High	High	Master Protein	0	0	194.99	59	16	248	7	267	30.2	4.87	730.87	16		0	High	1
AT1G35460.1	S-nitrosylation [C179(100)]; Phospho [S75(100); S136(98.5)]	New site found	pep chromosome:TAIR10:1:13039660:13042159:1 gene:AT1G35460 transcript:AT1G35460.1 gene_biotype:protein_coding transcript_biotype:protein_coding gene_symbol:FBH1 description:basic helix-loop-helix (bHLH) DNA-binding superfamily protein [Source:NCBI gene (formerly Entrezgene);Acc:840438]	840438	AT1G35460; AT1G35460.1	BHLH80	ath:AT1G35460; Q9C8P8	High	High	Master Protein	0	0	16.742	35	4	8	4	259	28.5	5.54	23.11	4		0	High	1
AT1G35580.2	Phospho [S14(100); S46(100); T70(100); S73(99.8); S74(99.6)]; S-nitrosylation [C421(100); C436(100)]	New site found	pep chromosome:TAIR10:1:13122082:13125328:-1 gene:AT1G35580 transcript:AT1G35580.2 gene_biotype:protein_coding transcript_biotype:protein_coding gene_symbol:CINV1 description:cytosolic invertase 1 [Source:NCBI gene (formerly Entrezgene);Acc:840454]	840454	AT1G35580; AT1G35580.2	CINV1	ath:AT1G35580; Q9LQF2	High	High	Master Protein	0	0	84.07	30	13	115	10	551	62.8	6.83	236.53	13		0	High	1
AT1G36160.2	S-nitrosylation [C668(100); C685(100); C778(100); C871(100); C1848(100); C2170(100)]; Phospho [T1031(100); S1192(100)]	New site found	pep chromosome:TAIR10:1:13533168:13544015:1 gene:AT1G36160 transcript:AT1G36160.2 gene_biotype:protein_coding transcript_biotype:protein_coding gene_symbol:ACC1 description:acetyl-CoA carboxylase 1 [Source:NCBI gene (formerly Entrezgene);Acc:840521]	840521	AT1G36160; AT1G36160.2	ACC1	ath:AT1G36160; Q0WNF3; Q38970; Q38971; Q9C8G1; Q9SKV1	High	High	Master Protein	0	0	155.67	19	25	57	25	2254	251.2	6.52	133.77	25		0	High	1
AT1G37130.1	Phospho [S34(99.5); S63(99.4); S534(100)]; S-nitrosylation [C191(100); C226(100); C592(100)]	New site found	pep chromosome:TAIR10:1:14158452:14161938:1 gene:AT1G37130 transcript:AT1G37130.1 gene_biotype:protein_coding transcript_biotype:protein_coding gene_symbol:NIA2 description:nitrate reductase 2 [Source:NCBI gene (formerly Entrezgene);Acc:840630]	840630	AT1G37130; AT1G37130.1	NIA2	ath:AT1G37130; P11035; Q7Y260	High	High	Master Protein	0	0	108.463	30	19	181	19	917	102.8	6.54	304.6	19	Glucose sensing and signaling	1	High	1
AT1G42970.1	S-nitrosylation [C235(100); C360(100); C371(100); C434(100)]; Phospho [S292(99)]	New site found	pep chromosome:TAIR10:1:16127353:16129895:1 gene:AT1G42970 transcript:AT1G42970.1 gene_biotype:protein_coding transcript_biotype:protein_coding gene_symbol:GAPB description:glyceraldehyde-3-phosphate dehydrogenase B subunit [Source:NCBI gene (formerly Entrezgene);Acc:840895]	840895	AT1G42970; AT1G42970.1	GAPB	ath:AT1G42970; P25857; Q0WL92; Q9C7S2	High	High	Master Protein	0	0	222.016	62	23	277	19	447	47.6	6.8	706.77	23		0	High	1
AT1G43190.1	Phospho [S79(100)]; S-nitrosylation [C411(100)]	Novel	pep chromosome:TAIR10:1:16275108:16278742:-1 gene:AT1G43190 transcript:AT1G43190.1 gene_biotype:protein_coding transcript_biotype:protein_coding gene_symbol:PTB3 description:polypyrimidine tract-binding protein 3 [Source:NCBI gene (formerly Entrezgene);Acc:840918]	840918	AT1G43190; AT1G43190.1		ath:AT1G43190; Q6ICX4	High	High	Master Protein	0	0	39.567	30	7	17	7	432	48.2	6.83	39.11	7		0	High	1
AT1G43620.6	Phospho [S33(99.3); T57(100); S84(100)]; S-nitrosylation [C251(100)]; Met-loss+Acetyl [N-Term]	Novel	pep chromosome:TAIR10:1:16425412:16430226:-1 gene:AT1G43620 transcript:AT1G43620.6 gene_biotype:protein_coding transcript_biotype:protein_coding gene_symbol:UGT80B1 description:UDP-Glycosyltransferase superfamily protein [Source:NCBI gene (formerly Entrezgene);Acc:840946]	840946	AT1G43620; AT1G43620.6	UGT80B1	ath:AT1G43620; Q9XIG1	High	High	Master Protein	0	0	29.112	17	5	8	5	615	68.3	5.69	20.06	5		0	High	1
AT1G43690.1	Phospho [S46(100); S73(100); S179(100)]; Acetyl [N-Term]; Met-loss+Acetyl [N-Term]; S-nitrosylation [C100(100)]		pep chromosome:TAIR10:1:16478159:16482859:1 gene:AT1G43690 transcript:AT1G43690.1 gene_biotype:protein_coding transcript_biotype:protein_coding gene_symbol:AT1G43690 description:ubiquitin interaction motif-containing protein [Source:NCBI gene (formerly Entrezgene);Acc:840956]	840956	AT1G43690; AT1G43690.1		ath:AT1G43690; Q8VYV0	High	High	Master Protein	0	0	125.221	38	16	44	16	599	65.4	5.17	103.35	16		0	High	1
AT1G44446.1	S-nitrosylation [C267(100)]; Phospho [T176(99.8)]		pep chromosome:TAIR10:1:16848308:16851271:-1 gene:AT1G44446 transcript:AT1G44446.1 gene_biotype:protein_coding transcript_biotype:protein_coding gene_symbol:CH1 description:Pheophorbide a oxygenase family protein with Rieske 2Fe-2S domain-containing protein [Source:NCBI gene (formerly Entrezgene);Acc:841029]	841029	AT1G44446; AT1G44446.1	CAO	ath:AT1G44446; Q0WQP6; Q3ECX2; Q3ECX3; Q9MBA1; Q9SPF2; Q9XJ37	High	High	Master Protein	0	0	9.006	9	4	4	4	536	60.3	7.87	4.53	4		0	High	1
AT1G47250.1	S-nitrosylation [C48(100); C209(100)]; Phospho [S92(100)]	New site found	pep chromosome:TAIR10:1:17319119:17321202:1 gene:AT1G47250 transcript:AT1G47250.1 gene_biotype:protein_coding transcript_biotype:protein_coding gene_symbol:PAF2 description:20S proteasome alpha subunit F2 [Source:NCBI gene (formerly Entrezgene);Acc:841128]	841128	AT1G47250; AT1G47250.1	PAF2	ath:AT1G47250; O23712	High	High	Master Protein	0	0	70.776	57	10	48	4	277	30.4	5.07	115.96	10		0	High	1
AT1G47490.1	Phospho [T46(100)]; S-nitrosylation [C341(100)]	Novel	pep chromosome:TAIR10:1:17424473:17427475:1 gene:AT1G47490 transcript:AT1G47490.1 gene_biotype:protein_coding transcript_biotype:protein_coding gene_symbol:RBP47C description:RNA-binding protein 47C [Source:NCBI gene (formerly Entrezgene);Acc:841157]	841157	AT1G47490; AT1G47490.1	RBP47C	ath:AT1G47490; F4HT91; Q9SX79	High	High	Master Protein	0	0	37.229	26	5	24	4	432	48.5	6.58	30.36	5		0	High	1
AT1G47500.1	Phospho [S44(99.5)]; S-nitrosylation [C343(100)]	Novel	pep chromosome:TAIR10:1:17432433:17435124:1 gene:AT1G47500 transcript:AT1G47500.1 gene_biotype:protein_coding transcript_biotype:protein_coding gene_symbol:RBP47C' description:RNA-binding protein 47C' [Source:NCBI gene (formerly Entrezgene);Acc:841159]	841159	AT1G47500; AT1G47500.1	RBP47C'	ath:AT1G47500; Q9SX80	High	High	Master Protein	0	0	54.566	37	7	27	6	434	48.6	6.32	43.9	7		0	High	1
AT1G47550.2	Phospho [S494(97.6)]; S-nitrosylation [C105(100); C143(100)]	New site found	pep chromosome:TAIR10:1:17457122:17465195:1 gene:AT1G47550 transcript:AT1G47550.2 gene_biotype:protein_coding transcript_biotype:protein_coding gene_symbol:SEC3A description:exocyst complex component sec3A [Source:NCBI gene (formerly Entrezgene);Acc:841164]	841164	AT1G47550; AT1G47550.2	SEC3A	A0A654EHR2; F4HTA1	High	High	Master Protein	0	0	41.002	18	8	12	8	888	100.1	5.76	26.43	8		0	High	1
AT1G48030.1	S-nitrosylation [C87(100); C372(100); C483(100)]; Phospho [S319(100)]	New site found	pep chromosome:TAIR10:1:17716893:17719499:-1 gene:AT1G48030 transcript:AT1G48030.1 gene_biotype:protein_coding transcript_biotype:protein_coding gene_symbol:mtLPD1 description:mitochondrial lipoamide dehydrogenase 1 [Source:NCBI gene (formerly Entrezgene);Acc:841221]	841221	AT1G48030; AT1G48030.1	LPD1	ath:AT1G48030; Q9LNF3; Q9M5K3	High	High	Master Protein	0	0	140.065	52	17	139	9	507	54	7.4	304.52	17		0	High	1
AT1G48090.2	Phospho [S481(100); S998(98.7); S1709(100); S3237(100)]; S-nitrosylation [C3222(100)]	Novel	pep chromosome:TAIR10:1:17732010:17758444:-1 gene:AT1G48090 transcript:AT1G48090.2 gene_biotype:protein_coding transcript_biotype:protein_coding gene_symbol:AT1G48090 description:calcium-dependent lipid-binding family protein [Source:NCBI gene (formerly Entrezgene);Acc:841226]	841226	AT1G48090; AT1G48090.2		A0A1P8AMQ1; ath:AT1G48090	High	High	Master Protein	0	0	82.221	6	18	44	18	4173	464.6	6.42	91.66	18		0	High	1
AT1G48410.2	Phospho [S1003(99.3)]; S-nitrosylation [C524(100); C796(100); C870(100)]	Novel	pep chromosome:TAIR10:1:17886036:17892632:-1 gene:AT1G48410 transcript:AT1G48410.2 gene_biotype:protein_coding transcript_biotype:protein_coding gene_symbol:AGO1 description:Stabilizer of iron transporter SufD / Polynucleotidyl transferase [Source:NCBI gene (formerly Entrezgene);Acc:841262]	841262	AT1G48410; AT1G48410.2		A0A178WL72; A0A8T2GNQ7; A0A8T2H948	High	High	Master Protein	0	0	51.576	14	12	56	11	1050	116.4	9.32	54.67	12		0	High	1
AT1G48600.2	S-nitrosylation [C189(100); C206(100); C208(100); C223(100); C387(100)]; Phospho [T392(99.1)]	New site found	pep chromosome:TAIR10:1:17965871:17969354:1 gene:AT1G48600 transcript:AT1G48600.2 gene_biotype:protein_coding transcript_biotype:protein_coding gene_symbol:PMEAMT description:S-adenosyl-L-methionine-dependent methyltransferases superfamily protein [Source:NCBI gene (formerly Entrezgene);Acc:841281]	841281	AT1G48600; AT1G48600.2	NMT2	ath:AT1G48600; F4HYI6; Q944H0; Q9LP63; Q9LP64	High	High	Master Protein	0	0	92.54	46	17	51	8	491	56	5.19	124.62	17		0	High	1
AT1G49040.1	Phospho [S770(100)]; S-nitrosylation [C108(100); C353(100)]	New site found	pep chromosome:TAIR10:1:18139184:18149019:-1 gene:AT1G49040 transcript:AT1G49040.1 gene_biotype:protein_coding transcript_biotype:protein_coding gene_symbol:SCD1 description:stomatal cytokinesis defective / SCD1 protein (SCD1) [Source:NCBI gene (formerly Entrezgene);Acc:841327]	841327	AT1G49040; AT1G49040.1	SCD1	ath:AT1G49040; Q8RXA7; Q9M9A6; Q9M9A7	High	High	Master Protein	0	0	23.343	5	6	20	6	1187	131.5	5.8	44.07	6		0	High	1
AT1G49240.1	S-nitrosylation [C259(100); C287(100)]; Acetyl [N-Term]; Met-loss+Acetyl [N-Term]; Phospho [T16(100)]	New site found	pep chromosome:TAIR10:1:18215800:18218339:1 gene:AT1G49240 transcript:AT1G49240.1 gene_biotype:protein_coding transcript_biotype:protein_coding gene_symbol:ACT8 description:actin 8 [Source:NCBI gene (formerly Entrezgene);Acc:841347]	841347	AT1G49240; AT1G49240.1	ACT8	ath:AT1G49240; Q41933; Q96293; Q9M9C2	High	High	Master Protein	0	0	135.304	65	17	199	2	377	41.8	5.58	460.86	17		0	High	1
AT1G49760.1	Phospho [S566(99.4)]; S-nitrosylation [C356(100)]		pep chromosome:TAIR10:1:18416475:18420111:1 gene:AT1G49760 transcript:AT1G49760.1 gene_biotype:protein_coding transcript_biotype:protein_coding gene_symbol:PAB8 description:poly(A) binding protein 8 [Source:NCBI gene (formerly Entrezgene);Acc:841399]	841399	AT1G49760; AT1G49760.1	PAB8	ath:AT1G49760; Q9FXA2	High	High	Master Protein	0	0	115.314	35	15	52	14	671	72.7	7.53	152.4	15		0	High	1
AT1G50010.1	S-nitrosylation [C118(100); C347(100); C353(100); C376(100)]; Phospho [T349(100)]	New site found	pep chromosome:TAIR10:1:18517586:18520000:1 gene:AT1G50010 transcript:AT1G50010.1 gene_biotype:protein_coding transcript_biotype:protein_coding gene_symbol:TUA2 description:tubulin alpha-2 chain [Source:NCBI gene (formerly Entrezgene);Acc:841425]	839405; 841425	AT1G04820; AT1G50010; AT1G50010.1	TUBA2	ath:AT1G04820; ath:AT1G50010; B9DGT7; P29510	High	High	Master Protein	0	0	95.786	46	14	86	1	450	49.5	5.06	212.75	14		0	High	1
AT1G50430.1	S-nitrosylation [C198(100)]; Phospho [S333(100)]		pep chromosome:TAIR10:1:18681932:18685652:-1 gene:AT1G50430 transcript:AT1G50430.1 gene_biotype:protein_coding transcript_biotype:protein_coding gene_symbol:DWF5 description:Ergosterol biosynthesis ERG4/ERG24 family [Source:NCBI gene (formerly Entrezgene);Acc:841465]	841465	AT1G50430; AT1G50430.1	DWF5	ath:AT1G50430; Q38930; Q9LDU6	High	High	Master Protein	0	0	10.106	9	4	5	3	432	49.6	8.35	3.31	4		0	High	1
AT1G50480.1	S-nitrosylation [C92(100); C106(100); C393(100); C484(100); C505(100); C562(100)]; Phospho [S12(100)]	New site found	pep chromosome:TAIR10:1:18701882:18704938:1 gene:AT1G50480 transcript:AT1G50480.1 gene_biotype:protein_coding transcript_biotype:protein_coding gene_symbol:THFS description:10-formyltetrahydrofolate synthetase [Source:NCBI gene (formerly Entrezgene);Acc:841470]	841470	AT1G50480; AT1G50480.1	THFS	ath:AT1G50480; Q9SPK5	High	High	Master Protein	0	0	138.997	47	20	85	20	634	67.8	6.71	173.6	20		0	High	1
AT1G50570.1	Phospho [T372(100)]; S-nitrosylation [C55(100); C204(100)]	New site found	pep chromosome:TAIR10:1:18726235:18728369:-1 gene:AT1G50570 transcript:AT1G50570.1 gene_biotype:protein_coding transcript_biotype:protein_coding gene_symbol:AT1G50570 description:Calcium-dependent lipid-binding (CaLB domain) family protein [Source:NCBI gene (formerly Entrezgene);Acc:841478]	841478	AT1G50570; AT1G50570.1		ath:AT1G50570; Q9LPS7	High	High	Master Protein	0	0	62.533	18	5	45	4	388	42.1	4.58	155.23	5		0	High	1
AT1G50600.2	Phospho [S133(98.9); S140; S143(93.6); S160(100)]; S-nitrosylation [C238(100); C517(100)]	New site found	pep chromosome:TAIR10:1:18737063:18739649:-1 gene:AT1G50600 transcript:AT1G50600.2 gene_biotype:protein_coding transcript_biotype:protein_coding gene_symbol:SCL5 description:scarecrow-like 5 [Source:NCBI gene (formerly Entrezgene);Acc:841482]	841482	AT1G50600; AT1G50600.2	SCL5	A0A1P8AW90	High	High	Master Protein	0	0	44.747	26	8	36	8	601	67.1	6.32	41.93	8		0	High	1
AT1G50920.1	S-nitrosylation [C386(100)]; Phospho [S604(100)]	Novel	pep chromosome:TAIR10:1:18870059:18872968:1 gene:AT1G50920 transcript:AT1G50920.1 gene_biotype:protein_coding transcript_biotype:protein_coding gene_symbol:AT1G50920 description:Nucleolar GTP-binding protein [Source:NCBI gene (formerly Entrezgene);Acc:841514]	841514	AT1G50920; AT1G50920.1		ath:AT1G50920; Q9C6I8	High	High	Master Protein	0	0	40.544	22	9	13	9	671	76.8	9.6	22.84	9		0	High	1
AT1G51500.1	Phospho [S295(100); S661(100); S666(100); S677(99.7)]; S-nitrosylation [C280(100)]	Novel	pep chromosome:TAIR10:1:19097712:19101265:-1 gene:AT1G51500 transcript:AT1G51500.1 gene_biotype:protein_coding transcript_biotype:protein_coding gene_symbol:ABCG12 description:ABC-2 type transporter family protein [Source:NCBI gene (formerly Entrezgene);Acc:841575]	841575	AT1G51500; AT1G51500.1	ABCG12	ath:AT1G51500; Q9C8K2	High	High	Master Protein	0	0	44.428	14	9	60	7	687	76.4	9.25	130.26	9		0	High	1
AT1G51805.1	Phospho [S552(100)]; S-nitrosylation [C849(100)]	New site found	pep chromosome:TAIR10:1:19220236:19225797:-1 gene:AT1G51805 transcript:AT1G51805.1 gene_biotype:protein_coding transcript_biotype:protein_coding gene_symbol:AT1G51805 description:Leucine-rich repeat protein kinase family protein [Source:NCBI gene (formerly Entrezgene);Acc:841607]	841607	AT1G51805; AT1G51805.1	SIF3	F4IB63	High	High	Master Protein	0	0	31.461	11	6	74	6	884	98	5.6	134.62	6		0	High	1
AT1G52380.3	Phospho [S114(100); T430(100); S434(100); T440(98.7)]; S-nitrosylation [C377(100)]; Met-loss+Acetyl [N-Term]	Novel	pep chromosome:TAIR10:1:19508952:19511641:1 gene:AT1G52380 transcript:AT1G52380.3 gene_biotype:protein_coding transcript_biotype:protein_coding gene_symbol:AT1G52380 description:NUP50 (Nucleoporin 50 kDa) protein [Source:NCBI gene (formerly Entrezgene);Acc:841668]	841668	AT1G52380; AT1G52380.3	NUP50A	ath:AT1G52380; Q8L6Y2; Q9C829	High	High	Master Protein	0	0	69.014	32	12	53	12	440	46.6	4.92	65.18	12		0	High	1
AT1G52780.1	S-nitrosylation [C471(100)]; Phospho [S1041(100)]	New site found	pep chromosome:TAIR10:1:19658614:19662186:1 gene:AT1G52780 transcript:AT1G52780.1 gene_biotype:protein_coding transcript_biotype:protein_coding gene_symbol:AT1G52780 description:PII, uridylyltransferase (DUF2921) [Source:NCBI gene (formerly Entrezgene);Acc:841711]	841711	AT1G52780; AT1G52780.1		ath:AT1G52780; F4IEK8	High	High	Master Protein	0	0	31.652	9	6	22	6	1059	119.9	7.33	29.05	6		0	High	1
AT1G53240.1	S-nitrosylation [C130(100); C137(100); C267(100); C280(100)]; Phospho [S23(100)]	New site found	pep chromosome:TAIR10:1:19854615:19857146:-1 gene:AT1G53240 transcript:AT1G53240.1 gene_biotype:protein_coding transcript_biotype:protein_coding gene_symbol:mMDH1 description:Lactate/malate dehydrogenase family protein [Source:NCBI gene (formerly Entrezgene);Acc:841757]	841757	AT1G53240; AT1G53240.1		ath:AT1G53240; Q8LBB9; Q9MAH7; Q9ZP06	High	High	Master Protein	0	0	97.89	60	13	98	7	341	35.8	8.35	204.46	13		0	High	1
AT1G53310.2	Phospho [S11(100); S704(100); S762(100)]; S-nitrosylation [C192(100); C304(100); C683(100)]	New site found	pep chromosome:TAIR10:1:19883935:19888413:-1 gene:AT1G53310 transcript:AT1G53310.2 gene_biotype:protein_coding transcript_biotype:protein_coding gene_symbol:PPC1 description:phosphoenolpyruvate carboxylase 1 [Source:NCBI gene (formerly Entrezgene);Acc:841765]	841765	AT1G53310; AT1G53310.2	PPC1	ath:AT1G53310; Q546E4; Q9MAH0	High	High	Master Protein	0	0	204.108	41	35	145	14	967	110.2	6.06	386.93	35		0	High	1
AT1G53500.1	Phospho [T371(100)]; S-nitrosylation [C46(100); C120(100); C230(100); C532(100)]	New site found	pep chromosome:TAIR10:1:19966944:19969757:-1 gene:AT1G53500 transcript:AT1G53500.1 gene_biotype:protein_coding transcript_biotype:protein_coding gene_symbol:MUM4 description:NAD-dependent epimerase/dehydratase family protein [Source:NCBI gene (formerly Entrezgene);Acc:841785]	841785	AT1G53500; AT1G53500.1	RHM2	ath:AT1G53500; Q9LPG6	High	High	Master Protein	0	0	83.418	26	14	46	8	667	75.2	6.46	113.11	14		0	High	1
AT1G53510.1	S-nitrosylation [C201(100)]; Phospho [Y189(99.2)]	Novel	pep chromosome:TAIR10:1:19970334:19974393:-1 gene:AT1G53510 transcript:AT1G53510.1 gene_biotype:protein_coding transcript_biotype:protein_coding gene_symbol:MPK18 description:mitogen-activated protein kinase 18 [Source:NCBI gene (formerly Entrezgene);Acc:841786]	841786	AT1G53510; AT1G53510.1	MPK18	ath:AT1G53510; Q9C5C0; Q9LPG7	High	High	Master Protein	0	0	13.438	8	3	7	2	615	69.3	9.17	9.75	3		0	High	1
AT1G53580.1	Phospho [S269(100)]; S-nitrosylation [C170(100)]		pep chromosome:TAIR10:1:19991271:19993458:-1 gene:AT1G53580 transcript:AT1G53580.1 gene_biotype:protein_coding transcript_biotype:protein_coding gene_symbol:GLY3 description:glyoxalase II 3 [Source:NCBI gene (formerly Entrezgene);Acc:841793]	841793	AT1G53580; AT1G53580.1	GLY3	ath:AT1G53580; Q93VR2; Q96332; Q9C8L4; Q9LPH3	High	High	Master Protein	0	0	68.505	54	9	35	9	294	32.3	7.01	73.69	9		0	High	1
AT1G53590.1	Phospho [S432(100); S548(100)]; S-nitrosylation [C364(100)]	Novel	pep chromosome:TAIR10:1:19996205:20000782:1 gene:AT1G53590 transcript:AT1G53590.1 gene_biotype:protein_coding transcript_biotype:protein_coding gene_symbol:NTMC2T6.1 description:Calcium-dependent lipid-binding (CaLB domain) family protein [Source:NCBI gene (formerly Entrezgene);Acc:841794]	841794	AT1G53590; AT1G53590.1	NTMC2T6.1	ath:AT1G53590; Q93XX4; Q9C8L5; Q9LPH4	High	High	Master Protein	0	0	17.038	8	4	11	4	751	84.8	5.99	33.89	4		0	High	1
AT1G53730.2	Phospho [S362(99.2); S364(99.5); S377(100)]; S-nitrosylation [C536(100)]	New site found	pep chromosome:TAIR10:1:20061405:20065713:1 gene:AT1G53730 transcript:AT1G53730.2 gene_biotype:protein_coding transcript_biotype:protein_coding gene_symbol:SRF6 description:STRUBBELIG-receptor family 6 [Source:NCBI gene (formerly Entrezgene);Acc:841811]	841811	AT1G53730; AT1G53730.2	SRF6	A8MQH3	High	High	Master Protein	0	0	25.514	11	5	27	5	720	78.1	6.55	56.14	5		0	High	1
AT1G53750.1	S-nitrosylation [C56(100); C173(100); C207(100); C229(100); C370(100); C382(100)]; Phospho [S123(100)]	New site found	pep chromosome:TAIR10:1:20065394:20068500:-1 gene:AT1G53750 transcript:AT1G53750.1 gene_biotype:protein_coding transcript_biotype:protein_coding gene_symbol:RPT1A description:regulatory particle triple-A 1A [Source:NCBI gene (formerly Entrezgene);Acc:841812]	841812	AT1G53750; AT1G53750.1	RPT1A	ath:AT1G53750; Q9SEI6; Q9SSB5	High	High	Master Protein	0	0	145.048	55	25	88	25	426	47.8	6.65	170.41	25		0	High	1
AT1G53850.2	Phospho [S56(99.3); S63(99.7)]; S-nitrosylation [C76(100); C117(100)]	Novel	pep chromosome:TAIR10:1:20103756:20105948:-1 gene:AT1G53850 transcript:AT1G53850.2 gene_biotype:protein_coding transcript_biotype:protein_coding gene_symbol:PAE1 description:20S proteasome alpha subunit E1 [Source:NCBI gene (formerly Entrezgene);Acc:841822]	841822	AT1G53850; AT1G53850.2	PAE1	ath:AT1G53850; O81149; Q56ZL5	High	High	Master Protein	0	0	89.312	50	9	38	9	237	25.9	4.75	109.76	9		0	High	1
AT1G54080.2	Phospho [S254(100)]; S-nitrosylation [C225(100)]	Novel	pep chromosome:TAIR10:1:20183581:20186909:-1 gene:AT1G54080 transcript:AT1G54080.2 gene_biotype:protein_coding transcript_biotype:protein_coding gene_symbol:UBP1A description:oligouridylate-binding protein 1A [Source:NCBI gene (formerly Entrezgene);Acc:841846]	841846	AT1G54080; AT1G54080.2	UBP1A	F4HV67	High	High	Master Protein	0	0	20.536	16	4	17	2	430	47.8	7.36	32.57	4		0	High	1
AT1G54090.1	Phospho [S25(100); S108(98.6)]; S-nitrosylation [C197(100)]	Novel	pep chromosome:TAIR10:1:20189472:20191900:1 gene:AT1G54090 transcript:AT1G54090.1 gene_biotype:protein_coding transcript_biotype:protein_coding gene_symbol:EXO70D2 description:exocyst subunit exo70 family protein D2 [Source:NCBI gene (formerly Entrezgene);Acc:841847]	841847	AT1G54090; AT1G54090.1	EXO70D2	ath:AT1G54090; Q9SYG5	High	High	Master Protein	0	0	42.359	22	8	27	8	622	70.7	5.31	70.5	8		0	High	1
AT1G54220.1	Phospho [S265(100)]; S-nitrosylation [C342(100)]		pep chromosome:TAIR10:1:20246026:20250345:-1 gene:AT1G54220 transcript:AT1G54220.1 gene_biotype:protein_coding transcript_biotype:protein_coding gene_symbol:AT1G54220 description:Dihydrolipoamide acetyltransferase, long form protein [Source:NCBI gene (formerly Entrezgene);Acc:841863]	841863	AT1G54220; AT1G54220.1		ath:AT1G54220; Q5M729; Q8L787; Q94IP5; Q9SLL0	High	High	Master Protein	0	0	54.703	19	8	24	4	539	58.4	7.84	75.31	8		0	High	1
AT1G54270.2	Phospho [T140(100); S401(100)]; Met-loss+Acetyl [N-Term]; S-nitrosylation [C69(100); C136(100); C176(100); C265(100)]	New site found	pep chromosome:TAIR10:1:20259746:20262199:1 gene:AT1G54270 transcript:AT1G54270.2 gene_biotype:protein_coding transcript_biotype:protein_coding gene_symbol:EIF4A-2 description:eif4a-2 [Source:NCBI gene (formerly Entrezgene);Acc:841868]	841868	AT1G54270; AT1G54270.2	EIF4A-2	F4HV96	High	High	Master Protein	0	0	138.189	74	26	163	7	407	46.2	5.68	337.81	26		0	High	1
AT1G54490.1	Phospho [S284(99.5)]; S-nitrosylation [C691(100)]	New site found	pep chromosome:TAIR10:1:20350109:20356916:1 gene:AT1G54490 transcript:AT1G54490.1 gene_biotype:protein_coding transcript_biotype:protein_coding gene_symbol:XRN4 description:exoribonuclease 4 [Source:NCBI gene (formerly Entrezgene);Acc:841891]	841891	AT1G54490; AT1G54490.1	XRN4	ath:AT1G54490; Q9FQ04; Q9SLI5	High	High	Master Protein	0	0	28.012	9	6	11	6	947	107.7	6.83	16.67	6		0	High	1
AT1G54630.1	Phospho [S71(100)]; S-nitrosylation [C63(100)]		pep chromosome:TAIR10:1:20401357:20403166:-1 gene:AT1G54630 transcript:AT1G54630.1 gene_biotype:protein_coding transcript_biotype:protein_coding gene_symbol:ACP3 description:acyl carrier protein 3 [Source:NCBI gene (formerly Entrezgene);Acc:841905]	841905	AT1G54630; AT1G54630.1	ACP3	ath:AT1G54630; P25702; Q9ZVM7	High	High	Master Protein	0	0	17.824	32	4	8	4	136	14.6	5.31	15.25	4		0	High	1
AT1G55040.1	S-nitrosylation [C123(100)]; Phospho [S122(100); S133(97.6)]	Novel	pep chromosome:TAIR10:1:20534874:20539189:1 gene:AT1G55040 transcript:AT1G55040.1 gene_biotype:protein_coding transcript_biotype:protein_coding gene_symbol:AT1G55040 description:zinc finger (Ran-binding) family protein [Source:NCBI gene (formerly Entrezgene);Acc:841947]	841947	AT1G55040; AT1G55040.1	SED1	ath:AT1G55040; Q9C7M2	High	High	Master Protein	0	0	12.199	5	2	5	2	849	94.8	7.03	7.31	2		0	High	1
AT1G55110.1	S-nitrosylation [C97(100)]; Phospho [S82(100)]	Novel	pep chromosome:TAIR10:1:20560258:20563269:-1 gene:AT1G55110 transcript:AT1G55110.1 gene_biotype:protein_coding transcript_biotype:protein_coding gene_symbol:IDD7 description:indeterminate(ID)-domain 7 [Source:NCBI gene (formerly Entrezgene);Acc:841954]	841954	AT1G55110; AT1G55110.1	IDD7	ath:AT1G55110; Q8H1F5; Q8RX03; Q9C722	High	High	Master Protein	0	0	12.869	6	2	11	1	455	50.9	8.24	16.52	2		0	High	1
AT1G55480.1	Phospho [S293(100)]; S-nitrosylation [C262(100)]	Novel	pep chromosome:TAIR10:1:20713499:20715611:1 gene:AT1G55480 transcript:AT1G55480.1 gene_biotype:protein_coding transcript_biotype:protein_coding gene_symbol:ZKT description:protein containing PDZ domain, a K-box domain, and a TPR region [Source:NCBI gene (formerly Entrezgene);Acc:841995]	841995	AT1G55480; AT1G55480.1	MET1	ath:AT1G55480; Q8L972; Q94BS2; Q9ZVU6	High	High	Master Protein	0	0	87.739	43	14	75	14	335	37.4	8.12	206.59	14		0	High	1
AT1G55490.2	Phospho [S478(100)]; S-nitrosylation [C272(100); C471(100); C559(100)]	New site found	pep chromosome:TAIR10:1:20715563:20719261:-1 gene:AT1G55490 transcript:AT1G55490.2 gene_biotype:protein_coding transcript_biotype:protein_coding gene_symbol:CPN60B description:chaperonin 60 beta [Source:NCBI gene (formerly Entrezgene);Acc:841996]	841996	AT1G55490; AT1G55490.2	CPN60B1	ath:AT1G55490; B9DFS9; B9DHQ8; P21240; Q9SAV2	High	High	Master Protein	0	0	235.877	65	31	436	6	600	63.8	6.51	1432.04	31		0	High	1
AT1G55860.1	Phospho [S987(99.5); S1509(100); S1703(100)]; S-nitrosylation [C3648(100)]	New site found	pep chromosome:TAIR10:1:20879900:20893268:-1 gene:AT1G55860 transcript:AT1G55860.1 gene_biotype:protein_coding transcript_biotype:protein_coding gene_symbol:UPL1 description:LOW protein: E3 ubiquitin ligase-like protein [Source:NCBI gene (formerly Entrezgene);Acc:842036]	842036	AT1G55860; AT1G55860.1	UPL1	ath:AT1G55860; F4I1Y3; Q8GY23; Q9LG27; Q9M7K7	High	High	Master Protein	0	0	106.226	9	18	65	3	3681	404.7	5.1	167.2	18		0	High	1
AT1G56070.3	S-nitrosylation [C136(100); C163(100); C275(100); C286(100); C370(100); C448(100); C651(100); C797(100)]; Phospho [S486(100); S563(100)]	New site found	pep chromosome:TAIR10:1:20967837:20971742:-1 gene:AT1G56070 transcript:AT1G56070.3 gene_biotype:protein_coding transcript_biotype:protein_coding gene_symbol:LOS1 description:Ribosomal protein S5/Elongation factor G/III/V family protein [Source:NCBI gene (formerly Entrezgene);Acc:842058]	842058	AT1G56070; AT1G56070.3	LOS1	ath:AT1G56070; C0Z355; Q56WX9; Q56WY3; Q570K2; Q84R07; Q8H145; Q94CA4; Q9ASR1; Q9SGT4	High	High	Master Protein	0	0	453.842	61	40	560	28	843	93.8	6.25	1426.71	40		0	High	1
AT1G56190.1	Phospho [S84(100); S212(100); S260(100); S277(99.6)]; S-nitrosylation [C170(100); C289(100)]	New site found	pep chromosome:TAIR10:1:21028137:21030684:1 gene:AT1G56190 transcript:AT1G56190.1 gene_biotype:protein_coding transcript_biotype:protein_coding gene_symbol:AT1G56190 description:Phosphoglycerate kinase family protein [Source:NCBI gene (formerly Entrezgene);Acc:842072]	842072	AT1G56190; AT1G56190.1		ath:AT1G56190; P50318; Q42542; Q9C7J4; Q9SGU6	High	High	Master Protein	0	0	170.464	61	24	160	10	478	49.9	8.27	442.43	24		0	High	1
AT1G57720.1	S-nitrosylation [C342(100)]; Phospho [S67(100)]; Acetyl [N-Term]		pep chromosome:TAIR10:1:21377320:21380379:1 gene:AT1G57720 transcript:AT1G57720.1 gene_biotype:protein_coding transcript_biotype:protein_coding gene_symbol:AT1G57720 description:Translation elongation factor EF1B, gamma chain [Source:NCBI gene (formerly Entrezgene);Acc:842147]	842147	AT1G57720; AT1G57720.1		ath:AT1G57720; Q94C85; Q9FVT2	High	High	Master Protein	0	0	152.451	54	19	158	10	413	46.4	5.71	391.66	19		0	High	1
AT1G58380.1	S-nitrosylation [C175(100); C181(100); C236(100)]; Phospho [S257(100)]	New site found	pep chromosome:TAIR10:1:21688935:21690290:1 gene:AT1G58380 transcript:AT1G58380.1 gene_biotype:protein_coding transcript_biotype:protein_coding gene_symbol:XW6 description:Ribosomal protein S5 family protein [Source:NCBI gene (formerly Entrezgene);Acc:842207]	842207	AT1G58380; AT1G58380.1	RPS2A	ath:AT1G58380; Q8L8Y0; Q9LQC2; Q9SM07	High	High	Master Protein	0	0	73.629	35	10	56	4	284	30.7	10.26	106.18	10		0	High	1
AT1G59580.1	S-nitrosylation [C175(100)]; Phospho [Y193(100)]	Novel	pep chromosome:TAIR10:1:21884018:21886051:1 gene:AT1G59580 transcript:AT1G59580.1 gene_biotype:protein_coding transcript_biotype:protein_coding gene_symbol:MPK2 description:mitogen-activated 2 [Source:NCBI gene (formerly Entrezgene);Acc:842248]	842248	AT1G59580; AT1G59580.1	MPK2	ath:AT1G59580; Q39022; Q9LQ58	High	High	Master Protein	0	0	12.561	5	2	7	1	376	43.1	6.65	11.68	2		0	High	1
AT1G59610.1	Phospho [S533(100); S719(99.5); T903(99.6)]; Acetyl [N-Term]; S-nitrosylation [C342(100); C428(100); C766(100)]	New site found	pep chromosome:TAIR10:1:21893142:21901086:1 gene:AT1G59610 transcript:AT1G59610.1 gene_biotype:protein_coding transcript_biotype:protein_coding gene_symbol:DL3 description:dynamin-like 3 [Source:NCBI gene (formerly Entrezgene);Acc:842251]	842251	AT1G59610; AT1G59610.1	DRP2B	ath:AT1G59610; Q9LQ55; Q9SLT3; Q9SLT4; Q9SXX3	High	High	Master Protein	0	0	130.093	36	25	115	14	920	100.2	9.04	127.06	25		0	High	1
AT1G59820.1	Phospho [T24(100)]; Met-loss [N-Term]; S-nitrosylation [C222(100)]	New site found	pep chromosome:TAIR10:1:22011305:22020386:1 gene:AT1G59820 transcript:AT1G59820.1 gene_biotype:protein_coding transcript_biotype:protein_coding gene_symbol:ALA3 description:aminophospholipid ATPase 3 [Source:NCBI gene (formerly Entrezgene);Acc:842275]	842275	AT1G59820; AT1G59820.1	ALA3	ath:AT1G59820; Q8RWQ3; Q9XIE6	High	High	Master Protein	0	0	15.088	6	6	9	6	1213	137.7	7.68	8.02	6		0	High	1
AT1G59870.1	Phospho [S16(100); S40(99.7); S45(100); S494(100)]; S-nitrosylation [C330(100); C680(100); C957(100); C1073(100)]; Acetyl [N-Term]	New site found	pep chromosome:TAIR10:1:22034423:22040126:1 gene:AT1G59870 transcript:AT1G59870.1 gene_biotype:protein_coding transcript_biotype:protein_coding gene_symbol:PEN3 description:ABC-2 and Plant PDR ABC-type transporter family protein [Source:NCBI gene (formerly Entrezgene);Acc:842281]	842281	AT1G59870; AT1G59870.1	ABCG36	ath:AT1G59870; Q8VXW5; Q9XIE2	High	High	Master Protein	0	0	278.638	26	39	208	24	1469	165	7.9	436.54	39		0	High	1
AT1G59900.1	Phospho [S292(100)]; S-nitrosylation [C89(100); C120(100); C175(100); C355(100)]	New site found	pep chromosome:TAIR10:1:22051133:22053885:1 gene:AT1G59900 transcript:AT1G59900.1 gene_biotype:protein_coding transcript_biotype:protein_coding gene_symbol:E1 ALPHA description:pyruvate dehydrogenase complex E1 alpha subunit [Source:NCBI gene (formerly Entrezgene);Acc:842284]	842284	AT1G59900; AT1G59900.1	E1 ALPHA	ath:AT1G59900; P52901; Q9C5E3; Q9SXC2	High	High	Master Protein	0	0	111.359	48	16	109	14	389	43	7.49	158.46	16		0	High	1
AT1G60140.6	Met-loss+Acetyl [N-Term]; Phospho [S5(100); T32(100)]; S-nitrosylation [C722(100)]	Novel	pep chromosome:TAIR10:1:22176934:22180579:-1 gene:AT1G60140 transcript:AT1G60140.6 gene_biotype:protein_coding transcript_biotype:protein_coding gene_symbol:TPS10 description:trehalose phosphate synthase [Source:NCBI gene (formerly Entrezgene);Acc:842309]	842309	AT1G60140; AT1G60140.6	TPS10	ath:AT1G60140; O80738; Q0WP88	High	High	Master Protein	0	0	33.921	13	7	17	5	861	97.3	6.62	48.02	7		0	High	1
AT1G60550.1	Phospho [S213(100)]; S-nitrosylation [C136(100)]	Novel	pep chromosome:TAIR10:1:22305780:22308289:-1 gene:AT1G60550 transcript:AT1G60550.1 gene_biotype:protein_coding transcript_biotype:protein_coding gene_symbol:ECHID description:enoyl-CoA hydratase/isomerase D [Source:NCBI gene (formerly Entrezgene);Acc:842350]	842350	AT1G60550; AT1G60550.1	MENB	ath:AT1G60550; B3LF97; O22696; Q8GYN9	High	High	Master Protein	0	0	52.804	30	9	19	9	337	37	7.25	52.35	9		0	High	1
AT1G60780.1	S-nitrosylation [C212(100)]; Phospho [T156(100)]	Novel	pep chromosome:TAIR10:1:22368953:22372223:-1 gene:AT1G60780 transcript:AT1G60780.1 gene_biotype:protein_coding transcript_biotype:protein_coding gene_symbol:HAP13 description:Clathrin adaptor complexes medium subunit family protein [Source:NCBI gene (formerly Entrezgene);Acc:842372]	842372	AT1G60780; AT1G60780.1	AP1M2	ath:AT1G60780; O22715	High	High	Master Protein	0	0	20.467	17	5	12	4	428	49	6.37	31.65	5		0	High	1
AT1G60940.1	S-nitrosylation [C142(100)]; Phospho [S134(100); S154(100)]		pep chromosome:TAIR10:1:22439063:22442221:-1 gene:AT1G60940 transcript:AT1G60940.1 gene_biotype:protein_coding transcript_biotype:protein_coding gene_symbol:SNRK2.10 description:SNF1-related protein kinase 2.10 [Source:NCBI gene (formerly Entrezgene);Acc:842385]	842385	AT1G60940; AT1G60940.1	SRK2B	ath:AT1G60940; Q8L8U6; Q9C958	High	High	Master Protein	0	0	32.069	25	7	12	3	361	41	5.87	27.7	7		0	High	1
AT1G60950.1	S-nitrosylation [C70(100); C91(100); C96(100); C99(100); C129(100)]; Phospho [Y75(100); S114(100); T128(100)]; Acetyl [N-Term]	New site found	pep chromosome:TAIR10:1:22444307:22445291:1 gene:AT1G60950 transcript:AT1G60950.1 gene_biotype:protein_coding transcript_biotype:protein_coding gene_symbol:FED A description:2Fe-2S ferredoxin-like superfamily protein [Source:NCBI gene (formerly Entrezgene);Acc:842386]	842386	AT1G60950; AT1G60950.1	FD2	ath:AT1G60950; P16972; Q0WWH2	High	High	Master Protein	0	0	79.728	72	5	443	4	148	15.5	4.49	1436.75	5		0	High	1
AT1G62020.1	S-nitrosylation [C383(100); C554(100); C582(100); C970(100); C1177(100)]; Phospho [T889(100)]	New site found	pep chromosome:TAIR10:1:22919487:22924024:1 gene:AT1G62020 transcript:AT1G62020.1 gene_biotype:protein_coding transcript_biotype:protein_coding gene_symbol:AT1G62020 description:Coatomer, alpha subunit [Source:NCBI gene (formerly Entrezgene);Acc:842497]	842497	AT1G62020; AT1G62020.1		ath:AT1G62020; O80706; Q94A40	High	High	Master Protein	0	0	113.174	31	23	51	11	1216	136.5	6.98	129.92	23		0	High	1
AT1G62390.1	Phospho [S216(99.5); S246(99.6); S263(100)]; S-nitrosylation [C310(100); C358(100)]	New site found	pep chromosome:TAIR10:1:23084293:23087141:-1 gene:AT1G62390 transcript:AT1G62390.1 gene_biotype:protein_coding transcript_biotype:protein_coding gene_symbol:Phox2 description:Octicosapeptide/Phox/Bem1p (PB1) domain-containing protein / tetratricopeptide repeat (TPR)-containing protein [Source:NCBI gene (formerly Entrezgene);Acc:842537]	842537	AT1G62390; AT1G62390.1	CLMP1	ath:AT1G62390; O48802; Q8RWK1	High	High	Master Protein	0	0	127.373	36	19	83	19	751	82.7	5.62	146.02	19		0	High	1
AT1G62630.1	S-nitrosylation [C832(100)]; Phospho [S704(100)]	Novel	pep chromosome:TAIR10:1:23185760:23189224:1 gene:AT1G62630 transcript:AT1G62630.1 gene_biotype:protein_coding transcript_biotype:protein_coding gene_symbol:AT1G62630 description:Disease resistance protein (CC-NBS-LRR class) family [Source:NCBI gene (formerly Entrezgene);Acc:842560]	842560	AT1G62630; AT1G62630.1		ath:AT1G62630; O82099; Q9SI85; Q9SXD4	High	High	Master Protein	0	0	31.179	9	6	10	6	893	101.8	6.77	35.58	6		0	High	1
AT1G62740.1	S-nitrosylation [C442(100); C493(100)]; Phospho [S168(100)]		pep chromosome:TAIR10:1:23230922:23233543:1 gene:AT1G62740 transcript:AT1G62740.1 gene_biotype:protein_coding transcript_biotype:protein_coding gene_symbol:Hop2 description:stress-inducible protein [Source:NCBI gene (formerly Entrezgene);Acc:842572]	842572	AT1G62740; AT1G62740.1	HOP2	ath:AT1G62740; Q5XEP2; Q84TJ2; Q9SI76	High	High	Master Protein	0	0	127.37	45	23	56	20	571	64.5	6.18	130.62	23		0	High	1
AT1G63500.1	S-nitrosylation [C199(100); C292(100)]; Phospho [S213(99.7)]	New site found	pep chromosome:TAIR10:1:23555399:23558917:1 gene:AT1G63500 transcript:AT1G63500.1 gene_biotype:protein_coding transcript_biotype:protein_coding gene_symbol:BSK7 description:kinase with tetratricopeptide repeat domain-containing protein [Source:NCBI gene (formerly Entrezgene);Acc:842656]	842656	AT1G63500; AT1G63500.1	BSK7	ath:AT1G63500; F4I3M3; Q9SH35	High	High	Master Protein	0	0	27.964	19	7	20	4	487	54.8	6.37	45.86	7		0	High	1
AT1G63680.2	S-nitrosylation [C624(100)]; Phospho [S194(100)]		pep chromosome:TAIR10:1:23614340:23617912:1 gene:AT1G63680 transcript:AT1G63680.2 gene_biotype:protein_coding transcript_biotype:protein_coding gene_symbol:MURE description:ALBINO OR PALE-GREEN 13 [Source:NCBI gene (formerly Entrezgene);Acc:842672]	842672	AT1G63680; AT1G63680.2	MURE	ath:AT1G63680; F4I3P9; Q9CAD3	High	High	Master Protein	0	0	72.398	19	11	37	11	772	85.5	4.69	125.2	11		0	High	1
AT1G63850.1	S-nitrosylation [C510(100)]; Phospho [S130(100)]	Novel	pep chromosome:TAIR10:1:23696720:23699030:1 gene:AT1G63850 transcript:AT1G63850.1 gene_biotype:protein_coding transcript_biotype:protein_coding gene_symbol:AT1G63850 description:BTB/POZ domain-containing protein [Source:NCBI gene (formerly Entrezgene);Acc:842688]	842688	AT1G63850; AT1G63850.1		ath:AT1G63850; Q8GYN4; Q9CAJ9	High	High	Master Protein	0	0	11.566	7	2	6	2	548	61.5	6.55	22.86	2		0	High	1
AT1G63940.2	Phospho [S329(100); S407(100)]; S-nitrosylation [C90(100); C126(100); C181(100)]	New site found	pep chromosome:TAIR10:1:23729875:23733974:1 gene:AT1G63940 transcript:AT1G63940.2 gene_biotype:protein_coding transcript_biotype:protein_coding gene_symbol:MDAR6 description:monodehydroascorbate reductase 6 [Source:NCBI gene (formerly Entrezgene);Acc:842697]	842697	AT1G63940; AT1G63940.2	MDAR5	ath:AT1G63940; P92947; Q94CE2; Q9CAK5	High	High	Master Protein	0	0	129.237	51	21	105	21	493	53.3	8.02	270.4	21		0	High	1
AT1G64190.1	S-nitrosylation [C102(100); C174(100); C292(100); C344(100); C377(100)]; Phospho [S62(100); S361(99.6)]	New site found	pep chromosome:TAIR10:1:23825328:23827136:-1 gene:AT1G64190 transcript:AT1G64190.1 gene_biotype:protein_coding transcript_biotype:protein_coding gene_symbol:AT1G64190 description:6-phosphogluconate dehydrogenase family protein [Source:NCBI gene (formerly Entrezgene);Acc:842724]	842724	AT1G64190; AT1G64190.1	PGD1	ath:AT1G64190; Q9SH69	High	High	Master Protein	0	0	162.339	61	21	87	9	487	53.3	5.45	216.57	21		0	High	1
AT1G64740.1	Phospho [T349(100)]; S-nitrosylation [C118(100); C347(100)]	New site found	pep chromosome:TAIR10:1:24050006:24052487:1 gene:AT1G64740 transcript:AT1G64740.1 gene_biotype:protein_coding transcript_biotype:protein_coding gene_symbol:TUA1 description:alpha-1 tubulin [Source:NCBI gene (formerly Entrezgene);Acc:842782]	842782	AT1G64740; AT1G64740.1	TUBA1	ath:AT1G64740; P11139	High	High	Master Protein	0	0	35.859	14	5	18	1	450	49.8	5.05	54.75	5		0	High	1
AT1G64790.2	Phospho [S1887(100)]; S-nitrosylation [C603(100); C1469(100)]	New site found	pep chromosome:TAIR10:1:24065014:24083428:-1 gene:AT1G64790 transcript:AT1G64790.2 gene_biotype:protein_coding transcript_biotype:protein_coding gene_symbol:ILA description:ILITYHIA [Source:NCBI gene (formerly Entrezgene);Acc:842787]	842787	AT1G64790; AT1G64790.2	ILA	ath:AT1G64790; F4I893; F4I894; Q9XIR5	High	High	Master Protein	0	0	53.255	6	10	23	10	2696	293.9	6.89	49.21	10		0	High	1
AT1G65930.1	S-nitrosylation [C75(100); C116(100); C131(100); C269(100); C363(100)]; Phospho [T59(100)]	New site found	pep chromosome:TAIR10:1:24538886:24542712:1 gene:AT1G65930 transcript:AT1G65930.1 gene_biotype:protein_coding transcript_biotype:protein_coding gene_symbol:cICDH description:cytosolic NADP+-dependent isocitrate dehydrogenase [Source:NCBI gene (formerly Entrezgene);Acc:842905]	842905	AT1G65930; AT1G65930.1	CICDH	ath:AT1G65930; Q8L9Z4; Q8RWH2; Q8RYD5; Q9SRZ6	High	High	Master Protein	0	0	197.026	73	29	228	25	410	45.7	6.57	551.14	29		0	High	1
AT1G65980.1	Met-loss [N-Term]; S-nitrosylation [C51(100); C76(100)]; Phospho [S28(100)]	Novel	pep chromosome:TAIR10:1:24559253:24560980:-1 gene:AT1G65980 transcript:AT1G65980.1 gene_biotype:protein_coding transcript_biotype:protein_coding gene_symbol:TPX1 description:thioredoxin-dependent peroxidase 1 [Source:NCBI gene (formerly Entrezgene);Acc:842910]	842910	AT1G65980; AT1G65980.1	PRXIIB	ath:AT1G65980; Q9XEX2	High	High	Master Protein	0	0	103.829	82	12	45	10	162	17.4	5.36	154.01	12		0	High	1
AT1G66200.1	Acetyl [N-Term]; S-nitrosylation [C92(100); C159(100)]; Phospho [Y95(100)]	New site found	pep chromosome:TAIR10:1:24655115:24657703:-1 gene:AT1G66200 transcript:AT1G66200.1 gene_biotype:protein_coding transcript_biotype:protein_coding gene_symbol:GSR2 description:uncharacterized protein [Source:NCBI gene (formerly Entrezgene);Acc:842935]	842935	AT1G66200; AT1G66200.1	GLN1-2	ath:AT1G66200; Q8LCE1; Q9C8C7	High	High	Master Protein	0	0	186.653	58	18	225	4	356	39.2	5.27	429.83	18		0	High	1
AT1G66270.1	Phospho [S82(100)]; S-nitrosylation [C74(100)]	New site found	pep chromosome:TAIR10:1:24699868:24703166:-1 gene:AT1G66270 transcript:AT1G66270.1 gene_biotype:protein_coding transcript_biotype:protein_coding gene_symbol:BGLU21 description:Glycosyl hydrolase superfamily protein [Source:NCBI gene (formerly Entrezgene);Acc:842944]	842944	AT1G66270; AT1G66270.1	BGLU21	ath:AT1G66270; O23656; Q3ECH6; Q9C525	High	High	Master Protein	0	0	78.678	37	17	46	11	524	59.6	7.02	88.98	17		0	High	1
AT1G66280.1	Phospho [S82(100)]; S-nitrosylation [C81(100)]		pep chromosome:TAIR10:1:24706512:24709996:-1 gene:AT1G66280 transcript:AT1G66280.1 gene_biotype:protein_coding transcript_biotype:protein_coding gene_symbol:BGLU22 description:Glycosyl hydrolase superfamily protein [Source:NCBI gene (formerly Entrezgene);Acc:842945]	842945	AT1G66280; AT1G66280.1	BGLU22	ath:AT1G66280; C0Z2N5; Q9C8Y9	High	High	Master Protein	0	0	64.898	34	12	42	7	524	59.7	7.21	99.53	12		0	High	1
AT1G66670.1	Phospho [S80(100); T194(100)]; S-nitrosylation [C180(100)]	Novel	pep chromosome:TAIR10:1:24863734:24865848:-1 gene:AT1G66670 transcript:AT1G66670.1 gene_biotype:protein_coding transcript_biotype:protein_coding gene_symbol:CLPP3 description:CLP protease proteolytic subunit 3 [Source:NCBI gene (formerly Entrezgene);Acc:842985]	842985	AT1G66670; AT1G66670.1	CLPP3	ath:AT1G66670; O82421; Q94JY6; Q9SXJ6	High	High	Master Protein	0	0	47.178	28	6	66	6	309	33.9	7.72	148.01	6		0	High	1
AT1G67090.1	Phospho [S79(100); T133(97.7); S135(100); T162(100)]; S-nitrosylation [C96(100); C132(100); C145(100); C167(100)]		pep chromosome:TAIR10:1:25048158:25049667:-1 gene:AT1G67090 transcript:AT1G67090.1 gene_biotype:protein_coding transcript_biotype:protein_coding gene_symbol:RBCS1A description:ribulose bisphosphate carboxylase small chain 1A [Source:NCBI gene (formerly Entrezgene);Acc:843029]	843029	AT1G67090; AT1G67090.1	RBCS-1A	ath:AT1G67090; P10795; Q0WVH4; Q94JW2; Q9FPI6; Q9SAV4	High	High	Master Protein	0	0	200.812	64	19	670	10	180	20.2	7.71	1780.22	19		0	High	1
AT1G67310.1	Phospho [S773(98.9); S962(100)]; S-nitrosylation [C124(100)]	Novel	pep chromosome:TAIR10:1:25198182:25203126:-1 gene:AT1G67310 transcript:AT1G67310.1 gene_biotype:protein_coding transcript_biotype:protein_coding gene_symbol:AT1G67310 description:Calmodulin-binding transcription activator protein with CG-1 and Ankyrin domain [Source:NCBI gene (formerly Entrezgene);Acc:843051]	843051	AT1G67310; AT1G67310.1	CAMTA4	ath:AT1G67310; Q9FYG2	High	High	Master Protein	0	0	19.754	5	3	22	3	1016	113	5.5	20.39	3		0	High	1
AT1G67580.1	Phospho [S152(100); T311(100)]; S-nitrosylation [C547(100)]	Novel	pep chromosome:TAIR10:1:25327282:25331461:-1 gene:AT1G67580 transcript:AT1G67580.1 gene_biotype:protein_coding transcript_biotype:protein_coding gene_symbol:AT1G67580 description:Protein kinase superfamily protein [Source:NCBI gene (formerly Entrezgene);Acc:843079]	843079	AT1G67580; AT1G67580.1	CDKG2	ath:AT1G67580; Q9CAG1	High	High	Master Protein	0	0	21.443	8	5	14	4	752	85.2	6.55	33.93	5		0	High	1
AT1G68010.1	S-nitrosylation [C38(100); C43(100); C63(100); C271(100)]; Phospho [S365(100)]; Acetyl [N-Term]; Met-loss+Acetyl [N-Term]	New site found	pep chromosome:TAIR10:1:25493193:25496053:1 gene:AT1G68010 transcript:AT1G68010.1 gene_biotype:protein_coding transcript_biotype:protein_coding gene_symbol:HPR description:hydroxypyruvate reductase [Source:NCBI gene (formerly Entrezgene);Acc:843129]	843129	AT1G68010; AT1G68010.1	HPR	ath:AT1G68010; B9DHJ0; F4HVJ9; O04213; Q9C9W5	High	High	Master Protein	0	0	204.619	71	26	155	26	386	42.2	7.15	453.53	26		0	High	1
AT1G68410.4	S-nitrosylation [C160(100)]; Phospho [T344(99.6)]	Novel	pep chromosome:TAIR10:1:25649672:25653003:-1 gene:AT1G68410 transcript:AT1G68410.4 gene_biotype:protein_coding transcript_biotype:protein_coding gene_symbol:AT1G68410 description:Protein phosphatase 2C family protein [Source:NCBI gene (formerly Entrezgene);Acc:843170]	843170	AT1G68410; AT1G68410.4		ath:AT1G68410; Q9M9C6	High	High	Master Protein	0	0	18.393	6	2	9	2	436	47	8.25	20.32	2		0	High	1
AT1G68830.1	Phospho [S526(100); T537(100); T551(100)]; S-nitrosylation [C187(100); C392(100)]	New site found	pep chromosome:TAIR10:1:25872412:25875662:-1 gene:AT1G68830 transcript:AT1G68830.1 gene_biotype:protein_coding transcript_biotype:protein_coding gene_symbol:STN7 description:Serine/Threonine kinase domain protein [Source:NCBI gene (formerly Entrezgene);Acc:843215]	843215	AT1G68830; AT1G68830.1	STN7	A4FVQ4; ath:AT1G68830; Q56WW0; Q9S713	High	High	Master Protein	0	0	106.145	20	15	69	15	562	63.2	9.32	214.42	15		0	High	1
AT1G69200.1	S-nitrosylation [C326(100); C529(100)]; Phospho [S131(99.6)]	Novel	pep chromosome:TAIR10:1:26016024:26018365:1 gene:AT1G69200 transcript:AT1G69200.1 gene_biotype:protein_coding transcript_biotype:protein_coding gene_symbol:FLN2 description:fructokinase-like protein [Source:NCBI gene (formerly Entrezgene);Acc:843251]	843251	AT1G69200; AT1G69200.1	FLN2	ath:AT1G69200; F4I0K2; Q9C978; Q9LQA2	High	High	Master Protein	0	0	81.101	32	12	52	12	614	68.9	5.24	114.97	12		0	High	1
AT1G69250.1	Phospho [S236(100)]; S-nitrosylation [C141(100)]		pep chromosome:TAIR10:1:26032637:26035504:1 gene:AT1G69250 transcript:AT1G69250.1 gene_biotype:protein_coding transcript_biotype:protein_coding gene_symbol:AT1G69250 description:Nuclear transport factor 2 (NTF2) family protein with RNA binding (RRM-RBD-RNP motifs) domain-containing protein [Source:NCBI gene (formerly Entrezgene);Acc:843256]	843256	AT1G69250; AT1G69250.1	F23O10.17	ath:AT1G69250; Q9LDI9	High	High	Master Protein	0	0	28.584	11	3	6	3	427	46.6	9.03	23.94	3		0	High	1
AT1G69340.1	Phospho [T16(100); S318(100)]; S-nitrosylation [C424(100)]		pep chromosome:TAIR10:1:26065698:26069843:1 gene:AT1G69340 transcript:AT1G69340.1 gene_biotype:protein_coding transcript_biotype:protein_coding gene_symbol:AT1G69340 description:appr-1-p processing enzyme family protein [Source:NCBI gene (formerly Entrezgene);Acc:843266]	843266	AT1G69340; AT1G69340.1		A0A178WBP6; ath:AT1G69340; Q94JV1	High	High	Master Protein	0	0	56.593	12	5	28	5	562	63.3	6.71	131.53	5		0	High	1
AT1G69410.1	Met-loss+Acetyl [N-Term]; Phospho [S2(100); S77(98.9)]; S-nitrosylation [C57(100); C80(100); C150(100)]	New site found	pep chromosome:TAIR10:1:26089030:26090734:1 gene:AT1G69410 transcript:AT1G69410.1 gene_biotype:protein_coding transcript_biotype:protein_coding gene_symbol:ELF5A-3 description:eukaryotic elongation factor 5A-3 [Source:NCBI gene (formerly Entrezgene);Acc:843273]	843273	AT1G69410; AT1G69410.1	ELF5A-3	ath:AT1G69410; Q94JU4; Q9C505	High	High	Master Protein	0	0	110.032	78	10	111	7	158	17.2	5.94	275.96	10		0	High	1
AT1G69740.1	S-nitrosylation [C71(100); C152(100); C251(100); C404(100)]; Phospho [S228(100)]	Novel	pep chromosome:TAIR10:1:26231620:26234963:1 gene:AT1G69740 transcript:AT1G69740.1 gene_biotype:protein_coding transcript_biotype:protein_coding gene_symbol:HEMB1 description:Aldolase superfamily protein [Source:NCBI gene (formerly Entrezgene);Acc:843310]	843310	AT1G69740; AT1G69740.1	HEMB1	ath:AT1G69740; Q9SFH9	High	High	Master Protein	0	0	145.925	57	12	84	12	430	46.7	7.31	199.89	12		0	High	1
AT1G70290.1	Phospho [T32(100); S568(100)]; S-nitrosylation [C619(100); C668(100); C717(100)]	Novel	pep chromosome:TAIR10:1:26470795:26474833:-1 gene:AT1G70290 transcript:AT1G70290.1 gene_biotype:protein_coding transcript_biotype:protein_coding gene_symbol:TPS8 description:trehalose-6-phosphatase synthase S8 [Source:NCBI gene (formerly Entrezgene);Acc:843365]	843365	AT1G70290; AT1G70290.1	TPS8	ath:AT1G70290; O64608; Q0WUI9	High	High	Master Protein	0	0	56.603	21	12	47	6	856	97.5	5.91	97.17	12		0	High	1
AT1G70320.1	Phospho [S989(99.5); S1705(100)]; S-nitrosylation [C102(100); C3625(100)]	New site found	pep chromosome:TAIR10:1:26488454:26501652:-1 gene:AT1G70320 transcript:AT1G70320.1 gene_biotype:protein_coding transcript_biotype:protein_coding gene_symbol:UPL2 description:ubiquitin-protein ligase 2 [Source:NCBI gene (formerly Entrezgene);Acc:843368]	843368	AT1G70320; AT1G70320.1	UPL2	ath:AT1G70320; O64604; O64605; Q0WL35; Q8H0T4; Q9M7K6	High	High	Master Protein	0	0	171.43	14	27	82	12	3658	403.4	4.94	241.26	27		0	High	1
AT1G70410.2	Phospho [S90(99.3)]; S-nitrosylation [C109(100); C115(100); C172(100)]	Novel	pep chromosome:TAIR10:1:26533824:26538437:-1 gene:AT1G70410 transcript:AT1G70410.2 gene_biotype:protein_coding transcript_biotype:protein_coding gene_symbol:BCA4 description:beta carbonic anhydrase 4 [Source:NCBI gene (formerly Entrezgene);Acc:843377]	843377	AT1G70410; AT1G70410.2	BCA4	ath:AT1G70410; O64595; Q56Y84; Q94CE4	High	High	Master Protein	0	0	65.299	48	10	65	9	280	30.8	7.09	167.92	10		0	High	1
AT1G70570.2	S-nitrosylation [C105(100); C283(100)]; Phospho [T201(100)]	Novel	pep chromosome:TAIR10:1:26608625:26612309:1 gene:AT1G70570 transcript:AT1G70570.2 gene_biotype:protein_coding transcript_biotype:protein_coding gene_symbol:AT1G70570 description:anthranilate phosphoribosyltransferase [Source:NCBI gene (formerly Entrezgene);Acc:843394]	843394	AT1G70570; AT1G70570.2		ath:AT1G70570; F4I5H7	High	High	Master Protein	0	0	40.21	26	10	22	10	632	69.8	6.27	48.34	10		0	High	1
AT1G70730.3	Phospho [S201(100)]; S-nitrosylation [C303(100); C333(100); C460(100)]	New site found	pep chromosome:TAIR10:1:26668646:26673166:-1 gene:AT1G70730 transcript:AT1G70730.3 gene_biotype:protein_coding transcript_biotype:protein_coding gene_symbol:PGM2 description:Phosphoglucomutase/phosphomannomutase family protein [Source:NCBI gene (formerly Entrezgene);Acc:843410]	843410	AT1G70730; AT1G70730.3	PGM2	F4I6W4	High	High	Master Protein	0	0	186.7	51	25	172	13	662	72.5	7.12	527.88	25		0	High	1
AT1G70830.1	Phospho [T178(100)]; S-nitrosylation [C61(100); C158(100); C320(100)]	Novel	pep chromosome:TAIR10:1:26709947:26711462:-1 gene:AT1G70830 transcript:AT1G70830.1 gene_biotype:protein_coding transcript_biotype:protein_coding gene_symbol:MLP28 description:MLP-like protein 28 [Source:NCBI gene (formerly Entrezgene);Acc:843420]	843420	AT1G70830; AT1G70830.1	MLP28	ath:AT1G70830; Q9SSK9	High	High	Master Protein	0	0	34.295	35	5	22	3	335	37.6	5.34	74.84	5		0	High	1
AT1G70850.3	Phospho [S41(100)]; S-nitrosylation [C48(100); C204(100)]	Novel	pep chromosome:TAIR10:1:26714866:26716783:-1 gene:AT1G70850 transcript:AT1G70850.3 gene_biotype:protein_coding transcript_biotype:protein_coding gene_symbol:MLP34 description:MLP-like protein 34 [Source:NCBI gene (formerly Entrezgene);Acc:843422]	843422	AT1G70850; AT1G70850.3	MLP34	ath:AT1G70850; Q9SSK7	High	High	Master Protein	0	0	77.349	55	8	28	6	316	35.5	5.25	98.07	8		0	High	1
AT1G70940.1	Phospho [S174(100); S366(100); S389(100); S427(100)]; S-nitrosylation [C39(100)]		pep chromosome:TAIR10:1:26742940:26746469:1 gene:AT1G70940 transcript:AT1G70940.1 gene_biotype:protein_coding transcript_biotype:protein_coding gene_symbol:PIN3 description:Auxin efflux carrier family protein [Source:NCBI gene (formerly Entrezgene);Acc:843432]	843432	AT1G70940; AT1G70940.1	PIN3	ath:AT1G70940; Q9S7Z8	High	High	Master Protein	0	0	84.012	29	12	59	10	640	69.4	8.27	164.81	12	Polar auxin transport; Cytokinin-auxin interactions in plant development	2	High	1
AT1G71090.1	Phospho [S258(100)]; S-nitrosylation [C264(100)]		pep chromosome:TAIR10:1:26812156:26814173:1 gene:AT1G71090 transcript:AT1G71090.1 gene_biotype:protein_coding transcript_biotype:protein_coding gene_symbol:AT1G71090 description:Auxin efflux carrier family protein [Source:NCBI gene (formerly Entrezgene);Acc:843449]	843449	AT1G71090; AT1G71090.1	PILS2	ath:AT1G71090; Q9C999	High	High	Master Protein	0	0	16.577	9	2	8	2	457	49.8	5.66	30.23	2	Intracellular auxin transport	1	High	1
AT1G71860.1	Phospho [S16(99.7); S26(100)]; S-nitrosylation [C41(100); C109(100); C276(100)]	New site found	pep chromosome:TAIR10:1:27026677:27029092:1 gene:AT1G71860 transcript:AT1G71860.1 gene_biotype:protein_coding transcript_biotype:protein_coding gene_symbol:PTP1 description:protein tyrosine phosphatase 1 [Source:NCBI gene (formerly Entrezgene);Acc:843516]	843516	AT1G71860; AT1G71860.1	PTP1	ath:AT1G71860; O65190; O82656	High	High	Master Protein	0	0	50.076	31	8	33	8	340	37.8	6.29	83.66	8		0	High	1
AT1G72150.1	Phospho [T32(100); S45(100); T56(100); T118(100); T125(100); S428(99.6)]; S-nitrosylation [C495(100)]	Novel	pep chromosome:TAIR10:1:27148261:27150994:1 gene:AT1G72150 transcript:AT1G72150.1 gene_biotype:protein_coding transcript_biotype:protein_coding gene_symbol:PATL1 description:PATELLIN 1 [Source:NCBI gene (formerly Entrezgene);Acc:843546]	843546	AT1G72150; AT1G72150.1	PATL1	ath:AT1G72150; Q56WK6; Q9C7U0	High	High	Master Protein	0	0	184.703	55	30	174	28	573	64	4.83	477.57	30		0	High	1
AT1G72160.1	Phospho [S18(99.2); S108(100)]; S-nitrosylation [C226(100); C379(100); C410(100)]; Met-loss+Acetyl [N-Term]; Acetyl [N-Term]	Novel	pep chromosome:TAIR10:1:27153555:27155793:-1 gene:AT1G72160 transcript:AT1G72160.1 gene_biotype:protein_coding transcript_biotype:protein_coding gene_symbol:AT1G72160 description:Sec14p-like phosphatidylinositol transfer family protein [Source:NCBI gene (formerly Entrezgene);Acc:843547]	843547	AT1G72160; AT1G72160.1	PATL3	ath:AT1G72160; Q56Z59; Q94AG3; Q9C7T9	High	High	Master Protein	0	0	165.822	59	21	252	21	490	56.1	5.3	740.73	21		0	High	1
AT1G72330.3	S-nitrosylation [C109(100); C132(100); C376(100); C461(100); C524(100)]; Phospho [T167(98.5); S173(98.5)]	New site found	pep chromosome:TAIR10:1:27233475:27236789:1 gene:AT1G72330 transcript:AT1G72330.3 gene_biotype:protein_coding transcript_biotype:protein_coding gene_symbol:ALAAT2 description:alanine aminotransferase 2 [Source:NCBI gene (formerly Entrezgene);Acc:843565]		AT1G72330.3			High	High	Master Protein	0	0	69.329	33	13	36	6	553	61	6.89	96.2	13		0	High	1
AT1G72340.2	Phospho [S34(100)]; S-nitrosylation [C212(100)]		pep chromosome:TAIR10:1:27236797:27238612:1 gene:AT1G72340 transcript:AT1G72340.2 gene_biotype:protein_coding transcript_biotype:protein_coding gene_symbol:AT1G72340 description:NagB/RpiA/CoA transferase-like superfamily protein [Source:NCBI gene (formerly Entrezgene);Acc:843566]	843566	AT1G72340; AT1G72340.2		A0A1P8AVS2	High	High	Master Protein	0	0	21.552	17	5	11	5	409	45.6	5.54	30.16	5		0	High	1
AT1G72370.1	S-nitrosylation [C23(100); C34(100); C152(100)]; Phospho [T108(100)]		pep chromosome:TAIR10:1:27242845:27244931:-1 gene:AT1G72370 transcript:AT1G72370.1 gene_biotype:protein_coding transcript_biotype:protein_coding gene_symbol:P40 description:40s ribosomal protein SA [Source:NCBI gene (formerly Entrezgene);Acc:843569]	843569	AT1G72370; AT1G72370.1	RPSaA	ath:AT1G72370; Q08682; Q93V81	High	High	Master Protein	0	0	124.605	41	10	119	10	298	32.3	5.15	302.76	10		0	High	1
AT1G72680.1	Phospho [S24(100)]; S-nitrosylation [C313(100)]		pep chromosome:TAIR10:1:27359109:27361024:-1 gene:AT1G72680 transcript:AT1G72680.1 gene_biotype:protein_coding transcript_biotype:protein_coding gene_symbol:CAD1 description:cinnamyl-alcohol dehydrogenase [Source:NCBI gene (formerly Entrezgene);Acc:843600]	843600	AT1G72680; AT1G72680.1	CAD1	ath:AT1G72680; Q9CAI3	High	High	Master Protein	0	0	50.726	32	8	12	8	355	38.6	7.12	28.26	8		0	High	1
AT1G72730.1	Met-loss+Acetyl [N-Term]; S-nitrosylation [C272(100)]; Phospho [S408(100)]	New site found	pep chromosome:TAIR10:1:27377759:27380182:-1 gene:AT1G72730 transcript:AT1G72730.1 gene_biotype:protein_coding transcript_biotype:protein_coding gene_symbol:AT1G72730 description:DEA(D/H)-box RNA helicase family protein [Source:NCBI gene (formerly Entrezgene);Acc:843605]	843605	AT1G72730; AT1G72730.1	TIF4A-3	ath:AT1G72730; Q9CAI7; Q9ZS01	High	High	Master Protein	0	0	83.093	43	15	86	1	414	46.7	5.33	186.76	15		0	High	1
AT1G72880.2	S-nitrosylation [C210(100); C230(100)]; Phospho [S239(100)]	Novel	pep chromosome:TAIR10:1:27423385:27426215:-1 gene:AT1G72880 transcript:AT1G72880.2 gene_biotype:protein_coding transcript_biotype:protein_coding gene_symbol:AT1G72880 description:Survival protein SurE-like phosphatase/nucleotidase [Source:NCBI gene (formerly Entrezgene);Acc:843619]	843619	AT1G72880; AT1G72880.2		ath:AT1G72880; Q84MD7	High	High	Master Protein	0	0	43.532	21	5	10	5	385	40.6	5.48	26.55	5		0	High	1
AT1G72930.1	Phospho [S53(100)]; S-nitrosylation [C150(100)]		pep chromosome:TAIR10:1:27439240:27440464:1 gene:AT1G72930 transcript:AT1G72930.1 gene_biotype:protein_coding transcript_biotype:protein_coding gene_symbol:TIR description:toll/interleukin-1 receptor-like protein [Source:NCBI gene (formerly Entrezgene);Acc:843624]	843624	AT1G72930; AT1G72930.1	TIR	A8MRJ7; ath:AT1G72930; B9DHJ4; Q9SE46; Q9SSN3	High	High	Master Protein	0	0	32.653	21	3	12	3	176	20.2	7.49	31.63	3		0	High	1
AT1G73060.1	S-nitrosylation [C122(100); C300(100)]; Phospho [T159(99.5)]	New site found	pep chromosome:TAIR10:1:27478970:27481561:1 gene:AT1G73060 transcript:AT1G73060.1 gene_biotype:protein_coding transcript_biotype:protein_coding gene_symbol:LPA3 description:Low PSII Accumulation 3 [Source:NCBI gene (formerly Entrezgene);Acc:843637]	843637	AT1G73060; AT1G73060.1	LPA3	ath:AT1G73060; Q8H0W0; Q8LFG2; Q9SSM1	High	High	Master Protein	0	0	67.072	31	7	32	7	358	40	5.22	104.7	7		0	High	1
AT1G73180.1	S-nitrosylation [C202(100)]; Phospho [S413(100)]	New site found	pep chromosome:TAIR10:1:27517891:27521710:1 gene:AT1G73180 transcript:AT1G73180.1 gene_biotype:protein_coding transcript_biotype:protein_coding gene_symbol:AT1G73180 description:Eukaryotic translation initiation factor eIF2A family protein [Source:NCBI gene (formerly Entrezgene);Acc:843652]	843652	AT1G73180; AT1G73180.1		Q9CAT3	High	High	Master Protein	0	0	16.963	11	3	5	3	513	56.3	8.88	9.68	3		0	High	1
AT1G73600.2	S-nitrosylation [C236(100); C400(100)]; Acetyl [N-Term]; Phospho [S11(99.3)]; Met-loss+Acetyl [N-Term]	New site found	pep chromosome:TAIR10:1:27669152:27673572:1 gene:AT1G73600 transcript:AT1G73600.2 gene_biotype:protein_coding transcript_biotype:protein_coding gene_symbol:AT1G73600 description:S-adenosyl-L-methionine-dependent methyltransferases superfamily protein [Source:NCBI gene (formerly Entrezgene);Acc:843694]		AT1G73600.2			High	High	Master Protein	0	0	36.071	16	8	18	4	504	57.8	5.64	36.69	8		0	High	1
AT1G73670.1	Phospho [Y254(100); S511(100)]; S-nitrosylation [C228(100); C233(100); C266(100)]	New site found	pep chromosome:TAIR10:1:27699871:27703449:1 gene:AT1G73670 transcript:AT1G73670.1 gene_biotype:protein_coding transcript_biotype:protein_coding gene_symbol:MPK15 description:MAP kinase 15 [Source:NCBI gene (formerly Entrezgene);Acc:843702]	843702	AT1G73670; AT1G73670.1	MPK15	ath:AT1G73670; Q94EY5; Q9C9U4	High	High	Master Protein	0	0	38.553	23	10	34	5	576	65.2	8.53	61.67	10		0	High	1
AT1G73980.3	S-nitrosylation [C55(100)]; Phospho [S10(100); S437(99.6); S490(100)]; Acetyl [N-Term]; Met-loss [N-Term]	Novel	pep chromosome:TAIR10:1:27820060:27823902:-1 gene:AT1G73980 transcript:AT1G73980.3 gene_biotype:protein_coding transcript_biotype:protein_coding gene_symbol:AT1G73980 description:Phosphoribulokinase / Uridine kinase family [Source:NCBI gene (formerly Entrezgene);Acc:843736]	843736	AT1G73980; AT1G73980.3	TTM1	ath:AT1G73980; Q9C9B9	High	High	Master Protein	0	0	64.764	26	12	42	12	643	72.4	7.3	112.66	12		0	High	1
AT1G74030.1	Phospho [S476(100)]; S-nitrosylation [C250(100)]	New site found	pep chromosome:TAIR10:1:27839159:27842132:-1 gene:AT1G74030 transcript:AT1G74030.1 gene_biotype:protein_coding transcript_biotype:protein_coding gene_symbol:ENO1 description:enolase 1 [Source:NCBI gene (formerly Entrezgene);Acc:843741]	843741	AT1G74030; AT1G74030.1	ENO1	ath:AT1G74030; Q9C9C4	High	High	Master Protein	0	0	88.397	31	10	51	10	477	51.4	6.13	154.63	10		0	High	1
AT1G74260.1	S-nitrosylation [C196(100); C237(100); C378(100); C400(100); C586(100); C607(100); C663(100); C682(100); C911(100); C1104(100)]; Phospho [S859(97.7)]	New site found	pep chromosome:TAIR10:1:27922725:27927962:-1 gene:AT1G74260 transcript:AT1G74260.1 gene_biotype:protein_coding transcript_biotype:protein_coding gene_symbol:PUR4 description:purine biosynthesis 4 [Source:NCBI gene (formerly Entrezgene);Acc:843766]	843766	AT1G74260; AT1G74260.1		A9Y5J1; ath:AT1G74260; F4HTW2; Q9M8D3	High	High	Master Protein	0	0	213.204	35	33	87	33	1407	153.9	5.36	225.13	33		0	High	1
AT1G74470.1	Phospho [S437(100)]; S-nitrosylation [C101(97.5); C271(100); C341(100); C356(100); C415(100)]	New site found	pep chromosome:TAIR10:1:27991165:27993445:1 gene:AT1G74470 transcript:AT1G74470.1 gene_biotype:protein_coding transcript_biotype:protein_coding gene_symbol:AT1G74470 description:Pyridine nucleotide-disulfide oxidoreductase family protein [Source:NCBI gene (formerly Entrezgene);Acc:843788]	843788	AT1G74470; AT1G74470.1	CHLP	ath:AT1G74470; B9DHM2; O49594; Q56YY5; Q8H170; Q9CA67	High	High	Master Protein	0	0	186.818	59	21	170	21	467	51.8	8.91	420.68	21		0	High	1
AT1G74690.1	Phospho [S79(100); S356(100)]; S-nitrosylation [C390(100)]	Novel	pep chromosome:TAIR10:1:28061159:28064771:-1 gene:AT1G74690 transcript:AT1G74690.1 gene_biotype:protein_coding transcript_biotype:protein_coding gene_symbol:IQD31 description:IQ-domain 31 [Source:NCBI gene (formerly Entrezgene);Acc:843808]	843808	AT1G74690; AT1G74690.1	IQD31	ath:AT1G74690; Q8L4D8; Q9CA49; Q9SSF5	High	High	Master Protein	0	0	89.616	33	12	94	12	587	65.2	9.55	200.06	12		0	High	1
AT1G74910.1	Phospho [S218(100); S241(100)]; S-nitrosylation [C187(100); C270(100)]	Novel	pep chromosome:TAIR10:1:28135361:28138971:-1 gene:AT1G74910 transcript:AT1G74910.1 gene_biotype:protein_coding transcript_biotype:protein_coding gene_symbol:AT1G74910 description:ADP-glucose pyrophosphorylase family protein [Source:NCBI gene (formerly Entrezgene);Acc:843830]	843830	AT1G74910; AT1G74910.1	KJC1	ath:AT1G74910; Q9C9P3	High	High	Master Protein	0	0	54.342	29	8	122	7	415	45.5	7.21	311.28	8		0	High	1
AT1G74920.1	S-nitrosylation [C201(100); C400(100)]; Phospho [S499(100)]	New site found	pep chromosome:TAIR10:1:28138997:28142837:-1 gene:AT1G74920 transcript:AT1G74920.1 gene_biotype:protein_coding transcript_biotype:protein_coding gene_symbol:ALDH10A8 description:aldehyde dehydrogenase 10A8 [Source:NCBI gene (formerly Entrezgene);Acc:843831]	843831	AT1G74920; AT1G74920.1	ALDH10A8	ath:AT1G74920; Q56ZQ8; Q9S795	High	High	Master Protein	0	0	79.821	45	11	37	10	501	54.4	5.29	118.04	11	Biosynthesis of gamma-aminobutyric acid (GABA) by polyamine oxidation	1	High	1
AT1G75660.1	Phospho [S479(100)]; S-nitrosylation [C383(100)]		pep chromosome:TAIR10:1:28408134:28415118:1 gene:AT1G75660 transcript:AT1G75660.1 gene_biotype:protein_coding transcript_biotype:protein_coding gene_symbol:XRN3 description:5'-3' exoribonuclease 3 [Source:NCBI gene (formerly Entrezgene);Acc:843900]	843900	AT1G75660; AT1G75660.1	XRN3	ath:AT1G75660; Q8L7A3; Q9FQ03; Q9LR05	High	High	Master Protein	0	0	45.734	11	8	22	7	1020	116.8	7.01	90.75	8		0	High	1
AT1G75990.1	Met-loss [N-Term]; Phospho [T12(100); S19(100)]; S-nitrosylation [C239(100); C438(100)]	New site found	pep chromosome:TAIR10:1:28524404:28526848:-1 gene:AT1G75990 transcript:AT1G75990.1 gene_biotype:protein_coding transcript_biotype:protein_coding gene_symbol:AT1G75990 description:PAM domain (PCI/PINT associated module) protein [Source:NCBI gene (formerly Entrezgene);Acc:843931]	843931	AT1G75990; AT1G75990.1	RPN3B	ath:AT1G75990; Q5XF45; Q9LQR8	High	High	Master Protein	0	0	91.254	27	10	54	3	487	55.6	8.34	137.46	10		0	High	1
AT1G76080.1	Phospho [S237(100)]; S-nitrosylation [C122(100); C253(100)]	New site found	pep chromosome:TAIR10:1:28547786:28549586:-1 gene:AT1G76080 transcript:AT1G76080.1 gene_biotype:protein_coding transcript_biotype:protein_coding gene_symbol:CDSP32 description:chloroplastic drought-induced stress protein of 32 kD [Source:NCBI gene (formerly Entrezgene);Acc:843940]	843940	AT1G76080; AT1G76080.1	CDSP32	ath:AT1G76080; Q8LDJ9; Q95GH8; Q9SGS4	High	High	Master Protein	0	0	105.531	38	8	76	8	302	33.7	8.46	309.53	8		0	High	1
AT1G76550.1	S-nitrosylation [C28(100); C94(100); C249(100); C306(100); C584(100)]; Phospho [S384(99.1)]	New site found	pep chromosome:TAIR10:1:28722657:28727111:-1 gene:AT1G76550 transcript:AT1G76550.1 gene_biotype:protein_coding transcript_biotype:protein_coding gene_symbol:AT1G76550 description:Phosphofructokinase family protein [Source:NCBI gene (formerly Entrezgene);Acc:843988]	843988	AT1G76550; AT1G76550.1	PFP-ALPHA2	ath:AT1G76550; Q0WNI9; Q56WC4; Q9C9K3	High	High	Master Protein	0	0	62.94	21	11	40	4	617	67.5	7.23	86.92	11		0	High	1
AT1G76680.1	Phospho [S139(100)]; S-nitrosylation [C128(100); C213(100); C269(100)]	New site found	pep chromosome:TAIR10:1:28776626:28778837:1 gene:AT1G76680 transcript:AT1G76680.1 gene_biotype:protein_coding transcript_biotype:protein_coding gene_symbol:OPR1 description:12-oxophytodienoate reductase 1 [Source:NCBI gene (formerly Entrezgene);Acc:844001]	844001	AT1G76680; AT1G76680.1	OPR1	ath:AT1G76680; O49259; Q8LAH7; Q9S806	High	High	Master Protein	0	0	95.875	63	16	40	16	372	41.1	6.8	102.77	16		0	High	1
AT1G77120.1	Phospho [S229(100)]; S-nitrosylation [C243(100)]		pep chromosome:TAIR10:1:28975255:28977417:1 gene:AT1G77120 transcript:AT1G77120.1 gene_biotype:protein_coding transcript_biotype:protein_coding gene_symbol:ADH1 description:alcohol dehydrogenase 1 [Source:NCBI gene (formerly Entrezgene);Acc:844047]	844047	AT1G77120; AT1G77120.1	ADH1	ath:AT1G77120; O04080; O04713; O04717; O04868; O23821; P06525; Q8LA61; Q94AY6; Q9CAZ2; Q9CAZ3; Q9SX08	High	High	Master Protein	0	0	37.801	21	6	34	6	379	41.2	6.24	95.83	6		0	High	1
AT1G78880.1	Phospho [S11(100); S45(100); S74(100); S99(100); S131(100); S163(100); S171(100); S381(100)]; S-nitrosylation [C286(100)]	Novel	pep chromosome:TAIR10:1:29652633:29655949:-1 gene:AT1G78880 transcript:AT1G78880.1 gene_biotype:protein_coding transcript_biotype:protein_coding gene_symbol:AT1G78880 description:Ubiquitin-specific protease family C19-related protein [Source:NCBI gene (formerly Entrezgene);Acc:844225]	844225	AT1G78880; AT1G78880.1	SHOU4	ath:AT1G78880; Q9ZVA7	High	High	Master Protein	0	0	89.495	35	10	90	9	468	50.1	9.48	242.97	10		0	High	1
AT1G78900.1	S-nitrosylation [C134(100); C248(100); C279(100); C397(100); C535(100)]; Phospho [S126(100); S387(100)]	New site found	pep chromosome:TAIR10:1:29660088:29665078:1 gene:AT1G78900 transcript:AT1G78900.1 gene_biotype:protein_coding transcript_biotype:protein_coding gene_symbol:VHA-A description:vacuolar ATP synthase subunit A [Source:NCBI gene (formerly Entrezgene);Acc:844228]	844228	AT1G78900; AT1G78900.1	VHA-A	ath:AT1G78900; O23654	High	High	Master Protein	0	0	327.022	68	39	345	39	623	68.8	5.24	948.61	39		0	High	1
AT1G79280.2	Phospho [S663(100); S2044(100)]; S-nitrosylation [C264(100)]	Novel	pep chromosome:TAIR10:1:29819142:29833016:-1 gene:AT1G79280 transcript:AT1G79280.2 gene_biotype:protein_coding transcript_biotype:protein_coding gene_symbol:NUA description:nuclear pore anchor [Source:NCBI gene (formerly Entrezgene);Acc:844268]		AT1G79280.2			High	High	Master Protein	0	0	63.696	9	13	29	13	2115	239.2	5.07	57.4	13		0	High	1
AT1G79340.1	S-nitrosylation [C139(100)]; Phospho [S296(100)]		pep chromosome:TAIR10:1:29842587:29844638:1 gene:AT1G79340 transcript:AT1G79340.1 gene_biotype:protein_coding transcript_biotype:protein_coding gene_symbol:MC4 description:metacaspase 4 [Source:NCBI gene (formerly Entrezgene);Acc:844272]	844272	AT1G79340; AT1G79340.1	AMC4	ath:AT1G79340; O64517; Q7XBI1	High	High	Master Protein	0	0	115.269	43	10	80	10	418	45.5	4.82	212.95	10		0	High	1
AT1G79380.1	S-nitrosylation [C102(100)]; Phospho [S350(96.5)]		pep chromosome:TAIR10:1:29860491:29863316:1 gene:AT1G79380 transcript:AT1G79380.1 gene_biotype:protein_coding transcript_biotype:protein_coding gene_symbol:RGLG4 description:Ca(2)-dependent phospholipid-binding protein (Copine) family [Source:NCBI gene (formerly Entrezgene);Acc:844276]	844276	AT1G79380; AT1G79380.1	RGLG4	ath:AT1G79380; Q9SAL0	High	High	Master Protein	0	0	28.363	22	4	13	4	401	43.7	5.74	29.98	4		0	High	1
AT1G79410.1	Met-loss+Acetyl [N-Term]; Phospho [S21(100)]; S-nitrosylation [C496(100)]	Novel	pep chromosome:TAIR10:1:29867854:29869784:-1 gene:AT1G79410 transcript:AT1G79410.1 gene_biotype:protein_coding transcript_biotype:protein_coding gene_symbol:OCT5 description:organic cation/carnitine transporter5 [Source:NCBI gene (formerly Entrezgene);Acc:844279]	844279	AT1G79410; AT1G79410.1	OCT5	ath:AT1G79410; Q8L7V4; Q9SAK7	High	High	Master Protein	0	0	18.527	8	2	5	2	515	57.1	7.9	14.06	2		0	High	1
AT1G79920.1	S-nitrosylation [C40(100); C287(100); C373(100)]; Phospho [S323(100)]	New site found	pep chromosome:TAIR10:1:30059302:30062824:-1 gene:AT1G79920 transcript:AT1G79920.1 gene_biotype:protein_coding transcript_biotype:protein_coding gene_symbol:Hsp70-15 description:Heat shock protein 70 (Hsp 70) family protein [Source:NCBI gene (formerly Entrezgene);Acc:844332]	844332	AT1G79920; AT1G79920.1	HSP70-15	A0A2H1ZEG9	High	High	Master Protein	0	0	143.696	34	21	113	5	736	81.7	8.51	261.09	21		0	High	1
AT1G79930.1	S-nitrosylation [C40(100); C287(100); C373(100); C710(100); C740(100)]; Phospho [S323(100)]	New site found	pep chromosome:TAIR10:1:30063448:30067589:-1 gene:AT1G79930 transcript:AT1G79930.1 gene_biotype:protein_coding transcript_biotype:protein_coding gene_symbol:HSP91 description:heat shock protein 91 [Source:NCBI gene (formerly Entrezgene);Acc:844333]	844333	AT1G79930; AT1G79930.1	HSP70-14	ath:AT1G79930; Q0WVB9; Q96269; Q9S7C0	High	High	Master Protein	0	0	189.074	42	28	128	12	831	91.7	5.25	330.23	28		0	High	1
AT1G80210.1	S-nitrosylation [C348(100)]; Phospho [S156(100); S162(100)]	Novel	pep chromosome:TAIR10:1:30163129:30165755:-1 gene:AT1G80210 transcript:AT1G80210.1 gene_biotype:protein_coding transcript_biotype:protein_coding gene_symbol:BRCC36A description:Mov34/MPN/PAD-1 family protein [Source:NCBI gene (formerly Entrezgene);Acc:844361]	844361	AT1G80210; AT1G80210.1	BRCC36A	Q8RW94	High	High	Master Protein	0	0	34.503	21	6	18	1	406	44.5	6.2	41.83	6		0	High	1
AT1G80410.2	S-nitrosylation [C55(100); C401(100); C454(100); C489(100); C534(100); C813(100); C852(100)]; Phospho [S866(99.2); T872(100)]	New site found	pep chromosome:TAIR10:1:30227485:30234985:-1 gene:AT1G80410 transcript:AT1G80410.2 gene_biotype:protein_coding transcript_biotype:protein_coding gene_symbol:EMB2753 description:tetratricopeptide repeat (TPR)-containing protein [Source:NCBI gene (formerly Entrezgene);Acc:844381]	844381	AT1G80410; AT1G80410.2	NAA15	F4HS68	High	High	Master Protein	0	0	176.431	42	27	77	27	911	103.9	7.78	191.67	27		0	High	1
AT1G80490.2	S-nitrosylation [C186(100); C568(100)]; Phospho [S214(100); T286(100); S728(100)]	Novel	pep chromosome:TAIR10:1:30260818:30267125:-1 gene:AT1G80490 transcript:AT1G80490.2 gene_biotype:protein_coding transcript_biotype:protein_coding gene_symbol:TPR1 description:TOPLESS-related 1 [Source:NCBI gene (formerly Entrezgene);Acc:844388]	844388	AT1G80490; AT1G80490.2	TPR1	A8MR25; ath:AT1G80490; Q0WV90; Q9M8L7	High	High	Master Protein	0	0	72.786	15	13	40	4	1120	124	7.14	90.69	13		0	High	1
AT2G01290.1	S-nitrosylation [C192(100)]; Phospho [S24(99.2)]	Novel	pep chromosome:TAIR10:2:148919:150585:-1 gene:AT2G01290 transcript:AT2G01290.1 gene_biotype:protein_coding transcript_biotype:protein_coding gene_symbol:RPI2	814657	AT2G01290; AT2G01290.1	RPI2	ath:AT2G01290; Q1PFB3; Q9ZU38	High	High	Master Protein	0	0	26.258	29	4	8	4	265	28.5	5.53	21.1	4		0	High	1
AT2G01420.1	Phospho [S183(100); S271(99.7); S355(98.2); S395(100)]; S-nitrosylation [C39(100)]		pep chromosome:TAIR10:2:180033:183764:-1 gene:AT2G01420 transcript:AT2G01420.1 gene_biotype:protein_coding transcript_biotype:protein_coding gene_symbol:PIN4 description:Auxin efflux carrier family protein [Source:NCBI gene (formerly Entrezgene);Acc:814670]		AT2G01420.1		A0A8T2FW80	High	High	Master Protein	0	0	49.181	21	7	28	6	612	66.3	6.76	50.52	7		0	High	1
AT2G01470.1	Phospho [S43(100); S52(98)]; Met-loss+Acetyl [N-Term]; S-nitrosylation [C80(100); C270(100)]	New site found	pep chromosome:TAIR10:2:211913:214473:-1 gene:AT2G01470 transcript:AT2G01470.1 gene_biotype:protein_coding transcript_biotype:protein_coding gene_symbol:STL2P description:SEC12P-like 2 protein [Source:NCBI gene (formerly Entrezgene);Acc:814675]	814675	AT2G01470; AT2G01470.1	STL2P	ath:AT2G01470; Q39221; Q7EP29; Q8VZ72	High	High	Master Protein	0	0	73.628	37	8	85	8	393	42.8	5.64	151.26	8		0	High	1
AT2G01520.1	S-nitrosylation [C62(100)]; Acetyl [N-Term]; Met-loss+Acetyl [N-Term]; Phospho [S16(100)]	Novel	pep chromosome:TAIR10:2:235925:237253:1 gene:AT2G01520 transcript:AT2G01520.1 gene_biotype:protein_coding transcript_biotype:protein_coding gene_symbol:MLP328 description:MLP-like protein 328 [Source:NCBI gene (formerly Entrezgene);Acc:814681]	814681	AT2G01520; AT2G01520.1	MLP328	ath:AT2G01520; Q9ZVF3	High	High	Master Protein	0	0	109.181	85	13	74	7	151	17.5	5.73	150.62	13		0	High	1
AT2G01690.2	Phospho [S625(100)]; S-nitrosylation [C305(100)]	Novel	pep chromosome:TAIR10:2:308702:313805:-1 gene:AT2G01690 transcript:AT2G01690.2 gene_biotype:protein_coding transcript_biotype:protein_coding gene_symbol:AT2G01690 description:ARM repeat superfamily protein [Source:NCBI gene (formerly Entrezgene);Acc:814698]	814698	AT2G01690; AT2G01690.2	VAC1	A0A8T2FW16; F4IPA6	High	High	Master Protein	0	0	50.831	19	7	36	7	744	84	6.11	124.78	7		0	High	1
AT2G02010.2	Phospho [S60(100)]; S-nitrosylation [C124(100)]	Novel	pep chromosome:TAIR10:2:474165:476997:-1 gene:AT2G02010 transcript:AT2G02010.2 gene_biotype:protein_coding transcript_biotype:protein_coding gene_symbol:GAD4 description:glutamate decarboxylase 4 [Source:NCBI gene (formerly Entrezgene);Acc:814732]	814732	AT2G02010; AT2G02010.2	GAD4	A0A1P8AZ64; A0A5S9WWI0	High	High	Master Protein	0	0	54.189	12	4	49	1	545	62	7.53	130.89	4		0	High	1
AT2G02040.1	Met-loss+Acetyl [N-Term]; Phospho [S3(100)]; Acetyl [N-Term]; S-nitrosylation [C336(100)]		pep chromosome:TAIR10:2:487398:489941:1 gene:AT2G02040 transcript:AT2G02040.1 gene_biotype:protein_coding transcript_biotype:protein_coding gene_symbol:PTR2 description:peptide transporter 2 [Source:NCBI gene (formerly Entrezgene);Acc:814735]	814735	AT2G02040; AT2G02040.1	NPF8.3	ath:AT2G02040; P46032	High	High	Master Protein	0	0	30.182	11	5	5	5	585	64.4	5.67	17.48	5		0	High	1
AT2G02070.2	Phospho [S71(100); S592(96.6)]; S-nitrosylation [C86(100); C205(100)]	Novel	pep chromosome:TAIR10:2:505375:510781:1 gene:AT2G02070 transcript:AT2G02070.2 gene_biotype:protein_coding transcript_biotype:protein_coding gene_symbol:IDD5 description:indeterminate(ID)-domain 5 [Source:NCBI gene (formerly Entrezgene);Acc:814738]	814738	AT2G02070; AT2G02070.2	IDD5	ath:AT2G02070; Q8RXE0; Q9ZUL3	High	High	Master Protein	0	0	36.923	20	7	31	6	602	64.4	9.01	58.32	7		0	High	1
AT2G02080.4	Phospho [S73(100)]; S-nitrosylation [C207(100)]	Novel	pep chromosome:TAIR10:2:518119:521707:-1 gene:AT2G02080 transcript:AT2G02080.4 gene_biotype:protein_coding transcript_biotype:protein_coding gene_symbol:IDD4 description:indeterminate(ID)-domain 4 [Source:NCBI gene (formerly Entrezgene);Acc:814739]	814739	AT2G02080; AT2G02080.4	IDD4	ath:AT2G02080; Q8GYC1; Q9ZUL4	High	High	Master Protein	0	0	18.418	6	3	17	3	516	55.8	9.23	52.69	3		0	High	1
AT2G04700.1	Phospho [T122(100)]; S-nitrosylation [C60(100); C85(100)]	New site found	pep chromosome:TAIR10:2:1646807:1649037:1 gene:AT2G04700 transcript:AT2G04700.1 gene_biotype:protein_coding transcript_biotype:protein_coding gene_symbol:AT2G04700 description:ferredoxin thioredoxin reductase catalytic beta chain family protein [Source:NCBI gene (formerly Entrezgene);Acc:815013]	815013	AT2G04700; AT2G04700.1	FTRC	ath:AT2G04700; Q9SJ89	High	High	Master Protein	0	0	10.507	33	4	9	4	146	16.4	7.88	10.37	4		0	High	1
AT2G05070.1	S-nitrosylation [C112(100)]; Phospho [S43(100); T113(100)]	Novel	pep chromosome:TAIR10:2:1799234:1800472:-1 gene:AT2G05070 transcript:AT2G05070.1 gene_biotype:protein_coding transcript_biotype:protein_coding gene_symbol:LHCB2.2 description:photosystem II light harvesting complex protein 2.2 [Source:NCBI gene (formerly Entrezgene);Acc:815055]	815055	AT2G05070; AT2G05070.1	LHCB2.2	ath:AT2G05070; Q9S7J7	High	High	Master Protein	0	0	153.422	66	13	447	1	265	28.6	5.43	1099.26	13		0	High	1
AT2G05100.1	S-nitrosylation [C112(100)]; Phospho [S43(100); T113(100)]	Novel	pep chromosome:TAIR10:2:1822990:1824480:-1 gene:AT2G05100 transcript:AT2G05100.1 gene_biotype:protein_coding transcript_biotype:protein_coding gene_symbol:LHCB2.1 description:photosystem II light harvesting complex protein 2.1 [Source:NCBI gene (formerly Entrezgene);Acc:815058]	815058	AT2G05100; AT2G05100.1	LHCB2.1	ath:AT2G05100; Q9SHR7; Q9SYW9; Q9XF86	High	High	Master Protein	0	0	151.651	66	13	445	1	265	28.6	5.43	1083.58	13		0	High	1
AT2G05710.1	S-nitrosylation [C146(100); C195(100); C465(100); C488(100); C553(100); C763(100); C914(100); C961(100)]; Phospho [S91(100)]	New site found	pep chromosome:TAIR10:2:2141329:2146678:1 gene:AT2G05710 transcript:AT2G05710.1 gene_biotype:protein_coding transcript_biotype:protein_coding gene_symbol:ACO3 description:aconitase 3 [Source:NCBI gene (formerly Entrezgene);Acc:815120]	815120	AT2G05710; AT2G05710.1	ACO3	ath:AT2G05710; Q8L784; Q9SIB9	High	High	Master Protein	0	0	197.643	38	25	196	20	990	108.1	7.17	484.36	25		0	High	1
AT2G05990.1	S-nitrosylation [C198(100)]; Phospho [S314(100)]		pep chromosome:TAIR10:2:2322215:2325197:1 gene:AT2G05990 transcript:AT2G05990.1 gene_biotype:protein_coding transcript_biotype:protein_coding gene_symbol:MOD1 description:NAD(P)-binding Rossmann-fold superfamily protein [Source:NCBI gene (formerly Entrezgene);Acc:815152]	815152	AT2G05990; AT2G05990.1	MOD1	ath:AT2G05990; O04942; Q9FEF2; Q9M672; Q9SLA8	High	High	Master Protein	0	0	104.814	36	13	67	13	390	41.2	9	219.17	13		0	High	1
AT2G06050.2	S-nitrosylation [C169(100)]; Phospho [S124(100)]	Novel	pep chromosome:TAIR10:2:2359115:2362180:-1 gene:AT2G06050 transcript:AT2G06050.2 gene_biotype:protein_coding transcript_biotype:protein_coding gene_symbol:OPR3 description:oxophytodienoate-reductase 3 [Source:NCBI gene (formerly Entrezgene);Acc:815160]	815160	AT2G06050; AT2G06050.2	OPR3	ath:AT2G06050; B9DGR2; Q9FUP0; Q9LLD6; Q9SCY4; Q9XHD2; Q9ZQ01	High	High	Master Protein	0	0	31.986	17	4	14	4	391	42.7	7.87	49.98	4		0	High	1
AT2G07732.1	S-nitrosylation [C24(100); C79(100)]; Phospho [T78(99.2)]	New site found	pep chromosome:TAIR10:2:3468160:3468899:-1 gene:AT2G07732 transcript:AT2G07732.1 gene_biotype:protein_coding transcript_biotype:protein_coding gene_symbol:AT2G07732 description:Ribulose bisphosphate carboxylase large chain, catalytic domain-containing protein [Source:NCBI gene (formerly Entrezgene);Acc:3768663]	3768663	AT2G07732; AT2G07732.1		ath:AT2G07732; F4INE2	High	High	Master Protein	0	0	29.476	33	5	459	2	116	13.1	8.47	773.39	5		0	High	1
AT2G11890.1	S-nitrosylation [C71(100)]; Phospho [S65(100)]	Novel	pep chromosome:TAIR10:2:4802793:4804358:1 gene:AT2G11890 transcript:AT2G11890.1 gene_biotype:protein_coding transcript_biotype:protein_coding gene_symbol:AT2G11890 description:adenylate cyclase [Source:NCBI gene (formerly Entrezgene);Acc:815664]	815664	AT2G11890; AT2G11890.1	TTM3	ath:AT2G11890; B9DG04; Q9SIY3	High	High	Master Protein	0	0	24.211	34	5	15	5	210	24.1	5.55	44.94	5		0	High	1
AT2G13360.2	S-nitrosylation [C142(100); C181(100); C213(100); C297(100); C362(100)]; Phospho [S37(100); S215(100)]	New site found	pep chromosome:TAIR10:2:5539240:5541355:-1 gene:AT2G13360 transcript:AT2G13360.2 gene_biotype:protein_coding transcript_biotype:protein_coding gene_symbol:AGT description:alanine:glyoxylate aminotransferase [Source:NCBI gene (formerly Entrezgene);Acc:815822]	815822	AT2G13360; AT2G13360.2	AGT1	ath:AT2G13360; O81248; Q56YA5	High	High	Master Protein	0	0	158.472	54	16	130	16	401	44.2	7.83	391.41	16		0	High	1
AT2G15900.1	S-nitrosylation [C248(100)]; Phospho [S680(100)]		pep chromosome:TAIR10:2:6927024:6932791:1 gene:AT2G15900 transcript:AT2G15900.1 gene_biotype:protein_coding transcript_biotype:protein_coding gene_symbol:AT2G15900 description:phox domain-containing protein [Source:NCBI gene (formerly Entrezgene);Acc:816086]	816086	AT2G15900; AT2G15900.1		A0A178VNL5; ath:AT2G15900	High	High	Master Protein	0.0003	0.00028	5.656	2	2	5	2	994	113.6	6.71	10.36	2		0	High	1
AT2G16485.1	Phospho [S1281(100); T1431(99.1)]; S-nitrosylation [C1053(100)]	New site found	pep chromosome:TAIR10:2:7136944:7145345:-1 gene:AT2G16485 transcript:AT2G16485.1 gene_biotype:protein_coding transcript_biotype:protein_coding gene_symbol:NERD description:GW repeat- and PHD finger-containing protein NERD [Source:NCBI gene (formerly Entrezgene);Acc:816147]	816147	AT2G16485; AT2G16485.1	NERD	ath:AT2G16485; F4IKD7; Q8S8E0; Q9SIV4; Q9SIV5	High	High	Master Protein	0	0	43.072	8	7	23	7	1773	194.9	4.79	49.9	7		0	High	1
AT2G16600.1	S-nitrosylation [C41(100); C70(100); C123(100); C169(100)]; Phospho [T76(100)]	New site found	pep chromosome:TAIR10:2:7200423:7201755:1 gene:AT2G16600 transcript:AT2G16600.1 gene_biotype:protein_coding transcript_biotype:protein_coding gene_symbol:ROC3 description:rotamase CYP 3 [Source:NCBI gene (formerly Entrezgene);Acc:816161]	816161	AT2G16600; AT2G16600.1	CYP19-1	ath:AT2G16600; F4IL99; Q38900	High	High	Master Protein	0	0	109.112	77	11	107	8	173	18.5	8.43	246.45	11		0	High	1
AT2G16950.1	S-nitrosylation [C102(100); C160(100)]; Phospho [S27(100)]		pep chromosome:TAIR10:2:7353847:7361202:1 gene:AT2G16950 transcript:AT2G16950.1 gene_biotype:protein_coding transcript_biotype:protein_coding gene_symbol:TRN1 description:transportin 1 [Source:NCBI gene (formerly Entrezgene);Acc:816198]		AT2G16950.1			High	High	Master Protein	0	0	106.355	20	12	97	12	895	99.6	4.94	390.41	12		0	High	1
AT2G17290.1	Phospho [S37(97.8); S536(100); S540(100)]; S-nitrosylation [C344(100)]		pep chromosome:TAIR10:2:7516330:7519662:1 gene:AT2G17290 transcript:AT2G17290.1 gene_biotype:protein_coding transcript_biotype:protein_coding gene_symbol:CPK6 description:Calcium-dependent protein kinase family protein [Source:NCBI gene (formerly Entrezgene);Acc:816235]	816235	AT2G17290; AT2G17290.1	CPK6	ath:AT2G17290; Q38872; Q39014	High	High	Master Protein	0	0	32.029	15	7	65	3	544	61.1	5.67	120.7	7		0	High	1
AT2G17390.1	Phospho [S38(97.8); S77(100)]; S-nitrosylation [C261(100)]		pep chromosome:TAIR10:2:7555586:7558064:1 gene:AT2G17390 transcript:AT2G17390.1 gene_biotype:protein_coding transcript_biotype:protein_coding gene_symbol:AKR2B description:ankyrin repeat-containing 2B [Source:NCBI gene (formerly Entrezgene);Acc:816246]	816246	AT2G17390; AT2G17390.1	AKR2B	ath:AT2G17390; Q29Q26	High	High	Master Protein	0	0	149.433	81	17	127	16	344	36.9	4.48	327.12	17		0	High	1
AT2G17420.1	Phospho [S178(99.3); S382(100)]; S-nitrosylation [C62(100); C197(100); C362(100)]	New site found	pep chromosome:TAIR10:2:7564240:7566572:1 gene:AT2G17420 transcript:AT2G17420.1 gene_biotype:protein_coding transcript_biotype:protein_coding gene_symbol:NTRA description:NADPH-dependent thioredoxin reductase A [Source:NCBI gene (formerly Entrezgene);Acc:816248]	816248	AT2G17420; AT2G17420.1	NTR2	ath:AT2G17420; F4INH1; O22751; Q0WW76; Q39242; Q8LPI1	High	High	Master Protein	0	0	68.58	40	10	25	8	383	40.6	6.7	84.65	10		0	High	1
AT2G17700.1	Phospho [S18(99.4); T439(100)]; S-nitrosylation [C306(100)]	Novel	pep chromosome:TAIR10:2:7685354:7689445:-1 gene:AT2G17700 transcript:AT2G17700.1 gene_biotype:protein_coding transcript_biotype:protein_coding gene_symbol:STY8 description:ACT-like protein tyrosine kinase family protein [Source:NCBI gene (formerly Entrezgene);Acc:816278]	816278	AT2G17700; AT2G17700.1	STY8	ath:AT2G17700; O22558; Q56XF0	High	High	Master Protein	0	0	23.307	7	3	11	2	546	61.5	5.99	29.36	3		0	High	1
AT2G17980.1	Phospho [T330(98.3); S480(100)]; S-nitrosylation [C199(100)]	Novel	pep chromosome:TAIR10:2:7824166:7826623:1 gene:AT2G17980 transcript:AT2G17980.1 gene_biotype:protein_coding transcript_biotype:protein_coding gene_symbol:ATSLY1 description:Sec1/munc18-like (SM) proteins superfamily [Source:NCBI gene (formerly Entrezgene);Acc:816310]	816310	AT2G17980; AT2G17980.1	SLY1	ath:AT2G17980; Q9SL48	High	High	Master Protein	0	0	62.308	26	10	76	10	627	69.1	6.39	169.66	10		0	High	1
AT2G18170.1	Phospho [Y193(100)]; S-nitrosylation [C175(100)]	Novel	pep chromosome:TAIR10:2:7907774:7910040:-1 gene:AT2G18170 transcript:AT2G18170.1 gene_biotype:protein_coding transcript_biotype:protein_coding gene_symbol:MPK7 description:MAP kinase 7 [Source:NCBI gene (formerly Entrezgene);Acc:816330]	816330	AT2G18170; AT2G18170.1	MPK7	ath:AT2G18170; Q39027; Q56W33; Q9SI14	High	High	Master Protein	0.00017	0.00011	8.326	7	2	5	1	368	42.3	7.3	8.21	2		0	High	1
AT2G18730.1	S-nitrosylation [C175(100); C357(100)]; Phospho [S21(100)]	New site found	pep chromosome:TAIR10:2:8118736:8121947:1 gene:AT2G18730 transcript:AT2G18730.1 gene_biotype:protein_coding transcript_biotype:protein_coding gene_symbol:DGK3 description:diacylglycerol kinase 3 [Source:NCBI gene (formerly Entrezgene);Acc:816388]	816388	AT2G18730; AT2G18730.1	DGK3	ath:AT2G18730; Q8VZG1; Q9ZV46	High	High	Master Protein	0	0	19.393	13	5	25	5	488	53.8	7.65	12.69	5		0	High	1
AT2G18960.1	S-nitrosylation [C202(100); C327(100); C350(100); C446(100)]; Phospho [S2(100); T529(98.6); S544(99); T881(100); S899(100); T948(100)]; Acetyl [N-Term]; Met-loss [N-Term]; Met-loss+Acetyl [N-Term]		pep chromosome:TAIR10:2:8221514:8227622:1 gene:AT2G18960 transcript:AT2G18960.1 gene_biotype:protein_coding transcript_biotype:protein_coding gene_symbol:HA1 description:H[+]-ATPase 1 [Source:NCBI gene (formerly Entrezgene);Acc:816413]	816413	AT2G18960; AT2G18960.1	AHA1	ath:AT2G18960; O64626; P20649	High	High	Master Protein	0	0	347.088	44	48	345	20	949	104.2	6.7	930.19	48		0	High	1
AT2G19520.1	Phospho [S10(100); S152(99.2)]; S-nitrosylation [C130(100); C342(100); C391(100)]; Acetyl [N-Term]	Novel	pep chromosome:TAIR10:2:8455756:8459642:1 gene:AT2G19520 transcript:AT2G19520.1 gene_biotype:protein_coding transcript_biotype:protein_coding gene_symbol:FVE description:Transducin family protein / WD-40 repeat family protein [Source:NCBI gene (formerly Entrezgene);Acc:816471]	816471	AT2G19520; AT2G19520.1	MSI4	ath:AT2G19520; O22607; Q42322; Q42323; Q58T21; Q93VF7; Q9SLD1	High	High	Master Protein	0	0	76.523	40	12	27	11	507	55.7	6.23	91.44	12		0	High	1
AT2G19810.1	Phospho [S197(99.7); S218(100); S233(100); S256(99); S275(100)]; S-nitrosylation [C100(100)]	Novel	pep chromosome:TAIR10:2:8550253:8551979:1 gene:AT2G19810 transcript:AT2G19810.1 gene_biotype:protein_coding transcript_biotype:protein_coding gene_symbol:OZF1 description:CCCH-type zinc finger family protein [Source:NCBI gene (formerly Entrezgene);Acc:816500]	816500	AT2G19810; AT2G19810.1		ath:AT2G19810; O82199	High	High	Master Protein	0	0	33.804	26	7	15	6	359	39.8	6.46	36.02	7		0	High	1
AT2G20050.1	Phospho [S71(97.7); S86(100); S430(100); S469(100); T754(100); T937(100)]; S-nitrosylation [C102(100)]	Novel	pep chromosome:TAIR10:2:8649434:8654819:-1 gene:AT2G20050 transcript:AT2G20050.1 gene_biotype:protein_coding transcript_biotype:protein_coding gene_symbol:AT2G20050 description:protein phosphatase 2C and cyclic nucleotide-binding/kinase domain-containing protein [Source:NCBI gene (formerly Entrezgene);Acc:816524]	816524	AT2G20050; AT2G20050.1		ath:AT2G20050; B5KQ16; B5KQ17; Q0WLT6; Q9SL76; Q9SL77	High	High	Master Protein	0	0	86.98	23	15	85	15	1094	121.3	5.19	229.59	15		0	High	1
AT2G20190.1	Phospho [S259(100); S613(100); S688(100); S771(98.8); S1116(99.4); S1137(99.6); S1157(100); S1173(100); S1221(95.6)]; S-nitrosylation [C46(100); C1315(100)]	New site found	pep chromosome:TAIR10:2:8711579:8719115:-1 gene:AT2G20190 transcript:AT2G20190.1 gene_biotype:protein_coding transcript_biotype:protein_coding gene_symbol:CLASP description:CLIP-associated protein [Source:NCBI gene (formerly Entrezgene);Acc:816539]	816539	AT2G20190; AT2G20190.1	CLASP	ath:AT2G20190; Q0WVK2; Q8RWY6; Q9SK81; Q9SL62	High	High	Master Protein	0	0	123.947	23	21	88	21	1439	158.9	7.14	160.2	21		0	High	1
AT2G20550.1	Phospho [S41(99.7); S79(100)]; S-nitrosylation [C116(100)]	Novel	pep chromosome:TAIR10:2:8845802:8847309:-1 gene:AT2G20550 transcript:AT2G20550.1 gene_biotype:protein_coding transcript_biotype:protein_coding gene_symbol:AT2G20550 description:HSP40/DnaJ peptide-binding protein [Source:NCBI gene (formerly Entrezgene);Acc:816577]	816577	AT2G20550; AT2G20550.1		ath:AT2G20550; Q9SIL4	High	High	Master Protein	0	0	27.596	19	3	16	2	284	30.7	8.06	50.99	3		0	High	1
AT2G20580.1	S-nitrosylation [C225(100); C621(100); C680(100); C743(100)]; Phospho [T343(100)]	New site found	pep chromosome:TAIR10:2:8858962:8864865:1 gene:AT2G20580 transcript:AT2G20580.1 gene_biotype:protein_coding transcript_biotype:protein_coding gene_symbol:RPN1A description:26S proteasome regulatory subunit S2 1A [Source:NCBI gene (formerly Entrezgene);Acc:816580]	816580	AT2G20580; AT2G20580.1	RPN1A	ath:AT2G20580; Q56ZR0; Q9C5J1; Q9SIV2	High	High	Master Protein	0	0	120.666	31	20	150	15	891	98.1	5.1	550.22	20		0	High	1
AT2G20610.1	S-nitrosylation [C60(100); C81(100); C85(100); C359(100)]; Met-loss+Acetyl [N-Term]; Phospho [S2(100)]; Acetyl [N-Term]	New site found	pep chromosome:TAIR10:2:8877887:8880440:-1 gene:AT2G20610 transcript:AT2G20610.1 gene_biotype:protein_coding transcript_biotype:protein_coding gene_symbol:SUR1 description:Tyrosine transaminase family protein [Source:NCBI gene (formerly Entrezgene);Acc:816585]	816585	AT2G20610; AT2G20610.1	SUR1	ath:AT2G20610; F4IVH1; Q940P9; Q9SIV0	High	High	Master Protein	0	0	59.433	28	10	28	10	462	51.1	5.91	73.85	10		0	High	1
AT2G20630.1	Phospho [S116(100)]; S-nitrosylation [C15(100); C273(100)]	New site found	pep chromosome:TAIR10:2:8897475:8899898:-1 gene:AT2G20630 transcript:AT2G20630.1 gene_biotype:protein_coding transcript_biotype:protein_coding gene_symbol:PIA1 description:PP2C induced by AVRRPM1 [Source:NCBI gene (formerly Entrezgene);Acc:816590]	816590	AT2G20630; AT2G20630.1		A0A178VQ14; A0A8T2FKK2	High	High	Master Protein	0	0	76.484	68	15	28	12	279	30.5	6.14	61.71	15		0	High	1
AT2G20890.1	Phospho [S215(100)]; S-nitrosylation [C226(100)]		pep chromosome:TAIR10:2:8987584:8989416:1 gene:AT2G20890 transcript:AT2G20890.1 gene_biotype:protein_coding transcript_biotype:protein_coding gene_symbol:PSB29 description:photosystem II reaction center PSB29 protein [Source:NCBI gene (formerly Entrezgene);Acc:816623]	816623	AT2G20890; AT2G20890.1	THF1	ath:AT2G20890; Q8LB69; Q9SKT0	High	High	Master Protein	0	0	51.055	33	9	42	9	300	33.8	9.13	89.12	9	Glucose sensing and signaling	1	High	1
AT2G20990.3	S-nitrosylation [C145(100)]; Phospho [T453(100)]		pep chromosome:TAIR10:2:9014552:9018036:1 gene:AT2G20990 transcript:AT2G20990.3 gene_biotype:protein_coding transcript_biotype:protein_coding gene_symbol:SYTA description:synaptotagmin A [Source:NCBI gene (formerly Entrezgene);Acc:816633]	816633	AT2G20990; AT2G20990.3	SYTA	A0A5S9X041; F4IFM6	High	High	Master Protein	0	0	102.592	35	15	37	15	579	66.2	7.78	85.36	15		0	High	1
AT2G21060.1	Phospho [S169(100)]; S-nitrosylation [C185(100)]	New site found	pep chromosome:TAIR10:2:9036766:9037782:-1 gene:AT2G21060 transcript:AT2G21060.1 gene_biotype:protein_coding transcript_biotype:protein_coding gene_symbol:GRP2B description:glycine-rich protein 2B [Source:NCBI gene (formerly Entrezgene);Acc:816641]	816641	AT2G21060; AT2G21060.1	CSP4	ath:AT2G21060; Q38896; Q5BIT2	High	High	Master Protein	0	0	31.217	37	3	11	3	201	19.1	6.76	22.2	3		0	High	1
AT2G21170.3	S-nitrosylation [C186(100); C203(100)]; Phospho [S237(100); S271(100)]	New site found	pep chromosome:TAIR10:2:9070754:9074470:-1 gene:AT2G21170 transcript:AT2G21170.3 gene_biotype:protein_coding transcript_biotype:protein_coding gene_symbol:TIM description:triosephosphate isomerase [Source:NCBI gene (formerly Entrezgene);Acc:816652]	816652	AT2G21170; AT2G21170.3	TIM	ath:AT2G21170; Q9SKP6	High	High	Master Protein	0	0	117.656	64	16	228	15	315	33.3	7.83	663.23	16		0	High	1
AT2G21270.3	S-nitrosylation [C40(100)]; Phospho [S243(100)]	Novel	pep chromosome:TAIR10:2:9107566:9110261:1 gene:AT2G21270 transcript:AT2G21270.3 gene_biotype:protein_coding transcript_biotype:protein_coding gene_symbol:UFD1 description:ubiquitin fusion degradation 1 [Source:NCBI gene (formerly Entrezgene);Acc:816666]	816666	AT2G21270; AT2G21270.3	UFD1	A8MQW3; ath:AT2G21270	High	High	Master Protein	0	0	15.328	12	3	6	2	340	37.7	7.06	13.95	3		0	High	1
AT2G21280.2	S-nitrosylation [C120(100); C206(100)]; Phospho [S95(100)]	New site found	pep chromosome:TAIR10:2:9110136:9112776:-1 gene:AT2G21280 transcript:AT2G21280.2 gene_biotype:protein_coding transcript_biotype:protein_coding gene_symbol:SULA description:NAD(P)-binding Rossmann-fold superfamily protein [Source:NCBI gene (formerly Entrezgene);Acc:816667]	816667	AT2G21280; AT2G21280.2	SULA	A0A1P8B167; A0A8T2G0K0	High	High	Master Protein	0	0	25.092	17	7	16	7	362	39.4	9.01	22.56	7		0	High	1
AT2G21330.1	Phospho [S65(100); S86(100); S158(100); S372(99.2)]; S-nitrosylation [C80(100); C164(100); C346(100)]	New site found	pep chromosome:TAIR10:2:9128122:9130619:-1 gene:AT2G21330 transcript:AT2G21330.1 gene_biotype:protein_coding transcript_biotype:protein_coding gene_symbol:FBA1 description:fructose-bisphosphate aldolase 1 [Source:NCBI gene (formerly Entrezgene);Acc:816672]	816672	AT2G21330; AT2G21330.1	FBA1	ath:AT2G21330; Q2V473; Q93WF5; Q94C97; Q9SJU4	High	High	Master Protein	0	0	216.935	46	18	343	8	399	42.9	6.58	688.43	18		0	High	1
AT2G21470.2	Phospho [S678(99.5)]; S-nitrosylation [C168(100)]		pep chromosome:TAIR10:2:9198594:9202450:1 gene:AT2G21470 transcript:AT2G21470.2 gene_biotype:protein_coding transcript_biotype:protein_coding gene_symbol:SAE2 description:SUMO-activating enzyme 2 [Source:NCBI gene (formerly Entrezgene);Acc:816686]	816686	AT2G21470; AT2G21470.2	SAE2	ath:AT2G21470; Q84YI5; Q8GYC2; Q8LKN2; Q9SJT1	High	High	Master Protein	0	0	30.452	14	6	12	6	700	78.5	6.01	25.37	6		0	High	1
AT2G21620.2	Phospho [S33(100)]; S-nitrosylation [C164(100)]; Acetyl [N-Term]	Novel	pep chromosome:TAIR10:2:9248573:9250256:1 gene:AT2G21620 transcript:AT2G21620.2 gene_biotype:protein_coding transcript_biotype:protein_coding gene_symbol:RD2 description:Adenine nucleotide alpha hydrolases-like superfamily protein [Source:NCBI gene (formerly Entrezgene);Acc:816700]	816700	AT2G21620; AT2G21620.2	RD2	Q94II5	High	High	Master Protein	0	0	46.806	48	8	26	8	193	21.2	5.62	68.5	8		0	High	1
AT2G22125.1	Phospho [S52(99.2)]; S-nitrosylation [C719(100)]	New site found	pep chromosome:TAIR10:2:9406059:9414578:1 gene:AT2G22125 transcript:AT2G22125.1 gene_biotype:protein_coding transcript_biotype:protein_coding gene_symbol:CSI1 description:binding protein [Source:NCBI gene (formerly Entrezgene);Acc:816747]	816747	AT2G22125; AT2G22125.1	CSI1	ath:AT2G22125; F4IIM1; Q0WUD1; Q6NPD6; Q8RUY6	High	High	Master Protein	0	0	63.754	7	11	32	11	2150	230.6	5.33	69.22	11		0	High	1
AT2G22400.1	S-nitrosylation [C677(100)]; Phospho [S515(98.7)]	Novel	pep chromosome:TAIR10:2:9504659:9508895:-1 gene:AT2G22400 transcript:AT2G22400.1 gene_biotype:protein_coding transcript_biotype:protein_coding gene_symbol:AT2G22400 description:S-adenosyl-L-methionine-dependent methyltransferases superfamily protein [Source:NCBI gene (formerly Entrezgene);Acc:816771]	816771	AT2G22400; AT2G22400.1	TRM4B	ath:AT2G22400; Q8L601	High	High	Master Protein	0	0	37.713	18	8	18	8	808	89.8	6.06	47.99	8		0	High	1
AT2G23140.1	Phospho [S345(100); S371(100); S484(100); S503(100)]; S-nitrosylation [C300(100)]	Novel	pep chromosome:TAIR10:2:9845410:9849379:-1 gene:AT2G23140 transcript:AT2G23140.1 gene_biotype:protein_coding transcript_biotype:protein_coding gene_symbol:PUB4 description:RING/U-box superfamily protein with ARM repeat domain-containing protein [Source:NCBI gene (formerly Entrezgene);Acc:816846]	816846	AT2G23140; AT2G23140.1	PUB4	F4ILG6	High	High	Master Protein	0	0	40.669	13	8	33	8	829	90.3	5.59	48.37	8		0	High	1
AT2G23200.1	S-nitrosylation [C590(100)]; Phospho [S444(100); S465(100); S646(100); S797(99.2); S799(99.5); S820(99.7)]	Novel	pep chromosome:TAIR10:2:9879275:9881924:1 gene:AT2G23200 transcript:AT2G23200.1 gene_biotype:protein_coding transcript_biotype:protein_coding gene_symbol:AT2G23200 description:Protein kinase superfamily protein [Source:NCBI gene (formerly Entrezgene);Acc:816852]	816852	AT2G23200; AT2G23200.1		ath:AT2G23200; O22187	High	High	Master Protein	0	0	44.292	12	7	41	6	834	93.3	6.42	84.76	7		0	High	1
AT2G23350.1	Phospho [S318(100); S615(100); S648(100)]; S-nitrosylation [C266(100); C357(100)]	Novel	pep chromosome:TAIR10:2:9942915:9946347:1 gene:AT2G23350 transcript:AT2G23350.1 gene_biotype:protein_coding transcript_biotype:protein_coding gene_symbol:PAB4 description:poly(A) binding protein 4 [Source:NCBI gene (formerly Entrezgene);Acc:816867]	816867	AT2G23350; AT2G23350.1	PAB4	ath:AT2G23350; O22173; Q9C5J0	High	High	Master Protein	0	0	120.604	30	15	107	15	662	71.6	6.86	233.31	15		0	High	1
AT2G24050.1	S-nitrosylation [C81(100); C263(100); C606(100)]; Phospho [S29(99.3); S30(99.4)]	New site found	pep chromosome:TAIR10:2:10225225:10228698:-1 gene:AT2G24050 transcript:AT2G24050.1 gene_biotype:protein_coding transcript_biotype:protein_coding gene_symbol:eIFiso4G2 description:MIF4G domain-containing protein / MA3 domain-containing protein [Source:NCBI gene (formerly Entrezgene);Acc:816939]	816939	AT2G24050; AT2G24050.1	EIF(ISO)4G2	ath:AT2G24050; O82233; Q8W4L4	High	High	Master Protein	0	0	72.049	16	9	52	9	747	82.8	7.66	124.43	9		0	High	1
AT2G25430.1	Phospho [S187(100); T244(100)]; S-nitrosylation [C68(100)]	Novel	pep chromosome:TAIR10:2:10822192:10824939:1 gene:AT2G25430 transcript:AT2G25430.1 gene_biotype:protein_coding transcript_biotype:protein_coding gene_symbol:AT2G25430 description:epsin N-terminal homology (ENTH) domain-containing protein / clathrin assembly protein-like protein [Source:NCBI gene (formerly Entrezgene);Acc:817081]	817081	AT2G25430; AT2G25430.1		ath:AT2G25430; Q8LF20; Q9SKK6	High	High	Master Protein	0	0	25.499	15	7	15	5	653	72	5.43	25.1	7		0	High	1
AT2G25800.1	S-nitrosylation [C278(100)]; Phospho [S91(100)]	New site found	pep chromosome:TAIR10:2:11005775:11009861:-1 gene:AT2G25800 transcript:AT2G25800.1 gene_biotype:protein_coding transcript_biotype:protein_coding gene_symbol:AT2G25800 description:elongation factor Ts (DUF810) [Source:NCBI gene (formerly Entrezgene);Acc:817122]	817122	AT2G25800; AT2G25800.1		ath:AT2G25800; Q0WQB7	High	High	Master Protein	0	0	39.715	11	5	20	5	987	109.9	8.16	50.8	5		0	High	1
AT2G26570.1	Phospho [S148(100); T154(99.6); S778(100)]; S-nitrosylation [C485(100)]		pep chromosome:TAIR10:2:11298914:11302319:1 gene:AT2G26570 transcript:AT2G26570.1 gene_biotype:protein_coding transcript_biotype:protein_coding gene_symbol:WEB1 description:WEAK CHLOROPLAST MOVEMENT UNDER BLUE LIGHT-like protein (DUF827) [Source:NCBI gene (formerly Entrezgene);Acc:817198]	817198	AT2G26570; AT2G26570.1	WEB1	ath:AT2G26570; O48724; Q0WQC5	High	High	Master Protein	0	0	52.19	21	9	41	9	807	89.2	5.05	58.46	9		0	High	1
AT2G26730.1	Phospho [S353(100); T570(100)]; S-nitrosylation [C490(100)]	Novel	pep chromosome:TAIR10:2:11388298:11391682:1 gene:AT2G26730 transcript:AT2G26730.1 gene_biotype:protein_coding transcript_biotype:protein_coding gene_symbol:AT2G26730 description:Leucine-rich repeat protein kinase family protein [Source:NCBI gene (formerly Entrezgene);Acc:817214]	817214	AT2G26730; AT2G26730.1		ath:AT2G26730; O48788; Q949V3	High	High	Master Protein	0	0	29.641	15	5	26	5	658	71.7	7.55	63.45	5		0	High	1
AT2G26890.1	S-nitrosylation [C199(100); C986(100); C1411(100)]; Phospho [S1512(99.7); S1900(100)]	New site found	pep chromosome:TAIR10:2:11462067:11474371:-1 gene:AT2G26890 transcript:AT2G26890.1 gene_biotype:protein_coding transcript_biotype:protein_coding gene_symbol:GRV2 description:DNAJ heat shock N-terminal domain-containing protein [Source:NCBI gene (formerly Entrezgene);Acc:817230]	817230	AT2G26890; AT2G26890.1	GRV2	ath:AT2G26890; B3H5B3; F4IVL6; O81018	High	High	Master Protein	0	0	85.081	10	16	63	16	2554	278.9	6.11	176.82	16		0	High	1
AT2G27030.3	S-nitrosylation [C27(100)]; Acetyl [N-Term]; Met-loss [N-Term]; Phospho [T6(100); S102(100)]; Met-loss+Acetyl [N-Term]		pep chromosome:TAIR10:2:11531967:11534358:1 gene:AT2G27030 transcript:AT2G27030.3 gene_biotype:protein_coding transcript_biotype:protein_coding gene_symbol:CAM5 description:calmodulin 5 [Source:NCBI gene (formerly Entrezgene);Acc:817245]	817245	AT2G27030; AT2G27030.3	CAM5	A0A654EWJ3; A0A8T2G437; F4IVN6	High	High	Master Protein	0	0	150.807	70	14	290	7	181	20.6	4.82	920.76	14		0	High	1
AT2G27040.1	Phospho [S894(97.3)]; S-nitrosylation [C342(100); C387(100); C482(100)]	New site found	pep chromosome:TAIR10:2:11536502:11542391:-1 gene:AT2G27040 transcript:AT2G27040.1 gene_biotype:protein_coding transcript_biotype:protein_coding gene_symbol:AGO4 description:Argonaute family protein [Source:NCBI gene (formerly Entrezgene);Acc:817246]	817246	AT2G27040; AT2G27040.1	AGO4	ath:AT2G27040; Q93VG2; Q9ZVD5	High	High	Master Protein	0	0	46.631	14	8	40	8	924	102.8	8.88	54.69	8		0	High	1
AT2G27210.1	Phospho [S139(99.5); S175(100); S616(100); S647(100); S964(100)]; S-nitrosylation [C156(100); C299(100); C909(100)]	New site found	pep chromosome:TAIR10:2:11629919:11636803:1 gene:AT2G27210 transcript:AT2G27210.1 gene_biotype:protein_coding transcript_biotype:protein_coding gene_symbol:BSL3 description:BRI1 suppressor 1 (BSU1)-like 3 [Source:NCBI gene (formerly Entrezgene);Acc:817263]	817263	AT2G27210; AT2G27210.1	BSL3	ath:AT2G27210; Q0WPF9; Q9SHS7	High	High	Master Protein	0	0	72.309	23	15	66	4	1006	107.5	5.76	131.16	15		0	High	1
AT2G28000.1	Phospho [S90(100); S204(100)]; S-nitrosylation [C71(100); C548(100)]	New site found	pep chromosome:TAIR10:2:11926446:11929488:1 gene:AT2G28000 transcript:AT2G28000.1 gene_biotype:protein_coding transcript_biotype:protein_coding gene_symbol:CPN60A description:chaperonin-60alpha [Source:NCBI gene (formerly Entrezgene);Acc:817344]	817344	AT2G28000; AT2G28000.1	CPN60A1	ath:AT2G28000; P21238; Q42554; Q56WB8; Q8L5U4	High	High	Master Protein	0	0	208.894	68	27	209	26	586	62	5.19	605.36	27		0	High	1
AT2G28190.1	S-nitrosylation [C208(100)]; Phospho [S88(100)]	New site found	pep chromosome:TAIR10:2:12014412:12016569:1 gene:AT2G28190 transcript:AT2G28190.1 gene_biotype:protein_coding transcript_biotype:protein_coding gene_symbol:CSD2 description:copper/zinc superoxide dismutase 2 [Source:NCBI gene (formerly Entrezgene);Acc:817365]	817365	AT2G28190; AT2G28190.1	CSD2	ath:AT2G28190; O78310; Q0WUQ0; Q541D5; Q9SUJ7; Q9SUJ8	High	High	Master Protein	0	0	50.368	46	7	122	7	216	22.2	7.01	432.98	7	Cadmium and glutathione	1	High	1
AT2G29140.1	Phospho [S56(99.1); T257(100); S268(100); T272(100)]; S-nitrosylation [C795(100); C864(100)]	New site found	pep chromosome:TAIR10:2:12530838:12535457:1 gene:AT2G29140 transcript:AT2G29140.1 gene_biotype:protein_coding transcript_biotype:protein_coding gene_symbol:PUM3 description:pumilio 3 [Source:NCBI gene (formerly Entrezgene);Acc:817463]	817463	AT2G29140; AT2G29140.1	APUM3	ath:AT2G29140; Q9ZW02	High	High	Master Protein	0	0	62.917	27	14	36	6	964	105.9	6.2	95.66	14		0	High	1
AT2G29190.1	Phospho [S55(99.1); S202(100); S265(100); S280(100); T284(100); S300(97.9); S303(100)]; S-nitrosylation [C872(100)]	New site found	pep chromosome:TAIR10:2:12543812:12548529:-1 gene:AT2G29190 transcript:AT2G29190.1 gene_biotype:protein_coding transcript_biotype:protein_coding gene_symbol:PUM2 description:pumilio 2 [Source:NCBI gene (formerly Entrezgene);Acc:817468]	817468	AT2G29190; AT2G29190.1	APUM2	ath:AT2G29190; Q0WVV2; Q8LPN4; Q9ZW06	High	High	Master Protein	0	0	80.669	25	12	50	7	972	106.6	6.09	134.05	12		0	High	1
AT2G29200.1	Phospho [S55(99.1); S272(100); T276(100)]; S-nitrosylation [C868(100)]	New site found	pep chromosome:TAIR10:2:12548931:12553623:-1 gene:AT2G29200 transcript:AT2G29200.1 gene_biotype:protein_coding transcript_biotype:protein_coding gene_symbol:PUM1 description:pumilio 1 [Source:NCBI gene (formerly Entrezgene);Acc:817469]	817469	AT2G29200; AT2G29200.1	APUM1	ath:AT2G29200; Q9ZW07	High	High	Master Protein	0	0	49.004	16	9	25	1	968	106.5	6.13	72.06	9		0	High	1
AT2G29560.1	S-nitrosylation [C173(100); C247(100); C327(100); C380(100); C416(100)]; Phospho [S305(100)]	New site found	pep chromosome:TAIR10:2:12646560:12650184:1 gene:AT2G29560 transcript:AT2G29560.1 gene_biotype:protein_coding transcript_biotype:protein_coding gene_symbol:ENOC description:cytosolic enolase [Source:NCBI gene (formerly Entrezgene);Acc:817505]	817505	AT2G29560; AT2G29560.1	ENO3	ath:AT2G29560; Q9ZW34	High	High	Master Protein	0	0	64.515	39	13	30	13	475	51.6	5.52	53.82	13		0	High	1
AT2G30110.1	Phospho [S848(98.5)]; S-nitrosylation [C202(100); C505(100); C518(100); C612(100); C629(100); C719(100)]	New site found	pep chromosome:TAIR10:2:12852329:12857727:-1 gene:AT2G30110 transcript:AT2G30110.1 gene_biotype:protein_coding transcript_biotype:protein_coding gene_symbol:UBA1 description:ubiquitin-activating enzyme 1 [Source:NCBI gene (formerly Entrezgene);Acc:817562]	817562	AT2G30110; AT2G30110.1	UBA1	ath:AT2G30110; P93028; Q8RX82	High	High	Master Protein	0	0	201.654	42	30	112	28	1080	120.2	5.27	283.93	30		0	High	1
AT2G30200.1	Phospho [S317(99.5)]; S-nitrosylation [C133(100); C257(100)]	Novel	pep chromosome:TAIR10:2:12882948:12885776:-1 gene:AT2G30200 transcript:AT2G30200.1 gene_biotype:protein_coding transcript_biotype:protein_coding gene_symbol:EMB3147 description:EMBRYO DEFECTIVE 3147 [Source:NCBI gene (formerly Entrezgene);Acc:817570]	817570	AT2G30200; AT2G30200.1	EMB3147	ath:AT2G30200; Q8RU07	High	High	Master Protein	0	0	76.037	41	13	35	13	393	41.5	8.56	93.17	13		0	High	1
AT2G30710.1	Phospho [S50(100); S58(99.5)]; S-nitrosylation [C208(100)]		pep chromosome:TAIR10:2:13085886:13089287:-1 gene:AT2G30710 transcript:AT2G30710.1 gene_biotype:protein_coding transcript_biotype:protein_coding gene_symbol:AT2G30710 description:Ypt/Rab-GAP domain of gyp1p superfamily protein [Source:NCBI gene (formerly Entrezgene);Acc:817622]	817622	AT2G30710; AT2G30710.1		A0A178VNP5; ath:AT2G30710	High	High	Master Protein	0	0	53.78	21	11	35	11	440	51.5	5.77	94.29	11		0	High	1
AT2G30880.1	Phospho [S425(99.1); S478(100)]; S-nitrosylation [C263(100)]	Novel	pep chromosome:TAIR10:2:13142665:13146060:-1 gene:AT2G30880 transcript:AT2G30880.1 gene_biotype:protein_coding transcript_biotype:protein_coding gene_symbol:SWAP70 description:Pleckstrin homology (PH) domain-containing protein [Source:NCBI gene (formerly Entrezgene);Acc:817638]	817638	AT2G30880; AT2G30880.1	SWAP70	ath:AT2G30880; Q8VYJ6	High	High	Master Protein	0	0	44.137	22	8	19	8	504	56	5.87	60.77	8		0	High	1
AT2G30950.4	S-nitrosylation [C325(100); C499(100)]; Phospho [S397(100)]		pep chromosome:TAIR10:2:13174321:13177064:1 gene:AT2G30950 transcript:AT2G30950.4 gene_biotype:protein_coding transcript_biotype:protein_coding gene_symbol:VAR2 description:FtsH extracellular protease family [Source:NCBI gene (formerly Entrezgene);Acc:817646]	817646	AT2G30950; AT2G30950.4	VAR2	A0A1P8AXC1	High	High	Master Protein	0	0	292.013	54	32	267	15	699	74.6	6.35	838.84	32		0	High	1
AT2G31570.1	Acetyl [N-Term]; Phospho [S5(100)]; S-nitrosylation [C41(100)]		pep chromosome:TAIR10:2:13437974:13439923:-1 gene:AT2G31570 transcript:AT2G31570.1 gene_biotype:protein_coding transcript_biotype:protein_coding gene_symbol:GPX2 description:glutathione peroxidase 2 [Source:NCBI gene (formerly Entrezgene);Acc:817715]	817715	AT2G31570; AT2G31570.1	GPX2	ath:AT2G31570; O04922	High	High	Master Protein	0	0	16.309	31	5	8	4	169	18.9	5.72	15.84	5		0	High	1
AT2G31670.1	Phospho [S95(100); S109(100); S202(100)]; S-nitrosylation [C134(100)]	Novel	pep chromosome:TAIR10:2:13472246:13473556:-1 gene:AT2G31670 transcript:AT2G31670.1 gene_biotype:protein_coding transcript_biotype:protein_coding gene_symbol:AT2G31670 description:Stress responsive alpha-beta barrel domain protein [Source:NCBI gene (formerly Entrezgene);Acc:817723]	817723	AT2G31670; AT2G31670.1	UP3	ath:AT2G31670; Q0WR03; Q9SIP1	High	High	Master Protein	0	0	72.794	30	6	30	6	263	28.8	6.96	89.87	6		0	High	1
AT2G32060.3	Met-loss+Acetyl [N-Term]; Phospho [S2(100); S94(100)]; S-nitrosylation [C63(100); C82(100); C105(100)]	New site found	pep chromosome:TAIR10:2:13639045:13640431:-1 gene:AT2G32060 transcript:AT2G32060.3 gene_biotype:protein_coding transcript_biotype:protein_coding gene_symbol:AT2G32060 description:Ribosomal protein L7Ae/L30e/S12e/Gadd45 family protein [Source:NCBI gene (formerly Entrezgene);Acc:817766]	817766	AT2G32060; AT2G32060.3	RPS12C	ath:AT2G32060; Q9SKZ3	High	High	Master Protein	0	0	41.016	65	6	41	4	144	15.3	5.9	103.85	6		0	High	1
AT2G32240.1	Phospho [S801(99.5); S1274(99.5)]; S-nitrosylation [C419(100); C615(100)]	New site found	pep chromosome:TAIR10:2:13684299:13691155:-1 gene:AT2G32240 transcript:AT2G32240.1 gene_biotype:protein_coding transcript_biotype:protein_coding gene_symbol:AT2G32240 description:early endosome antigen [Source:NCBI gene (formerly Entrezgene);Acc:817784]	817784	AT2G32240; AT2G32240.1	PICC	ath:AT2G32240; F4ISU2	High	High	Master Protein	0	0	316.663	46	51	196	51	1333	148.5	4.75	443.13	51		0	High	1
AT2G32450.1	Phospho [S132(100); S182(100); S560(99.4); S562(100)]; S-nitrosylation [C272(100)]	Novel	pep chromosome:TAIR10:2:13778320:13781398:1 gene:AT2G32450 transcript:AT2G32450.1 gene_biotype:protein_coding transcript_biotype:protein_coding gene_symbol:AT2G32450 description:Calcium-binding tetratricopeptide family protein [Source:NCBI gene (formerly Entrezgene);Acc:817806]	817806	AT2G32450; AT2G32450.1		ath:AT2G32450; Q8S8L9	High	High	Master Protein	0	0	67.102	19	13	40	11	802	90.2	6.74	122.32	13		0	High	1
AT2G32540.1	Phospho [S386(99.4)]; Met-loss+Acetyl [N-Term]; S-nitrosylation [C12(100)]	Novel	pep chromosome:TAIR10:2:13814543:13818410:1 gene:AT2G32540 transcript:AT2G32540.1 gene_biotype:protein_coding transcript_biotype:protein_coding gene_symbol:CSLB04 description:cellulose synthase-like B4 [Source:NCBI gene (formerly Entrezgene);Acc:817815]	817815	AT2G32540; AT2G32540.1	CSLB4	ath:AT2G32540; O80891	High	High	Master Protein	0	0	45.421	10	4	22	4	755	84.9	7.39	39.76	4		0	High	1
AT2G32700.7	Phospho [S211(99.6)]; S-nitrosylation [C729(100)]	Novel	pep chromosome:TAIR10:2:13866772:13872157:1 gene:AT2G32700 transcript:AT2G32700.7 gene_biotype:protein_coding transcript_biotype:protein_coding gene_symbol:LUH description:LEUNIG-like protein [Source:NCBI gene (formerly Entrezgene);Acc:817830]		AT2G32700.7			High	High	Master Protein	0	0	43.388	17	9	44	9	806	87.6	7.4	55.56	9		0	High	1
AT2G32730.1	Phospho [S896(100)]; S-nitrosylation [C161(100)]	Novel	pep chromosome:TAIR10:2:13879959:13885736:1 gene:AT2G32730 transcript:AT2G32730.1 gene_biotype:protein_coding transcript_biotype:protein_coding gene_symbol:AT2G32730 description:26S proteasome regulatory complex, non-ATPase subcomplex, Rpn2/Psmd1 subunit [Source:NCBI gene (formerly Entrezgene);Acc:817833]	817833	AT2G32730; AT2G32730.1	RPN2A	ath:AT2G32730; O48844; Q570D7; Q6XJG7	High	High	Master Protein	0	0	104.111	25	13	49	7	1004	108.9	5.39	105.05	13		0	High	1
AT2G33120.2	Phospho [T174(100)]; S-nitrosylation [C35(100); C129(100)]	New site found	pep chromosome:TAIR10:2:14043459:14045543:-1 gene:AT2G33120 transcript:AT2G33120.2 gene_biotype:protein_coding transcript_biotype:protein_coding gene_symbol:SAR1 description:synaptobrevin-related protein 1 [Source:NCBI gene (formerly Entrezgene);Acc:817874]	817874	AT2G33120; AT2G33120.2	SAR1	B9DH97	High	High	Master Protein	0	0	41.794	22	6	28	5	229	25.8	8.78	50.47	6		0	High	1
AT2G33150.1	Phospho [S95(100); S272(97.7)]; S-nitrosylation [C138(100); C192(100); C402(100)]		pep chromosome:TAIR10:2:14047478:14051400:-1 gene:AT2G33150 transcript:AT2G33150.1 gene_biotype:protein_coding transcript_biotype:protein_coding gene_symbol:PKT3 description:peroxisomal 3-ketoacyl-CoA thiolase 3 [Source:NCBI gene (formerly Entrezgene);Acc:817876]	817876	AT2G33150; AT2G33150.1	PED1	ath:AT2G33150; Q56WD9; Q93Z35; Q9S7M3	High	High	Master Protein	0	0	134.275	37	13	78	11	462	48.5	8.34	230.27	13		0	High	1
AT2G33210.1	Phospho [S563(100)]; S-nitrosylation [C122(100); C135(100); C244(100)]		pep chromosome:TAIR10:2:14074767:14078772:-1 gene:AT2G33210 transcript:AT2G33210.1 gene_biotype:protein_coding transcript_biotype:protein_coding gene_symbol:HSP60-2 description:heat shock protein 60-2 [Source:NCBI gene (formerly Entrezgene);Acc:817883]	817883	AT2G33210; AT2G33210.1		ath:AT2G33210; O49314; Q8L7B5	High	High	Master Protein	0	0	124.607	43	21	81	11	585	61.9	6.68	188.26	21		0	High	1
AT2G33840.1	Phospho [Y72(100)]; S-nitrosylation [C71(100)]		pep chromosome:TAIR10:2:14314710:14317578:1 gene:AT2G33840 transcript:AT2G33840.1 gene_biotype:protein_coding transcript_biotype:protein_coding gene_symbol:AT2G33840 description:Tyrosyl-tRNA synthetase, class Ib, bacterial/mitochondrial [Source:NCBI gene (formerly Entrezgene);Acc:817952]	817952	AT2G33840; AT2G33840.1		ath:AT2G33840; P93018; Q0WSB1; Q8S9J2	High	High	Master Protein	0	0	43.576	24	7	18	6	385	43.9	6.7	46.14	7		0	High	1
AT2G34310.4	Phospho [S67(100); S141(99.2); S187(100)]; S-nitrosylation [C121(100)]	Novel	pep chromosome:TAIR10:2:14477665:14480078:-1 gene:AT2G34310 transcript:AT2G34310.4 gene_biotype:protein_coding transcript_biotype:protein_coding gene_symbol:AT2G34310 description:uncharacterized protein [Source:NCBI gene (formerly Entrezgene);Acc:817992]	817992	AT2G34310; AT2G34310.4		ath:AT2G34310; O80780	High	High	Master Protein	0	0	47.326	40	7	40	7	242	26.1	5.05	76.4	7		0	High	1
AT2G34420.1	Phospho [T36(100); S44(100); S46(100); S51(100)]; S-nitrosylation [C111(100)]	Novel	pep chromosome:TAIR10:2:14522524:14523568:-1 gene:AT2G34420 transcript:AT2G34420.1 gene_biotype:protein_coding transcript_biotype:protein_coding gene_symbol:LHB1B2 description:photosystem II light harvesting complex protein B1B2 [Source:NCBI gene (formerly Entrezgene);Acc:818005]	818005	AT2G34420; AT2G34420.1	LHB1B2	ath:AT2G34420; Q39141	High	High	Master Protein	0	0	188.709	90	17	856	1	265	28	5.44	2330.56	17		0	High	1
AT2G34430.1	Phospho [S39(100); T42(100); S45(98.3)]; S-nitrosylation [C112(100)]	Novel	pep chromosome:TAIR10:2:14524607:14525918:1 gene:AT2G34430 transcript:AT2G34430.1 gene_biotype:protein_coding transcript_biotype:protein_coding gene_symbol:LHB1B1 description:light-harvesting chlorophyll-protein complex II subunit B1 [Source:NCBI gene (formerly Entrezgene);Acc:818006]	818006	AT2G34430; AT2G34430.1		A0A654EYS2; ath:AT2G34430	High	High	Master Protein	0	0	192.552	83	15	822	2	266	28.2	5.27	2233.56	15		0	High	1
AT2G34460.1	S-nitrosylation [C120(100); C148(100)]; Phospho [S269(100)]	Novel	pep chromosome:TAIR10:2:14529558:14530958:1 gene:AT2G34460 transcript:AT2G34460.1 gene_biotype:protein_coding transcript_biotype:protein_coding gene_symbol:AT2G34460 description:NAD(P)-binding Rossmann-fold superfamily protein [Source:NCBI gene (formerly Entrezgene);Acc:818009]	818009	AT2G34460; AT2G34460.1		ath:AT2G34460; O64701; Q7EXF0; Q8H124; Q93W50	High	High	Master Protein	0	0	56.212	39	8	27	8	280	30.5	8.97	75.69	8		0	High	1
AT2G34470.2	Phospho [S54(100)]; S-nitrosylation [C139(100)]		pep chromosome:TAIR10:2:14530735:14532505:-1 gene:AT2G34470 transcript:AT2G34470.2 gene_biotype:protein_coding transcript_biotype:protein_coding gene_symbol:UREG description:urease accessory protein G [Source:NCBI gene (formerly Entrezgene);Acc:818010]	818010	AT2G34470; AT2G34470.2	UREG	F4IHW4	High	High	Master Protein	0	0	23.58	26	5	14	5	276	30.2	6.6	33.09	5		0	High	1
AT2G35370.1	S-nitrosylation [C158(100)]; Phospho [S141(100)]		pep chromosome:TAIR10:2:14891041:14892298:1 gene:AT2G35370 transcript:AT2G35370.1 gene_biotype:protein_coding transcript_biotype:protein_coding gene_symbol:GDCH description:glycine decarboxylase complex H [Source:NCBI gene (formerly Entrezgene);Acc:818104]	818104	AT2G35370; AT2G35370.1	GDH1	ath:AT2G35370; P25855; Q0WR60	High	High	Master Protein	0	0	60.087	36	6	118	2	165	17.9	5.34	228.27	6		0	High	1
AT2G35630.1	S-nitrosylation [C96(100); C328(100); C1488(100)]; Phospho [S838(99.6); S1765(100)]	New site found	pep chromosome:TAIR10:2:14966574:14980761:1 gene:AT2G35630 transcript:AT2G35630.1 gene_biotype:protein_coding transcript_biotype:protein_coding gene_symbol:MOR1 description:ARM repeat superfamily protein [Source:NCBI gene (formerly Entrezgene);Acc:818131]	818131	AT2G35630; AT2G35630.1	MOR1	ath:AT2G35630; Q56XA7; Q94FN2; Q9ZQN6	High	High	Master Protein	0	0	72.82	10	12	27	12	1978	217.4	7.56	75.28	12		0	High	1
AT2G35720.1	S-nitrosylation [C64(100)]; Phospho [Y17(96.9)]	Novel	pep chromosome:TAIR10:2:15016656:15020111:1 gene:AT2G35720 transcript:AT2G35720.1 gene_biotype:protein_coding transcript_biotype:protein_coding gene_symbol:OWL1 description:DNAJ heat shock N-terminal domain-containing protein [Source:NCBI gene (formerly Entrezgene);Acc:818142]	818142	AT2G35720; AT2G35720.1	ATJ13	ath:AT2G35720; Q39079; Q9SL89	High	High	Master Protein	0	0	19.296	12	5	8	5	538	59.2	8.82	10.31	5		0	High	1
AT2G35940.2	Phospho [T132(100); S515(100)]; S-nitrosylation [C130(100)]	Novel	pep chromosome:TAIR10:2:15088762:15092178:-1 gene:AT2G35940 transcript:AT2G35940.2 gene_biotype:protein_coding transcript_biotype:protein_coding gene_symbol:BLH1 description:BEL1-like homeodomain 1 [Source:NCBI gene (formerly Entrezgene);Acc:818167]	818167	AT2G35940; AT2G35940.2	BLH1	ath:AT2G35940; Q42302; Q94KL4; Q9SJ56	High	High	Master Protein	0	0	36.946	11	3	15	3	680	74.4	6.87	37.09	3		0	High	1
AT2G36060.2	S-nitrosylation [C72(100); C93(100)]; Phospho [T59(100)]		pep chromosome:TAIR10:2:15142677:15144182:-1 gene:AT2G36060 transcript:AT2G36060.2 gene_biotype:protein_coding transcript_biotype:protein_coding gene_symbol:MMZ3 description:MMS ZWEI homologue 3 [Source:NCBI gene (formerly Entrezgene);Acc:818179]	818179	AT2G36060; AT2G36060.2		A0A178VRN9	High	High	Master Protein	0	0	47.047	52	5	37	1	146	16.6	7.03	72.84	5		0	High	1
AT2G36160.1	S-nitrosylation [C84(100)]; Phospho [S19(100)]	Novel	pep chromosome:TAIR10:2:15169818:15171459:1 gene:AT2G36160 transcript:AT2G36160.1 gene_biotype:protein_coding transcript_biotype:protein_coding gene_symbol:AT2G36160 description:Ribosomal protein S11 family protein [Source:NCBI gene (formerly Entrezgene);Acc:818188]	818188	AT2G36160; AT2G36160.1	RPS14A	ath:AT2G36160; Q9SIH0	High	High	Master Protein	0	0	92.331	65	8	133	1	150	16.2	10.59	433.89	8		0	High	1
AT2G36460.1	S-nitrosylation [C68(100); C173(100); C197(100); C208(100); C326(100)]; Phospho [T21(100); S32(99.7); T35(100); S42(100); T114(97.8); S266(100); S350(100)]	New site found	pep chromosome:TAIR10:2:15296613:15298754:-1 gene:AT2G36460 transcript:AT2G36460.1 gene_biotype:protein_coding transcript_biotype:protein_coding gene_symbol:FBA6 description:Aldolase superfamily protein [Source:NCBI gene (formerly Entrezgene);Acc:818220]	818220	AT2G36460; AT2G36460.1	FBA6	ath:AT2G36460; Q9SJQ9	High	High	Master Protein	0	0	191.059	78	24	215	16	358	38.4	7.39	461.87	24		0	High	1
AT2G36530.1	S-nitrosylation [C107(100); C318(100); C346(100)]; Phospho [S42(98.2); S275(100); S289(100)]		pep chromosome:TAIR10:2:15320756:15324129:-1 gene:AT2G36530 transcript:AT2G36530.1 gene_biotype:protein_coding transcript_biotype:protein_coding gene_symbol:LOS2 description:Enolase [Source:NCBI gene (formerly Entrezgene);Acc:818226]	818226	AT2G36530; AT2G36530.1	ENO2	ath:AT2G36530; P25696; Q8RWM8; Q8VYG4; Q940N0	High	High	Master Protein	0	0	280.682	68	25	350	25	444	47.7	5.77	1219.94	25		0	High	1
AT2G36620.1	Phospho [S28(100); S84(100)]; S-nitrosylation [C52(100)]	Novel	pep chromosome:TAIR10:2:15350268:15352013:-1 gene:AT2G36620 transcript:AT2G36620.1 gene_biotype:protein_coding transcript_biotype:protein_coding gene_symbol:RPL24A description:ribosomal protein L24 [Source:NCBI gene (formerly Entrezgene);Acc:818234]	818234	AT2G36620; AT2G36620.1	RPL24A	ath:AT2G36620; Q42347; Q9LF73; Q9SKP1	High	High	Master Protein	0	0	19.633	20	3	7	3	164	18.8	10.7	18.92	3		0	High	1
AT2G36850.1	S-nitrosylation [C396(100)]; Phospho [S790(100)]	Novel	pep chromosome:TAIR10:2:15454671:15469964:-1 gene:AT2G36850 transcript:AT2G36850.1 gene_biotype:protein_coding transcript_biotype:protein_coding gene_symbol:GSL8 description:glucan synthase-like 8 [Source:NCBI gene (formerly Entrezgene);Acc:818258]	818258	AT2G36850; AT2G36850.1	CALS10	ath:AT2G36850; C8C9X2; Q0WN58; Q9SJM0	High	High	Master Protein	0	0	98.454	11	16	41	12	1904	218.2	8.16	55.23	16		0	High	1
AT2G37620.4	S-nitrosylation [C12(100); C219(100); C287(100)]; Acetyl [N-Term]; Met-loss+Acetyl [N-Term]; Phospho [T16(100)]	New site found	pep chromosome:TAIR10:2:15779234:15781561:1 gene:AT2G37620 transcript:AT2G37620.4 gene_biotype:protein_coding transcript_biotype:protein_coding gene_symbol:ACT1 description:actin 1 [Source:NCBI gene (formerly Entrezgene);Acc:818339]	818339; 824542	AT2G37620; AT2G37620.4; AT3G53750	ACT1	ath:AT2G37620; ath:AT3G53750; P0CJ46; P10671; P53493; Q9M351	High	High	Master Protein	0	0	129.829	49	15	107	6	377	41.8	5.49	201.97	15		0	High	1
AT2G37660.1	S-nitrosylation [C284(100)]; Phospho [T307(100)]		pep chromosome:TAIR10:2:15795213:15797059:-1 gene:AT2G37660 transcript:AT2G37660.1 gene_biotype:protein_coding transcript_biotype:protein_coding gene_symbol:AT2G37660 description:NAD(P)-binding Rossmann-fold superfamily protein [Source:NCBI gene (formerly Entrezgene);Acc:818343]	818343	AT2G37660; AT2G37660.1		ath:AT2G37660; O80934; Q94B61	High	High	Master Protein	0	0	103.602	38	12	165	12	325	34.9	8.31	509.09	12		0	High	1
AT2G37790.1	Phospho [S295(100)]; S-nitrosylation [C48(100); C84(100)]	Novel	pep chromosome:TAIR10:2:15838692:15840945:1 gene:AT2G37790 transcript:AT2G37790.1 gene_biotype:protein_coding transcript_biotype:protein_coding gene_symbol:AKR4C10 description:NAD(P)-linked oxidoreductase superfamily protein [Source:NCBI gene (formerly Entrezgene);Acc:818356]	818356	AT2G37790; AT2G37790.1	AKR4C10	ath:AT2G37790; Q84TF0	High	High	Master Protein	0	0	24.443	16	4	18	3	314	34.9	6.65	30.63	4		0	High	1
AT2G38380.1	Phospho [T219(94.9); S221(94.9)]; S-nitrosylation [C206(100)]	Novel	pep chromosome:TAIR10:2:16076289:16078781:1 gene:AT2G38380 transcript:AT2G38380.1 gene_biotype:protein_coding transcript_biotype:protein_coding gene_symbol:AT2G38380 description:Peroxidase superfamily protein [Source:NCBI gene (formerly Entrezgene);Acc:818419]	818419	AT2G38380; AT2G38380.1	PER22	ath:AT2G38380; O80913; P24102	High	High	Master Protein	0	0	19.444	20	5	8	4	349	38.1	6	10.99	5		0	High	1
AT2G38410.1	Phospho [S139(99.1); S147(100); S317(98.8); S328(99.2); S358(99.6); S596(100)]; S-nitrosylation [C75(100)]	Novel	pep chromosome:TAIR10:2:16086514:16090274:-1 gene:AT2G38410 transcript:AT2G38410.1 gene_biotype:protein_coding transcript_biotype:protein_coding gene_symbol:AT2G38410 description:ENTH/VHS/GAT family protein [Source:NCBI gene (formerly Entrezgene);Acc:818422]	818422	AT2G38410; AT2G38410.1	TOL6	ath:AT2G38410; O80910	High	High	Master Protein	0	0	75.991	24	10	65	10	671	72.3	5.82	158.52	10		0	High	1
AT2G38670.1	Phospho [S416(100)]; S-nitrosylation [C153(100); C192(100); C317(100)]	Novel	pep chromosome:TAIR10:2:16168712:16171918:1 gene:AT2G38670 transcript:AT2G38670.1 gene_biotype:protein_coding transcript_biotype:protein_coding gene_symbol:PECT1 description:phosphorylethanolamine cytidylyltransferase 1 [Source:NCBI gene (formerly Entrezgene);Acc:818449]	818449	AT2G38670; AT2G38670.1	PECT1	ath:AT2G38670; Q9ZVI9	High	High	Master Protein	0	0	31.402	26	8	22	8	421	46.9	7.61	22.15	8		0	High	1
AT2G38770.1	Phospho [S836(100); S1477(100)]; S-nitrosylation [C908(100); C1072(100)]	Novel	pep chromosome:TAIR10:2:16202942:16210428:-1 gene:AT2G38770 transcript:AT2G38770.1 gene_biotype:protein_coding transcript_biotype:protein_coding gene_symbol:EMB2765 description:P-loop containing nucleoside triphosphate hydrolases superfamily protein [Source:NCBI gene (formerly Entrezgene);Acc:818459]	818459	AT2G38770; AT2G38770.1	EMB2765	ath:AT2G38770; Q8L5Y4	High	High	Master Protein	0	0	145.903	21	17	68	17	1509	172.9	5.6	205.91	17		0	High	1
AT2G38880.11	S-nitrosylation [C56(100)]; Met-loss+Acetyl [N-Term]; Phospho [S7(99.4)]	Novel	pep chromosome:TAIR10:2:16238492:16240781:1 gene:AT2G38880 transcript:AT2G38880.11 gene_biotype:protein_coding transcript_biotype:protein_coding gene_symbol:NF-YB1 description:nuclear factor Y, subunit B1 [Source:NCBI gene (formerly Entrezgene);Acc:818472]	818472	AT2G38880; AT2G38880.11	NF-YB1	A0A654F1G8; F4ITZ0	High	High	Master Protein	0	0	10.588	25	2	4	2	164	18	5.02	5.34	2		0	High	1
AT2G39480.1	Phospho [S685(99.4); S745(100); S790(100)]; S-nitrosylation [C760(100); C1381(100)]	New site found	pep chromosome:TAIR10:2:16477792:16485039:-1 gene:AT2G39480 transcript:AT2G39480.1 gene_biotype:protein_coding transcript_biotype:protein_coding gene_symbol:ABCB6 description:P-glycoprotein 6 [Source:NCBI gene (formerly Entrezgene);Acc:818533]	818533	AT2G39480; AT2G39480.1	ABCB6	ath:AT2G39480; O80635; Q8LPT1	High	High	Master Protein	0	0	13.101	5	5	21	5	1407	155.8	6.09	16.47	5		0	High	1
AT2G39730.1	Phospho [T78(100); S94(98.2); S116(97.1); S190(100); S341(100); S376(100); S418(100); T452(98.5)]; S-nitrosylation [C175(100); C223(100); C282(100); C451(100); C470(100)]	New site found	pep chromosome:TAIR10:2:16570746:16573692:-1 gene:AT2G39730 transcript:AT2G39730.1 gene_biotype:protein_coding transcript_biotype:protein_coding gene_symbol:RCA description:rubisco activase [Source:NCBI gene (formerly Entrezgene);Acc:818558]	818558	AT2G39730; AT2G39730.1	RCA	ath:AT2G39730; P10896; Q39197; Q39198; Q8H172; Q940T8; Q941B7	High	High	Master Protein	0	0	505.844	76	34	1427	4	474	51.9	6.15	4697.27	34		0	High	1
AT2G39730.2	Phospho [T78(100); S94(98.2); S116(97.1); S190(100); S341(100); S376(100); S418(100)]; S-nitrosylation [C175(100); C223(100); C282(100)]	New site found	pep chromosome:TAIR10:2:16570746:16573692:-1 gene:AT2G39730 transcript:AT2G39730.2 gene_biotype:protein_coding transcript_biotype:protein_coding gene_symbol:RCA description:rubisco activase [Source:NCBI gene (formerly Entrezgene);Acc:818558]	818558	AT2G39730; AT2G39730.2		A0A178VW63; A0A8T2FXI9	High	High	Master Protein	0	0	475.198	75	31	1377	1	446	49.1	7.68	4523.55	31		0	High	1
AT2G39770.3	S-nitrosylation [C77(100)]; Phospho [T69(100); T76(100); S78(100)]	Novel	pep chromosome:TAIR10:2:16588872:16590985:1 gene:AT2G39770 transcript:AT2G39770.3 gene_biotype:protein_coding transcript_biotype:protein_coding gene_symbol:CYT1 description:Glucose-1-phosphate adenylyltransferase family protein [Source:NCBI gene (formerly Entrezgene);Acc:818562]	818562	AT2G39770; AT2G39770.3	CYT1	ath:AT2G39770; O22287; Q9C5B8	High	High	Master Protein	0	0	27.329	25	6	8	6	361	39.6	6.73	26.25	6		0	High	1
AT2G39800.1	Phospho [S79(99.5)]; S-nitrosylation [C515(100); C543(100); C598(100); C602(100)]	New site found	pep chromosome:TAIR10:2:16598164:16603319:-1 gene:AT2G39800 transcript:AT2G39800.1 gene_biotype:protein_coding transcript_biotype:protein_coding gene_symbol:P5CS1 description:delta1-pyrroline-5-carboxylate synthase 1 [Source:NCBI gene (formerly Entrezgene);Acc:818566]	818566	AT2G39800; AT2G39800.1	P5CSA	ath:AT2G39800; P54887	High	High	Master Protein	0	0	97.227	31	17	64	11	717	77.7	6.29	183.76	17		0	High	1
AT2G39930.1	Phospho [S152(100)]; S-nitrosylation [C394(100); C741(100)]	Novel	pep chromosome:TAIR10:2:16665851:16672494:1 gene:AT2G39930 transcript:AT2G39930.1 gene_biotype:protein_coding transcript_biotype:protein_coding gene_symbol:ISA1 description:isoamylase 1 [Source:NCBI gene (formerly Entrezgene);Acc:818580]	818580	AT2G39930; AT2G39930.1	ISA1	ath:AT2G39930; O04196	High	High	Master Protein	0	0	24.849	15	7	11	7	783	89.4	6.19	24.79	7		0	High	1
AT2G40100.1	S-nitrosylation [C140(100)]; Phospho [S34(100)]		pep chromosome:TAIR10:2:16745628:16747424:1 gene:AT2G40100 transcript:AT2G40100.1 gene_biotype:protein_coding transcript_biotype:protein_coding gene_symbol:LHCB4.3 description:light harvesting complex photosystem II [Source:NCBI gene (formerly Entrezgene);Acc:818599]	818599	AT2G40100; AT2G40100.1	LHCB4.3	ath:AT2G40100; Q8L9J2; Q9S7W1	High	High	Master Protein	0	0	57.277	35	8	208	6	276	30.2	5.36	522.41	8		0	High	1
AT2G40140.1	Phospho [S328(100); S438(100); S483(99.5); S485(100)]; S-nitrosylation [C236(100)]		pep chromosome:TAIR10:2:16771997:16774734:1 gene:AT2G40140 transcript:AT2G40140.1 gene_biotype:protein_coding transcript_biotype:protein_coding gene_symbol:CZF1 description:zinc finger (CCCH-type) family protein [Source:NCBI gene (formerly Entrezgene);Acc:818605]	818605	AT2G40140; AT2G40140.1		ath:AT2G40140; Q9XEE6	High	High	Master Protein	0	0	59.268	20	7	24	6	597	66.1	7.05	68.55	7		0	High	1
AT2G40730.1	Phospho [S750(100)]; S-nitrosylation [C148(100)]	Novel	pep chromosome:TAIR10:2:16989836:16996308:-1 gene:AT2G40730 transcript:AT2G40730.1 gene_biotype:protein_coding transcript_biotype:protein_coding gene_symbol:CTEXP description:kinase family with ARM repeat domain-containing protein [Source:NCBI gene (formerly Entrezgene);Acc:818668]	818668	AT2G40730; AT2G40730.1		A0A178VLD7; ath:AT2G40730	High	High	Master Protein	0	0	69.382	17	9	37	9	798	86	7.85	127.13	9		0	High	1
AT2G41410.1	Phospho [S11(100); S64(100)]; S-nitrosylation [C122(100)]	Novel	pep chromosome:TAIR10:2:17261728:17263017:-1 gene:AT2G41410 transcript:AT2G41410.1 gene_biotype:protein_coding transcript_biotype:protein_coding gene_symbol:AT2G41410 description:Calcium-binding EF-hand family protein [Source:NCBI gene (formerly Entrezgene);Acc:818739]	818739	AT2G41410; AT2G41410.1	CML35	ath:AT2G41410; P30188; Q8LFR1; Q9SLG7	High	High	Master Protein	0	0	35.175	54	7	14	7	216	23.4	4.87	31.39	7		0	High	1
AT2G41680.1	S-nitrosylation [C187(100); C217(100); C381(100); C457(100)]; Phospho [T295(100)]	New site found	pep chromosome:TAIR10:2:17376155:17379059:-1 gene:AT2G41680 transcript:AT2G41680.1 gene_biotype:protein_coding transcript_biotype:protein_coding gene_symbol:NTRC description:NADPH-dependent thioredoxin reductase C [Source:NCBI gene (formerly Entrezgene);Acc:818766]	818766	AT2G41680; AT2G41680.1	NTRC	ath:AT2G41680; O22229; Q0WM62; Q93ZQ1	High	High	Master Protein	0	0	87.83	48	15	56	15	529	57.9	6.77	151.93	15		0	High	1
AT2G41740.1	Phospho [T348(100); S813(92.7); S846(99.3)]; S-nitrosylation [C256(100); C418(100); C709(100)]	New site found	pep chromosome:TAIR10:2:17410672:17417820:-1 gene:AT2G41740 transcript:AT2G41740.1 gene_biotype:protein_coding transcript_biotype:protein_coding gene_symbol:VLN2 description:villin 2 [Source:NCBI gene (formerly Entrezgene);Acc:818773]	818773	AT2G41740; AT2G41740.1	VLN2	ath:AT2G41740; O22946; O81644; Q0WV87; Q8RXZ3	High	High	Master Protein	0	0	220.759	41	28	152	26	976	107.8	5.29	494.71	28		0	High	1
AT2G41790.1	Phospho [S941(100)]; S-nitrosylation [C254(100); C540(100)]	New site found	pep chromosome:TAIR10:2:17429229:17436305:-1 gene:AT2G41790 transcript:AT2G41790.1 gene_biotype:protein_coding transcript_biotype:protein_coding gene_symbol:AT2G41790 description:Insulinase (Peptidase family M16) family protein [Source:NCBI gene (formerly Entrezgene);Acc:818778]	818778	AT2G41790; AT2G41790.1	PXM16	ath:AT2G41790; O22941; Q0WVU4	High	High	Master Protein	0	0	120.146	22	15	60	15	970	110.9	6.04	158.96	15		0	High	1
AT2G41840.1	S-nitrosylation [C176(100); C182(100); C237(100)]; Phospho [S49(100); S258(100); S273(99.7)]	New site found	pep chromosome:TAIR10:2:17459685:17461539:-1 gene:AT2G41840 transcript:AT2G41840.1 gene_biotype:protein_coding transcript_biotype:protein_coding gene_symbol:AT2G41840 description:Ribosomal protein S5 family protein [Source:NCBI gene (formerly Entrezgene);Acc:818784]	818784	AT2G41840; AT2G41840.1	RPS2C	ath:AT2G41840; O22936; P49688	High	High	Master Protein	0	0	93.024	40	11	86	5	285	30.9	10.29	154.4	11		0	High	1
AT2G41900.1	Phospho [S375(100); S496(99.7); S510(100); S541(98.5); S551(98.3); S566(100); S613(100)]; S-nitrosylation [C283(100)]		pep chromosome:TAIR10:2:17490271:17493922:1 gene:AT2G41900 transcript:AT2G41900.1 gene_biotype:protein_coding transcript_biotype:protein_coding gene_symbol:OXS2 description:CCCH-type zinc finger protein with ARM repeat domain-containing protein [Source:NCBI gene (formerly Entrezgene);Acc:818790]	818790	AT2G41900; AT2G41900.1		ath:AT2G41900; P93755; Q94C18	High	High	Master Protein	0	0	81.11	25	10	96	9	716	77.9	6.35	215.11	10		0	High	1
AT2G42010.1	Phospho [S240(100); S912(98.9)]; S-nitrosylation [C627(100)]	Novel	pep chromosome:TAIR10:2:17532813:17538628:-1 gene:AT2G42010 transcript:AT2G42010.1 gene_biotype:protein_coding transcript_biotype:protein_coding gene_symbol:PLDBETA1 description:phospholipase D beta 1 [Source:NCBI gene (formerly Entrezgene);Acc:818802]	818802	AT2G42010; AT2G42010.1	PLDBETA1	ath:AT2G42010; F4ILZ0; P93733; P93745	High	High	Master Protein	0	0	36.142	7	4	25	4	1083	121	7.46	50.63	4		0	High	1
AT2G42500.1	S-nitrosylation [C137(100); C200(100)]; Met-loss [N-Term]; Met-loss+Acetyl [N-Term]; Phospho [S5(100)]	New site found	pep chromosome:TAIR10:2:17697626:17701417:-1 gene:AT2G42500 transcript:AT2G42500.1 gene_biotype:protein_coding transcript_biotype:protein_coding gene_symbol:PP2A-3 description:protein phosphatase 2A-3 [Source:NCBI gene (formerly Entrezgene);Acc:818850]	818850	AT2G42500; AT2G42500.1	PP2A3	ath:AT2G42500; Q07100; Q7G9R3; Q9ZRF6	High	High	Master Protein	0	0	95.073	42	9	45	1	313	35.8	5.16	144.79	9		0	High	1
AT2G42520.2	Acetyl [N-Term]; Phospho [S2(98.1); S4(97.7)]; Met-loss+Acetyl [N-Term]; S-nitrosylation [C202(100)]		pep chromosome:TAIR10:2:17704741:17709060:1 gene:AT2G42520 transcript:AT2G42520.2 gene_biotype:protein_coding transcript_biotype:protein_coding gene_symbol:AT2G42520 description:P-loop containing nucleoside triphosphate hydrolases superfamily protein [Source:NCBI gene (formerly Entrezgene);Acc:818852]	818852	AT2G42520; AT2G42520.2	RH37	ath:AT2G42520; Q84W89; Q9SIN6	High	High	Master Protein	0	0	57.66	22	10	31	4	633	67.6	7.11	90.49	10		0	High	1
AT2G42600.1	Phospho [S11(100); S701(100); S759(100)]; S-nitrosylation [C60(100); C191(100); C303(100); C419(100); C546(100); C680(100); C897(100)]	New site found	pep chromosome:TAIR10:2:17734302:17739167:-1 gene:AT2G42600 transcript:AT2G42600.1 gene_biotype:protein_coding transcript_biotype:protein_coding gene_symbol:PPC2 description:phosphoenolpyruvate carboxylase 2 [Source:NCBI gene (formerly Entrezgene);Acc:818860]	818860	AT2G42600; AT2G42600.1	PPC2	ath:AT2G42600; Q5GM68; Q8GVE9; Q9SIN0	High	High	Master Protein	0	0	261.377	48	39	196	26	963	109.7	5.8	502.97	39		0	High	1
AT2G42740.1	S-nitrosylation [C69(100); C103(100)]; Phospho [T46(100)]	Novel	pep chromosome:TAIR10:2:17791692:17793142:1 gene:AT2G42740 transcript:AT2G42740.1 gene_biotype:protein_coding transcript_biotype:protein_coding gene_symbol:RPL16A description:ribosomal protein large subunit 16A [Source:NCBI gene (formerly Entrezgene);Acc:818874]	818874	AT2G42740; AT2G42740.1	RPL11A	ath:AT2G42740; P42795; Q9SJI2	High	High	Master Protein	0	0	39.712	45	8	35	8	182	20.8	9.92	76.48	8		0	High	1
AT2G43360.1	S-nitrosylation [C370(100)]; Phospho [S365(98.3)]	New site found	pep chromosome:TAIR10:2:18010676:18013252:-1 gene:AT2G43360 transcript:AT2G43360.1 gene_biotype:protein_coding transcript_biotype:protein_coding gene_symbol:BIO2 description:Radical SAM superfamily protein [Source:NCBI gene (formerly Entrezgene);Acc:818937]	818937	AT2G43360; AT2G43360.1	BIO2	ath:AT2G43360; P54967	High	High	Master Protein	0	0	17.945	12	2	14	2	378	41.7	6.96	30.17	2		0	High	1
AT2G43750.2	S-nitrosylation [C98(100); C113(100); C385(100)]; Phospho [S367(100)]	New site found	pep chromosome:TAIR10:2:18129435:18132637:-1 gene:AT2G43750 transcript:AT2G43750.2 gene_biotype:protein_coding transcript_biotype:protein_coding gene_symbol:OASB description:O-acetylserine (thiol) lyase B [Source:NCBI gene (formerly Entrezgene);Acc:818978]	818978	AT2G43750; AT2G43750.2	OASB	ath:AT2G43750; O22828; P47999; Q42568	High	High	Master Protein	0	0	112.226	49	13	87	11	392	41.6	8.02	211.52	13		0	High	1
AT2G43790.1	Phospho [T221(100); S309(100)]; S-nitrosylation [C201(100); C206(100)]; Acetyl [N-Term]	New site found	pep chromosome:TAIR10:2:18138246:18140988:1 gene:AT2G43790 transcript:AT2G43790.1 gene_biotype:protein_coding transcript_biotype:protein_coding gene_symbol:MPK6 description:MAP kinase 6 [Source:NCBI gene (formerly Entrezgene);Acc:818982]	818982	AT2G43790; AT2G43790.1	MPK6	ath:AT2G43790; Q39026	High	High	Master Protein	0	0	47.784	37	8	26	6	395	45	5.48	65.39	8		0	High	1
AT2G43910.1	Phospho [S11(99.3); S86(100)]; S-nitrosylation [C39(100); C75(100)]; Met-loss [N-Term]; Met-loss+Acetyl [N-Term]; Acetyl [N-Term]	New site found	pep chromosome:TAIR10:2:18184409:18187358:-1 gene:AT2G43910 transcript:AT2G43910.1 gene_biotype:protein_coding transcript_biotype:protein_coding gene_symbol:HOL1 description:HARMLESS TO OZONE LAYER 1 [Source:NCBI gene (formerly Entrezgene);Acc:818995]	818995	AT2G43910; AT2G43910.1	HOL1	ath:AT2G43910; C0Z3K5; O80561; Q0WP12	High	High	Master Protein	0	0	111.098	57	9	82	9	227	25.3	4.82	209.49	9		0	High	1
AT2G43970.1	S-nitrosylation [C297(100)]; Phospho [T62(99.3)]		pep chromosome:TAIR10:2:18205235:18208218:-1 gene:AT2G43970 transcript:AT2G43970.1 gene_biotype:protein_coding transcript_biotype:protein_coding gene_symbol:LARP6b description:RNA-binding protein [Source:NCBI gene (formerly Entrezgene);Acc:819002]	819002	AT2G43970; AT2G43970.1	LARP6B	ath:AT2G43970; C0Z3E5; F4IT26; O80567; Q945N2; Q9C5X1	High	High	Master Protein	0	0	13.19	12	5	6	5	545	60.6	8.07	4.81	5		0	High	1
AT2G44160.1	S-nitrosylation [C130(100); C208(100); C271(100); C402(100); C474(100)]; Phospho [S338(100); S361(100); S433(100)]	New site found	pep chromosome:TAIR10:2:18262189:18265346:1 gene:AT2G44160 transcript:AT2G44160.1 gene_biotype:protein_coding transcript_biotype:protein_coding gene_symbol:MTHFR2 description:methylenetetrahydrofolate reductase 2 [Source:NCBI gene (formerly Entrezgene);Acc:819022]	819022	AT2G44160; AT2G44160.1	MTHFR2	ath:AT2G44160; O80585; Q56ZL2; Q94JZ1; Q9SE59; Q9SUJ0	High	High	Master Protein	0	0	159.513	49	28	93	19	594	66.8	5.5	175.04	28		0	High	1
AT2G44310.1	Phospho [T65(100)]; S-nitrosylation [C112(100)]	Novel	pep chromosome:TAIR10:2:18309022:18309826:1 gene:AT2G44310 transcript:AT2G44310.1 gene_biotype:protein_coding transcript_biotype:protein_coding	819039	AT2G44310; AT2G44310.1		ath:AT2G44310; O64866	High	High	Master Protein	0	0	58.01	57	5	20	5	142	15.8	4.51	59.87	5		0	High	1
AT2G44760.1	Phospho [S201(100)]; S-nitrosylation [C227(100)]		pep chromosome:TAIR10:2:18452851:18454930:-1 gene:AT2G44760 transcript:AT2G44760.1 gene_biotype:protein_coding transcript_biotype:protein_coding gene_symbol:AT2G44760 description:dihydroorotate dehydrogenase (DUF3598) [Source:NCBI gene (formerly Entrezgene);Acc:819085]	819085	AT2G44760; AT2G44760.1		ath:AT2G44760; F4IV18	High	High	Master Protein	0	0	55.961	22	8	18	8	500	55.8	6.3	45.34	8		0	High	1
AT2G45200.1	Phospho [S51(100); S146(100); S161(99.3); S184(100)]; S-nitrosylation [C84(100)]		pep chromosome:TAIR10:2:18637335:18639946:-1 gene:AT2G45200 transcript:AT2G45200.1 gene_biotype:protein_coding transcript_biotype:protein_coding gene_symbol:GOS12 description:golgi snare 12 [Source:NCBI gene (formerly Entrezgene);Acc:819128]	819128	AT2G45200; AT2G45200.1		A0A178VWX1; A0A5S9X7F7; A0A8T2FTY8; A0A8T2GAH0	High	High	Master Protein	0	0	45.145	36	6	44	6	239	26.5	9.16	120.45	6		0	High	1
AT2G45290.2	S-nitrosylation [C440(100)]; Phospho [S338(100); S437(100)]		pep chromosome:TAIR10:2:18672563:18676484:1 gene:AT2G45290 transcript:AT2G45290.2 gene_biotype:protein_coding transcript_biotype:protein_coding gene_symbol:AT2G45290 description:Transketolase [Source:NCBI gene (formerly Entrezgene);Acc:819137]	819137	AT2G45290; AT2G45290.2	TKL-2	ath:AT2G45290; F4IW47; O22143; Q93ZH6	High	High	Master Protein	0	0	68.221	18	10	110	2	741	79.9	6.58	222.35	10		0	High	1
AT2G45540.2	S-nitrosylation [C738(100); C843(100); C1272(100); C1985(100)]; Phospho [S121(91.9); S1456(99.3); S1849(99.3)]	New site found	pep chromosome:TAIR10:2:18757522:18772839:-1 gene:AT2G45540 transcript:AT2G45540.2 gene_biotype:protein_coding transcript_biotype:protein_coding gene_symbol:AT2G45540 description:WD-40 repeat family protein / beige-like protein [Source:NCBI gene (formerly Entrezgene);Acc:819162]	819162	AT2G45540; AT2G45540.2	BCHC2	ath:AT2G45540; F4IG73; O64634	High	High	Master Protein	0	0	115.761	14	23	67	23	3001	327.9	5.91	103.68	23		0	High	1
AT2G45980.1	Phospho [S146(100)]; S-nitrosylation [C163(100)]	Novel	pep chromosome:TAIR10:2:18917272:18919198:-1 gene:AT2G45980 transcript:AT2G45980.1 gene_biotype:protein_coding transcript_biotype:protein_coding gene_symbol:ATI1 description:mesoderm induction early response protein [Source:NCBI gene (formerly Entrezgene);Acc:819206]	819206	AT2G45980; AT2G45980.1	ATI1	ath:AT2G45980; O82775; Q8LEV1; Q94K87	High	High	Master Protein	0	0	20.65	32	3	11	3	256	28.8	5.27	27.5	3		0	High	1
AT2G46560.1	Phospho [S2020(98.8)]; S-nitrosylation [C2054(100)]	New site found	pep chromosome:TAIR10:2:19115366:19125856:-1 gene:AT2G46560 transcript:AT2G46560.1 gene_biotype:protein_coding transcript_biotype:protein_coding gene_symbol:AT2G46560 description:transducin family protein / WD-40 repeat family protein [Source:NCBI gene (formerly Entrezgene);Acc:819268]	819268	AT2G46560; AT2G46560.1		F4IJ68	High	High	Master Protein	0	0	16.18	2	3	16	3	2513	275.3	6.38	16.18	3		0	High	1
AT2G46580.1	S-nitrosylation [C157(100)]; Phospho [S133(100)]	Novel	pep chromosome:TAIR10:2:19129230:19130712:-1 gene:AT2G46580 transcript:AT2G46580.1 gene_biotype:protein_coding transcript_biotype:protein_coding gene_symbol:AT2G46580 description:Pyridoxamine 5'-phosphate oxidase family protein [Source:NCBI gene (formerly Entrezgene);Acc:819270]	819270	AT2G46580; AT2G46580.1	PPOX2	ath:AT2G46580; Q9ZPY1	High	High	Master Protein	0	0	18.824	35	5	8	5	198	22.6	7.31	18.67	5		0	High	1
AT2G47000.6	Phospho [S642(100); S671(100)]; S-nitrosylation [C918(100)]; Acetyl [N-Term]		pep chromosome:TAIR10:2:19309726:19315071:-1 gene:AT2G47000 transcript:AT2G47000.6 gene_biotype:protein_coding transcript_biotype:protein_coding gene_symbol:ABCB4 description:ATP binding cassette subfamily B4 [Source:NCBI gene (formerly Entrezgene);Acc:819314]	819314	AT2G47000; AT2G47000.6	ABCB4	ath:AT2G47000; O80725	High	High	Master Protein	0	0	101.873	19	15	49	9	1286	138.9	6.55	121.42	15		0	High	1
AT2G47510.1	Phospho [S203(99.2)]; S-nitrosylation [C155(100); C245(100); C302(100); C332(100)]	New site found	pep chromosome:TAIR10:2:19498229:19502488:1 gene:AT2G47510 transcript:AT2G47510.1 gene_biotype:protein_coding transcript_biotype:protein_coding gene_symbol:FUM1 description:fumarase 1 [Source:NCBI gene (formerly Entrezgene);Acc:819364]	819364	AT2G47510; AT2G47510.1	FUM1	ath:AT2G47510; O24649; P93033	High	High	Master Protein	0	0	114.828	52	16	67	10	492	53	7.88	186.53	16		0	High	1
AT2G47730.1	S-nitrosylation [C139(100)]; Phospho [S128(100); S162(100)]		pep chromosome:TAIR10:2:19556326:19559468:1 gene:AT2G47730 transcript:AT2G47730.1 gene_biotype:protein_coding transcript_biotype:protein_coding gene_symbol:GSTF8 description:glutathione S-transferase phi 8 [Source:NCBI gene (formerly Entrezgene);Acc:819386]	819386	AT2G47730; AT2G47730.1	GSTF8	ath:AT2G47730; O82242; Q4PL91; Q96266; Q9FUT2	High	High	Master Protein	0	0	107.602	65	14	142	13	263	29.2	8.5	376.36	14		0	High	1
AT2G47800.1	Phospho [S233(100); S884(100); S906(100); S915(100); S919(100)]; S-nitrosylation [C635(100); C742(100)]	New site found	pep chromosome:TAIR10:2:19574666:19580615:1 gene:AT2G47800 transcript:AT2G47800.1 gene_biotype:protein_coding transcript_biotype:protein_coding gene_symbol:ABCC4 description:multidrug resistance-associated protein 4 [Source:NCBI gene (formerly Entrezgene);Acc:819392]	819392	AT2G47800; AT2G47800.1	ABCC4	ath:AT2G47800; O24525; Q0WVT4; Q7DM58	High	High	Master Protein	0	0	80.206	11	10	55	10	1516	169	7.65	135.2	10		0	High	1
AT3G01090.2	Phospho [S199(99.5); S387(100)]; S-nitrosylation [C156(100); C441(100)]	New site found	pep chromosome:TAIR10:3:31181:34487:-1 gene:AT3G01090 transcript:AT3G01090.2 gene_biotype:protein_coding transcript_biotype:protein_coding gene_symbol:KIN10 description:SNF1 kinase homolog 10 [Source:NCBI gene (formerly Entrezgene);Acc:821259]		AT3G01090.2		A0A8T2F043	High	High	Master Protein	0	0	56.975	21	8	79	5	535	61.1	8.24	127.7	8		0	High	1
AT3G01280.1	S-nitrosylation [C72(100)]; Phospho [S95(100)]		pep chromosome:TAIR10:3:85551:88070:1 gene:AT3G01280 transcript:AT3G01280.1 gene_biotype:protein_coding transcript_biotype:protein_coding gene_symbol:VDAC1 description:voltage dependent anion channel 1 [Source:NCBI gene (formerly Entrezgene);Acc:820914]	820914	AT3G01280; AT3G01280.1	VDAC1	ath:AT3G01280; Q9SRH5	High	High	Master Protein	0	0	67.267	62	14	51	10	276	29.4	8.73	139.36	14		0	High	1
AT3G01310.1	Phospho [S358(100); S827(100)]; S-nitrosylation [C129(100); C275(100); C317(100); C741(100)]	Novel	pep chromosome:TAIR10:3:93995:102010:-1 gene:AT3G01310 transcript:AT3G01310.1 gene_biotype:protein_coding transcript_biotype:protein_coding gene_symbol:AT3G01310 description:Phosphoglycerate mutase-like family protein [Source:NCBI gene (formerly Entrezgene);Acc:821297]	821297	AT3G01310; AT3G01310.1	ATVIP1	A0A178VD31; A0A384LD83; A0A8T2EJN8; F4J8C7	High	High	Master Protein	0	0	108.628	23	18	81	18	1056	119.5	5.91	186.5	18		0	High	1
AT3G01480.1	S-nitrosylation [C256(100)]; Phospho [T401(100)]		pep chromosome:TAIR10:3:188321:190892:1 gene:AT3G01480 transcript:AT3G01480.1 gene_biotype:protein_coding transcript_biotype:protein_coding gene_symbol:CYP38 description:cyclophilin 38 [Source:NCBI gene (formerly Entrezgene);Acc:821137]	821137	AT3G01480; AT3G01480.1	CYP38	ath:AT3G01480; B3H5B8; B9DHS6; Q9SSA5	High	High	Master Protein	0	0	128.047	56	18	104	17	437	48	5.16	273.71	18		0	High	1
AT3G01500.1	S-nitrosylation [C90(100); C96(100); C153(100); C180(100); C200(100)]; Acetyl [N-Term]; Phospho [S44(99.7); S169(99.5); S194(100)]		pep chromosome:TAIR10:3:194724:197974:-1 gene:AT3G01500 transcript:AT3G01500.1 gene_biotype:protein_coding transcript_biotype:protein_coding gene_symbol:CA1 description:carbonic anhydrase 1 [Source:NCBI gene (formerly Entrezgene);Acc:821134]		AT3G01500.1			High	High	Master Protein	0	0	243.938	89	27	699	2	270	29.5	5.73	1894.14	27		0	High	1
AT3G01500.2	S-nitrosylation [C167(100); C173(100); C230(100); C257(100); C277(100)]; Phospho [S121(99.7); S246(99.5); S271(100)]		pep chromosome:TAIR10:3:194426:198160:-1 gene:AT3G01500 transcript:AT3G01500.2 gene_biotype:protein_coding transcript_biotype:protein_coding gene_symbol:CA1 description:carbonic anhydrase 1 [Source:NCBI gene (formerly Entrezgene);Acc:821134]	821134	AT3G01500; AT3G01500.2	BCA1	ath:AT3G01500; P27140; Q0WWA9; Q56WK1; Q8RWW2; Q93VR8	High	High	Master Protein	0	0	231.07	75	26	694	0	347	37.4	5.99	1871.03	26		0	n/a	1
AT3G01500.3	S-nitrosylation [C167(100); C173(100); C230(100); C257(100); C277(100)]; Phospho [S121(99.7); S246(99.5); S271(100)]		pep chromosome:TAIR10:3:194724:198664:-1 gene:AT3G01500 transcript:AT3G01500.3 gene_biotype:protein_coding transcript_biotype:protein_coding gene_symbol:CA1 description:carbonic anhydrase 1 [Source:NCBI gene (formerly Entrezgene);Acc:821134]	821134	AT3G01500; AT3G01500.3		A0A178VLF2; A0A8T2EJT4; A0A8T2F0B2	High	High	Master Protein	0	0	232.872	75	25	693	1	336	36.1	5.58	1872.6	25		0	High	1
AT3G01670.2	Phospho [S70(100); S99(100); S116(100); S137(100)]; S-nitrosylation [C638(100)]	Novel	pep chromosome:TAIR10:3:247192:250472:1 gene:AT3G01670 transcript:AT3G01670.2 gene_biotype:protein_coding transcript_biotype:protein_coding gene_symbol:SEOa description:sieve element occlusion protein [Source:NCBI gene (formerly Entrezgene);Acc:821096]	821096	AT3G01670; AT3G01670.2	SEOA	A0A1I9LMF2; A0A5S9X872	High	High	Master Protein	0	0	67.272	17	8	68	8	846	96.8	6.7	92.03	8		0	High	1
AT3G02180.1	Phospho [S73(100); S115(100)]; S-nitrosylation [C85(100)]		pep chromosome:TAIR10:3:404432:405656:1 gene:AT3G02180 transcript:AT3G02180.1 gene_biotype:protein_coding transcript_biotype:protein_coding gene_symbol:SP1L3 description:SPIRAL1-like3 [Source:NCBI gene (formerly Entrezgene);Acc:821277]	821277	AT3G02180; AT3G02180.1	SP1L3	ath:AT3G02180; Q9S7P8	High	High	Master Protein	0	0	23.337	42	3	13	3	122	12.2	9.55	21.33	3		0	High	1
AT3G02200.2	S-nitrosylation [C239(100); C295(100)]; Phospho [T397(99.5)]	New site found	pep chromosome:TAIR10:3:406588:409200:1 gene:AT3G02200 transcript:AT3G02200.2 gene_biotype:protein_coding transcript_biotype:protein_coding gene_symbol:AT3G02200 description:Proteasome component (PCI) domain protein [Source:NCBI gene (formerly Entrezgene);Acc:821267]	821267	AT3G02200; AT3G02200.2	F14P3.15	A0A178VHW5; Q8W4A0	High	High	Master Protein	0	0	83.487	43	12	32	12	417	46.8	5.12	90.52	12		0	High	1
AT3G02260.1	Phospho [S512(99.5)]; S-nitrosylation [C290(100); C3814(100); C4123(100)]	New site found	pep chromosome:TAIR10:3:430984:448489:-1 gene:AT3G02260 transcript:AT3G02260.1 gene_biotype:protein_coding transcript_biotype:protein_coding gene_symbol:BIG description:auxin transport protein (BIG) [Source:NCBI gene (formerly Entrezgene);Acc:820398]	820398	AT3G02260; AT3G02260.1	BIG	ath:AT3G02260; F4J4S0; Q9SRU2	High	High	Master Protein	0	0	58.005	3	12	27	12	5098	567.5	5.95	56.79	12		0	High	1
AT3G02520.1	Phospho [Y10(100); S251(100)]; S-nitrosylation [C100(100)]	New site found	pep chromosome:TAIR10:3:526293:528388:-1 gene:AT3G02520 transcript:AT3G02520.1 gene_biotype:protein_coding transcript_biotype:protein_coding gene_symbol:GRF7 description:ral regulatory factor 7 [Source:NCBI gene (formerly Entrezgene);Acc:821060]	821060	AT3G02520; AT3G02520.1	GRF7	ath:AT3G02520; Q96300	High	High	Master Protein	0	0	144.509	70	19	149	8	265	29.8	4.82	403.64	19		0	High	1
AT3G02830.1	Phospho [S184(100); S219(100); Y251(93.8); S357(100)]; S-nitrosylation [C91(100); C280(100); C341(100)]	New site found	pep chromosome:TAIR10:3:613772:616145:1 gene:AT3G02830 transcript:AT3G02830.1 gene_biotype:protein_coding transcript_biotype:protein_coding gene_symbol:ZFN1 description:zinc finger protein 1 [Source:NCBI gene (formerly Entrezgene);Acc:821230]	821230	AT3G02830; AT3G02830.1	ZFN1	ath:AT3G02830; Q1EBW8; Q8GXX7; Q9M8S4; Q9XFB8	High	High	Master Protein	0	0	42.867	37	7	83	7	397	44.2	7.83	156.82	7		0	High	1
AT3G03250.2	Acetyl [N-Term]; Phospho [T51(100); S412(99.7); S415(100)]; S-nitrosylation [C95(100); C244(100)]		pep chromosome:TAIR10:3:749309:754161:-1 gene:AT3G03250 transcript:AT3G03250.2 gene_biotype:protein_coding transcript_biotype:protein_coding gene_symbol:UGP1 description:UDP-GLUCOSE PYROPHOSPHORYLASE 1 [Source:NCBI gene (formerly Entrezgene);Acc:821313]	821313	AT3G03250; AT3G03250.2	UGP1	A0A1I9LT02	High	High	Master Protein	0	0	162.985	57	23	118	10	478	52.8	6.24	254.68	23		0	High	1
AT3G03520.1	S-nitrosylation [C147(100); C407(100)]; Phospho [S59(100); S156(99)]	Novel	pep chromosome:TAIR10:3:837805:840645:-1 gene:AT3G03520 transcript:AT3G03520.1 gene_biotype:protein_coding transcript_biotype:protein_coding gene_symbol:NPC3 description:non-specific phospholipase C3 [Source:NCBI gene (formerly Entrezgene);Acc:821244]	821244	AT3G03520; AT3G03520.1	NPC3	ath:AT3G03520; Q8VZ53; Q9SRQ6	High	High	Master Protein	0	0	40.393	24	9	16	9	523	59.1	5.44	35.98	9		0	High	1
AT3G03710.1	Phospho [T839(99.5)]; S-nitrosylation [C175(100); C299(100); C463(100); C679(100); C790(100)]	Novel	pep chromosome:TAIR10:3:919362:925372:1 gene:AT3G03710 transcript:AT3G03710.1 gene_biotype:protein_coding transcript_biotype:protein_coding gene_symbol:RIF10 description:polyribonucleotide nucleotidyltransferase [Source:NCBI gene (formerly Entrezgene);Acc:821181]	821181	AT3G03710; AT3G03710.1	PNP1	ath:AT3G03710; Q8GZQ3; Q9M497; Q9S749	High	High	Master Protein	0	0	96.034	24	16	45	16	922	99.5	5.57	97.84	16		0	High	1
AT3G03780.1	S-nitrosylation [C328(100); C580(100); C733(100)]; Phospho [T579(100); Y581(100); S702(100)]; Acetyl [N-Term]	New site found	pep chromosome:TAIR10:3:957112:960980:1 gene:AT3G03780 transcript:AT3G03780.1 gene_biotype:protein_coding transcript_biotype:protein_coding gene_symbol:MS2 description:methionine synthase 2 [Source:NCBI gene (formerly Entrezgene);Acc:821147]	821147	AT3G03780; AT3G03780.1	MS2	ath:AT3G03780; Q94BN4; Q9SRV5	High	High	Master Protein	0	0	217.882	39	25	220	5	765	84.5	6.51	804.38	25		0	High	1
AT3G03960.1	S-nitrosylation [C219(100); C308(100); C490(100)]; Phospho [S264(100)]	New site found	pep chromosome:TAIR10:3:1024144:1027891:1 gene:AT3G03960 transcript:AT3G03960.1 gene_biotype:protein_coding transcript_biotype:protein_coding gene_symbol:AT3G03960 description:TCP-1/cpn60 chaperonin family protein [Source:NCBI gene (formerly Entrezgene);Acc:819549]	819549	AT3G03960; AT3G03960.1	CCT8	ath:AT3G03960; Q94K05; Q9SQR6	High	High	Master Protein	0	0	92.958	45	16	48	16	549	58.9	5.35	157.35	16		0	High	1
AT3G04120.1	Phospho [S155(99.6); T188(100); S207(100); S214(99.1); S236(100)]; S-nitrosylation [C156(100)]		pep chromosome:TAIR10:3:1080942:1083690:1 gene:AT3G04120 transcript:AT3G04120.1 gene_biotype:protein_coding transcript_biotype:protein_coding gene_symbol:GAPC1 description:glyceraldehyde-3-phosphate dehydrogenase C subunit 1 [Source:NCBI gene (formerly Entrezgene);Acc:819567]	819567	AT3G04120; AT3G04120.1	GAPC1	ath:AT3G04120; P25858; Q0WVE7; Q42352; Q8LAS0; Q9M8W8	High	High	Master Protein	0	0	229.795	77	22	755	4	338	36.9	7.12	2201.27	22		0	High	1
AT3G04480.1	S-nitrosylation [C378(100)]; Phospho [S257(97.6)]	New site found	pep chromosome:TAIR10:3:1193540:1197421:-1 gene:AT3G04480 transcript:AT3G04480.1 gene_biotype:protein_coding transcript_biotype:protein_coding gene_symbol:AT3G04480 description:endoribonuclease [Source:NCBI gene (formerly Entrezgene);Acc:819604]	819604	AT3G04480; AT3G04480.1		A0A384KE77; ath:AT3G04480	High	High	Master Protein	0	0	74.757	13	7	33	7	718	79.8	5.27	108.53	7		0	High	1
AT3G04790.1	Phospho [S86(100); S108(100)]; S-nitrosylation [C204(100)]		pep chromosome:TAIR10:3:1313297:1314288:1 gene:AT3G04790 transcript:AT3G04790.1 gene_biotype:protein_coding transcript_biotype:protein_coding gene_symbol:EMB3119 description:Ribose 5-phosphate isomerase, type A protein [Source:NCBI gene (formerly Entrezgene);Acc:819639]	819639	AT3G04790; AT3G04790.1	RPI3	ath:AT3G04790; Q8L9K5; Q9S726	High	High	Master Protein	0	0	115.296	52	13	71	13	276	29.3	6.02	226.76	13		0	High	1
AT3G04840.1	Phospho [S36(100); T153(99.2); S177(100); S236(100)]; S-nitrosylation [C98(100); C139(100); C154(100); C179(100)]	New site found	pep chromosome:TAIR10:3:1329571:1331642:1 gene:AT3G04840 transcript:AT3G04840.1 gene_biotype:protein_coding transcript_biotype:protein_coding gene_symbol:AT3G04840 description:Ribosomal protein S3Ae [Source:NCBI gene (formerly Entrezgene);Acc:819644]	819644	AT3G04840; AT3G04840.1	RPS3AA	ath:AT3G04840; Q9CAV0	High	High	Master Protein	0	0	117.527	47	15	121	9	262	29.8	9.76	282.49	15		0	High	1
AT3G05090.3	Phospho [S190(100); S199(99.2); S369(100); S379(100); S386(100); S393(100)]; S-nitrosylation [C320(100); C335(100); C613(100)]	Novel	pep chromosome:TAIR10:3:1418573:1423162:-1 gene:AT3G05090 transcript:AT3G05090.3 gene_biotype:protein_coding transcript_biotype:protein_coding gene_symbol:LRS1 description:Transducin/WD40 repeat-like superfamily protein [Source:NCBI gene (formerly Entrezgene);Acc:819671]	819671	AT3G05090; AT3G05090.3		A0A384LLQ1; ath:AT3G05090	High	High	Master Protein	0	0	78.014	24	13	80	13	753	82.1	7.21	251.73	13		0	High	1
AT3G05420.1	Phospho [S8(100); S159(100); S501(100); S503(100); S515(100); S667(100)]; S-nitrosylation [C244(100)]	Novel	pep chromosome:TAIR10:3:1561778:1567330:1 gene:AT3G05420 transcript:AT3G05420.1 gene_biotype:protein_coding transcript_biotype:protein_coding gene_symbol:ACBP4 description:acyl-CoA binding protein 4 [Source:NCBI gene (formerly Entrezgene);Acc:819707]	819707	AT3G05420; AT3G05420.1	ACBP4	ath:AT3G05420; Q3E7F2; Q9MA55	High	High	Master Protein	0	0	90.67	33	15	78	1	668	73	5.3	234.01	15		0	High	1
AT3G05420.2	Phospho [S8(100); S160(100); S502(100); S504(100); S516(100); S668(100)]; S-nitrosylation [C245(100)]	Novel	pep chromosome:TAIR10:3:1561671:1567336:1 gene:AT3G05420 transcript:AT3G05420.2 gene_biotype:protein_coding transcript_biotype:protein_coding gene_symbol:ACBP4 description:acyl-CoA binding protein 4 [Source:NCBI gene (formerly Entrezgene);Acc:819707]		AT3G05420.2			High	High	Master Protein	0	0	91.508	33	15	79	1	669	73.2	5.3	238.2	15		0	High	1
AT3G05900.1	Met-loss+Acetyl [N-Term]; Phospho [S22(100); S489(99.5); S500(98.8)]; S-nitrosylation [C315(100); C431(100)]	New site found	pep chromosome:TAIR10:3:1761205:1763984:-1 gene:AT3G05900 transcript:AT3G05900.1 gene_biotype:protein_coding transcript_biotype:protein_coding gene_symbol:AT3G05900 description:neurofilament protein-like protein [Source:NCBI gene (formerly Entrezgene);Acc:819759]	819759	AT3G05900; AT3G05900.1		A0A384KUC9	High	High	Master Protein	0	0	132.377	51	21	96	21	673	73.4	4.35	214.66	21		0	High	1
AT3G06530.4	S-nitrosylation [C889(100)]; Phospho [S1675(100)]	New site found	pep chromosome:TAIR10:3:2022460:2033912:1 gene:AT3G06530 transcript:AT3G06530.4 gene_biotype:protein_coding transcript_biotype:protein_coding gene_symbol:AT3G06530 description:ARM repeat superfamily protein [Source:NCBI gene (formerly Entrezgene);Acc:819831]	819831	AT3G06530; AT3G06530.4		A0A1I9LP28	High	High	Master Protein	0	0	17.121	3	4	6	4	2210	247.5	7.12	13.6	4		0	High	1
AT3G06650.1	S-nitrosylation [C33(100); C162(100); C261(100)]; Phospho [S324(100)]	New site found	pep chromosome:TAIR10:3:2079033:2083472:-1 gene:AT3G06650 transcript:AT3G06650.1 gene_biotype:protein_coding transcript_biotype:protein_coding gene_symbol:ACLB-1 description:ATP-citrate lyase B-1 [Source:NCBI gene (formerly Entrezgene);Acc:819845]	819845	AT3G06650; AT3G06650.1	ACLB-1	ath:AT3G06650; Q9C522	High	High	Master Protein	0	0	116.035	40	18	57	7	608	65.8	7.81	136.5	18		0	High	1
AT3G06720.2	Phospho [S189(100)]; S-nitrosylation [C199(100); C229(100); C263(100); C348(100); C432(100)]	New site found	pep chromosome:TAIR10:3:2120344:2124166:1 gene:AT3G06720 transcript:AT3G06720.2 gene_biotype:protein_coding transcript_biotype:protein_coding gene_symbol:IMPA-1 description:importin alpha isoform 1 [Source:NCBI gene (formerly Entrezgene);Acc:819857]	819857	AT3G06720; AT3G06720.2	IMPA1	ath:AT3G06720; O49599; O81520; Q940R6; Q96321; Q9C841; Q9ZRI5	High	High	Master Protein	0	0	182.73	59	17	76	12	532	58.6	5.27	265.74	17		0	High	1
AT3G06820.2	S-nitrosylation [C347(100)]; Phospho [S156(100); S162(100)]	Novel	pep chromosome:TAIR10:3:2150847:2156073:-1 gene:AT3G06820 transcript:AT3G06820.2 gene_biotype:protein_coding transcript_biotype:protein_coding gene_symbol:BRCC36B description:Mov34/MPN/PAD-1 family protein [Source:NCBI gene (formerly Entrezgene);Acc:819866]	819866	AT3G06820; AT3G06820.2	BRCC36B	ath:AT3G06820; F4JC55	High	High	Master Protein	0	0	35.145	20	6	18	1	405	44.4	6.34	39.46	6		0	High	1
AT3G07020.1	S-nitrosylation [C288(100)]; Phospho [S76(99.4); T82(100); T145(100)]	Novel	pep chromosome:TAIR10:3:2217622:2221867:-1 gene:AT3G07020 transcript:AT3G07020.1 gene_biotype:protein_coding transcript_biotype:protein_coding gene_symbol:SGT description:UDP-Glycosyltransferase superfamily protein [Source:NCBI gene (formerly Entrezgene);Acc:819887]	819887	AT3G07020; AT3G07020.1		W8PUV4	High	High	Master Protein	0	0	69.249	18	10	57	10	637	69.3	6.74	171.24	10		0	High	1
AT3G07300.2	Phospho [S157(98.9)]; S-nitrosylation [C323(100)]; Met-loss [N-Term]	Novel	pep chromosome:TAIR10:3:2324603:2327651:-1 gene:AT3G07300 transcript:AT3G07300.2 gene_biotype:protein_coding transcript_biotype:protein_coding gene_symbol:AT3G07300 description:NagB/RpiA/CoA transferase-like superfamily protein [Source:NCBI gene (formerly Entrezgene);Acc:819918]	819918	AT3G07300; AT3G07300.2		A0A384L2N7	High	High	Master Protein	0	0	23.571	17	4	21	4	407	43.6	5.87	23.77	4		0	High	1
AT3G07770.3	S-nitrosylation [C183(100); C636(100); C661(100)]; Phospho [S409(99.3)]		pep chromosome:TAIR10:3:2479270:2484282:1 gene:AT3G07770 transcript:AT3G07770.3 gene_biotype:protein_coding transcript_biotype:protein_coding gene_symbol:Hsp89.1 description:HEAT SHOCK PROTEIN 89.1 [Source:NCBI gene (formerly Entrezgene);Acc:819968]	819968	AT3G07770; AT3G07770.3	HSP90-6	A0A1I9LN11; ath:AT3G07770; F4JFN3; Q0WRS4; Q9S7E7	High	High	Master Protein	0	0	142.808	34	19	101	14	799	90.5	5.39	224.09	19		0	High	1
AT3G08510.2	S-nitrosylation [C334(100); C423(100); C546(100)]; Phospho [S72(99.6); S280(100)]	New site found	pep chromosome:TAIR10:3:2582382:2585851:-1 gene:AT3G08510 transcript:AT3G08510.2 gene_biotype:protein_coding transcript_biotype:protein_coding gene_symbol:PLC2 description:phospholipase C 2 [Source:NCBI gene (formerly Entrezgene);Acc:819999]	819999	AT3G08510; AT3G08510.2	PLC2	ath:AT3G08510; Q39033; Q56XL3; Q8LG47	High	High	Master Protein	0	0	110.341	35	18	108	18	581	66.1	6.54	160.95	18		0	High	1
AT3G08530.1	S-nitrosylation [C472(100); C631(100); C700(100); C838(100); C863(100); C940(100); C1274(100); C1309(100)]; Phospho [T67(99); S442(100)]; Met-loss+Acetyl [N-Term]	New site found	pep chromosome:TAIR10:3:2586804:2595654:-1 gene:AT3G08530 transcript:AT3G08530.1 gene_biotype:protein_coding transcript_biotype:protein_coding gene_symbol:AT3G08530 description:Clathrin, heavy chain [Source:NCBI gene (formerly Entrezgene);Acc:820001]	820001	AT3G08530; AT3G08530.1	CHC2	ath:AT3G08530; Q0WLB5; Q8L3R8; Q9C6U0; Q9CA00	High	High	Master Protein	0	0	385.475	42	55	208	16	1703	193.1	5.38	586.75	55		0	High	1
AT3G08590.1	Phospho [S82(100); S375(98.9)]; S-nitrosylation [C41(100); C357(100); C446(100)]	New site found	pep chromosome:TAIR10:3:2608308:2611555:-1 gene:AT3G08590 transcript:AT3G08590.1 gene_biotype:protein_coding transcript_biotype:protein_coding gene_symbol:iPGAM2 description:Phosphoglycerate mutase, 2,3-bisphosphoglycerate-independent [Source:NCBI gene (formerly Entrezgene);Acc:820006]	820006	AT3G08590; AT3G08590.1	PGM2	A0A178VFA2; ath:AT3G08590; B9DFU6; Q8LF55; Q9M9K1	High	High	Master Protein	0	0	219.691	59	22	302	15	560	60.7	5.85	1168.39	22		0	High	1
AT3G08680.1	Phospho [S343(98.8); T564(100)]; S-nitrosylation [C446(100)]	Novel	pep chromosome:TAIR10:3:2637592:2640838:1 gene:AT3G08680 transcript:AT3G08680.1 gene_biotype:protein_coding transcript_biotype:protein_coding gene_symbol:AT3G08680 description:Leucine-rich repeat protein kinase family protein [Source:NCBI gene (formerly Entrezgene);Acc:820015]	820015	AT3G08680; AT3G08680.1		ath:AT3G08680; Q93ZK0; Q9C9Y8	High	High	Master Protein	0	0	18.296	9	4	11	4	640	69.4	7.71	18.76	4		0	High	1
AT3G08940.2	Phospho [T37(100); T109(100); S227(100)]; S-nitrosylation [C136(100)]		pep chromosome:TAIR10:3:2717557:2718923:1 gene:AT3G08940 transcript:AT3G08940.2 gene_biotype:protein_coding transcript_biotype:protein_coding gene_symbol:LHCB4.2 description:light harvesting complex photosystem II [Source:NCBI gene (formerly Entrezgene);Acc:820043]	820043	AT3G08940; AT3G08940.2	LHCB4.2	ath:AT3G08940; Q9XF88	High	High	Master Protein	0	0	78.593	39	13	283	8	287	31.2	6.24	656.02	13		0	High	1
AT3G09200.1	Phospho [S281(100)]; S-nitrosylation [C18(100)]	Novel	pep chromosome:TAIR10:3:2823088:2825241:-1 gene:AT3G09200 transcript:AT3G09200.1 gene_biotype:protein_coding transcript_biotype:protein_coding gene_symbol:AT3G09200 description:Ribosomal protein L10 family protein [Source:NCBI gene (formerly Entrezgene);Acc:820076]	820076	AT3G09200; AT3G09200.1	RPP0B	ath:AT3G09200; Q42112; Q8LCI7; Q9SR42; Q9SS70	High	High	Master Protein	0	0	58.889	68	11	18	4	320	34.1	5.07	44.4	11		0	High	1
AT3G09300.1	Phospho [S26(99.2)]; S-nitrosylation [C268(100)]	Novel	pep chromosome:TAIR10:3:2857847:2860668:1 gene:AT3G09300 transcript:AT3G09300.1 gene_biotype:protein_coding transcript_biotype:protein_coding gene_symbol:ORP3B description:OSBP(oxysterol binding protein)-related protein 3B [Source:NCBI gene (formerly Entrezgene);Acc:820086]	820086	AT3G09300; AT3G09300.1	ORP3B	ath:AT3G09300; Q9SR33	High	High	Master Protein	0	0	30.668	25	6	13	4	458	51.9	5.19	27.78	6		0	High	1
AT3G09630.1	S-nitrosylation [C101(100); C236(100)]; Phospho [S268(100)]	New site found	pep chromosome:TAIR10:3:2953693:2955738:1 gene:AT3G09630 transcript:AT3G09630.1 gene_biotype:protein_coding transcript_biotype:protein_coding gene_symbol:AT3G09630 description:Ribosomal protein L4/L1 family [Source:NCBI gene (formerly Entrezgene);Acc:820120]	820120	AT3G09630; AT3G09630.1	RPL4A	ath:AT3G09630; Q9SF40	High	High	Master Protein	0	0	138.321	35	15	157	7	406	44.7	10.35	408.33	15		0	High	1
AT3G09670.1	Phospho [S525(100); S606(100); S637(100)]; S-nitrosylation [C125(100); C573(100)]	New site found	pep chromosome:TAIR10:3:2966201:2969058:1 gene:AT3G09670 transcript:AT3G09670.1 gene_biotype:protein_coding transcript_biotype:protein_coding gene_symbol:AT3G09670 description:Tudor/PWWP/MBT superfamily protein [Source:NCBI gene (formerly Entrezgene);Acc:820124]	820124	AT3G09670; AT3G09670.1	PDP2	ath:AT3G09670; Q0WMU6; Q9SF36	High	High	Master Protein	0	0	20.177	15	7	11	7	726	79.2	5.52	16.94	7		0	High	1
AT3G09820.1	S-nitrosylation [C123(100); C143(100); C202(100); C212(100); C318(100); C323(100); C335(100)]; Acetyl [N-Term]; Phospho [S3(100); S4(100); S21(100)]; Met-loss+Acetyl [N-Term]	New site found	pep chromosome:TAIR10:3:3011780:3014944:1 gene:AT3G09820 transcript:AT3G09820.1 gene_biotype:protein_coding transcript_biotype:protein_coding gene_symbol:ADK1 description:adenosine kinase 1 [Source:NCBI gene (formerly Entrezgene);Acc:820140]	820140	AT3G09820; AT3G09820.1	ADK1	ath:AT3G09820; B3LFB3; Q9SF85	High	High	Master Protein	0	0	169.09	78	22	148	12	344	37.8	5.45	367.87	22		0	High	1
AT3G09840.1	S-nitrosylation [C81(100); C109(100); C178(100); C188(100); C425(100); C525(100); C538(100); C575(100); C695(100)]; Phospho [S41(100)]	New site found	pep chromosome:TAIR10:3:3019249:3023052:1 gene:AT3G09840 transcript:AT3G09840.1 gene_biotype:protein_coding transcript_biotype:protein_coding gene_symbol:CDC48 description:cell division cycle 48 [Source:NCBI gene (formerly Entrezgene);Acc:820142]	820142	AT3G09840; AT3G09840.1	CDC48A	ath:AT3G09840; P54609	High	High	Master Protein	0	0	331.75	54	38	236	13	809	89.3	5.25	691.78	38		0	High	1
AT3G10250.5	Phospho [S262(100); S323(100)]; S-nitrosylation [C24(100)]	Novel	pep chromosome:TAIR10:3:3167951:3170931:-1 gene:AT3G10250 transcript:AT3G10250.5 gene_biotype:protein_coding transcript_biotype:protein_coding gene_symbol:AT3G10250 description:histidine-tRNA ligase [Source:NCBI gene (formerly Entrezgene);Acc:820187]	820187	AT3G10250; AT3G10250.5		A0A178V7C3; Q940M5	High	High	Master Protein	0	0	18.142	15	3	9	3	324	36.4	5.27	27.3	3		0	High	1
AT3G10360.1	Phospho [S60(100); S225(100); S249(99.4); S607(99.2)]; S-nitrosylation [C902(100)]	New site found	pep chromosome:TAIR10:3:3210884:3215621:-1 gene:AT3G10360 transcript:AT3G10360.1 gene_biotype:protein_coding transcript_biotype:protein_coding gene_symbol:PUM4 description:pumilio 4 [Source:NCBI gene (formerly Entrezgene);Acc:820198]	820198	AT3G10360; AT3G10360.1	APUM4	ath:AT3G10360; Q8GY24; Q9SS47	High	High	Master Protein	0	0	39.929	11	8	44	7	1003	111.5	6.62	129.74	8		0	High	1
AT3G10380.1	Phospho [T250(100)]; S-nitrosylation [C359(100); C874(100)]		pep chromosome:TAIR10:3:3219507:3229034:-1 gene:AT3G10380 transcript:AT3G10380.1 gene_biotype:protein_coding transcript_biotype:protein_coding gene_symbol:SEC8 description:subunit of exocyst complex 8 [Source:NCBI gene (formerly Entrezgene);Acc:820201]	820201	AT3G10380; AT3G10380.1	SEC8	ath:AT3G10380; Q541W5; Q93YU5; Q9SS49	High	High	Master Protein	0	0	72.931	19	12	31	12	1053	116.5	5.92	63.93	12		0	High	1
AT3G10650.2	Phospho [S229(100); S352(99.2)]; S-nitrosylation [C566(100)]	New site found	pep chromosome:TAIR10:3:3325107:3331282:-1 gene:AT3G10650 transcript:AT3G10650.2 gene_biotype:protein_coding transcript_biotype:protein_coding gene_symbol:NUP1 description:nuclear pore complex protein [Source:NCBI gene (formerly Entrezgene);Acc:820234]	820234	AT3G10650; AT3G10650.2	NUP1	ath:AT3G10650; Q9CAF4; Q9LPN4	High	High	Master Protein	0	0	40.251	11	9	17	9	1309	135.9	9.45	35.43	9		0	High	1
AT3G10840.1	S-nitrosylation [C222(100); C389(100); C425(100)]; Phospho [S120(99.5)]	Novel	pep chromosome:TAIR10:3:3390153:3393536:-1 gene:AT3G10840 transcript:AT3G10840.1 gene_biotype:protein_coding transcript_biotype:protein_coding gene_symbol:AT3G10840 description:alpha/beta-Hydrolases superfamily protein [Source:NCBI gene (formerly Entrezgene);Acc:820253]	820253	AT3G10840; AT3G10840.1		A4IJ41	High	High	Master Protein	0	0	51.137	27	6	14	6	466	50.9	8.38	49.25	6		0	High	1
AT3G10850.1	S-nitrosylation [C8(100); C111(100); C142(100)]; Phospho [S241(100)]	Novel	pep chromosome:TAIR10:3:3397549:3399761:-1 gene:AT3G10850 transcript:AT3G10850.1 gene_biotype:protein_coding transcript_biotype:protein_coding gene_symbol:GLY2 description:Metallo-hydrolase/oxidoreductase superfamily protein [Source:NCBI gene (formerly Entrezgene);Acc:820255]	820255	AT3G10850; AT3G10850.1	GLX2-2	ath:AT3G10850; O04844; O24496	High	High	Master Protein	0	0	61.872	57	8	29	8	258	28.8	6.38	75.01	8		0	High	1
AT3G11130.1	S-nitrosylation [C472(100); C631(100); C700(100); C838(100); C863(100); C940(100); C1274(100); C1309(100); C1551(100)]; Phospho [T67(100); S442(100)]	New site found	pep chromosome:TAIR10:3:3482149:3492065:-1 gene:AT3G11130 transcript:AT3G11130.1 gene_biotype:protein_coding transcript_biotype:protein_coding gene_symbol:AT3G11130 description:Clathrin, heavy chain [Source:NCBI gene (formerly Entrezgene);Acc:820284]	820284	AT3G11130; AT3G11130.1	CHC1	ath:AT3G11130; Q0WM81; Q0WNJ6; Q9SRM1	High	High	Master Protein	0	0	390.034	40	54	215	15	1705	193.1	5.4	577.16	54		0	High	1
AT3G11250.1	Phospho [S308(100)]; S-nitrosylation [C18(100)]	Novel	pep chromosome:TAIR10:3:3521329:3523071:1 gene:AT3G11250 transcript:AT3G11250.1 gene_biotype:protein_coding transcript_biotype:protein_coding gene_symbol:AT3G11250 description:Ribosomal protein L10 family protein [Source:NCBI gene (formerly Entrezgene);Acc:820296]	820296	AT3G11250; AT3G11250.1	RPP0C	ath:AT3G11250; P57691; Q8LAM3	High	High	Master Protein	0	0	45.137	53	9	16	2	323	34.4	5.15	39.05	9		0	High	1
AT3G11330.1	Phospho [S22(99.7); S487(99.7)]; S-nitrosylation [C137(100); C287(100)]	Novel	pep chromosome:TAIR10:3:3551759:3554843:-1 gene:AT3G11330 transcript:AT3G11330.1 gene_biotype:protein_coding transcript_biotype:protein_coding gene_symbol:PIRL9 description:plant intracellular ras group-related LRR 9 [Source:NCBI gene (formerly Entrezgene);Acc:820306]	820306	AT3G11330; AT3G11330.1	PIRL9	ath:AT3G11330; Q8VYG9; Q9C769	High	High	Master Protein	0	0	51.693	24	8	41	8	499	55.5	4.84	118.4	8		0	High	1
AT3G11400.2	Phospho [S154(100)]; S-nitrosylation [C166(100)]	Novel	pep chromosome:TAIR10:3:3578388:3580569:1 gene:AT3G11400 transcript:AT3G11400.2 gene_biotype:protein_coding transcript_biotype:protein_coding gene_symbol:EIF3G1 description:eukaryotic translation initiation factor 3G1 [Source:NCBI gene (formerly Entrezgene);Acc:820313]	820313	AT3G11400; AT3G11400.2	EIF3G1	ath:AT3G11400; F4J6A1	High	High	Master Protein	0	0	46.984	35	7	25	7	321	35.6	7.39	64.1	7		0	High	1
AT3G11510.1	S-nitrosylation [C84(100)]; Phospho [S19(100)]	Novel	pep chromosome:TAIR10:3:3623448:3624961:-1 gene:AT3G11510 transcript:AT3G11510.1 gene_biotype:protein_coding transcript_biotype:protein_coding gene_symbol:AT3G11510 description:Ribosomal protein S11 family protein [Source:NCBI gene (formerly Entrezgene);Acc:820324]	820324	AT3G11510; AT3G11510.1	RPS14B	ath:AT3G11510; Q9CAX6	High	High	Master Protein	0	0	95.408	65	8	134	1	150	16.3	10.59	436.51	8		0	High	1
AT3G11630.1	Phospho [S161(100); T210(99.3); Y232(100)]; S-nitrosylation [C241(100)]		pep chromosome:TAIR10:3:3672036:3674159:1 gene:AT3G11630 transcript:AT3G11630.1 gene_biotype:protein_coding transcript_biotype:protein_coding gene_symbol:AT3G11630 description:Thioredoxin superfamily protein [Source:NCBI gene (formerly Entrezgene);Acc:820335]	820335	AT3G11630; AT3G11630.1	BAS1	ath:AT3G11630; P92938; Q8L5U1; Q96291; Q9S7Y0	High	High	Master Protein	0	0	129.742	50	13	208	4	266	29.1	7.44	701.79	13		0	High	1
AT3G11710.1	S-nitrosylation [C461(100); C490(100); C530(100)]; Phospho [S153(97.6)]	New site found	pep chromosome:TAIR10:3:3702048:3705716:-1 gene:AT3G11710 transcript:AT3G11710.1 gene_biotype:protein_coding transcript_biotype:protein_coding gene_symbol:ATKRS-1 description:lysyl-tRNA synthetase 1 [Source:NCBI gene (formerly Entrezgene);Acc:820343]	820343	AT3G11710; AT3G11710.1		ath:AT3G11710; Q9ZPI1	High	High	Master Protein	0	0	109.41	43	18	48	18	626	70.8	6.24	130.53	18		0	High	1
AT3G11820.1	Phospho [S8(100); S38(99.5); S190(100)]; S-nitrosylation [C71(100); C125(100)]; Acetyl [N-Term]		pep chromosome:TAIR10:3:3729305:3731251:-1 gene:AT3G11820 transcript:AT3G11820.1 gene_biotype:protein_coding transcript_biotype:protein_coding gene_symbol:SYP121 description:syntaxin of plants 121 [Source:NCBI gene (formerly Entrezgene);Acc:820355]	820355	AT3G11820; AT3G11820.1	SYP121	ath:AT3G11820; F4J7G9; Q9ZSD4	High	High	Master Protein	0	0	126.882	45	15	59	15	346	37.9	8.95	145.57	15		0	High	1
AT3G11830.1	Phospho [S224(100)]; S-nitrosylation [C32(100); C161(100); C313(100); C348(100); C367(100); C453(100); C517(100)]	New site found	pep chromosome:TAIR10:3:3732657:3736471:1 gene:AT3G11830 transcript:AT3G11830.1 gene_biotype:protein_coding transcript_biotype:protein_coding gene_symbol:AT3G11830 description:TCP-1/cpn60 chaperonin family protein [Source:NCBI gene (formerly Entrezgene);Acc:820356]	820356	AT3G11830; AT3G11830.1	CCT7	ath:AT3G11830; F4J7H2; Q9SF16	High	High	Master Protein	0	0	129.26	50	21	57	21	557	59.7	6.39	121.54	21		0	High	1
AT3G11910.3	S-nitrosylation [C530(100); C852(100)]; Phospho [S643(98.8)]		pep chromosome:TAIR10:3:3760947:3770563:-1 gene:AT3G11910 transcript:AT3G11910.3 gene_biotype:protein_coding transcript_biotype:protein_coding gene_symbol:UBP13 description:ubiquitin-specific protease 13 [Source:NCBI gene (formerly Entrezgene);Acc:820364]	820364	AT3G11910; AT3G11910.3	UBP13	ath:AT3G11910; Q0WVD3; Q84WU2; Q9FU99; Q9SF08	High	High	Master Protein	0	0	179.791	38	35	62	20	1115	130.6	5.58	137.71	35		0	High	1
AT3G12110.1	S-nitrosylation [C12(100); C287(100)]; Acetyl [N-Term]; Met-loss+Acetyl [N-Term]; Phospho [T16(100)]		pep chromosome:TAIR10:3:3857780:3860089:1 gene:AT3G12110 transcript:AT3G12110.1 gene_biotype:protein_coding transcript_biotype:protein_coding gene_symbol:ACT11 description:actin-11 [Source:NCBI gene (formerly Entrezgene);Acc:820385]	820385	AT3G12110; AT3G12110.1	ACT11	ath:AT3G12110; P53496	High	High	Master Protein	0	0	122.368	48	14	153	2	377	41.6	5.39	356.68	14		0	High	1
AT3G12780.1	Phospho [S81(100); S87(100); T115(100); S215(100); S263(100); S280(99.6); S339(100)]; S-nitrosylation [C173(100); C292(100)]	New site found	pep chromosome:TAIR10:3:4060920:4063306:-1 gene:AT3G12780 transcript:AT3G12780.1 gene_biotype:protein_coding transcript_biotype:protein_coding gene_symbol:PGK1 description:phosphoglycerate kinase 1 [Source:NCBI gene (formerly Entrezgene);Acc:820461]	820461	AT3G12780; AT3G12780.1	PGK1	ath:AT3G12780; Q9LD57	High	High	Master Protein	0	0	234.878	73	30	376	18	481	50.1	6.24	1036.15	30		0	High	1
AT3G13235.2	Phospho [S109(100); T370(100)]; S-nitrosylation [C298(100)]	Novel	pep chromosome:TAIR10:3:4271212:4274487:-1 gene:AT3G13235 transcript:AT3G13235.2 gene_biotype:protein_coding transcript_biotype:protein_coding gene_symbol:DDI1 description:ubiquitin family protein [Source:NCBI gene (formerly Entrezgene);Acc:820522]	820522	AT3G13235; AT3G13235.2	DDI1	A0A178VJ92; ath:AT3G13235; Q1EBV4; Q8LF25; Q9LTU5	High	High	Master Protein	0	0	119.032	48	13	50	13	414	45.3	4.93	140.6	13		0	High	1
AT3G13290.1	S-nitrosylation [C324(100); C436(100)]; Phospho [S91(100); S131(99.2); S648(100); S656(99.5); S680(100); S724(99.1); S815(100); S867(100); S1189(100)]	New site found	pep chromosome:TAIR10:3:4297282:4303634:1 gene:AT3G13290 transcript:AT3G13290.1 gene_biotype:protein_coding transcript_biotype:protein_coding gene_symbol:VCR description:varicose-like protein [Source:NCBI gene (formerly Entrezgene);Acc:820529]	820529	AT3G13290; AT3G13290.1	VCR	ath:AT3G13290; Q9LTT9	High	High	Master Protein	0	0	128.506	23	21	99	15	1340	145.8	6.13	226.87	21		0	High	1
AT3G13300.1	Phospho [S88(100); S98(100); S147(100); S612(99.3); S649(98.6); S660(100); S664(98.8); S692(100); S736(99.4); S827(100); S972(100); S1138(100); S1193(100)]; S-nitrosylation [C340(100); C452(100); C837(100)]	New site found	pep chromosome:TAIR10:3:4303825:4310275:1 gene:AT3G13300 transcript:AT3G13300.1 gene_biotype:protein_coding transcript_biotype:protein_coding gene_symbol:VCS description:Transducin/WD40 repeat-like superfamily protein [Source:NCBI gene (formerly Entrezgene);Acc:820530]	820530	AT3G13300; AT3G13300.1	VCS	ath:AT3G13300; F4JC94; Q0WLC5; Q56YT1; Q8L7N9; Q9LTT8	High	High	Master Protein	0	0	231.913	39	36	224	30	1344	145.6	6.1	551.18	36		0	High	1
AT3G13360.2	Phospho [S454(100)]; S-nitrosylation [C380(100)]	Novel	pep chromosome:TAIR10:3:4338286:4340446:-1 gene:AT3G13360 transcript:AT3G13360.2 gene_biotype:protein_coding transcript_biotype:protein_coding gene_symbol:WIP3 description:WPP domain interacting protein 3 [Source:NCBI gene (formerly Entrezgene);Acc:820536]	820536	AT3G13360; AT3G13360.2	WIP3	A0A1I9LSR4	High	High	Master Protein	0	0	18.299	11	3	7	3	518	56.6	6.06	17.3	3		0	High	1
AT3G13460.1	Phospho [S22(100); S268(99.7)]; S-nitrosylation [C587(100)]	Novel	pep chromosome:TAIR10:3:4384563:4388592:-1 gene:AT3G13460 transcript:AT3G13460.1 gene_biotype:protein_coding transcript_biotype:protein_coding gene_symbol:ECT2 description:evolutionarily conserved C-terminal region 2 [Source:NCBI gene (formerly Entrezgene);Acc:820548]	820548	AT3G13460; AT3G13460.1	ECT2	A0A178VBC2; ath:AT3G13460; Q3MK93; Q8H0S7; Q9LJE5	High	High	Master Protein	0	0	45.524	18	8	24	7	667	72.4	5.96	44.62	8		0	High	1
AT3G13470.1	Phospho [S474(100)]; S-nitrosylation [C467(100); C555(100)]	New site found	pep chromosome:TAIR10:3:4389215:4393015:1 gene:AT3G13470 transcript:AT3G13470.1 gene_biotype:protein_coding transcript_biotype:protein_coding gene_symbol:Cpn60beta2 description:TCP-1/cpn60 chaperonin family protein [Source:NCBI gene (formerly Entrezgene);Acc:820549]	820549	AT3G13470; AT3G13470.1	CPN60B2	ath:AT3G13470; Q9LJE4	High	High	Master Protein	0	0	256.998	62	32	364	7	596	63.3	5.73	1110.66	32		0	High	1
AT3G13530.1	Phospho [S434(100); S452(98.9); S776(100); S788(100); S875(100); S922(100); S947(100)]; S-nitrosylation [C596(100); C1255(100)]	New site found	pep chromosome:TAIR10:3:4411688:4423000:-1 gene:AT3G13530 transcript:AT3G13530.1 gene_biotype:protein_coding transcript_biotype:protein_coding gene_symbol:MAPKKK7 description:mitogen-activated protein kinase kinase kinase 7 [Source:NCBI gene (formerly Entrezgene);Acc:820555]	820555	AT3G13530; AT3G13530.1	M3KE1	ath:AT3G13530; O81809; Q9LJD8	High	High	Master Protein	0	0	114.222	24	24	74	22	1368	151.1	6.47	157.17	24		0	High	1
AT3G13920.3	Phospho [T135(100); S396(100)]; S-nitrosylation [C12(100); C64(100); C131(100); C260(100)]	New site found	pep chromosome:TAIR10:3:4592305:4594919:-1 gene:AT3G13920 transcript:AT3G13920.3 gene_biotype:protein_coding transcript_biotype:protein_coding gene_symbol:EIF4A1 description:eukaryotic translation initiation factor 4A1 [Source:NCBI gene (formerly Entrezgene);Acc:820605]	820605	AT3G13920; AT3G13920.3	EIF4A1	A8MRZ7	High	High	Master Protein	0	0	109.311	65	21	146	1	402	45.7	6.28	299.82	21		0	High	1
AT3G13920.4	Phospho [S4(100); T140(100); S401(100)]; Met-loss+Acetyl [N-Term]; Acetyl [N-Term]; S-nitrosylation [C69(100); C136(100); C265(100)]; Met-loss [N-Term]	New site found	pep chromosome:TAIR10:3:4592615:4594999:-1 gene:AT3G13920 transcript:AT3G13920.4 gene_biotype:protein_coding transcript_biotype:protein_coding gene_symbol:EIF4A1 description:eukaryotic translation initiation factor 4A1 [Source:NCBI gene (formerly Entrezgene);Acc:820605]	820605	AT3G13920; AT3G13920.4	EIF4A1	F4JEL5	High	High	Master Protein	0	0	135.465	67	23	212	3	407	46.1	5.68	469.06	23		0	High	1
AT3G13990.1	Phospho [S246(100); T377(100); T535(100)]; S-nitrosylation [C470(100)]	Novel	pep chromosome:TAIR10:3:4625383:4630613:-1 gene:AT3G13990 transcript:AT3G13990.1 gene_biotype:protein_coding transcript_biotype:protein_coding gene_symbol:AT3G13990 description:dentin sialophosphoprotein, putative (DUF1296) [Source:NCBI gene (formerly Entrezgene);Acc:820613]	820613	AT3G13990; AT3G13990.1		Q8L7T4	High	High	Master Protein	0	0	44.835	18	9	34	9	848	92.2	8.59	53.8	9		0	High	1
AT3G14080.2	S-nitrosylation [C52(100)]; Met-loss+Acetyl [N-Term]; Phospho [S2(100)]	Novel	pep chromosome:TAIR10:3:4667308:4669183:1 gene:AT3G14080 transcript:AT3G14080.2 gene_biotype:protein_coding transcript_biotype:protein_coding gene_symbol:LSM1B description:Small nuclear ribonucleoprotein family protein [Source:NCBI gene (formerly Entrezgene);Acc:820624]	820624	AT3G14080; AT3G14080.2	LSM1B	ath:AT3G14080; Q8LFL8; Q9LJI0	High	High	Master Protein	0	0	10.349	29	2	3	2	128	14.7	5.07	5.31	2		0	High	1
AT3G14100.1	Phospho [S246(96.5)]; S-nitrosylation [C217(100)]	Novel	pep chromosome:TAIR10:3:4672916:4676162:1 gene:AT3G14100 transcript:AT3G14100.1 gene_biotype:protein_coding transcript_biotype:protein_coding gene_symbol:AT3G14100 description:RNA-binding (RRM/RBD/RNP motifs) family protein [Source:NCBI gene (formerly Entrezgene);Acc:820626]	820626	AT3G14100; AT3G14100.1	UBP1C	ath:AT3G14100; Q8LAP3; Q9LJH8	High	High	Master Protein	0.0003	0.00028	5.704	12	4	4	2	427	47.1	7.64	1.67	4		0	High	1
AT3G14415.3	Phospho [T158(100); S347(100); T360(100)]; S-nitrosylation [C343(100)]; Acetyl [N-Term]	Novel	pep chromosome:TAIR10:3:4818298:4821006:1 gene:AT3G14415 transcript:AT3G14415.3 gene_biotype:protein_coding transcript_biotype:protein_coding gene_symbol:GOX2 description:Aldolase-type TIM barrel family protein [Source:NCBI gene (formerly Entrezgene);Acc:820664]	820664	AT3G14415; AT3G14415.3	GLO2	ath:AT3G14415; Q56XF8; Q9LRS0	High	High	Master Protein	0	0	212.266	68	21	384	9	367	40.3	8.97	1237.2	21		0	High	1
AT3G14420.1	Phospho [T158(100); S212(100); T360(100)]; S-nitrosylation [C343(100)]; Acetyl [N-Term]	Novel	pep chromosome:TAIR10:3:4821391:4824178:1 gene:AT3G14420 transcript:AT3G14420.1 gene_biotype:protein_coding transcript_biotype:protein_coding gene_symbol:GOX1 description:Aldolase-type TIM barrel family protein [Source:NCBI gene (formerly Entrezgene);Acc:820665]	820665	AT3G14420; AT3G14420.1	GLO1	ath:AT3G14420; B9DHI6; Q8VZA4; Q944K6; Q9LRR9	High	High	Master Protein	0	0	208.516	69	20	414	8	367	40.3	9.13	1290.78	20		0	High	1
AT3G14790.2	Phospho [T370(100)]; S-nitrosylation [C47(100); C121(100); C231(100); C532(100)]	New site found	pep chromosome:TAIR10:3:4964105:4967075:1 gene:AT3G14790 transcript:AT3G14790.2 gene_biotype:protein_coding transcript_biotype:protein_coding gene_symbol:RHM3 description:rhamnose biosynthesis 3 [Source:NCBI gene (formerly Entrezgene);Acc:820707]	820707	AT3G14790; AT3G14790.2	RHM3	A0A1I9LN83	High	High	Master Protein	0	0	79.879	29	14	45	6	667	75.2	6.55	98.59	14		0	High	1
AT3G14940.1	Phospho [S11(100); S763(100); S932(100)]; S-nitrosylation [C192(100); C304(100)]	New site found	pep chromosome:TAIR10:3:5025184:5029886:1 gene:AT3G14940 transcript:AT3G14940.1 gene_biotype:protein_coding transcript_biotype:protein_coding gene_symbol:PPC3 description:phosphoenolpyruvate carboxylase 3 [Source:NCBI gene (formerly Entrezgene);Acc:820723]	820723	AT3G14940; AT3G14940.1	PPC3	ath:AT3G14940; O81357; Q0WTJ7; Q84VW9	High	High	Master Protein	0	0	178.8	34	31	160	12	968	110.1	6.04	329.48	31		0	High	1
AT3G14990.1	Phospho [S88(100)]; S-nitrosylation [C49(100); C108(100); C139(100); C313(100)]	New site found	pep chromosome:TAIR10:3:5047376:5049971:1 gene:AT3G14990 transcript:AT3G14990.1 gene_biotype:protein_coding transcript_biotype:protein_coding gene_symbol:DJ1A description:Class I glutamine amidotransferase-like superfamily protein [Source:NCBI gene (formerly Entrezgene);Acc:820728]	820728	AT3G14990; AT3G14990.1	DJ1A	ath:AT3G14990; Q9FPF0; Q9LKA6	High	High	Master Protein	0	0	85.843	49	14	46	14	392	41.8	5.41	96.73	14		0	High	1
AT3G15450.1	Phospho [S18(100); S218(100); S243(100)]; S-nitrosylation [C89(100)]		pep chromosome:TAIR10:3:5212984:5214121:1 gene:AT3G15450 transcript:AT3G15450.1 gene_biotype:protein_coding transcript_biotype:protein_coding gene_symbol:AT3G15450 description:aluminum induced protein with YGL and LRDR motifs [Source:NCBI gene (formerly Entrezgene);Acc:820784]	820784	AT3G15450; AT3G15450.1	MJK13.11	A0A178VGV6; Q9LE80	High	High	Master Protein	0	0	35.372	26	5	103	5	253	27.7	7.05	337.09	5		0	High	1
AT3G15730.1	S-nitrosylation [C211(100); C306(100); C309(100); C363(100); C623(100); C739(100)]; Phospho [S481(100)]	Novel	pep chromosome:TAIR10:3:5330194:5333745:1 gene:AT3G15730 transcript:AT3G15730.1 gene_biotype:protein_coding transcript_biotype:protein_coding gene_symbol:PLDALPHA1 description:phospholipase D alpha 1 [Source:NCBI gene (formerly Entrezgene);Acc:820816]	820816	AT3G15730; AT3G15730.1	PLDALPHA1	ath:AT3G15730; Q0WV84; Q38882; Q944M4; Q9LW06	High	High	Master Protein	0	0	346.565	60	35	357	34	810	91.8	5.87	921.32	35		0	High	1
AT3G15880.2	S-nitrosylation [C186(100); C515(100); C570(100); C850(100)]; Phospho [S288(100); S728(100)]	Novel	pep chromosome:TAIR10:3:5364081:5372289:-1 gene:AT3G15880 transcript:AT3G15880.2 gene_biotype:protein_coding transcript_biotype:protein_coding gene_symbol:WSIP2 description:WUS-interacting protein 2 [Source:NCBI gene (formerly Entrezgene);Acc:820831]		AT3G15880.2			High	High	Master Protein	0	0	58.347	13	9	43	7	1137	124.2	7.23	113.59	9		0	High	1
AT3G16060.1	Phospho [S19(100); S592(99.6)]; S-nitrosylation [C198(100)]	Novel	pep chromosome:TAIR10:3:5447272:5451562:1 gene:AT3G16060 transcript:AT3G16060.1 gene_biotype:protein_coding transcript_biotype:protein_coding gene_symbol:AT3G16060 description:ATP binding microtubule motor family protein [Source:NCBI gene (formerly Entrezgene);Acc:820851]	820851	AT3G16060; AT3G16060.1	KIN13B	ath:AT3G16060; Q940Y8; Q9LW81	High	High	Master Protein	0	0	38.793	9	5	22	5	684	76.7	6.42	73.41	5		0	High	1
AT3G16270.2	Phospho [T211(100)]; S-nitrosylation [C37(100)]	Novel	pep chromosome:TAIR10:3:5513267:5516932:1 gene:AT3G16270 transcript:AT3G16270.2 gene_biotype:protein_coding transcript_biotype:protein_coding gene_symbol:AT3G16270 description:ENTH/VHS family protein [Source:NCBI gene (formerly Entrezgene);Acc:820873]	820873	AT3G16270; AT3G16270.2	MTV1	ath:AT3G16270; C0Z301; O04329; Q9C5H4; Q9LU19	High	High	Master Protein	0	0	125.624	27	15	52	15	690	74.8	5.58	177.12	15		0	High	1
AT3G16340.1	S-nitrosylation [C306(100)]; Phospho [S20(99.4)]	New site found	pep chromosome:TAIR10:3:5539385:5546487:1 gene:AT3G16340 transcript:AT3G16340.1 gene_biotype:protein_coding transcript_biotype:protein_coding gene_symbol:ABCG29 description:pleiotropic drug resistance 1 [Source:NCBI gene (formerly Entrezgene);Acc:820881]	820881	AT3G16340; AT3G16340.1	ABCG29	ath:AT3G16340; O04323; Q94A18	High	High	Master Protein	0	0	25	4	5	12	1	1416	160.2	8.34	30.51	5		0	High	1
AT3G16400.1	S-nitrosylation [C167(100); C219(100); C309(100); C340(100)]; Phospho [S168(100); T186(98.9); T267(100)]	New site found	pep chromosome:TAIR10:3:5566083:5568545:1 gene:AT3G16400 transcript:AT3G16400.1 gene_biotype:protein_coding transcript_biotype:protein_coding gene_symbol:NSP1 description:nitrile specifier protein 1 [Source:NCBI gene (formerly Entrezgene);Acc:820887]	820887	AT3G16400; AT3G16400.1	NSP1	ath:AT3G16400; B9DHB6; O04317; Q0WNW3; Q8LB83; Q9SDM9	High	High	Master Protein	0	0	137.712	55	23	100	5	470	51.6	5.53	264.44	23		0	High	1
AT3G16410.1	Phospho [T335(98.9); T416(100)]; S-nitrosylation [C458(100); C489(100)]	New site found	pep chromosome:TAIR10:3:5571903:5574758:1 gene:AT3G16410 transcript:AT3G16410.1 gene_biotype:protein_coding transcript_biotype:protein_coding gene_symbol:NSP4 description:nitrile specifier protein 4 [Source:NCBI gene (formerly Entrezgene);Acc:820888]	820888	AT3G16410; AT3G16410.1	NSP4	ath:AT3G16410; O04316	High	High	Master Protein	0	0	109.855	43	21	65	4	619	67.6	5.15	160.58	21		0	High	1
AT3G16830.1	Phospho [S327(100); S696(96.9); S709(100)]; S-nitrosylation [C186(100); C503(100); C558(100); C753(100)]	New site found	pep chromosome:TAIR10:3:5731519:5737854:1 gene:AT3G16830 transcript:AT3G16830.1 gene_biotype:protein_coding transcript_biotype:protein_coding gene_symbol:TPR2 description:TOPLESS-related 2 [Source:NCBI gene (formerly Entrezgene);Acc:820936]	820936	AT3G16830; AT3G16830.1	TPR2	ath:AT3G16830; Q9LRZ0	High	High	Master Protein	0	0	72.019	16	11	40	8	1131	124.7	7.27	86.7	11		0	High	1
AT3G16940.1	Phospho [S158(97.5)]; S-nitrosylation [C626(100)]	Novel	pep chromosome:TAIR10:3:5781418:5786309:1 gene:AT3G16940 transcript:AT3G16940.1 gene_biotype:protein_coding transcript_biotype:protein_coding gene_symbol:AT3G16940 description:calmodulin-binding transcription activator [Source:NCBI gene (formerly Entrezgene);Acc:820950]	820950	AT3G16940; AT3G16940.1		A0A178VC09; A0A5S9XCU9; A0A8T2EQG5; A0A8T2F5T0; ath:AT3G16940	High	High	Master Protein	0	0	13.923	7	3	5	3	845	96.1	7.96	14.89	3		0	High	1
AT3G17240.1	S-nitrosylation [C87(100); C372(100); C483(100)]; Phospho [S319(100)]	New site found	pep chromosome:TAIR10:3:5889663:5892332:-1 gene:AT3G17240 transcript:AT3G17240.1 gene_biotype:protein_coding transcript_biotype:protein_coding gene_symbol:mtLPD2 description:lipoamide dehydrogenase 2 [Source:NCBI gene (formerly Entrezgene);Acc:820984]	820984	AT3G17240; AT3G17240.1	LPD2	ath:AT3G17240; Q8LBH6; Q9M5K2; Q9ZRQ0	High	High	Master Protein	0	0	111.825	45	15	112	7	507	54	7.03	198.67	15		0	High	1
AT3G17390.1	S-nitrosylation [C20(100); C31(100); C90(100); C161(100)]; Acetyl [N-Term]; Phospho [S100(100)]	New site found	pep chromosome:TAIR10:3:5952187:5954091:-1 gene:AT3G17390 transcript:AT3G17390.1 gene_biotype:protein_coding transcript_biotype:protein_coding gene_symbol:MTO3 description:S-adenosylmethionine synthetase family protein [Source:NCBI gene (formerly Entrezgene);Acc:821003]	821003	AT3G17390; AT3G17390.1	METK4	ath:AT3G17390; Q0WLR3; Q9LUT2	High	High	Master Protein	0	0	237.06	68	20	265	14	393	42.8	5.81	890.17	20		0	High	1
AT3G17900.1	Phospho [S209(100); S402(99.4); S595(99.6); S606(100); S737(100)]; S-nitrosylation [C272(100); C546(100); C782(100)]	New site found	pep chromosome:TAIR10:3:6128506:6133386:1 gene:AT3G17900 transcript:AT3G17900.1 gene_biotype:protein_coding transcript_biotype:protein_coding gene_symbol:AT3G17900 description:heat-inducible transcription repressor [Source:NCBI gene (formerly Entrezgene);Acc:821058]	821058	AT3G17900; AT3G17900.1		ath:AT3G17900; Q9ASZ4	High	High	Master Protein	0	0	89.32	24	15	75	15	838	91.5	5.78	141.24	15		0	High	1
AT3G18040.3	S-nitrosylation [C275(100); C308(100)]; Phospho [Y296(100); S552(100)]	Novel	pep chromosome:TAIR10:3:6174239:6178526:1 gene:AT3G18040 transcript:AT3G18040.3 gene_biotype:protein_coding transcript_biotype:protein_coding gene_symbol:MPK9 description:MAP kinase 9 [Source:NCBI gene (formerly Entrezgene);Acc:821329]	821329	AT3G18040; AT3G18040.3	MPK9	A0A1I9LRW0	High	High	Master Protein	0	0	28.741	13	6	16	2	648	74.4	7.01	41.55	6		0	High	1
AT3G18370.1	Phospho [S322(98.9); S727(100); S806(100)]; S-nitrosylation [C684(100)]	Novel	pep chromosome:TAIR10:3:6305444:6310684:1 gene:AT3G18370 transcript:AT3G18370.1 gene_biotype:protein_coding transcript_biotype:protein_coding gene_symbol:ATSYTF description:C2 domain-containing protein [Source:NCBI gene (formerly Entrezgene);Acc:821366]	821366	AT3G18370; AT3G18370.1	ATSYTF	A0A178VHP1; ath:AT3G18370; Q93ZM0	High	High	Master Protein	0	0	22.66	14	6	22	6	815	91.1	7.15	28.41	6		0	High	1
AT3G18780.2	S-nitrosylation [C12(100); C259(100); C287(100)]; Acetyl [N-Term]; Met-loss+Acetyl [N-Term]; Phospho [T16(100)]	New site found	pep chromosome:TAIR10:3:6474710:6477204:1 gene:AT3G18780 transcript:AT3G18780.2 gene_biotype:protein_coding transcript_biotype:protein_coding gene_symbol:ACT2 description:actin 2 [Source:NCBI gene (formerly Entrezgene);Acc:821411]	821411	AT3G18780; AT3G18780.2	ACT2	ath:AT3G18780; Q42056; Q96292	High	High	Master Protein	0	0	161.803	65	17	240	2	377	41.9	5.58	569.83	17		0	High	1
AT3G18820.1	Phospho [S111(99.6)]; S-nitrosylation [C146(100); C171(100)]	New site found	pep chromosome:TAIR10:3:6484068:6486264:1 gene:AT3G18820 transcript:AT3G18820.1 gene_biotype:protein_coding transcript_biotype:protein_coding gene_symbol:RAB7B description:RAB GTPase homolog G3F [Source:NCBI gene (formerly Entrezgene);Acc:821415]	821415	AT3G18820; AT3G18820.1	RABG3F	ath:AT3G18820; Q8LGH5; Q9LS94	High	High	Master Protein	0	0	71.187	60	11	30	5	206	23.1	5.08	97.44	11		0	High	1
AT3G18860.1	Phospho [S340(100)]; S-nitrosylation [C27(100); C286(100)]	Novel	pep chromosome:TAIR10:3:6501668:6508553:1 gene:AT3G18860 transcript:AT3G18860.1 gene_biotype:protein_coding transcript_biotype:protein_coding gene_symbol:AT3G18860 description:transducin family protein / WD-40 repeat family protein [Source:NCBI gene (formerly Entrezgene);Acc:821419]	821419	AT3G18860; AT3G18860.1		ath:AT3G18860; Q9LHN3	High	High	Master Protein	0	0	112.078	23	11	59	11	760	84.2	5.58	165.45	11		0	High	1
AT3G18890.1	S-nitrosylation [C148(100); C169(100)]; Phospho [T317(100)]	Novel	pep chromosome:TAIR10:3:6510982:6515108:1 gene:AT3G18890 transcript:AT3G18890.1 gene_biotype:protein_coding transcript_biotype:protein_coding gene_symbol:Tic62 description:NAD(P)-binding Rossmann-fold superfamily protein [Source:NCBI gene (formerly Entrezgene);Acc:821422]	821422	AT3G18890; AT3G18890.1	TIC62	ath:AT3G18890; Q8H0U5; Q9LHN0	High	High	Master Protein	0	0	160.839	44	24	107	24	641	68.3	8.1	224.17	24		0	High	1
AT3G19000.1	Phospho [S136(100)]; S-nitrosylation [C210(100)]	Novel	pep chromosome:TAIR10:3:6553440:6555147:-1 gene:AT3G19000 transcript:AT3G19000.1 gene_biotype:protein_coding transcript_biotype:protein_coding gene_symbol:AT3G19000 description:2-oxoglutarate (2OG) and Fe(II)-dependent oxygenase superfamily protein [Source:NCBI gene (formerly Entrezgene);Acc:821433]	821433	AT3G19000; AT3G19000.1		A0A178VMV5; ath:AT3G19000; Q9LJ66	High	High	Master Protein	0	0	24.087	20	4	5	4	352	40.6	5.58	14.22	4		0	High	1
AT3G19130.1	Phospho [S393(100)]; S-nitrosylation [C358(100)]	Novel	pep chromosome:TAIR10:3:6611182:6614107:-1 gene:AT3G19130 transcript:AT3G19130.1 gene_biotype:protein_coding transcript_biotype:protein_coding gene_symbol:RBP47B description:RNA-binding protein 47B [Source:NCBI gene (formerly Entrezgene);Acc:821447]	821447	AT3G19130; AT3G19130.1	RBP47B	ath:AT3G19130; Q0WW84; Q8LFI9; Q9LJL7	High	High	Master Protein	0	0	32.057	23	6	9	5	435	48.1	6.57	24.02	6		0	High	1
AT3G19170.1	S-nitrosylation [C118(100); C132(100); C170(100); C203(100); C230(100); C621(100); C683(100); C843(100)]; Phospho [S349(99.6)]	New site found	pep chromosome:TAIR10:3:6625377:6632164:-1 gene:AT3G19170 transcript:AT3G19170.1 gene_biotype:protein_coding transcript_biotype:protein_coding gene_symbol:PREP1 description:presequence protease 1 [Source:NCBI gene (formerly Entrezgene);Acc:821451]	821451	AT3G19170; AT3G19170.1	PREP1	ath:AT3G19170; Q8RUN6; Q9LJL3	High	High	Master Protein	0	0	363.352	53	43	216	33	1080	120.9	5.68	613.58	43		0	High	1
AT3G19450.1	Phospho [S24(100)]; S-nitrosylation [C314(100)]	Novel	pep chromosome:TAIR10:3:6744377:6747238:1 gene:AT3G19450 transcript:AT3G19450.1 gene_biotype:protein_coding transcript_biotype:protein_coding gene_symbol:ATCAD4 description:GroES-like zinc-binding alcohol dehydrogenase family protein [Source:NCBI gene (formerly Entrezgene);Acc:821479]	821479	AT3G19450; AT3G19450.1	CAD4	ath:AT3G19450; B1GUX6; P48523; Q53ZN1; Q8L9U1; Q94B56	High	High	Master Protein	0	0	144.653	35	10	111	10	365	39.1	5.55	371.14	10		0	High	1
AT3G19720.1	Phospho [S633(100)]; S-nitrosylation [C136(100)]		pep chromosome:TAIR10:3:6850358:6855590:-1 gene:AT3G19720 transcript:AT3G19720.1 gene_biotype:protein_coding transcript_biotype:protein_coding gene_symbol:ARC5 description:P-loop containing nucleoside triphosphate hydrolases superfamily protein [Source:NCBI gene (formerly Entrezgene);Acc:821509]	821509	AT3G19720; AT3G19720.1	ARC5	ath:AT3G19720; Q3EB39; Q84N64; Q9LJM3	High	High	Master Protein	0.0003	0.00027	5.449	4	2	7	2	777	87.1	6.68	3.39	2		0	High	1
AT3G19820.3	S-nitrosylation [C86(100); C342(100); C421(100); C466(100); C518(100)]; Phospho [S2(100)]; Met-loss [N-Term]; Met-loss+Acetyl [N-Term]	New site found	pep chromosome:TAIR10:3:6879617:6882235:-1 gene:AT3G19820 transcript:AT3G19820.3 gene_biotype:protein_coding transcript_biotype:protein_coding gene_symbol:DWF1 description:cell elongation protein / DWARF1 / DIMINUTO (DIM) [Source:NCBI gene (formerly Entrezgene);Acc:821519]	821519	AT3G19820; AT3G19820.3	DIM	ath:AT3G19820; Q0WWL4; Q38808; Q39085; Q8RXF4	High	High	Master Protein	0	0	101.486	39	18	92	18	561	65.4	7.97	185.24	18		0	High	1
AT3G20370.1	Phospho [Y13(97.4); T33(90.7)]; S-nitrosylation [C212(100)]	Novel	pep chromosome:TAIR10:3:7105371:7107389:1 gene:AT3G20370 transcript:AT3G20370.1 gene_biotype:protein_coding transcript_biotype:protein_coding gene_symbol:AT3G20370 description:TRAF-like family protein [Source:NCBI gene (formerly Entrezgene);Acc:821582]	821582	AT3G20370; AT3G20370.1		A0A178V9Q2; Q9LTQ5	High	High	Master Protein	0	0	44.75	34	9	20	9	379	43.4	6.58	47.42	9		0	High	1
AT3G20390.2	Phospho [S117(100); S230(100)]; S-nitrosylation [C251(100)]	Novel	pep chromosome:TAIR10:3:7109886:7111929:-1 gene:AT3G20390 transcript:AT3G20390.2 gene_biotype:protein_coding transcript_biotype:protein_coding gene_symbol:AT3G20390 description:endoribonuclease L-PSP family protein [Source:NCBI gene (formerly Entrezgene);Acc:821584]	821584	AT3G20390; AT3G20390.2	RIDA	A0A1I9LS34	High	High	Master Protein	0	0	39.242	38	8	49	8	255	27.8	9.07	123.52	8		0	High	1
AT3G20410.1	Phospho [T37(100); S51(100); S69(100); S78(100); S255(100)]; S-nitrosylation [C108(100)]	Novel	pep chromosome:TAIR10:3:7115819:7119144:1 gene:AT3G20410 transcript:AT3G20410.1 gene_biotype:protein_coding transcript_biotype:protein_coding gene_symbol:CPK9 description:calmodulin-domain protein kinase 9 [Source:NCBI gene (formerly Entrezgene);Acc:821586]	821586	AT3G20410; AT3G20410.1	CPK9	ath:AT3G20410; Q38868	High	High	Master Protein	0	0	77.773	35	13	49	8	541	60.3	6.18	122.98	13		0	High	1
AT3G20970.1	S-nitrosylation [C218(100)]; Phospho [S63(100); S64(100)]	Novel	pep chromosome:TAIR10:3:7348157:7350341:1 gene:AT3G20970 transcript:AT3G20970.1 gene_biotype:protein_coding transcript_biotype:protein_coding gene_symbol:NFU4 description:NFU domain protein 4 [Source:NCBI gene (formerly Entrezgene);Acc:821647]	821647	AT3G20970; AT3G20970.1	NIFU4	ath:AT3G20970; Q9LIG6	High	High	Master Protein	0	0	17.874	14	2	9	2	283	30.5	5.01	25.18	2		0	High	1
AT3G21090.1	Phospho [S295(100); S680(100)]; S-nitrosylation [C280(100)]	Novel	pep chromosome:TAIR10:3:7391286:7395096:-1 gene:AT3G21090 transcript:AT3G21090.1 gene_biotype:protein_coding transcript_biotype:protein_coding gene_symbol:ABCG15 description:ABC-2 type transporter family protein [Source:NCBI gene (formerly Entrezgene);Acc:821661]	821661	AT3G21090; AT3G21090.1	ABCG15	ath:AT3G21090; Q8RWI9; Q9LJC3	High	High	Master Protein	0	0	18.708	5	3	6	1	691	77.2	9.26	15.95	3		0	High	1
AT3G21215.1	S-nitrosylation [C232(100)]; Phospho [S326(97.9)]	Novel	pep chromosome:TAIR10:3:7441451:7445312:-1 gene:AT3G21215 transcript:AT3G21215.1 gene_biotype:protein_coding transcript_biotype:protein_coding gene_symbol:AT3G21215 description:RNA-binding (RRM/RBD/RNP motifs) family protein [Source:NCBI gene (formerly Entrezgene);Acc:821675]	821675	AT3G21215; AT3G21215.1		ath:AT3G21215; Q9ASW4	High	High	Master Protein	0	0	13.738	17	3	8	3	339	37	7.72	9.2	3		0	High	1
AT3G21360.1	S-nitrosylation [C137(100); C143(100); C285(100); C329(100)]; Phospho [S111(100)]	Novel	pep chromosome:TAIR10:3:7522804:7524580:1 gene:AT3G21360 transcript:AT3G21360.1 gene_biotype:protein_coding transcript_biotype:protein_coding gene_symbol:AT3G21360 description:2-oxoglutarate (2OG) and Fe(II)-dependent oxygenase superfamily protein [Source:NCBI gene (formerly Entrezgene);Acc:821690]	821690	AT3G21360; AT3G21360.1		ath:AT3G21360; Q9LIG0	High	High	Master Protein	0	0	33.402	27	7	13	7	330	37.2	6.06	17.51	7		0	High	1
AT3G22110.1	Phospho [T218(100); S220(99)]; S-nitrosylation [C74(100); C115(100)]	Novel	pep chromosome:TAIR10:3:7792549:7794262:-1 gene:AT3G22110 transcript:AT3G22110.1 gene_biotype:protein_coding transcript_biotype:protein_coding gene_symbol:PAC1 description:20S proteasome alpha subunit C1 [Source:NCBI gene (formerly Entrezgene);Acc:821774]	821774	AT3G22110; AT3G22110.1	PAC1	ath:AT3G22110; O23711; O81148	High	High	Master Protein	0	0	81.013	53	11	42	11	250	27.5	7.11	91.44	11		0	High	1
AT3G22200.2	S-nitrosylation [C107(100); C322(100); C381(100); C459(100)]; Phospho [Y342(98.9)]	Novel	pep chromosome:TAIR10:3:7835144:7838888:1 gene:AT3G22200 transcript:AT3G22200.2 gene_biotype:protein_coding transcript_biotype:protein_coding gene_symbol:POP2 description:Pyridoxal phosphate (PLP)-dependent transferases superfamily protein [Source:NCBI gene (formerly Entrezgene);Acc:821784]		AT3G22200.2			High	High	Master Protein	0	0	89.261	46	12	49	12	513	56.3	8.25	122.81	12		0	High	1
AT3G22850.1	Phospho [S215(100); S240(100)]; S-nitrosylation [C25(100); C189(100)]	New site found	pep chromosome:TAIR10:3:8088810:8090470:1 gene:AT3G22850 transcript:AT3G22850.1 gene_biotype:protein_coding transcript_biotype:protein_coding gene_symbol:AT3G22850 description:aluminum induced protein with YGL and LRDR motifs [Source:NCBI gene (formerly Entrezgene);Acc:821857]	821857	AT3G22850; AT3G22850.1		A0A178VIL9; ath:AT3G22850; Q9LIL3	High	High	Master Protein	0	0	32.187	27	6	30	5	248	27.1	6.21	72.22	6		0	High	1
AT3G22960.1	S-nitrosylation [C130(100); C260(100); C391(100); C490(100)]; Phospho [S223(100)]	New site found	pep chromosome:TAIR10:3:8139185:8142052:1 gene:AT3G22960 transcript:AT3G22960.1 gene_biotype:protein_coding transcript_biotype:protein_coding gene_symbol:PKP-ALPHA description:Pyruvate kinase family protein [Source:NCBI gene (formerly Entrezgene);Acc:821870]	821870	AT3G22960; AT3G22960.1	PKP1	ath:AT3G22960; Q8LEY6; Q93ZY0; Q9LIK0	High	High	Master Protein	0	0	144.331	46	18	103	18	596	65.1	5.92	293.46	18		0	High	1
AT3G22990.1	Phospho [S48(98.8)]; S-nitrosylation [C308(100)]	Novel	pep chromosome:TAIR10:3:8163941:8166350:1 gene:AT3G22990 transcript:AT3G22990.1 gene_biotype:protein_coding transcript_biotype:protein_coding gene_symbol:LFR description:ARM repeat superfamily protein [Source:NCBI gene (formerly Entrezgene);Acc:821873]	821873	AT3G22990; AT3G22990.1	LFR	ath:AT3G22990; Q8LFF7; Q9LS90	High	High	Master Protein	0	0	15.71	13	2	3	2	460	50.1	6.8	15.88	2		0	High	1
AT3G23400.1	Phospho [S105(100); S148(99.6)]; S-nitrosylation [C216(100)]	Novel	pep chromosome:TAIR10:3:8376444:8378364:-1 gene:AT3G23400 transcript:AT3G23400.1 gene_biotype:protein_coding transcript_biotype:protein_coding gene_symbol:FIB4 description:Plastid-lipid associated protein PAP / fibrillin family protein [Source:NCBI gene (formerly Entrezgene);Acc:821921]	821921	AT3G23400; AT3G23400.1	PAP6	ath:AT3G23400; Q8LBY7; Q9LW57	High	High	Master Protein	0	0	82.865	54	11	94	11	284	30.4	6.13	346.85	11		0	High	1
AT3G23600.1	S-nitrosylation [C7(100); C41(100); C99(100)]; Acetyl [N-Term]; Phospho [S2(100)]	New site found	pep chromosome:TAIR10:3:8473627:8476024:1 gene:AT3G23600 transcript:AT3G23600.1 gene_biotype:protein_coding transcript_biotype:protein_coding gene_symbol:AT3G23600 description:alpha/beta-Hydrolases superfamily protein [Source:NCBI gene (formerly Entrezgene);Acc:821939]	821939	AT3G23600; AT3G23600.1		Q9LUG8	High	High	Master Protein	0	0	60.813	51	9	24	9	239	25.8	5.31	60.88	9		0	High	1
AT3G23790.1	Acetyl [N-Term]; Phospho [S13(95.4)]; S-nitrosylation [C146(100)]	Novel	pep chromosome:TAIR10:3:8575051:8581331:1 gene:AT3G23790 transcript:AT3G23790.1 gene_biotype:protein_coding transcript_biotype:protein_coding gene_symbol:AAE16 description:AMP-dependent synthetase and ligase family protein [Source:NCBI gene (formerly Entrezgene);Acc:821961]	821961	AT3G23790; AT3G23790.1	AAE16	ath:AT3G23790; Q8LRT1; Q9LK39	High	High	Master Protein	0	0	30.422	13	5	18	2	722	81.1	8.51	37.66	5		0	High	1
AT3G23920.1	Phospho [S31(100); S55(100); S59(100)]; S-nitrosylation [C73(100); C302(100)]	New site found	pep chromosome:TAIR10:3:8641181:8644449:1 gene:AT3G23920 transcript:AT3G23920.1 gene_biotype:protein_coding transcript_biotype:protein_coding gene_symbol:BAM1 description:beta-amylase 1 [Source:NCBI gene (formerly Entrezgene);Acc:821975]	821975	AT3G23920; AT3G23920.1	BAM1	ath:AT3G23920; Q0WWR5; Q9LIR6	High	High	Master Protein	0	0	67.372	17	7	99	7	575	63.7	6.05	297.47	7		0	High	1
AT3G24503.1	S-nitrosylation [C294(100); C302(100)]; Phospho [S266(100); S355(100)]	New site found	pep chromosome:TAIR10:3:8919560:8923296:-1 gene:AT3G24503 transcript:AT3G24503.1 gene_biotype:protein_coding transcript_biotype:protein_coding gene_symbol:ALDH2C4 description:aldehyde dehydrogenase 2C4 [Source:NCBI gene (formerly Entrezgene);Acc:822042]	822042	AT3G24503; AT3G24503.1	ALDH2C4	ath:AT3G24503; Q56YU0; Q9LV57	High	High	Master Protein	0	0	93.799	39	15	55	15	501	54.3	5.69	138.71	15		0	High	1
AT3G24550.1	Phospho [S256(100)]; S-nitrosylation [C396(100)]	Novel	pep chromosome:TAIR10:3:8960095:8963568:1 gene:AT3G24550 transcript:AT3G24550.1 gene_biotype:protein_coding transcript_biotype:protein_coding gene_symbol:PERK1 description:proline extensin-like receptor kinase 1 [Source:NCBI gene (formerly Entrezgene);Acc:822051]	822051	AT3G24550; AT3G24550.1	PERK1	ath:AT3G24550; C0Z3E1; Q6QJ27; Q6QJ28; Q94JZ6; Q9LV48	High	High	Master Protein	0	0	47.907	17	4	27	4	652	69.2	8.34	57.43	4		0	High	1
AT3G24870.1	Phospho [S81(96.9); S325(100); S1113(100)]; S-nitrosylation [C1763(100)]	New site found	pep chromosome:TAIR10:3:9074665:9085419:-1 gene:AT3G24870 transcript:AT3G24870.1 gene_biotype:protein_coding transcript_biotype:protein_coding gene_symbol:AT3G24870 description:Helicase/SANT-associated, DNA binding protein [Source:NCBI gene (formerly Entrezgene);Acc:822085]	822085	AT3G24870; AT3G24870.1	EAF1B	ath:AT3G24870; F4J7T2; Q9LRX4	High	High	Master Protein	0	0	22.641	7	6	26	6	1907	206.3	7.68	25.06	6		0	High	1
AT3G25530.1	Phospho [S34(99.2); S269(100)]; S-nitrosylation [C36(100); C47(100); C68(100); C85(100)]	New site found	pep chromosome:TAIR10:3:9271515:9273751:-1 gene:AT3G25530 transcript:AT3G25530.1 gene_biotype:protein_coding transcript_biotype:protein_coding gene_symbol:GLYR1 description:glyoxylate reductase 1 [Source:NCBI gene (formerly Entrezgene);Acc:822139]	822139	AT3G25530; AT3G25530.1	GLYR1	ath:AT3G25530; B9DFS5; F4J913; Q94A74; Q94B07; Q9LSV0	High	High	Master Protein	0	0	125.008	61	13	61	13	289	30.7	6.13	165.32	13		0	High	1
AT3G25800.1	Acetyl [N-Term]; Phospho [S2(100)]; S-nitrosylation [C111(100); C226(100); C238(100); C269(100); C323(100); C441(100); C512(100)]; Met-loss+Acetyl [N-Term]	New site found	pep chromosome:TAIR10:3:9422476:9426049:-1 gene:AT3G25800 transcript:AT3G25800.1 gene_biotype:protein_coding transcript_biotype:protein_coding gene_symbol:PP2AA2 description:protein phosphatase 2A subunit A2 [Source:NCBI gene (formerly Entrezgene);Acc:822171]	822171	AT3G25800; AT3G25800.1	PP2AA2	ath:AT3G25800; Q38950; Q9LRZ9	High	High	Master Protein	0	0	116.307	36	14	82	6	587	65.6	5.14	257.73	14		0	High	1
AT3G25860.1	S-nitrosylation [C331(100)]; Phospho [T216(98.4)]		pep chromosome:TAIR10:3:9460433:9463013:1 gene:AT3G25860 transcript:AT3G25860.1 gene_biotype:protein_coding transcript_biotype:protein_coding gene_symbol:LTA2 description:2-oxoacid dehydrogenases acyltransferase family protein [Source:NCBI gene (formerly Entrezgene);Acc:822181]	822181	AT3G25860; AT3G25860.1	LTA2	ath:AT3G25860; Q9LUA6; Q9SQI8	High	High	Master Protein	0	0	79.846	36	10	46	9	480	50	8.37	87.24	10		0	High	1
AT3G26560.1	Phospho [S411(100)]; S-nitrosylation [C586(100); C601(100)]	New site found	pep chromosome:TAIR10:3:9749493:9753855:-1 gene:AT3G26560 transcript:AT3G26560.1 gene_biotype:protein_coding transcript_biotype:protein_coding gene_symbol:AT3G26560 description:ATP-dependent RNA helicase [Source:NCBI gene (formerly Entrezgene);Acc:822264]	822264	AT3G26560; AT3G26560.1		ath:AT3G26560; Q38953; Q9LRV0	High	High	Master Protein	0	0	37.25	7	7	25	7	1168	134.1	6.81	45.36	7		0	High	1
AT3G26650.1	S-nitrosylation [C213(100); C337(100); C348(100)]; Phospho [S128(100); S143(100); S270(99); S310(100)]	New site found	pep chromosome:TAIR10:3:9794862:9797045:1 gene:AT3G26650 transcript:AT3G26650.1 gene_biotype:protein_coding transcript_biotype:protein_coding gene_symbol:GAPA description:glyceraldehyde 3-phosphate dehydrogenase A subunit [Source:NCBI gene (formerly Entrezgene);Acc:822277]	822277	AT3G26650; AT3G26650.1	GAPA1	ath:AT3G26650; P25856; Q41184; Q9LSE6	High	High	Master Protein	0	0	195.48	68	22	502	9	396	42.5	7.75	1273.39	22		0	High	1
AT3G27690.2	S-nitrosylation [C145(100); C196(100)]; Phospho [S76(100); T146(100)]	Novel	pep chromosome:TAIR10:3:10255906:10257489:1 gene:AT3G27690 transcript:AT3G27690.2 gene_biotype:protein_coding transcript_biotype:protein_coding gene_symbol:LHCB2.3 description:photosystem II light harvesting complex protein 2.3 [Source:NCBI gene (formerly Entrezgene);Acc:822391]	822391	AT3G27690; AT3G27690.2	LHCB23	A0A1I9LMB4	High	High	Master Protein	0	0	158.453	73	14	449	2	298	32.6	6.23	1099.15	14		0	High	1
AT3G27820.1	Phospho [S64(100)]; S-nitrosylation [C34(100); C68(100); C142(100)]	Novel	pep chromosome:TAIR10:3:10315010:10318154:1 gene:AT3G27820 transcript:AT3G27820.1 gene_biotype:protein_coding transcript_biotype:protein_coding gene_symbol:MDAR4 description:monodehydroascorbate reductase 4 [Source:NCBI gene (formerly Entrezgene);Acc:822402]	822402	AT3G27820; AT3G27820.1	MDAR4	ath:AT3G27820; Q9LK94	High	High	Master Protein	0	0	63.014	26	9	24	9	488	53.5	8.22	54.69	9		0	High	1
AT3G28710.1	S-nitrosylation [C37(100); C39(100); C258(100); C334(100)]; Phospho [S56(100)]	Novel	pep chromosome:TAIR10:3:10772871:10775809:-1 gene:AT3G28710 transcript:AT3G28710.1 gene_biotype:protein_coding transcript_biotype:protein_coding gene_symbol:AT3G28710 description:ATPase, V0/A0 complex, subunit C/D [Source:NCBI gene (formerly Entrezgene);Acc:822502]	822502	AT3G28710; AT3G28710.1	VHA-d1	ath:AT3G28710; Q9LJI5	High	High	Master Protein	0	0	96.527	48	11	40	2	351	40.8	5.16	105.25	11		0	High	1
AT3G28715.1	S-nitrosylation [C37(100); C39(100); C197(100); C258(100); C334(100)]; Phospho [S63(100)]	Novel	pep chromosome:TAIR10:3:10777849:10780664:1 gene:AT3G28715 transcript:AT3G28715.1 gene_biotype:protein_coding transcript_biotype:protein_coding gene_symbol:AT3G28715 description:ATPase, V0/A0 complex, subunit C/D [Source:NCBI gene (formerly Entrezgene);Acc:822503]	822503	AT3G28715; AT3G28715.1	VHA-d2	ath:AT3G28715; Q9LHA4	High	High	Master Protein	0	0	99.686	49	11	45	2	351	40.8	5.11	121.46	11		0	High	1
AT3G28860.1	Phospho [S631(100); S647(99.7)]; S-nitrosylation [C1185(100); C1215(100)]	New site found	pep chromosome:TAIR10:3:10870005:10877578:-1 gene:AT3G28860 transcript:AT3G28860.1 gene_biotype:protein_coding transcript_biotype:protein_coding gene_symbol:ABCB19 description:ATP binding cassette subfamily B19 [Source:NCBI gene (formerly Entrezgene);Acc:822519]	822519	AT3G28860; AT3G28860.1	ABCB19	ath:AT3G28860; Q8GZ77; Q8H6F5; Q9LJX0	High	High	Master Protein	0	0	46.643	11	8	18	8	1252	136.7	8.22	53.86	8		0	High	1
AT3G28940.1	Phospho [S58(100)]; S-nitrosylation [C54(100)]		pep chromosome:TAIR10:3:10968043:10969858:-1 gene:AT3G28940 transcript:AT3G28940.1 gene_biotype:protein_coding transcript_biotype:protein_coding gene_symbol:AT3G28940 description:AIG2-like (avirulence induced family protein [Source:NCBI gene (formerly Entrezgene);Acc:822530]	822530	AT3G28940; AT3G28940.1	AIG2B	ath:AT3G28940; Q9MBH2	High	High	Master Protein	0	0	92.524	53	12	45	12	169	19.5	5.07	122.48	12		0	High	1
AT3G29160.1	Phospho [S177(99.5); S340(100); S366(100)]; S-nitrosylation [C134(100)]	New site found	pep chromosome:TAIR10:3:11128620:11132105:-1 gene:AT3G29160 transcript:AT3G29160.1 gene_biotype:protein_coding transcript_biotype:protein_coding gene_symbol:KIN11 description:SNF1 kinase homolog 11 [Source:NCBI gene (formerly Entrezgene);Acc:822566]	822566	AT3G29160; AT3G29160.1	KIN11	A6XGQ9; ath:AT3G29160; P92958; P92968; Q3E7R4	High	High	Master Protein	0	0	47.736	19	7	44	4	512	58.7	7.42	97.1	7	Glucose sensing and signaling	1	High	1
AT3G29360.2	S-nitrosylation [C24(100); C272(100); C350(100); C417(100)]; Phospho [S393(100)]	New site found	pep chromosome:TAIR10:3:11267091:11269228:-1 gene:AT3G29360 transcript:AT3G29360.2 gene_biotype:protein_coding transcript_biotype:protein_coding gene_symbol:UGD2 description:UDP-glucose 6-dehydrogenase family protein [Source:NCBI gene (formerly Entrezgene);Acc:822594]	822594	AT3G29360; AT3G29360.2	UGD2	ath:AT3G29360; Q8L8N1; Q944R8; Q9LIA8	High	High	Master Protein	0	0	110.388	43	15	166	6	480	53.1	6	575.08	15		0	High	1
AT3G42170.1	Phospho [S34(98.8); S155(100); S560(100); S575(100)]; Acetyl [N-Term]; S-nitrosylation [C118(100); C336(100); C418(100); C669(100)]	New site found	pep chromosome:TAIR10:3:14320943:14324069:1 gene:AT3G42170 transcript:AT3G42170.1 gene_biotype:protein_coding transcript_biotype:protein_coding gene_symbol:DAYSLEEPER description:BED zinc finger and hAT dimerization domain-containing protein DAYSLEEPER [Source:NCBI gene (formerly Entrezgene);Acc:3769417]	3769417	AT3G42170; AT3G42170.1	HAT	ath:AT3G42170; Q5IH79; Q9M2N5	High	High	Master Protein	0	0	141.18	33	14	93	14	696	78.8	5.35	257.43	14		0	High	1
AT3G43300.1	Phospho [S1416(100); S1437(99.7); S1533(99.5)]; S-nitrosylation [C129(100); C204(100); C468(100); C544(100); C709(100); C762(100); C1021(100); C1131(100); C1272(100); C1670(100)]	New site found	pep chromosome:TAIR10:3:15233896:15245034:-1 gene:AT3G43300 transcript:AT3G43300.1 gene_biotype:protein_coding transcript_biotype:protein_coding gene_symbol:ATMIN7 description:HOPM interactor 7 [Source:NCBI gene (formerly Entrezgene);Acc:823405]		AT3G43300.1			High	High	Master Protein	0	0	258.701	31	42	211	42	1758	194.9	5.58	494.66	42		0	High	1
AT3G44010.2	S-nitrosylation [C24(100); C38(100)]; Met-loss [N-Term]; Phospho [S4(99.3)]	Novel	pep chromosome:TAIR10:3:15799860:15801200:-1 gene:AT3G44010 transcript:AT3G44010.2 gene_biotype:protein_coding transcript_biotype:protein_coding gene_symbol:AT3G44010 description:Ribosomal protein S14p/S29e family protein [Source:NCBI gene (formerly Entrezgene);Acc:823518]	823515; 823518; 829529	AT3G43980; AT3G44010; AT3G44010.2; AT4G33865	RPS29A; RPS29B; RPS29C	ath:AT3G43980; ath:AT3G44010; ath:AT4G33865; Q680P8; Q9LDT9	High	High	Master Protein	0	0	9.235	52	3	11	3	56	6.4	10.02	4.15	3		0	High	1
AT3G44310.1	S-nitrosylation [C135(100); C161(100); C186(100); C207(100)]; Phospho [T14(100); S330(99.5)]; Acetyl [N-Term]; Met-loss+Acetyl [N-Term]	New site found	pep chromosome:TAIR10:3:15986624:15989505:1 gene:AT3G44310 transcript:AT3G44310.1 gene_biotype:protein_coding transcript_biotype:protein_coding gene_symbol:NIT1 description:nitrilase 1 [Source:NCBI gene (formerly Entrezgene);Acc:823556]	823556	AT3G44310; AT3G44310.1	NIT1	ath:AT3G44310; O04908; P32961; Q42543; Q53YI1; Q94B53	High	High	Master Protein	0	0	152.762	85	25	186	15	346	38.1	6.28	435.38	25		0	High	1
AT3G45140.1	S-nitrosylation [C139(100); C181(100); C281(100); C509(100); C531(100); C561(100); C611(100)]; Phospho [S787(100)]	New site found	pep chromosome:TAIR10:3:16525245:16529352:1 gene:AT3G45140 transcript:AT3G45140.1 gene_biotype:protein_coding transcript_biotype:protein_coding gene_symbol:LOX2 description:lipoxygenase 2 [Source:NCBI gene (formerly Entrezgene);Acc:823650]	823650	AT3G45140; AT3G45140.1	LOX2	ath:AT3G45140; P38418; Q0WLR8; Q56WG6; Q8GW45; Q8W4E4; Q9M1U5	High	High	Master Protein	0	0	316.817	64	44	299	44	896	102	5.62	781.25	44		0	High	1
AT3G45260.2	Phospho [S58(100); S273(100)]; S-nitrosylation [C73(100)]	Novel	pep chromosome:TAIR10:3:16596381:16598727:-1 gene:AT3G45260 transcript:AT3G45260.2 gene_biotype:protein_coding transcript_biotype:protein_coding gene_symbol:AT3G45260 description:C2H2-like zinc finger protein [Source:NCBI gene (formerly Entrezgene);Acc:823664]	823664	AT3G45260; AT3G45260.2	BIB	ath:AT3G45260; Q944L3; Q9M3F1	High	High	Master Protein	0	0	19.696	13	3	6	2	446	49.9	9.31	19.33	3		0	High	1
AT3G45780.1	Phospho [S92(100); S185(100); S350(100)]; S-nitrosylation [C939(100)]		pep chromosome:TAIR10:3:16816721:16824210:1 gene:AT3G45780 transcript:AT3G45780.1 gene_biotype:protein_coding transcript_biotype:protein_coding gene_symbol:PHOT1 description:phototropin 1 [Source:NCBI gene (formerly Entrezgene);Acc:823721]	823721	AT3G45780; AT3G45780.1	PHOT1	ath:AT3G45780; O48963	High	High	Master Protein	0	0	101.949	31	19	62	18	996	111.6	7.65	124.56	19		0	High	1
AT3G46000.1	Acetyl [N-Term]; S-nitrosylation [C14(100); C63(100)]; Phospho [T122(98.9)]; Met-loss+Acetyl [N-Term]	New site found	pep chromosome:TAIR10:3:16907334:16909119:-1 gene:AT3G46000 transcript:AT3G46000.1 gene_biotype:protein_coding transcript_biotype:protein_coding gene_symbol:ADF2 description:actin depolymerizing factor 2 [Source:NCBI gene (formerly Entrezgene);Acc:823743]	823743	AT3G46000; AT3G46000.1	ADF2	ath:AT3G46000; Q39251; Q9LZT2	High	High	Master Protein	0	0	53.908	43	4	30	2	137	15.7	5.43	64.1	4		0	High	1
AT3G46290.1	Phospho [S643(99.7); S649(100); S818(99.7); S822(97.6)]; S-nitrosylation [C587(100)]	Novel	pep chromosome:TAIR10:3:17012500:17015885:1 gene:AT3G46290 transcript:AT3G46290.1 gene_biotype:protein_coding transcript_biotype:protein_coding gene_symbol:HERK1 description:hercules receptor kinase 1 [Source:NCBI gene (formerly Entrezgene);Acc:823774]	823774	AT3G46290; AT3G46290.1	HERK1	ath:AT3G46290; Q9LX66; Q9SNA7	High	High	Master Protein	0	0	35.427	9	6	16	4	830	91.4	6.32	43.31	6		0	High	1
AT3G46440.2	S-nitrosylation [C241(100)]; Phospho [S3(99); S9(99.4)]; Met-loss+Acetyl [N-Term]	Novel	pep chromosome:TAIR10:3:17089013:17092065:-1 gene:AT3G46440 transcript:AT3G46440.2 gene_biotype:protein_coding transcript_biotype:protein_coding gene_symbol:UXS5 description:UDP-XYL synthase 5 [Source:NCBI gene (formerly Entrezgene);Acc:823794]	823794	AT3G46440; AT3G46440.2	UXS5	ath:AT3G46440; Q9SN95	High	High	Master Protein	0	0	65.676	35	9	39	5	341	38.4	7.52	87.85	9		0	High	1
AT3G46970.1	S-nitrosylation [C145(100); C281(100); C305(100); C498(100); C838(100)]; Phospho [S41(100)]	New site found	pep chromosome:TAIR10:3:17301394:17306633:-1 gene:AT3G46970 transcript:AT3G46970.1 gene_biotype:protein_coding transcript_biotype:protein_coding gene_symbol:PHS2 description:alpha-glucan phosphorylase 2 [Source:NCBI gene (formerly Entrezgene);Acc:823850]	823850	AT3G46970; AT3G46970.1	PHS2	ath:AT3G46970; Q93ZL3; Q9SD76	High	High	Master Protein	0	0	224.955	54	34	132	33	841	95.1	6.11	401.52	34		0	High	1
AT3G47860.1	S-nitrosylation [C183(100)]; Phospho [T164(100)]		pep chromosome:TAIR10:3:17656602:17658353:-1 gene:AT3G47860 transcript:AT3G47860.1 gene_biotype:protein_coding transcript_biotype:protein_coding gene_symbol:CHL description:chloroplastic lipocalin [Source:NCBI gene (formerly Entrezgene);Acc:823942]	823942	AT3G47860; AT3G47860.1	CHL	ath:AT3G47860; Q9STS7	High	High	Master Protein	0	0	22.667	23	5	6	5	353	39.1	6.74	13.24	5		0	High	1
AT3G48530.1	S-nitrosylation [C52(100)]; Phospho [S44(100); S131(100); S134(100)]	Novel	pep chromosome:TAIR10:3:17987378:17989763:1 gene:AT3G48530 transcript:AT3G48530.1 gene_biotype:protein_coding transcript_biotype:protein_coding gene_symbol:KING1 description:SNF1-related protein kinase regulatory subunit gamma 1 [Source:NCBI gene (formerly Entrezgene);Acc:824012]	824012	AT3G48530; AT3G48530.1	KING1	ath:AT3G48530; Q8LBB2; Q9S7W6	High	High	Master Protein	0	0	66.859	43	9	35	9	424	47.4	5.3	129.99	9		0	High	1
AT3G48690.1	Phospho [S162(100)]; Acetyl [N-Term]; S-nitrosylation [C9(100); C254(100); C306(100)]	New site found	pep chromosome:TAIR10:3:18037046:18038234:-1 gene:AT3G48690 transcript:AT3G48690.1 gene_biotype:protein_coding transcript_biotype:protein_coding gene_symbol:CXE12 description:alpha/beta-Hydrolases superfamily protein [Source:NCBI gene (formerly Entrezgene);Acc:824030]	824030	AT3G48690; AT3G48690.1	CXE12	ath:AT3G48690; Q0WVA6; Q8VZG3; Q9SMN0	High	High	Master Protein	0	0	82.583	49	9	43	9	324	35.5	5.43	132.68	9		0	High	1
AT3G48730.1	S-nitrosylation [C136(100); C166(100); C188(100)]; Phospho [S202(100); T261(100)]	New site found	pep chromosome:TAIR10:3:18049571:18051778:1 gene:AT3G48730 transcript:AT3G48730.1 gene_biotype:protein_coding transcript_biotype:protein_coding gene_symbol:GSA2 description:glutamate-1-semialdehyde 2,1-aminomutase 2 [Source:NCBI gene (formerly Entrezgene);Acc:824034]	824034	AT3G48730; AT3G48730.1	GSA2	ath:AT3G48730; Q1JPM9; Q42522; Q9SMM6	High	High	Master Protein	0	0	158.972	67	18	107	10	472	50.1	7.39	294.14	18		0	High	1
AT3G48870.3	S-nitrosylation [C320(100); C426(100)]; Phospho [T194(100)]		pep chromosome:TAIR10:3:18122118:18126664:-1 gene:AT3G48870 transcript:AT3G48870.3 gene_biotype:protein_coding transcript_biotype:protein_coding gene_symbol:HSP93-III description:Clp ATPase [Source:NCBI gene (formerly Entrezgene);Acc:824048]	824048	AT3G48870; AT3G48870.3	CLPC2	A0A1I9LLC3; ath:AT3G48870; Q93ZM4; Q9M2Z6; Q9SXJ7	High	High	Master Protein	0	0	262.782	45	34	206	9	952	105.7	6.42	543.86	34		0	High	1
AT3G48930.1	S-nitrosylation [C59(100); C76(100); C115(100); C129(100)]; Phospho [S148(98.6)]	New site found	pep chromosome:TAIR10:3:18140771:18142281:-1 gene:AT3G48930 transcript:AT3G48930.1 gene_biotype:protein_coding transcript_biotype:protein_coding gene_symbol:EMB1080 description:Nucleic acid-binding, OB-fold-like protein [Source:NCBI gene (formerly Entrezgene);Acc:824054]	824054	AT3G48930; AT3G48930.1	RPS11A	ath:AT3G48930; P16181	High	High	Master Protein	0	0	42.51	50	8	43	8	160	17.9	10.56	61.73	8		0	High	1
AT3G50500.2	S-nitrosylation [C161(100)]; Phospho [S31(100); S153(100); S180(96.6)]; Acetyl [N-Term]		pep chromosome:TAIR10:3:18741594:18744157:-1 gene:AT3G50500 transcript:AT3G50500.2 gene_biotype:protein_coding transcript_biotype:protein_coding gene_symbol:SNRK2.2 description:SNF1-related protein kinase 2.2 [Source:NCBI gene (formerly Entrezgene);Acc:824214]	824214	AT3G50500; AT3G50500.2	SNRK22	F4J0N1	High	High	Master Protein	0	0	22.193	24	7	9	3	369	42	4.91	14.86	7		0	High	1
AT3G50590.1	Phospho [Y653(100); S658(100)]; S-nitrosylation [C1401(100); C1539(100); C1559(100)]	New site found	pep chromosome:TAIR10:3:18771019:18779502:1 gene:AT3G50590 transcript:AT3G50590.1 gene_biotype:protein_coding transcript_biotype:protein_coding gene_symbol:AT3G50590 description:Transducin/WD40 repeat-like superfamily protein [Source:NCBI gene (formerly Entrezgene);Acc:824223]	824223	AT3G50590; AT3G50590.1	TWD40-1	F4J0P2	High	High	Master Protein	0	0	57.292	10	13	26	13	1614	176.2	8.32	51.83	13		0	High	1
AT3G50820.1	S-nitrosylation [C113(100); C136(100)]; Phospho [T92(96.1); S181(100); S184(100); S239(100); S280(100)]		pep chromosome:TAIR10:3:18890874:18892508:-1 gene:AT3G50820 transcript:AT3G50820.1 gene_biotype:protein_coding transcript_biotype:protein_coding gene_symbol:PSBO2 description:photosystem II subunit O-2 [Source:NCBI gene (formerly Entrezgene);Acc:824246]	824246	AT3G50820; AT3G50820.1	PSBO2	ath:AT3G50820; Q9S841	High	High	Master Protein	0	0	213.425	67	27	812	12	331	35	6.16	2339.95	27		0	High	1
AT3G51550.1	Phospho [S503(98.9); S695(99.6); S701(100); T881(99.5)]; S-nitrosylation [C639(100); C756(100); C778(100)]	New site found	pep chromosome:TAIR10:3:19117584:19120949:-1 gene:AT3G51550 transcript:AT3G51550.1 gene_biotype:protein_coding transcript_biotype:protein_coding gene_symbol:FER description:Malectin/receptor-like protein kinase family protein [Source:NCBI gene (formerly Entrezgene);Acc:824318]	824318	AT3G51550; AT3G51550.1	FER	A7U523; ath:AT3G51550; Q0WM33; Q94C93; Q9M4G2; Q9SCZ4	High	High	Master Protein	0	0	42.791	16	9	29	7	895	98.1	6.2	46.79	9		0	High	1
AT3G51670.1	Acetyl [N-Term]; Phospho [S6(100); S31(100)]; S-nitrosylation [C370(100)]	Novel	pep chromosome:TAIR10:3:19168672:19171227:1 gene:AT3G51670 transcript:AT3G51670.1 gene_biotype:protein_coding transcript_biotype:protein_coding gene_symbol:AT3G51670 description:SEC14 cytosolic factor family protein / phosphoglyceride transfer family protein [Source:NCBI gene (formerly Entrezgene);Acc:824330]	824330	AT3G51670; AT3G51670.1	PATL6	ath:AT3G51670; Q9SCU1; Q9XFS6	High	High	Master Protein	0	0	36.046	18	6	15	6	409	46.5	8.32	31.93	6		0	High	1
AT3G51780.1	Phospho [S256(99.9)]; S-nitrosylation [C222(100)]	Novel	pep chromosome:TAIR10:3:19206768:19208648:-1 gene:AT3G51780 transcript:AT3G51780.1 gene_biotype:protein_coding transcript_biotype:protein_coding gene_symbol:BAG4 description:BCL-2-associated athano 4 [Source:NCBI gene (formerly Entrezgene);Acc:824341]	824341	AT3G51780; AT3G51780.1	BAG4	ath:AT3G51780; O65021; Q8LDA0; Q8RX71	High	High	Master Protein	0	0	33.564	32	7	17	7	269	29.2	5.34	43.64	7		0	High	1
AT3G51800.1	Met-loss+Acetyl [N-Term]; Phospho [S3(99.6); S16(100)]; S-nitrosylation [C41(100); C51(100); C82(100); C178(100); C293(100)]; Acetyl [N-Term]; Met-loss [N-Term]	New site found	pep chromosome:TAIR10:3:19210914:19213747:-1 gene:AT3G51800 transcript:AT3G51800.1 gene_biotype:protein_coding transcript_biotype:protein_coding gene_symbol:ATG2 description:metallopeptidase M24 family protein [Source:NCBI gene (formerly Entrezgene);Acc:824343]	824343	AT3G51800; AT3G51800.1	EBP1	ath:AT3G51800; B9DFJ0; F4J4J3; F4J4J5; Q96327; Q9C5I5	High	High	Master Protein	0	0	104.641	43	16	217	16	392	43	6.8	445.88	16		0	High	1
AT3G51850.1	Phospho [S43(100); S514(100)]; S-nitrosylation [C169(100)]	Novel	pep chromosome:TAIR10:3:19232358:19235891:1 gene:AT3G51850 transcript:AT3G51850.1 gene_biotype:protein_coding transcript_biotype:protein_coding gene_symbol:CPK13 description:calcium-dependent protein kinase 13 [Source:NCBI gene (formerly Entrezgene);Acc:824348]	824348	AT3G51850; AT3G51850.1	CPK13	ath:AT3G51850; Q570G8; Q8W4I7; Q96294	High	High	Master Protein	0	0	48.188	23	8	29	5	528	59.3	6.68	66.46	8		0	High	1
AT3G52390.2	S-nitrosylation [C129(100); C270(100)]; Phospho [T322(100)]	Novel	pep chromosome:TAIR10:3:19422988:19425183:-1 gene:AT3G52390 transcript:AT3G52390.2 gene_biotype:protein_coding transcript_biotype:protein_coding gene_symbol:AT3G52390 description:TatD related DNase [Source:NCBI gene (formerly Entrezgene);Acc:824404]	824404	AT3G52390; AT3G52390.2		A0A654FF54; A0A8T2FDJ5; F4J6X3	High	High	Master Protein	0	0	16.174	12	3	4	3	323	35.9	6.54	9.67	3		0	High	1
AT3G52400.1	Phospho [S8(100); S18(99.5); S36(99.1)]; Acetyl [N-Term]; S-nitrosylation [C171(100)]	Novel	pep chromosome:TAIR10:3:19425632:19427230:-1 gene:AT3G52400 transcript:AT3G52400.1 gene_biotype:protein_coding transcript_biotype:protein_coding gene_symbol:SYP122 description:syntaxin of plants 122 [Source:NCBI gene (formerly Entrezgene);Acc:824405]	824405	AT3G52400; AT3G52400.1	SYP122	ath:AT3G52400; Q9SUJ2; Q9SVC2	High	High	Master Protein	0	0	38.929	26	6	67	6	341	37.8	8.38	78.81	6		0	High	1
AT3G52560.2	S-nitrosylation [C73(100); C94(100); C146(100)]; Phospho [T60(100)]	New site found	pep chromosome:TAIR10:3:19494384:19496084:-1 gene:AT3G52560 transcript:AT3G52560.2 gene_biotype:protein_coding transcript_biotype:protein_coding gene_symbol:UEV1D-4 description:ubiquitin E2 [Source:NCBI gene (formerly Entrezgene);Acc:824422]	824422	AT3G52560; AT3G52560.2		A0A178VKZ7	High	High	Master Protein	0	0	47.699	59	7	38	3	147	16.6	6.68	77.04	7		0	High	1
AT3G52880.2	S-nitrosylation [C100(100); C101(100); C230(100)]; Phospho [S448(100)]	Novel	pep chromosome:TAIR10:3:19601213:19604454:-1 gene:AT3G52880 transcript:AT3G52880.2 gene_biotype:protein_coding transcript_biotype:protein_coding gene_symbol:MDAR1 description:monodehydroascorbate reductase 1 [Source:NCBI gene (formerly Entrezgene);Acc:824454]	824454	AT3G52880; AT3G52880.2	MDAR1	F4J849	High	High	Master Protein	0	0	93.131	42	12	123	12	466	50.1	8.16	256.2	12		0	High	1
AT3G52930.1	S-nitrosylation [C68(100); C173(100); C197(100); C208(100); C326(100)]; Phospho [T21(100); S32(99.7); T35(100); S42(100); T50(100); T108(99.9); S266(100); S350(100)]	New site found	pep chromosome:TAIR10:3:19626748:19629204:-1 gene:AT3G52930 transcript:AT3G52930.1 gene_biotype:protein_coding transcript_biotype:protein_coding gene_symbol:FBA8 description:Aldolase superfamily protein [Source:NCBI gene (formerly Entrezgene);Acc:824459]	824459	AT3G52930; AT3G52930.1	FBA8	ath:AT3G52930; Q9LF98	High	High	Master Protein	0	0	216.675	80	25	309	17	358	38.5	6.46	753.42	25		0	High	1
AT3G52950.1	Phospho [S410(100)]; S-nitrosylation [C85(100)]		pep chromosome:TAIR10:3:19634331:19636845:1 gene:AT3G52950 transcript:AT3G52950.1 gene_biotype:protein_coding transcript_biotype:protein_coding gene_symbol:AT3G52950 description:CBS / octicosapeptide/Phox/Bemp1 (PB1) domains-containing protein [Source:NCBI gene (formerly Entrezgene);Acc:824461]	824461	AT3G52950; AT3G52950.1	CBSCBSPB3	ath:AT3G52950; Q8L7L7; Q9LF97	High	High	Master Protein	0	0	30.79	18	5	13	5	556	60	7.52	28.45	5		0	High	1
AT3G52960.1	Phospho [T91(99.5); S100(99)]; S-nitrosylation [C121(100)]		pep chromosome:TAIR10:3:19639549:19640710:1 gene:AT3G52960 transcript:AT3G52960.1 gene_biotype:protein_coding transcript_biotype:protein_coding gene_symbol:AT3G52960 description:Thioredoxin superfamily protein [Source:NCBI gene (formerly Entrezgene);Acc:824462]	824462	AT3G52960; AT3G52960.1	PRXIIE	ath:AT3G52960; Q949U7; Q9LF96	High	High	Master Protein	0	0	110.958	53	12	192	12	234	24.7	9.03	636.2	12		0	High	1
AT3G52990.1	S-nitrosylation [C49(100); C87(100); C177(100); C229(100); C511(100)]; Phospho [S42(99.7)]	New site found	pep chromosome:TAIR10:3:19648711:19652515:1 gene:AT3G52990 transcript:AT3G52990.1 gene_biotype:protein_coding transcript_biotype:protein_coding gene_symbol:AT3G52990 description:Pyruvate kinase family protein [Source:NCBI gene (formerly Entrezgene);Acc:824465]	824465	AT3G52990; AT3G52990.1		Q94KE3	High	High	Master Protein	0	0	89.554	42	16	51	6	527	57.5	7.11	139.93	16		0	High	1
AT3G53130.1	S-nitrosylation [C270(100)]; Phospho [S70(99.6)]		pep chromosome:TAIR10:3:19692757:19697542:1 gene:AT3G53130 transcript:AT3G53130.1 gene_biotype:protein_coding transcript_biotype:protein_coding gene_symbol:LUT1 description:Cytochrome P450 superfamily protein [Source:NCBI gene (formerly Entrezgene);Acc:824479]	824479	AT3G53130; AT3G53130.1	CYP97C1	ath:AT3G53130; Q56ZY1; Q6TBX7; Q8RWV4; Q9SCP8	High	High	Master Protein	0	0	43.692	20	10	23	10	539	60.5	6.39	35.78	10		0	High	1
AT3G53420.2	Phospho [S280(100); S283(100)]; Met-loss [N-Term]; S-nitrosylation [C133(100)]	Novel	pep chromosome:TAIR10:3:19803657:19805663:-1 gene:AT3G53420 transcript:AT3G53420.2 gene_biotype:protein_coding transcript_biotype:protein_coding gene_symbol:PIP2A description:plasma membrane intrinsic protein 2A [Source:NCBI gene (formerly Entrezgene);Acc:824510]	824510	AT3G53420; AT3G53420.2	PIP2-1	ath:AT3G53420; P43286	High	High	Master Protein	0	0	58.805	29	9	167	6	287	30.5	8.4	493.81	9		0	High	1
AT3G53520.4	Phospho [S26(100)]; S-nitrosylation [C192(100)]	New site found	pep chromosome:TAIR10:3:19841374:19844303:1 gene:AT3G53520 transcript:AT3G53520.4 gene_biotype:protein_coding transcript_biotype:protein_coding gene_symbol:UXS1 description:UDP-glucuronic acid decarboxylase 1 [Source:NCBI gene (formerly Entrezgene);Acc:824520]	824520	AT3G53520; AT3G53520.4	UXS1	F4JAG3	High	High	Master Protein	0	0	65.939	26	9	70	8	458	51.4	9.06	109.94	9		0	High	1
AT3G53620.1	S-nitrosylation [C55(100); C146(100)]; Phospho [S28(99.6)]	Novel	pep chromosome:TAIR10:3:19880504:19883743:1 gene:AT3G53620 transcript:AT3G53620.1 gene_biotype:protein_coding transcript_biotype:protein_coding gene_symbol:PPa4 description:pyrophosphorylase 4 [Source:NCBI gene (formerly Entrezgene);Acc:824530]	824530	AT3G53620; AT3G53620.1	PPA4	ath:AT3G53620; Q8LA73; Q9LFF9	High	High	Master Protein	0	0	39.348	33	6	63	3	216	24.6	5.47	131.98	6		0	High	1
AT3G54030.1	S-nitrosylation [C196(100); C289(100)]; Phospho [S210(99.7)]	New site found	pep chromosome:TAIR10:3:20010927:20013766:1 gene:AT3G54030 transcript:AT3G54030.1 gene_biotype:protein_coding transcript_biotype:protein_coding gene_symbol:BSK6 description:kinase with tetratricopeptide repeat domain-containing protein [Source:NCBI gene (formerly Entrezgene);Acc:824570]	824570	AT3G54030; AT3G54030.1	BSK6	ath:AT3G54030; Q8LEG7; Q9M324	High	High	Master Protein	0	0	18.901	10	4	12	1	490	54.8	6.54	30.67	4		0	High	1
AT3G54050.2	S-nitrosylation [C111(100); C154(100); C366(100)]; Phospho [S326(100)]	Novel	pep chromosome:TAIR10:3:20016892:20018822:1 gene:AT3G54050 transcript:AT3G54050.2 gene_biotype:protein_coding transcript_biotype:protein_coding gene_symbol:HCEF1 description:high cyclic electron flow 1 [Source:NCBI gene (formerly Entrezgene);Acc:824572]	824572	AT3G54050; AT3G54050.2	CFBP1	ath:AT3G54050; P25851; Q9M398	High	High	Master Protein	0	0	160.26	43	16	241	16	417	45.1	5.4	713.87	16	Starch metabolism	1	High	1
AT3G54300.2	S-nitrosylation [C35(100)]; Phospho [S194(100)]	Novel	pep chromosome:TAIR10:3:20108208:20110652:-1 gene:AT3G54300 transcript:AT3G54300.2 gene_biotype:protein_coding transcript_biotype:protein_coding gene_symbol:VAMP727 description:vesicle-associated membrane protein 727 [Source:NCBI gene (formerly Entrezgene);Acc:824597]	824597	AT3G54300; AT3G54300.2	VAMP727	ath:AT3G54300; Q53XE0; Q9M376	High	High	Master Protein	0	0	21.291	25	4	14	3	240	27.4	6.42	35.46	4		0	High	1
AT3G54620.2	S-nitrosylation [C294(100)]; Phospho [S45(100); S71(95.6)]		pep chromosome:TAIR10:3:20217897:20220410:-1 gene:AT3G54620 transcript:AT3G54620.2 gene_biotype:protein_coding transcript_biotype:protein_coding gene_symbol:BZIP25 description:basic leucine zipper 25 [Source:NCBI gene (formerly Entrezgene);Acc:824627]		AT3G54620.2			High	High	Master Protein	0	0	20.794	30	5	14	4	295	32.5	5.77	21.47	5		0	High	1
AT3G55360.1	Phospho [T52(100)]; S-nitrosylation [C72(100)]		pep chromosome:TAIR10:3:20520930:20523098:-1 gene:AT3G55360 transcript:AT3G55360.1 gene_biotype:protein_coding transcript_biotype:protein_coding gene_symbol:CER10 description:3-oxo-5-alpha-steroid 4-dehydrogenase family protein [Source:NCBI gene (formerly Entrezgene);Acc:824702]	824702	AT3G55360; AT3G55360.1	ECR	ath:AT3G55360; Q9M2U2	High	High	Master Protein	0	0	26.961	18	4	10	4	310	35.7	9.44	32.56	4		0	High	1
AT3G55610.1	Phospho [S79(99.5)]; S-nitrosylation [C515(100); C543(100)]		pep chromosome:TAIR10:3:20624020:20629295:-1 gene:AT3G55610 transcript:AT3G55610.1 gene_biotype:protein_coding transcript_biotype:protein_coding gene_symbol:P5CS2 description:delta 1-pyrroline-5-carboxylate synthase 2 [Source:NCBI gene (formerly Entrezgene);Acc:824727]	824727	AT3G55610; AT3G55610.1	P5CSB	ath:AT3G55610; P54888; Q9M061	High	High	Master Protein	0	0	85.414	24	14	73	8	726	78.8	6.81	174.56	14		0	High	1
AT3G55800.1	S-nitrosylation [C74(100); C99(100); C121(100); C150(100)]; Phospho [T292(99); T353(100); T381(99.5)]	New site found	pep chromosome:TAIR10:3:20709294:20711640:1 gene:AT3G55800 transcript:AT3G55800.1 gene_biotype:protein_coding transcript_biotype:protein_coding gene_symbol:SBPASE description:sedoheptulose-bisphosphatase [Source:NCBI gene (formerly Entrezgene);Acc:824746]	824746	AT3G55800; AT3G55800.1		ath:AT3G55800; P46283; Q940F8	High	High	Master Protein	0	0	119.051	55	18	212	18	393	42.4	6.57	488.18	18		0	High	1
AT3G56190.1	S-nitrosylation [C62(100); C103(100); C154(100)]; Phospho [S211(100)]		pep chromosome:TAIR10:3:20845674:20848695:-1 gene:AT3G56190 transcript:AT3G56190.1 gene_biotype:protein_coding transcript_biotype:protein_coding gene_symbol:ALPHA-SNAP2 description:alpha-soluble NSF attachment protein 2 [Source:NCBI gene (formerly Entrezgene);Acc:824785]	824785	AT3G56190; AT3G56190.1	ASNAP2	ath:AT3G56190; Q9SPE6	High	High	Master Protein	0	0	63.767	45	10	25	10	289	32.7	5.33	70.25	10		0	High	1
AT3G56460.1	Acetyl [N-Term]; S-nitrosylation [C6(100); C97(100)]; Phospho [S19(100)]	Novel	pep chromosome:TAIR10:3:20932791:20934540:-1 gene:AT3G56460 transcript:AT3G56460.1 gene_biotype:protein_coding transcript_biotype:protein_coding gene_symbol:AT3G56460 description:GroES-like zinc-binding alcohol dehydrogenase family protein [Source:NCBI gene (formerly Entrezgene);Acc:824813]	824813	AT3G56460; AT3G56460.1	T5P19_110	A0A178VE17; ath:AT3G56460; Q9LXZ4	High	High	Master Protein	0	0	49.451	30	8	16	8	348	37.2	9.25	43.2	8		0	High	1
AT3G56940.1	S-nitrosylation [C140(100); C242(100); C253(100)]; Phospho [T67(100)]	New site found	pep chromosome:TAIR10:3:21076505:21078443:1 gene:AT3G56940 transcript:AT3G56940.1 gene_biotype:protein_coding transcript_biotype:protein_coding gene_symbol:CRD1 description:dicarboxylate diiron protein, putative (Crd1) [Source:NCBI gene (formerly Entrezgene);Acc:824861]	824861	AT3G56940; AT3G56940.1	CRD1	ath:AT3G56940; O04051; Q38892; Q8GUS3; Q9M1K4; Q9M591	High	High	Master Protein	0	0	103.723	47	17	63	17	409	47.6	8.38	147.13	17		0	High	1
AT3G57150.1	Phospho [S515(100)]; S-nitrosylation [C301(100)]	Novel	pep chromosome:TAIR10:3:21153815:21156075:-1 gene:AT3G57150 transcript:AT3G57150.1 gene_biotype:protein_coding transcript_biotype:protein_coding gene_symbol:NAP57 description:homologue of NAP57 [Source:NCBI gene (formerly Entrezgene);Acc:824882]	824882	AT3G57150; AT3G57150.1	CBF5	ath:AT3G57150; Q42348; Q94AA2; Q9LD90	High	High	Master Protein	0	0	45.122	21	9	30	9	565	63	9.14	59.15	9		0	High	1
AT3G57330.1	Phospho [S517(99.7)]; S-nitrosylation [C619(100); C1002(100)]	New site found	pep chromosome:TAIR10:3:21211014:21216836:-1 gene:AT3G57330 transcript:AT3G57330.1 gene_biotype:protein_coding transcript_biotype:protein_coding gene_symbol:ACA11 description:autoinhibited Ca2+-ATPase 11 [Source:NCBI gene (formerly Entrezgene);Acc:824900]	824900	AT3G57330; AT3G57330.1	ACA11	ath:AT3G57330; Q9M2L4	High	High	Master Protein	0	0	43.113	11	9	18	7	1025	111.9	6.34	32.17	9		0	High	1
AT3G57340.2	S-nitrosylation [C163(100)]; Phospho [S233(100)]	Novel	pep chromosome:TAIR10:3:21218981:21220485:1 gene:AT3G57340 transcript:AT3G57340.2 gene_biotype:protein_coding transcript_biotype:protein_coding gene_symbol:AT3G57340 description:DnaJ heat shock amino-terminal domain protein (DUF1977) [Source:NCBI gene (formerly Entrezgene);Acc:824901]	824901	AT3G57340; AT3G57340.2	F28O9.190	A0A178V8G5; ath:AT3G57340; Q9M2L3	High	High	Master Protein	0	0	19.701	13	4	5	4	367	41.3	8.75	13.8	4		0	High	1
AT3G57410.1	Phospho [T350(100); S696(100); S804(97.9); S812(99.5); S814(100); S880(100)]; S-nitrosylation [C420(100); C711(100)]	Novel	pep chromosome:TAIR10:3:21243136:21251121:-1 gene:AT3G57410 transcript:AT3G57410.1 gene_biotype:protein_coding transcript_biotype:protein_coding gene_symbol:VLN3 description:villin 3 [Source:NCBI gene (formerly Entrezgene);Acc:824908]	824908	AT3G57410; AT3G57410.1	VLN3	A0A1I9LLW4; ath:AT3G57410; C0Z212; O81645; Q9LEA4; Q9SCN1	High	High	Master Protein	0	0	200.234	38	26	109	23	965	106.3	5.85	411.13	26		0	High	1
AT3G57610.1	S-nitrosylation [C74(100); C98(100); C132(100); C372(100); C384(100)]; Phospho [T350(100); T364(99)]	Novel	pep chromosome:TAIR10:3:21334191:21336720:-1 gene:AT3G57610 transcript:AT3G57610.1 gene_biotype:protein_coding transcript_biotype:protein_coding gene_symbol:ADSS description:adenylosuccinate synthase [Source:NCBI gene (formerly Entrezgene);Acc:824930]	824930	AT3G57610; AT3G57610.1	PURA	ath:AT3G57610; Q96529	High	High	Master Protein	0	0	89.34	40	13	41	13	490	52.9	7.14	84.22	13		0	High	1
AT3G57890.2	S-nitrosylation [C354(100)]; Met-loss [N-Term]; Phospho [S11(98.9)]; Met-loss+Acetyl [N-Term]		pep chromosome:TAIR10:3:21438084:21441888:1 gene:AT3G57890 transcript:AT3G57890.2 gene_biotype:protein_coding transcript_biotype:protein_coding gene_symbol:AT3G57890 description:Tubulin binding cofactor C domain-containing protein [Source:NCBI gene (formerly Entrezgene);Acc:824958]	824958	AT3G57890; AT3G57890.2		ath:AT3G57890; F4J4K6	High	High	Master Protein	0	0	60.877	15	6	28	5	609	67	5.76	72.84	6		0	High	1
AT3G58500.1	S-nitrosylation [C79(100); C137(100); C200(100)]; Met-loss [N-Term]; Met-loss+Acetyl [N-Term]; Phospho [S5(100)]	New site found	pep chromosome:TAIR10:3:21635162:21639136:-1 gene:AT3G58500 transcript:AT3G58500.1 gene_biotype:protein_coding transcript_biotype:protein_coding gene_symbol:PP2A-4 description:protein phosphatase 2A-4 [Source:NCBI gene (formerly Entrezgene);Acc:825019]	825019	AT3G58500; AT3G58500.1	PP2A4	ath:AT3G58500; P48578; Q9M2G6	High	High	Master Protein	0	0	117.002	47	10	49	2	313	35.7	5.24	159.06	10		0	High	1
AT3G58510.1	S-nitrosylation [C194(100); C280(100)]; Acetyl [N-Term]; Phospho [T267(100)]		pep chromosome:TAIR10:3:21639978:21643795:1 gene:AT3G58510 transcript:AT3G58510.1 gene_biotype:protein_coding transcript_biotype:protein_coding gene_symbol:AT3G58510 description:DEA(D/H)-box RNA helicase family protein [Source:NCBI gene (formerly Entrezgene);Acc:825020]	825020	AT3G58510; AT3G58510.1	RH11	ath:AT3G58510; Q8LA13; Q8W4P3; Q9M2G5; Q9ZS09	High	High	Master Protein	0	0	79.895	28	12	44	6	612	66	6.68	119.87	12		0	High	1
AT3G58610.1	S-nitrosylation [C244(100); C349(100); C511(100)]; Phospho [S359(100)]		pep chromosome:TAIR10:3:21671433:21674885:1 gene:AT3G58610 transcript:AT3G58610.1 gene_biotype:protein_coding transcript_biotype:protein_coding gene_symbol:AT3G58610 description:ketol-acid reductoisomerase [Source:NCBI gene (formerly Entrezgene);Acc:825030]	825030	AT3G58610; AT3G58610.1		ath:AT3G58610; Q05758; Q42559	High	High	Master Protein	0	0	156.879	43	17	124	17	591	63.8	6.8	322.33	17		0	High	1
AT3G58660.1	S-nitrosylation [C95(100)]; Met-loss [N-Term]; Phospho [S6(100)]; Met-loss+Acetyl [N-Term]; Acetyl [N-Term]	Novel	pep chromosome:TAIR10:3:21701520:21703114:1 gene:AT3G58660 transcript:AT3G58660.1 gene_biotype:protein_coding transcript_biotype:protein_coding gene_symbol:AT3G58660 description:Ribosomal protein L1p/L10e family [Source:NCBI gene (formerly Entrezgene);Acc:825035]	825035	AT3G58660; AT3G58660.1	T20N10_10	ath:AT3G58660; Q9LXT5	High	High	Master Protein	0	0	44.923	18	5	14	5	446	49.9	9.55	34.1	5		0	High	1
AT3G59760.1	S-nitrosylation [C99(100); C136(100); C151(100)]; Phospho [S405(100)]	New site found	pep chromosome:TAIR10:3:22071948:22075416:-1 gene:AT3G59760 transcript:AT3G59760.1 gene_biotype:protein_coding transcript_biotype:protein_coding gene_symbol:OASC description:O-acetylserine (thiol) lyase isoform C [Source:NCBI gene (formerly Entrezgene);Acc:825145]	825145	AT3G59760; AT3G59760.1	OASC	B9DFR6	High	High	Master Protein	0	0	88.915	36	12	62	10	433	46.1	8.37	155.9	12		0	High	1
AT3G59770.3	S-nitrosylation [C459(100)]; Phospho [T776(100); S1232(100); S1402(98.6); S1425(100)]	Novel	pep chromosome:TAIR10:3:22079033:22086149:-1 gene:AT3G59770 transcript:AT3G59770.3 gene_biotype:protein_coding transcript_biotype:protein_coding gene_symbol:SAC9 description:sacI homology domain-containing protein / WW domain-containing protein [Source:NCBI gene (formerly Entrezgene);Acc:825146]	825146	AT3G59770; AT3G59770.3	SAC9	F4J9G0	High	High	Master Protein	0	0	27.858	7	7	16	7	1646	181.8	6.76	29.7	7		0	High	1
AT3G59970.3	S-nitrosylation [C130(100); C208(100); C237(100); C271(100); C402(100); C474(100)]; Phospho [S338(100); S433(100)]	New site found	pep chromosome:TAIR10:3:22151164:22154483:1 gene:AT3G59970 transcript:AT3G59970.3 gene_biotype:protein_coding transcript_biotype:protein_coding gene_symbol:MTHFR1 description:methylenetetrahydrofolate reductase 1 [Source:NCBI gene (formerly Entrezgene);Acc:825167]	825167	AT3G59970; AT3G59970.3	MTHFR1	ath:AT3G59970; Q3EAG9; Q9SE60	High	High	Master Protein	0	0	170.177	60	32	174	23	592	66.2	5.82	345.33	32		0	High	1
AT3G60190.1	Phospho [S518(99.4)]; S-nitrosylation [C181(100); C558(100)]	Novel	pep chromosome:TAIR10:3:22244169:22247976:-1 gene:AT3G60190 transcript:AT3G60190.1 gene_biotype:protein_coding transcript_biotype:protein_coding gene_symbol:DL1E description:DYNAMIN-like 1E [Source:NCBI gene (formerly Entrezgene);Acc:825189]	825189	AT3G60190; AT3G60190.1	DRP1E	ath:AT3G60190; Q9FNX5; Q9M1C4; Q9SE82	High	High	Master Protein	0	0	66.926	25	10	26	10	624	69.8	7.52	66.3	10		0	High	1
AT3G60600.1	Phospho [S2(100); S149(100); S155(98.4); S164(99.5); S166(100); S172(99.3)]; Met-loss+Acetyl [N-Term]; S-nitrosylation [C81(100)]	Novel	pep chromosome:TAIR10:3:22400110:22402724:1 gene:AT3G60600 transcript:AT3G60600.1 gene_biotype:protein_coding transcript_biotype:protein_coding gene_symbol:VAP27-1 description:vesicle associated protein [Source:NCBI gene (formerly Entrezgene);Acc:825231]	825231	AT3G60600; AT3G60600.1	PVA11	ath:AT3G60600; B9DHW7; Q2V3M6; Q2V3M7; Q8LDM1; Q8VZ95; Q9M003	High	High	Master Protein	0	0	32.373	25	4	120	4	256	28.5	8.4	253.41	4		0	High	1
AT3G60750.1	S-nitrosylation [C110(100); C145(100); C245(100); C440(100); C663(100)]; Phospho [S338(100); S371(100); S428(100); S437(100); T607(99.1); S693(99.6)]	New site found	pep chromosome:TAIR10:3:22453668:22457458:1 gene:AT3G60750 transcript:AT3G60750.1 gene_biotype:protein_coding transcript_biotype:protein_coding gene_symbol:AT3G60750 description:Transketolase [Source:NCBI gene (formerly Entrezgene);Acc:825246]	825246	AT3G60750; AT3G60750.1	TKL-1	ath:AT3G60750; B9DGH8; Q84WI5; Q8LE99; Q8RWV0; Q944P9; Q9LZY8	High	High	Master Protein	0	0	382.809	73	38	1064	30	741	79.9	6.37	3058.08	38		0	High	1
AT3G60820.1	S-nitrosylation [C91(100); C126(100)]; Phospho [S163(100)]	Novel	pep chromosome:TAIR10:3:22471769:22473939:-1 gene:AT3G60820 transcript:AT3G60820.1 gene_biotype:protein_coding transcript_biotype:protein_coding gene_symbol:PBF1 description:N-terminal nucleophile aminohydrolases (Ntn hydrolases) superfamily protein [Source:NCBI gene (formerly Entrezgene);Acc:825253]	825253	AT3G60820; AT3G60820.1	PBF1	ath:AT3G60820; P42741; P42742; Q570C3; Q6LAD2; Q9SBI6	High	High	Master Protein	0	0	43.664	47	8	25	8	223	24.6	7.4	57.38	8		0	High	1
AT3G61050.1	Phospho [S255(100)]; S-nitrosylation [C188(100)]	Novel	pep chromosome:TAIR10:3:22597227:22601412:1 gene:AT3G61050 transcript:AT3G61050.1 gene_biotype:protein_coding transcript_biotype:protein_coding gene_symbol:NTMC2T4 description:Calcium-dependent lipid-binding (CaLB domain) family protein [Source:NCBI gene (formerly Entrezgene);Acc:825277]	825277	AT3G61050; AT3G61050.1	CLB	ath:AT3G61050; P92940; Q9LEX1	High	High	Master Protein	0	0	71.08	38	11	28	11	510	55.1	8.21	72.71	11		0	High	1
AT3G61110.1	Met-loss [N-Term]; S-nitrosylation [C79(100)]; Phospho [S29(100)]		pep chromosome:TAIR10:3:22611521:22612905:1 gene:AT3G61110 transcript:AT3G61110.1 gene_biotype:protein_coding transcript_biotype:protein_coding gene_symbol:RS27A description:ribosomal protein S27 [Source:NCBI gene (formerly Entrezgene);Acc:825283]	825283	AT3G61110; AT3G61110.1	RPS27B	ath:AT3G61110; Q9M2F1; Q9ZNS3	High	High	Master Protein	0	0	50.767	47	6	30	5	86	9.6	8.72	94.18	6		0	High	1
AT3G61220.3	Phospho [S301(99.4)]; S-nitrosylation [C54(100); C175(100); C278(100); C317(100)]	New site found	pep chromosome:TAIR10:3:22662877:22664316:1 gene:AT3G61220 transcript:AT3G61220.3 gene_biotype:protein_coding transcript_biotype:protein_coding gene_symbol:SDR1 description:NAD(P)-binding Rossmann-fold superfamily protein [Source:NCBI gene (formerly Entrezgene);Acc:825294]	825294	AT3G61220; AT3G61220.3	SDR1	A0A1I9LNT2	High	High	Master Protein	0	0	46.739	47	11	17	10	327	36.4	5.38	33.02	11		0	High	1
AT3G61430.2	Acetyl [N-Term]; Phospho [S27(94.2)]; S-nitrosylation [C140(100)]	Novel	pep chromosome:TAIR10:3:22733247:22735335:1 gene:AT3G61430 transcript:AT3G61430.2 gene_biotype:protein_coding transcript_biotype:protein_coding gene_symbol:PIP1A description:plasma membrane intrinsic protein 1A [Source:NCBI gene (formerly Entrezgene);Acc:825316]	825316	AT3G61430; AT3G61430.2	PIP1-1	ath:AT3G61430; P43285; P61837; Q0WP60; Q8L9H0; Q9LDT6	High	High	Master Protein	0	0	34.101	32	6	32	3	286	30.7	9.01	40.36	6		0	High	1
AT3G61470.1	S-nitrosylation [C98(100)]; Phospho [S164(99.4); T167(100)]		pep chromosome:TAIR10:3:22745514:22747444:1 gene:AT3G61470 transcript:AT3G61470.1 gene_biotype:protein_coding transcript_biotype:protein_coding gene_symbol:LHCA2 description:photosystem I light harvesting complex protein [Source:NCBI gene (formerly Entrezgene);Acc:825320]	825320	AT3G61470; AT3G61470.1	LHCA2	ath:AT3G61470; Q9M320; Q9SYW8	High	High	Master Protein	0	0	55.349	48	6	38	6	257	27.7	7.44	117.42	6		0	High	1
AT3G62150.2	Acetyl [N-Term]; Phospho [S15(100); S681(98.6)]; S-nitrosylation [C928(100)]		pep chromosome:TAIR10:3:23008653:23013909:-1 gene:AT3G62150 transcript:AT3G62150.2 gene_biotype:protein_coding transcript_biotype:protein_coding gene_symbol:ABCB21 description:P-glycoprotein 21 [Source:NCBI gene (formerly Entrezgene);Acc:825388]	825388	AT3G62150; AT3G62150.2	ABCB21	A0A1I9LRJ8; ath:AT3G62150; F4IX45; Q9M1Q9	High	High	Master Protein	0	0	92.145	16	13	53	7	1296	140.2	6.84	115.6	13		0	High	1
AT3G62700.1	Phospho [S894(100); S897(100); S938(99.4)]; S-nitrosylation [C41(100); C1363(100); C1498(100)]	Novel	pep chromosome:TAIR10:3:23190265:23195917:-1 gene:AT3G62700 transcript:AT3G62700.1 gene_biotype:protein_coding transcript_biotype:protein_coding gene_symbol:ABCC14 description:multidrug resistance-associated protein 10 [Source:NCBI gene (formerly Entrezgene);Acc:825444]	825444	AT3G62700; AT3G62700.1	ABCC14	ath:AT3G62700; Q9LZJ5	High	High	Master Protein	0	0	90.674	14	15	69	15	1539	172	8.54	167.17	15		0	High	1
AT3G63460.1	Phospho [S481(99.7); T526(98.8); T881(100)]; S-nitrosylation [C219(100); C339(100); C738(100)]	New site found	pep chromosome:TAIR10:3:23430623:23437367:-1 gene:AT3G63460 transcript:AT3G63460.1 gene_biotype:protein_coding transcript_biotype:protein_coding gene_symbol:AT3G63460 description:transducin family protein / WD-40 repeat family protein [Source:NCBI gene (formerly Entrezgene);Acc:825521]	825521	AT3G63460; AT3G63460.1	SEC31B	ath:AT3G63460; Q8L611; Q9LY69	High	High	Master Protein	0	0	187.081	31	23	126	23	1104	119.8	5.14	390.59	23		0	High	1
AT4G00100.1	Phospho [S22(99.5)]; S-nitrosylation [C38(100)]		pep chromosome:TAIR10:4:36916:38384:1 gene:AT4G00100 transcript:AT4G00100.1 gene_biotype:protein_coding transcript_biotype:protein_coding gene_symbol:RPS13A description:ribosomal protein S13A [Source:NCBI gene (formerly Entrezgene);Acc:828167]	828167	AT4G00100; AT4G00100.1	RPS13B	ath:AT4G00100; O81311; P49203; P59224; Q9SLR4	High	High	Master Protein	0	0	19.588	30	4	14	4	151	17.1	10.39	20.07	4		0	High	1
AT4G00110.1	Phospho [T13(99.4)]; S-nitrosylation [C321(100)]	Novel	pep chromosome:TAIR10:4:38480:40298:-1 gene:AT4G00110 transcript:AT4G00110.1 gene_biotype:protein_coding transcript_biotype:protein_coding gene_symbol:GAE3 description:UDP-D-glucuronate 4-epimerase 3 [Source:NCBI gene (formerly Entrezgene);Acc:828145]	828145	AT4G00110; AT4G00110.1	GAE3	ath:AT4G00110; O81312	High	High	Master Protein	0.00032	0.0003	7.068	8	3	3	1	430	47.7	9.98	2.45	3		0	High	1
AT4G00170.1	S-nitrosylation [C84(100)]; Phospho [S133(98.8)]	Novel	pep chromosome:TAIR10:4:69983:72217:-1 gene:AT4G00170 transcript:AT4G00170.1 gene_biotype:protein_coding transcript_biotype:protein_coding gene_symbol:AT4G00170 description:Plant VAMP (vesicle-associated membrane protein) family protein [Source:NCBI gene (formerly Entrezgene);Acc:828017]	828017	AT4G00170; AT4G00170.1	PVA13	ath:AT4G00170; O81318; Q84WW5; Q8LBD9	High	High	Master Protein	0	0	9.697	21	2	8	2	239	26.4	7.15	18.02	2		0	High	1
AT4G00630.2	Phospho [T241(99.7); S406(99.2)]; S-nitrosylation [C1067(100)]	Novel	pep chromosome:TAIR10:4:261449:268031:-1 gene:AT4G00630 transcript:AT4G00630.2 gene_biotype:protein_coding transcript_biotype:protein_coding gene_symbol:KEA2 description:K+ efflux antiporter 2 [Source:NCBI gene (formerly Entrezgene);Acc:825834]	825834	AT4G00630; AT4G00630.2	KEA2	F4JHE9	High	High	Master Protein	0	0	143.451	26	20	299	16	1185	127.5	5.2	467.73	20		0	High	1
AT4G00660.2	Phospho [T473(100)]; S-nitrosylation [C219(100); C424(100)]		pep chromosome:TAIR10:4:274252:278737:1 gene:AT4G00660 transcript:AT4G00660.2 gene_biotype:protein_coding transcript_biotype:protein_coding gene_symbol:RH8 description:RNAhelicase-like 8 [Source:NCBI gene (formerly Entrezgene);Acc:828042]	828042	AT4G00660; AT4G00660.2	RH8	ath:AT4G00660; O65275; Q8RXK6; Q9ZS12	High	High	Master Protein	0	0	46.509	28	10	24	6	505	57.7	8.15	61.04	10		0	High	1
AT4G00710.1	Phospho [S212(99.7); T307(99.4); T310(99.4)]; S-nitrosylation [C271(100); C291(100)]	New site found	pep chromosome:TAIR10:4:289779:293492:1 gene:AT4G00710 transcript:AT4G00710.1 gene_biotype:protein_coding transcript_biotype:protein_coding gene_symbol:BSK3 description:BR-signaling kinase 3 [Source:NCBI gene (formerly Entrezgene);Acc:828025]	828025	AT4G00710; AT4G00710.1	BSK3	ath:AT4G00710; O65280; Q8W4L3	High	High	Master Protein	0	0	31.18	24	7	21	5	489	54.9	6.23	48.68	7		0	High	1
AT4G00810.2	Phospho [S103(100)]; Acetyl [N-Term]; S-nitrosylation [C9(100)]	Novel	pep chromosome:TAIR10:4:345952:347293:-1 gene:AT4G00810 transcript:AT4G00810.2 gene_biotype:protein_coding transcript_biotype:protein_coding gene_symbol:AT4G00810 description:60S acidic ribosomal protein family [Source:NCBI gene (formerly Entrezgene);Acc:828004]	828004	AT4G00810; AT4G00810.2	RPP1B	ath:AT4G00810; O23095; Q9ASX0	High	High	Master Protein	0	0	53.717	76	5	183	3	113	11.3	4.32	573.75	5		0	High	1
AT4G01310.1	S-nitrosylation [C93(100); C210(100)]; Phospho [S173(98.3)]		pep chromosome:TAIR10:4:543911:545566:-1 gene:AT4G01310 transcript:AT4G01310.1 gene_biotype:protein_coding transcript_biotype:protein_coding gene_symbol:AT4G01310 description:Ribosomal L5P family protein [Source:NCBI gene (formerly Entrezgene);Acc:827947]	827947	AT4G01310; AT4G01310.1	RPL5	ath:AT4G01310; O04603	High	High	Master Protein	0	0	69.63	39	9	67	9	262	28.3	9.99	151.86	9		0	High	1
AT4G01480.1	S-nitrosylation [C100(100); C146(100)]; Phospho [S28(100)]	New site found	pep chromosome:TAIR10:4:626069:628070:1 gene:AT4G01480 transcript:AT4G01480.1 gene_biotype:protein_coding transcript_biotype:protein_coding gene_symbol:PPa5 description:pyrophosphorylase 5 [Source:NCBI gene (formerly Entrezgene);Acc:827962]	827962	AT4G01480; AT4G01480.1	PPA5	ath:AT4G01480; O82597	High	High	Master Protein	0	0	44.953	31	7	100	1	216	24.7	6.54	213.89	7		0	High	1
AT4G01810.3	Phospho [S35(99.1); S69(100); T85(99.2)]; S-nitrosylation [C790(100)]	Novel	pep chromosome:TAIR10:4:776460:780201:-1 gene:AT4G01810 transcript:AT4G01810.3 gene_biotype:protein_coding transcript_biotype:protein_coding gene_symbol:AT4G01810 description:Sec23/Sec24 protein transport family protein [Source:NCBI gene (formerly Entrezgene);Acc:828105]	828105	AT4G01810; AT4G01810.3	SEC23A	ath:AT4G01810; Q67ZK9; Q84WV4; Q94C84; Q9SYI1	High	High	Master Protein	0	0	22.531	10	6	9	6	880	95.9	6.83	11.64	6		0	High	1
AT4G01850.1	S-nitrosylation [C31(100); C90(100)]; Met-loss [N-Term]; Acetyl [N-Term]; Phospho [S100(100)]	New site found	pep chromosome:TAIR10:4:795986:798381:-1 gene:AT4G01850 transcript:AT4G01850.1 gene_biotype:protein_coding transcript_biotype:protein_coding gene_symbol:SAM-2 description:S-adenosylmethionine synthetase 2 [Source:NCBI gene (formerly Entrezgene);Acc:826987]	826987	AT4G01850; AT4G01850.1	SAM2	ath:AT4G01850; P17562; Q42263	High	High	Master Protein	0	0	217.446	57	17	163	6	393	43.2	6.06	543.69	17		0	High	1
AT4G02030.2	S-nitrosylation [C226(100)]; Phospho [T307(95)]	Novel	pep chromosome:TAIR10:4:892176:897318:1 gene:AT4G02030 transcript:AT4G02030.2 gene_biotype:protein_coding transcript_biotype:protein_coding gene_symbol:AT4G02030 description:Vps51/Vps67 family (components of vesicular transport) protein [Source:NCBI gene (formerly Entrezgene);Acc:828155]	828155	AT4G02030; AT4G02030.2	UNH	F4JH69	High	High	Master Protein	0	0	25.766	7	3	10	3	805	91.3	5.99	33.53	3		0	High	1
AT4G02350.1	Phospho [T761(100); T764(100); S775(100)]; S-nitrosylation [C364(100); C549(100)]	New site found	pep chromosome:TAIR10:4:1038114:1041064:1 gene:AT4G02350 transcript:AT4G02350.1 gene_biotype:protein_coding transcript_biotype:protein_coding gene_symbol:SEC15B description:exocyst complex component sec15B [Source:NCBI gene (formerly Entrezgene);Acc:828060]	828060	AT4G02350; AT4G02350.1	SEC15B	ath:AT4G02350; F4JHH5; O81298	High	High	Master Protein	0	0	30.653	16	8	18	8	787	88.3	6.44	40.31	8		0	High	1
AT4G02480.1	Phospho [S302(100)]; S-nitrosylation [C654(100)]		pep chromosome:TAIR10:4:1081671:1088846:-1 gene:AT4G02480 transcript:AT4G02480.1 gene_biotype:protein_coding transcript_biotype:protein_coding gene_symbol:AT4G02480 description:AAA-type ATPase family protein [Source:NCBI gene (formerly Entrezgene);Acc:827979]	827979	AT4G02480; AT4G02480.1		ath:AT4G02480; Q0WM93	High	High	Master Protein	0	0	58.129	15	11	15	11	1265	136.4	5.96	40.12	11		0	High	1
AT4G02770.1	S-nitrosylation [C135(100)]; Phospho [S84(99.3)]		pep chromosome:TAIR10:4:1229031:1230164:-1 gene:AT4G02770 transcript:AT4G02770.1 gene_biotype:protein_coding transcript_biotype:protein_coding gene_symbol:PSAD-1 description:photosystem I subunit D-1 [Source:NCBI gene (formerly Entrezgene);Acc:828183]	828183	AT4G02770; AT4G02770.1	psaD1	ath:AT4G02770; Q8L9B6; Q9S7H1	High	High	Master Protein	0	0	80.928	51	10	138	10	208	22.6	9.77	290.87	10		0	High	1
AT4G02880.2	Phospho [S531(100)]; S-nitrosylation [C275(100)]	Novel	pep chromosome:TAIR10:4:1274465:1278718:1 gene:AT4G02880 transcript:AT4G02880.2 gene_biotype:protein_coding transcript_biotype:protein_coding gene_symbol:AT4G02880 description:ELKS/Rab6-interacting/CAST family protein [Source:NCBI gene (formerly Entrezgene);Acc:828150]	828150	AT4G02880; AT4G02880.2		A0A8T2E5Q5; ath:AT4G02880; F4JHW4	High	High	Master Protein	0	0	22.986	15	4	7	4	556	60.8	4.69	26.07	4		0	High	1
AT4G03080.1	S-nitrosylation [C31(100); C221(100); C770(100); C784(100)]; Phospho [S491(100); T863(99.1)]	New site found	pep chromosome:TAIR10:4:1359655:1365498:-1 gene:AT4G03080 transcript:AT4G03080.1 gene_biotype:protein_coding transcript_biotype:protein_coding gene_symbol:BSL1 description:BRI1 suppressor 1 (BSU1)-like 1 [Source:NCBI gene (formerly Entrezgene);Acc:828097]	828097	AT4G03080; AT4G03080.1	BSL1	ath:AT4G03080; Q8L7U5; Q9ZTA4	High	High	Master Protein	0	0	93.635	28	16	77	13	881	96.1	6.35	270.69	16		0	High	1
AT4G03430.1	Phospho [T344(100); S1028(100)]; S-nitrosylation [C922(100)]	New site found	pep chromosome:TAIR10:4:1516214:1520563:-1 gene:AT4G03430 transcript:AT4G03430.1 gene_biotype:protein_coding transcript_biotype:protein_coding gene_symbol:EMB2770 description:pre-mRNA splicing factor-like protein [Source:NCBI gene (formerly Entrezgene);Acc:827925]	827925	AT4G03430; AT4G03430.1	STA1	ath:AT4G03430; Q0WVN9; Q9ZT71	High	High	Master Protein	0	0	39.247	12	7	18	7	1029	115.5	7.24	44.78	7		0	High	1
AT4G03560.1	S-nitrosylation [C347(100); C392(100); C728(100)]; Phospho [S731(98.6)]	New site found	pep chromosome:TAIR10:4:1579929:1585980:1 gene:AT4G03560 transcript:AT4G03560.1 gene_biotype:protein_coding transcript_biotype:protein_coding gene_symbol:TPC1 description:two-pore channel 1 [Source:NCBI gene (formerly Entrezgene);Acc:825655]	825655	AT4G03560; AT4G03560.1	TPC1	ath:AT4G03560; Q948T1; Q94KI8; Q9ZT83	High	High	Master Protein	0	0	119.971	17	13	64	13	733	84.8	5	184.62	13		0	High	1
AT4G04040.1	S-nitrosylation [C168(100); C226(100); C249(100); C287(100)]; Met-loss+Acetyl [N-Term]; Phospho [S3(100); T376(100); T386(100)]	New site found	pep chromosome:TAIR10:4:1939113:1943024:1 gene:AT4G04040 transcript:AT4G04040.1 gene_biotype:protein_coding transcript_biotype:protein_coding gene_symbol:MEE51 description:Phosphofructokinase family protein [Source:NCBI gene (formerly Entrezgene);Acc:825716]	825716	AT4G04040; AT4G04040.1	PFP-BETA2	ath:AT4G04040; F4JGR5; O81437	High	High	Master Protein	0	0	73.404	39	15	43	9	569	62.7	5.6	88.03	15		0	High	1
AT4G04640.1	Phospho [S347(100)]; S-nitrosylation [C139(100); C249(100); C255(100)]	Novel	pep chromosome:TAIR10:4:2350498:2352025:-1 gene:AT4G04640 transcript:AT4G04640.1 gene_biotype:protein_coding transcript_biotype:protein_coding gene_symbol:ATPC1 description:ATPase, F1 complex, gamma subunit protein [Source:NCBI gene (formerly Entrezgene);Acc:825797]	825797	AT4G04640; AT4G04640.1	ATPC1	ath:AT4G04640; Q01908	High	High	Master Protein	0	0	167.845	67	21	195	21	373	40.9	8	416.29	21		0	High	1
AT4G04720.2	Phospho [S19(100); S244(100); S469(100)]; S-nitrosylation [C513(100)]	New site found	pep chromosome:TAIR10:4:2394397:2397804:-1 gene:AT4G04720 transcript:AT4G04720.2 gene_biotype:protein_coding transcript_biotype:protein_coding gene_symbol:CPK21 description:calcium-dependent protein kinase 21 [Source:NCBI gene (formerly Entrezgene);Acc:825807]	825807	AT4G04720; AT4G04720.2	CPK21	ath:AT4G04720; Q949U0; Q9ZSA2	High	High	Master Protein	0	0	74.337	32	14	37	10	531	59.9	6.65	86.74	14		0	High	1
AT4G04910.1	Phospho [S455(100)]; S-nitrosylation [C331(100); C533(100); C733(100)]	New site found	pep chromosome:TAIR10:4:2489364:2495863:-1 gene:AT4G04910 transcript:AT4G04910.1 gene_biotype:protein_coding transcript_biotype:protein_coding gene_symbol:NSF description:AAA-type ATPase family protein [Source:NCBI gene (formerly Entrezgene);Acc:825830]	825830	AT4G04910; AT4G04910.1	NSF	ath:AT4G04910; Q9M0Y8; Q9ZPH6	High	High	Master Protein	0	0	170.795	37	21	59	21	742	81.4	6.1	177.75	21		0	High	1
AT4G05150.1	Phospho [S177(99.5); S212(100); S221(100); S270(100); S277(100); S281(99.4); T292(100)]; S-nitrosylation [C79(100)]	Novel	pep chromosome:TAIR10:4:2660156:2662908:1 gene:AT4G05150 transcript:AT4G05150.1 gene_biotype:protein_coding transcript_biotype:protein_coding gene_symbol:AT4G05150 description:Octicosapeptide/Phox/Bem1p family protein [Source:NCBI gene (formerly Entrezgene);Acc:825863]	825863	AT4G05150; AT4G05150.1		ath:AT4G05150; Q940N7	High	High	Master Protein	0	0	97.339	38	12	74	12	477	53	6.81	212.01	12		0	High	1
AT4G08390.2	Phospho [S236(99.1)]; S-nitrosylation [C123(100); C223(100)]	New site found	pep chromosome:TAIR10:4:5314905:5317432:1 gene:AT4G08390 transcript:AT4G08390.2 gene_biotype:protein_coding transcript_biotype:protein_coding gene_symbol:SAPX description:stromal ascorbate peroxidase [Source:NCBI gene (formerly Entrezgene);Acc:826396]	826396	AT4G08390; AT4G08390.2	APXS	ath:AT4G08390; Q42592; Q9STM9	High	High	Master Protein	0	0	112.006	43	13	57	10	372	40.4	8.28	194.17	13		0	High	1
AT4G08520.1	Acetyl [N-Term]; S-nitrosylation [C8(100)]; Phospho [S152(96.7)]	Novel	pep chromosome:TAIR10:4:5417209:5420639:1 gene:AT4G08520 transcript:AT4G08520.1 gene_biotype:protein_coding transcript_biotype:protein_coding gene_symbol:AT4G08520 description:SNARE-like superfamily protein [Source:NCBI gene (formerly Entrezgene);Acc:826411]	826411	AT4G08520; AT4G08520.1		ath:AT4G08520; O81468; Q8H1F4; Q8LER5; Q8RY90	High	High	Master Protein	0	0	12.199	27	3	8	3	181	19.9	4.68	11.62	3		0	High	1
AT4G08920.1	Phospho [S506(100)]; S-nitrosylation [C190(100)]	Novel	pep chromosome:TAIR10:4:5723651:5727268:1 gene:AT4G08920 transcript:AT4G08920.1 gene_biotype:protein_coding transcript_biotype:protein_coding gene_symbol:CRY1 description:cryptochrome 1 [Source:NCBI gene (formerly Entrezgene);Acc:826470]	826470	AT4G08920; AT4G08920.1	CRY1	ath:AT4G08920; Q43125; Q43126; Q8L7Y1; Q9ASZ2; Q9M0S9; Q9ZPF0	High	High	Master Protein	0	0	20.806	10	3	6	3	681	76.6	5.38	13.25	3		0	High	1
AT4G09000.1	S-nitrosylation [C105(100)]; Phospho [S241(99.1)]		pep chromosome:TAIR10:4:5775210:5777481:1 gene:AT4G09000 transcript:AT4G09000.1 gene_biotype:protein_coding transcript_biotype:protein_coding gene_symbol:GRF1 description:ral regulatory factor 1 [Source:NCBI gene (formerly Entrezgene);Acc:826479]	826479	AT4G09000; AT4G09000.1	GRF1	ath:AT4G09000; P42643; Q945M2; Q9M0S7	High	High	Master Protein	0	0	198.075	72	20	407	11	267	29.9	4.81	1030.15	20		0	High	1
AT4G09010.3	S-nitrosylation [C372(100)]; Phospho [S206(100)]	Novel	pep chromosome:TAIR10:4:5777502:5779572:-1 gene:AT4G09010 transcript:AT4G09010.3 gene_biotype:protein_coding transcript_biotype:protein_coding gene_symbol:TL29 description:ascorbate peroxidase 4 [Source:NCBI gene (formerly Entrezgene);Acc:826480]	826480	AT4G09010; AT4G09010.3	TL29	A0A1P8B8Y3	High	High	Master Protein	0	0	80.475	36	11	74	11	396	43.4	7.84	259.78	11		0	High	1
AT4G09020.1	S-nitrosylation [C152(100); C434(100); C469(100)]; Phospho [S91(100)]	Novel	pep chromosome:TAIR10:4:5783909:5789100:1 gene:AT4G09020 transcript:AT4G09020.1 gene_biotype:protein_coding transcript_biotype:protein_coding gene_symbol:ISA3 description:isoamylase 3 [Source:NCBI gene (formerly Entrezgene);Acc:826481]	826481	AT4G09020; AT4G09020.1	ISA3	ath:AT4G09020; Q8RWW6; Q9M0S5	High	High	Master Protein	0	0	106.496	33	13	48	13	764	86.3	6.05	124.3	13		0	High	1
AT4G09510.1	S-nitrosylation [C444(100)]; Phospho [S19(100); S50(100); S70(100); S75(100)]		pep chromosome:TAIR10:4:6021160:6024042:-1 gene:AT4G09510 transcript:AT4G09510.1 gene_biotype:protein_coding transcript_biotype:protein_coding gene_symbol:CINV2 description:cytosolic invertase 2 [Source:NCBI gene (formerly Entrezgene);Acc:826535]	826535	AT4G09510; AT4G09510.1	CINV2	ath:AT4G09510; Q08A96; Q67XD9; Q9M0P2	High	High	Master Protein	0	0	37.899	14	7	29	4	558	64.2	6.54	49.35	7		0	High	1
AT4G09800.1	Met-loss+Acetyl [N-Term]; Phospho [S2(100)]; S-nitrosylation [C45(100)]; Acetyl [N-Term]		pep chromosome:TAIR10:4:6173712:6175200:1 gene:AT4G09800 transcript:AT4G09800.1 gene_biotype:protein_coding transcript_biotype:protein_coding gene_symbol:RPS18C description:S18 ribosomal protein [Source:NCBI gene (formerly Entrezgene);Acc:826569]	826569; 838884; 840300	AT1G22780; AT1G34030; AT4G09800; AT4G09800.1	RPS18A; RPS18B; RPS18C	ath:AT1G22780; ath:AT1G34030; ath:AT4G09800; P34788; Q94K22	High	High	Master Protein	0	0	44.998	40	6	21	6	152	17.5	10.54	54.41	6		0	High	1
AT4G09900.1	Phospho [S47(100); S56(100)]; S-nitrosylation [C197(100)]	Novel	pep chromosome:TAIR10:4:6221628:6224221:-1 gene:AT4G09900 transcript:AT4G09900.1 gene_biotype:protein_coding transcript_biotype:protein_coding gene_symbol:MES12 description:methyl esterase 12 [Source:NCBI gene (formerly Entrezgene);Acc:826580]	826580	AT4G09900; AT4G09900.1	MES12	ath:AT4G09900; Q940H7; Q9T0E9; Q9T0F0	High	High	Master Protein	0	0	27.799	22	4	25	3	349	38.9	8.91	41.64	4		0	High	1
AT4G10120.2	Phospho [S126(100); S148(99); S180(100); S717(98.5)]; S-nitrosylation [C528(100)]	Novel	pep chromosome:TAIR10:4:6314774:6319943:1 gene:AT4G10120 transcript:AT4G10120.2 gene_biotype:protein_coding transcript_biotype:protein_coding gene_symbol:ATSPS4F description:Sucrose-phosphate synthase family protein [Source:NCBI gene (formerly Entrezgene);Acc:826603]	826603	AT4G10120; AT4G10120.2	SPS4	ath:AT4G10120; F4JLK2; O82624; Q56Z77; Q570L0; Q680C9; Q9SN30	High	High	Master Protein	0	0	73.879	15	15	80	15	1050	118.8	6.67	188.07	15		0	High	1
AT4G10840.1	Phospho [T35(100); S61(99.2); S581(100); S604(100)]; S-nitrosylation [C205(100); C277(100); C372(100); C511(100)]	New site found	pep chromosome:TAIR10:4:6656374:6659265:1 gene:AT4G10840 transcript:AT4G10840.1 gene_biotype:protein_coding transcript_biotype:protein_coding gene_symbol:KLCR1 description:Tetratricopeptide repeat (TPR)-like superfamily protein [Source:NCBI gene (formerly Entrezgene);Acc:826680]	826680	AT4G10840; AT4G10840.1	KLCR1	ath:AT4G10840; F4JMG6; O81629; Q8LCN6	High	High	Master Protein	0	0	78.991	37	16	46	15	609	66.2	5.48	119.3	16		0	High	1
AT4G11010.1	Phospho [S225(100)]; S-nitrosylation [C149(100)]	New site found	pep chromosome:TAIR10:4:6732420:6734454:-1 gene:AT4G11010 transcript:AT4G11010.1 gene_biotype:protein_coding transcript_biotype:protein_coding gene_symbol:NDPK3 description:nucleoside diphosphate kinase 3 [Source:NCBI gene (formerly Entrezgene);Acc:826702]	826702	AT4G11010; AT4G11010.1	NDPK3	ath:AT4G11010; O49203	High	High	Master Protein	0	0	54.269	43	9	39	5	238	25.7	9.23	113.16	9		0	High	1
AT4G11240.1	S-nitrosylation [C102(100)]; Phospho [T313(100)]	New site found	pep chromosome:TAIR10:4:6847112:6849317:1 gene:AT4G11240 transcript:AT4G11240.1 gene_biotype:protein_coding transcript_biotype:protein_coding gene_symbol:TOPP7 description:Calcineurin-like metallo-phosphoesterase superfamily protein [Source:NCBI gene (formerly Entrezgene);Acc:826726]	826726	AT4G11240; AT4G11240.1	TOPP6	ath:AT4G11240; P48486; Q8RX64; Q9SUT7	High	High	Master Protein	0	0	10.756	12	3	3	2	322	36.5	6.11	5.74	3		0	High	1
AT4G11380.2	Phospho [S639(100)]; S-nitrosylation [C81(100); C168(100); C276(100); C413(100); C455(100)]	New site found	pep chromosome:TAIR10:4:6920489:6925576:1 gene:AT4G11380 transcript:AT4G11380.2 gene_biotype:protein_coding transcript_biotype:protein_coding gene_symbol:AT4G11380 description:Adaptin family protein [Source:NCBI gene (formerly Entrezgene);Acc:826741]	826741	AT4G11380; AT4G11380.2		A0A8T2DZC0; F4JNZ8	High	High	Master Protein	0	0	130.082	25	20	108	4	916	101.9	5.03	209.71	20		0	High	1
AT4G11420.1	Acetyl [N-Term]; S-nitrosylation [C77(100); C199(100); C389(100)]; Phospho [S430(99.3)]		pep chromosome:TAIR10:4:6947476:6952479:-1 gene:AT4G11420 transcript:AT4G11420.1 gene_biotype:protein_coding transcript_biotype:protein_coding gene_symbol:EIF3A description:eukaryotic translation initiation factor 3A [Source:NCBI gene (formerly Entrezgene);Acc:826746]	826746	AT4G11420; AT4G11420.1	TIF3A1	ath:AT4G11420; Q9LD55	High	High	Master Protein	0	0	147.42	25	23	102	23	987	114.2	9.17	409.58	23		0	High	1
AT4G11850.1	Phospho [S680(100); T837(100)]; S-nitrosylation [C835(100)]; Acetyl [N-Term]		pep chromosome:TAIR10:4:7129123:7133385:-1 gene:AT4G11850 transcript:AT4G11850.1 gene_biotype:protein_coding transcript_biotype:protein_coding gene_symbol:PLDGAMMA1 description:phospholipase D gamma 1 [Source:NCBI gene (formerly Entrezgene);Acc:826791]	826791	AT4G11850; AT4G11850.1	PLDGAMMA1	ath:AT4G11850; O48544; Q9T053	High	High	Master Protein	0	0	75.399	26	14	56	11	858	95.5	8.15	88.07	14		0	High	1
AT4G11860.1	Phospho [S337(100); S581(100)]; S-nitrosylation [C82(100)]	Novel	pep chromosome:TAIR10:4:7133896:7138510:-1 gene:AT4G11860 transcript:AT4G11860.1 gene_biotype:protein_coding transcript_biotype:protein_coding gene_symbol:AT4G11860 description:FAM63A-like protein (DUF544) [Source:NCBI gene (formerly Entrezgene);Acc:826793]	826793	AT4G11860; AT4G11860.1		ath:AT4G11860; Q8LE63	High	High	Master Protein	0	0	46.131	14	7	23	7	682	74.4	4.49	44.77	7		0	High	1
AT4G12250.1	Met-loss [N-Term]; Phospho [T10(100)]; S-nitrosylation [C326(100)]; Met-loss+Acetyl [N-Term]	Novel	pep chromosome:TAIR10:4:7289192:7291120:-1 gene:AT4G12250 transcript:AT4G12250.1 gene_biotype:protein_coding transcript_biotype:protein_coding gene_symbol:GAE5 description:UDP-D-glucuronate 4-epimerase 5 [Source:NCBI gene (formerly Entrezgene);Acc:826833]	826833	AT4G12250; AT4G12250.1	GAE5	ath:AT4G12250; Q949N3; Q9STI6	High	High	Master Protein	0.00018	0.00011	8.756	8	3	5	1	436	48.1	9.88	6.52	3		0	High	1
AT4G13430.1	S-nitrosylation [C102(100); C291(100); C376(100); C465(100)]; Phospho [S319(99.6); S353(100)]	New site found	pep chromosome:TAIR10:4:7803863:7807984:-1 gene:AT4G13430 transcript:AT4G13430.1 gene_biotype:protein_coding transcript_biotype:protein_coding gene_symbol:IIL1 description:isopropyl malate isomerase large subunit 1 [Source:NCBI gene (formerly Entrezgene);Acc:826975]	826975	AT4G13430; AT4G13430.1	IIL1	ath:AT4G13430; Q94AR8; Q9T0L4	High	High	Master Protein	0	0	93.178	33	12	93	12	509	55	7.84	191	12		0	High	1
AT4G13510.1	Phospho [S475(100); S488(100)]; S-nitrosylation [C294(100)]	Novel	pep chromosome:TAIR10:4:7858183:7860288:1 gene:AT4G13510 transcript:AT4G13510.1 gene_biotype:protein_coding transcript_biotype:protein_coding gene_symbol:AMT1-1	826983	AT4G13510; AT4G13510.1	AMT1-1	ath:AT4G13510; P54144; Q94C23	High	High	Master Protein	0	0	28.703	11	4	39	4	501	53.5	7.42	99.34	4		0	High	1
AT4G14040.1	S-nitrosylation [C155(100); C481(100)]; Acetyl [N-Term]; Phospho [S12(100)]; Met-loss+Acetyl [N-Term]	Novel	pep chromosome:TAIR10:4:8100349:8103094:-1 gene:AT4G14040 transcript:AT4G14040.1 gene_biotype:protein_coding transcript_biotype:protein_coding gene_symbol:SBP2 description:selenium-binding protein 2 [Source:NCBI gene (formerly Entrezgene);Acc:827040]	827040	AT4G14040; AT4G14040.1	SBP2	ath:AT4G14040; O23265; Q8L7F3; Q93WN0; Q9ASS5	High	High	Master Protein	0	0	138.669	51	17	58	13	487	53.9	6.19	203.31	17		0	High	1
AT4G14070.1	Phospho [S84(100)]; S-nitrosylation [C162(100); C418(100)]	Novel	pep chromosome:TAIR10:4:8111944:8118188:-1 gene:AT4G14070 transcript:AT4G14070.1 gene_biotype:protein_coding transcript_biotype:protein_coding gene_symbol:AAE15 description:acyl-activating enzyme 15 [Source:NCBI gene (formerly Entrezgene);Acc:827043]	827043	AT4G14070; AT4G14070.1	AAE15	ath:AT4G14070; O23268; Q56X36; Q8LRT2; Q8W471	High	High	Master Protein	0	0	88.797	25	13	42	10	727	81.4	8.76	104.3	13		0	High	1
AT4G14750.3	Phospho [T277(99.6)]; S-nitrosylation [C5(100)]	Novel	pep chromosome:TAIR10:4:8470190:8472215:1 gene:AT4G14750 transcript:AT4G14750.3 gene_biotype:protein_coding transcript_biotype:protein_coding gene_symbol:IQD19 description:IQ-domain 19 [Source:NCBI gene (formerly Entrezgene);Acc:827130]	827130	AT4G14750; AT4G14750.3	IQD19	A0A1P8B5B0	High	High	Master Protein	0.00028	0.00026	4.387	5	2	4	1	460	52	9.52	1.98	2		0	High	1
AT4G14880.2	S-nitrosylation [C28(100); C42(100)]; Phospho [T78(97.4); T185(99.1); S297(100)]		pep chromosome:TAIR10:4:8517960:8520463:-1 gene:AT4G14880 transcript:AT4G14880.2 gene_biotype:protein_coding transcript_biotype:protein_coding gene_symbol:OASA1 description:O-acetylserine (thiol) lyase (OAS-TL) isoform A1 [Source:NCBI gene (formerly Entrezgene);Acc:827145]	827145	AT4G14880; AT4G14880.2	OASA1	ath:AT4G14880; O23343; P47998; Q1EC56; Q42570; Q94AS7	High	High	Master Protein	0	0	109.593	69	13	86	11	322	33.8	6.14	179.21	13		0	High	1
AT4G14930.1	Phospho [S263(100)]; S-nitrosylation [C310(100)]		pep chromosome:TAIR10:4:8538586:8541899:1 gene:AT4G14930 transcript:AT4G14930.1 gene_biotype:protein_coding transcript_biotype:protein_coding gene_symbol:AT4G14930 description:Survival protein SurE-like phosphatase/nucleotidase [Source:NCBI gene (formerly Entrezgene);Acc:827151]	827151	AT4G14930; AT4G14930.1	DL3505W	Q8LAM2	High	High	Master Protein	0	0	24.059	24	4	10	4	315	34.1	5.22	16.81	4		0	High	1
AT4G14960.2	S-nitrosylation [C118(100); C347(100); C353(100); C376(100)]; Phospho [T349(100)]		pep chromosome:TAIR10:4:8548417:8550495:-1 gene:AT4G14960 transcript:AT4G14960.2 gene_biotype:protein_coding transcript_biotype:protein_coding gene_symbol:TUA6 description:Tubulin/FtsZ family protein [Source:NCBI gene (formerly Entrezgene);Acc:827154]	827154	AT4G14960; AT4G14960.2	TUBA6	ath:AT4G14960; P29511	High	High	Master Protein	0	0	94.976	46	14	86	1	450	49.5	5.06	212.75	14		0	High	1
AT4G15020.1	S-nitrosylation [C64(100); C78(100); C566(100)]; Phospho [S122(100)]	Novel	pep chromosome:TAIR10:4:8575409:8578688:1 gene:AT4G15020 transcript:AT4G15020.1 gene_biotype:protein_coding transcript_biotype:protein_coding gene_symbol:AT4G15020 description:hAT transposon superfamily [Source:NCBI gene (formerly Entrezgene);Acc:827161]	827161	AT4G15020; AT4G15020.1	DL3551W	ath:AT4G15020; F4JJC1	High	High	Master Protein	0	0	60.043	22	12	16	10	768	86.6	5.85	40.05	12		0	High	1
AT4G15530.5	Phospho [S79(100); T543(100)]; S-nitrosylation [C399(100); C650(100)]	Novel	pep chromosome:TAIR10:4:8864828:8870871:-1 gene:AT4G15530 transcript:AT4G15530.5 gene_biotype:protein_coding transcript_biotype:protein_coding gene_symbol:PPDK description:pyruvate orthophosphate dikinase [Source:NCBI gene (formerly Entrezgene);Acc:827226]	827226	AT4G15530; AT4G15530.5	PPDK	ath:AT4G15530; B9DGK5; O23404; Q27GJ5; Q2V3I1; Q3EA16	High	High	Master Protein	0	0	153.502	31	20	130	20	963	105.1	6.38	231.39	20		0	High	1
AT4G15900.1	Phospho [S145(100)]; S-nitrosylation [C192(100); C244(100)]	Novel	pep chromosome:TAIR10:4:9023666:9027808:1 gene:AT4G15900 transcript:AT4G15900.1 gene_biotype:protein_coding transcript_biotype:protein_coding gene_symbol:PRL1 description:pleiotropic regulatory locus 1 [Source:NCBI gene (formerly Entrezgene);Acc:827272]	827272	AT4G15900; AT4G15900.1	PRL1	ath:AT4G15900; Q42384	High	High	Master Protein	0	0	26.212	15	5	14	5	486	54	8.94	31.77	5		0	High	1
AT4G16143.2	Phospho [S194(100)]; S-nitrosylation [C234(100); C268(100); C353(100); C437(100)]	New site found	pep chromosome:TAIR10:4:9133750:9137415:-1 gene:AT4G16143 transcript:AT4G16143.2 gene_biotype:protein_coding transcript_biotype:protein_coding gene_symbol:IMPA-2 description:importin alpha isoform 2 [Source:NCBI gene (formerly Entrezgene);Acc:827302]	827302	AT4G16143; AT4G16143.2	IMPA2	ath:AT4G16143; F4JL11; O49600; Q9ASV4	High	High	Master Protein	0	0	129.191	56	16	59	13	535	58.9	5.1	202.87	16		0	High	1
AT4G16990.2	S-nitrosylation [C586(100)]; Phospho [S354(100); S699(100)]	New site found	pep chromosome:TAIR10:4:9558585:9565569:1 gene:AT4G16990 transcript:AT4G16990.2 gene_biotype:protein_coding transcript_biotype:protein_coding gene_symbol:RLM3 description:disease resistance protein (TIR-NBS class) [Source:NCBI gene (formerly Entrezgene);Acc:827407]	827407	AT4G16990; AT4G16990.2	RLM3	ath:AT4G16990; F4JNC3; Q0WKX9; Q3EA02; Q682W8; Q9FT77; Q9SUK2	High	High	Master Protein	0	0	51.983	17	11	23	11	796	91.1	8.29	42.97	11		0	High	1
AT4G17090.1	Phospho [S10(100); S464(99.5); S520(100)]; S-nitrosylation [C213(100); C282(100)]; Acetyl [N-Term]	New site found	pep chromosome:TAIR10:4:9604962:9607402:-1 gene:AT4G17090 transcript:AT4G17090.1 gene_biotype:protein_coding transcript_biotype:protein_coding gene_symbol:CT-BMY description:chloroplast beta-amylase [Source:NCBI gene (formerly Entrezgene);Acc:827419]	827419	AT4G17090; AT4G17090.1	BAM3	ath:AT4G17090; O23553; Q941A5; Q9SMW0	High	High	Master Protein	0	0	100.084	43	18	46	18	548	61.3	7.05	106.6	18		0	High	1
AT4G17140.3	Phospho [S727(99.4); S912(99.1); S921(97); T2202(100); S2212(99); S3993(100)]; S-nitrosylation [C3203(100)]	Novel	pep chromosome:TAIR10:4:9613334:9636873:-1 gene:AT4G17140 transcript:AT4G17140.3 gene_biotype:protein_coding transcript_biotype:protein_coding gene_symbol:AT4G17140 description:pleckstrin homology (PH) domain-containing protein [Source:NCBI gene (formerly Entrezgene);Acc:827424]	827424	AT4G17140; AT4G17140.3	DL4605C	F4JNE2	High	High	Master Protein	0	0	117.657	8	17	100	17	4219	470.9	5.99	192.91	17		0	High	1
AT4G17170.1	S-nitrosylation [C21(100)]; Phospho [S67(100)]	Novel	pep chromosome:TAIR10:4:9644574:9646408:-1 gene:AT4G17170 transcript:AT4G17170.1 gene_biotype:protein_coding transcript_biotype:protein_coding gene_symbol:RABB1C description:RAB GTPase homolog B1C [Source:NCBI gene (formerly Entrezgene);Acc:827428]	827428	AT4G17170; AT4G17170.1	RABB1C	ath:AT4G17170; P92963	High	High	Master Protein	0	0	60.886	45	10	20	5	211	23.2	7.42	53.45	10		0	High	1
AT4G17830.1	Phospho [S14(100)]; S-nitrosylation [C134(100); C205(100); C357(100)]	Novel	pep chromosome:TAIR10:4:9915831:9918243:1 gene:AT4G17830 transcript:AT4G17830.1 gene_biotype:protein_coding transcript_biotype:protein_coding gene_symbol:AT4G17830 description:Peptidase M20/M25/M40 family protein [Source:NCBI gene (formerly Entrezgene);Acc:827506]	827506	AT4G17830; AT4G17830.1		ath:AT4G17830; O23622; O49682; Q9C5C4	High	High	Master Protein	0	0	69.029	48	11	26	11	440	48.2	5.35	82.07	11		0	High	1
AT4G17890.1	Phospho [S320(100); S402(100)]; S-nitrosylation [C31(100)]	Novel	pep chromosome:TAIR10:4:9936861:9939493:1 gene:AT4G17890 transcript:AT4G17890.1 gene_biotype:protein_coding transcript_biotype:protein_coding gene_symbol:AGD8 description:ARF-GAP domain 8 [Source:NCBI gene (formerly Entrezgene);Acc:827512]	827512	AT4G17890; AT4G17890.1	AGD8	ath:AT4G17890; B9DG60; O49688; Q2V3H4; Q682W5; Q8H100; Q9C5L0	High	High	Master Protein	0	0	64.197	38	8	18	7	413	44.4	8.65	65.32	8		0	High	1
AT4G18480.1	Phospho [S339(100); S355(100)]; S-nitrosylation [C102(100); C193(100); C354(100); C396(100)]	New site found	pep chromosome:TAIR10:4:10201672:10203469:-1 gene:AT4G18480 transcript:AT4G18480.1 gene_biotype:protein_coding transcript_biotype:protein_coding gene_symbol:CHLI1 description:P-loop containing nucleoside triphosphate hydrolases superfamily protein [Source:NCBI gene (formerly Entrezgene);Acc:827580]	827580	AT4G18480; AT4G18480.1	CHLI1	ath:AT4G18480; P16127; Q0WUK7	High	High	Master Protein	0	0	137.786	50	21	133	13	424	46.2	6.47	331.13	21		0	High	1
AT4G18710.1	Phospho [Y200(99.7)]; S-nitrosylation [C59(100)]; Met-loss+Acetyl [N-Term]	Novel	pep chromosome:TAIR10:4:10296138:10299389:1 gene:AT4G18710 transcript:AT4G18710.1 gene_biotype:protein_coding transcript_biotype:protein_coding gene_symbol:BIN2 description:Protein kinase superfamily protein [Source:NCBI gene (formerly Entrezgene);Acc:827605]	827605	AT4G18710; AT4G18710.1	ASK7	ath:AT4G18710; B9DHY9; C0Z326; Q147R2; Q39011; Q8S9H8; Q9SN42	High	High	Master Protein	0	0	13.105	14	3	9	2	380	43.1	8.16	24.59	3		0	High	1
AT4G19490.2	Phospho [S41(100)]; S-nitrosylation [C167(100); C222(100); C573(100)]	Novel	pep chromosome:TAIR10:4:10615696:10623524:1 gene:AT4G19490 transcript:AT4G19490.2 gene_biotype:protein_coding transcript_biotype:protein_coding gene_symbol:VPS54 description:VPS54 [Source:NCBI gene (formerly Entrezgene);Acc:827690]	827690	AT4G19490; AT4G19490.2	VPS54	ath:AT4G19490; F4JT76; O49467; Q0WUR3	High	High	Master Protein	0	0	64.355	17	9	50	9	1034	113.8	6.23	133.38	9		0	High	1
AT4G19880.2	S-nitrosylation [C80(100); C86(100); C259(100)]; Phospho [S151(100)]	Novel	pep chromosome:TAIR10:4:10784391:10786423:-1 gene:AT4G19880 transcript:AT4G19880.2 gene_biotype:protein_coding transcript_biotype:protein_coding gene_symbol:AT4G19880 description:Glutathione S-transferase family protein [Source:NCBI gene (formerly Entrezgene);Acc:827734]	827734	AT4G19880; AT4G19880.2		ath:AT4G19880; F4JU03	High	High	Master Protein	0	0	100.756	42	12	55	11	382	43.6	7.91	203.78	12		0	High	1
AT4G20360.2	Phospho [S297(100); T332(100)]; S-nitrosylation [C149(100); C451(100)]		pep chromosome:TAIR10:4:10989952:10992509:1 gene:AT4G20360 transcript:AT4G20360.2 gene_biotype:protein_coding transcript_biotype:protein_coding gene_symbol:RABE1b description:RAB GTPase homolog E1B [Source:NCBI gene (formerly Entrezgene);Acc:827784]	827784	AT4G20360; AT4G20360.2	TUFA	ath:AT4G20360; P17745; Q8GTE7	High	High	Master Protein	0	0	228.358	57	21	684	20	476	51.6	6.19	1802.89	21		0	High	1
AT4G20850.1	S-nitrosylation [C84(100); C126(100); C171(100); C350(100); C430(100); C532(100); C630(100); C688(100); C737(100); C814(100)]; Phospho [T1299(100)]	New site found	pep chromosome:TAIR10:4:11160721:11170071:-1 gene:AT4G20850 transcript:AT4G20850.1 gene_biotype:protein_coding transcript_biotype:protein_coding gene_symbol:TPP2 description:tripeptidyl peptidase ii [Source:NCBI gene (formerly Entrezgene);Acc:827833]	827833	AT4G20850; AT4G20850.1	TPP2	ath:AT4G20850; F4JVN6; Q8L640; Q9SUC7	High	High	Master Protein	0	0	256.886	40	40	141	40	1380	152.3	6.07	375.49	40		0	High	1
AT4G22285.1	S-nitrosylation [C111(100)]; Phospho [S29(98.7)]		pep chromosome:TAIR10:4:11778749:11782695:-1 gene:AT4G22285 transcript:AT4G22285.1 gene_biotype:protein_coding transcript_biotype:protein_coding gene_symbol:AT4G22285 description:Ubiquitin C-terminal hydrolases superfamily protein [Source:NCBI gene (formerly Entrezgene);Acc:5008155]	5008155	AT4G22285; AT4G22285.1		ath:AT4G22285; Q8H148	High	High	Master Protein	0	0	26.103	19	6	9	1	541	62.9	6.64	18.88	6		0	High	1
AT4G22350.1	Phospho [S29(100)]; S-nitrosylation [C80(100)]		pep chromosome:TAIR10:4:11803768:11807200:-1 gene:AT4G22350 transcript:AT4G22350.1 gene_biotype:protein_coding transcript_biotype:protein_coding gene_symbol:AT4G22350 description:Ubiquitin C-terminal hydrolases superfamily protein [Source:NCBI gene (formerly Entrezgene);Acc:828330]	828330	AT4G22350; AT4G22350.1		Q8W0Z4	High	High	Master Protein	0	0	17.024	16	6	15	1	510	59.4	7.39	11.98	6		0	High	1
AT4G23140.2	Phospho [S673(100)]; S-nitrosylation [C434(100); C595(100)]	Novel	pep chromosome:TAIR10:4:12121383:12124205:1 gene:AT4G23140 transcript:AT4G23140.2 gene_biotype:protein_coding transcript_biotype:protein_coding gene_symbol:CRK6 description:cysteine-rich RLK (RECEPTOR-like protein kinase) 6 [Source:NCBI gene (formerly Entrezgene);Acc:828413]		AT4G23140.2			High	High	Master Protein	0	0	23.29	13	5	6	5	680	75.1	7.28	13.06	5		0	High	1
AT4G23180.1	Phospho [T507(99.7); S508(100); S662(100)]; S-nitrosylation [C133(100)]		pep chromosome:TAIR10:4:12137995:12140922:1 gene:AT4G23180 transcript:AT4G23180.1 gene_biotype:protein_coding transcript_biotype:protein_coding gene_symbol:CRK10 description:cysteine-rich RLK (RECEPTOR-like protein kinase) 10 [Source:NCBI gene (formerly Entrezgene);Acc:828417]	828417	AT4G23180; AT4G23180.1	CRK10	ath:AT4G23180; O65470; Q8GYA4; Q8H785; Q9C5T0	High	High	Master Protein	0	0	45.03	12	7	24	6	669	74.2	7.5	62.84	7		0	High	1
AT4G23460.1	S-nitrosylation [C59(100); C146(100); C254(100); C391(100); C433(100)]; Phospho [S619(100); T660(98.4)]	New site found	pep chromosome:TAIR10:4:12243671:12249018:-1 gene:AT4G23460 transcript:AT4G23460.1 gene_biotype:protein_coding transcript_biotype:protein_coding gene_symbol:AT4G23460 description:Adaptin family protein [Source:NCBI gene (formerly Entrezgene);Acc:828445]	828445	AT4G23460; AT4G23460.1	BETAC-AD	ath:AT4G23460; O81742; Q8VZF2; Q9M649	High	High	Master Protein	0	0	133.795	29	19	48	3	893	99	5.02	176.84	19		0	High	1
AT4G23650.1	Phospho [S242(100); S377(100)]; S-nitrosylation [C183(100)]		pep chromosome:TAIR10:4:12324758:12327651:-1 gene:AT4G23650 transcript:AT4G23650.1 gene_biotype:protein_coding transcript_biotype:protein_coding gene_symbol:CDPK6 description:calcium-dependent protein kinase 6 [Source:NCBI gene (formerly Entrezgene);Acc:828465]	828465	AT4G23650; AT4G23650.1	CPK3	ath:AT4G23650; Q42479; Q941A2	High	High	Master Protein	0	0	94.463	40	18	151	17	529	59.3	6.37	170.23	18		0	High	1
AT4G24280.1	S-nitrosylation [C179(100); C380(100)]; Phospho [T389(100); T488(96.5)]		pep chromosome:TAIR10:4:12589810:12593800:1 gene:AT4G24280 transcript:AT4G24280.1 gene_biotype:protein_coding transcript_biotype:protein_coding gene_symbol:cpHsc70-1 description:chloroplast heat shock protein 70-1 [Source:NCBI gene (formerly Entrezgene);Acc:828531]	828531	AT4G24280; AT4G24280.1	HSP70-6	ath:AT4G24280; Q9STW6	High	High	Master Protein	0	0	303.239	52	33	457	13	718	76.5	5.2	1505.05	33		0	High	1
AT4G24490.2	S-nitrosylation [C604(100)]; Phospho [S606(99.5)]	New site found	pep chromosome:TAIR10:4:12655171:12658332:-1 gene:AT4G24490 transcript:AT4G24490.2 gene_biotype:protein_coding transcript_biotype:protein_coding gene_symbol:RGTA1 description:RAB geranylgeranyl transferase alpha subunit 1 [Source:NCBI gene (formerly Entrezgene);Acc:828551]	828551	AT4G24490; AT4G24490.2	RGTA1	ath:AT4G24490; B9DHR9; Q8VYB7; Q9M0L4; Q9SB46; Q9STU6	High	High	Master Protein	0	0	51.451	14	5	14	5	678	76.9	5.95	38.7	5		0	High	1
AT4G24520.1	Phospho [T252(100); S275(100); S401(99.1)]; S-nitrosylation [C144(100); C204(100); C522(100)]	Novel	pep chromosome:TAIR10:4:12662776:12667262:-1 gene:AT4G24520 transcript:AT4G24520.1 gene_biotype:protein_coding transcript_biotype:protein_coding gene_symbol:ATR1 description:P450 reductase 1 [Source:NCBI gene (formerly Entrezgene);Acc:828554]	828554	AT4G24520; AT4G24520.1	ATR1	ath:AT4G24520; Q39035; Q9SB48	High	High	Master Protein	0	0	127.881	30	18	66	18	692	76.7	5.26	192.48	18		0	High	1
AT4G24550.2	Phospho [S145(100)]; S-nitrosylation [C259(100)]	Novel	pep chromosome:TAIR10:4:12675708:12679203:1 gene:AT4G24550 transcript:AT4G24550.2 gene_biotype:protein_coding transcript_biotype:protein_coding gene_symbol:AT4G24550 description:Clathrin adaptor complexes medium subunit family protein [Source:NCBI gene (formerly Entrezgene);Acc:828557]	828557	AT4G24550; AT4G24550.2	AP4M	ath:AT4G24550; Q9SB50	High	High	Master Protein	0	0	32.48	15	4	7	4	451	50.9	8	19.04	4		0	High	1
AT4G24620.1	S-nitrosylation [C163(100); C357(100); C459(100); C548(100); C564(100); C593(100); C606(100)]; Phospho [S595(100)]	New site found	pep chromosome:TAIR10:4:12708646:12712825:-1 gene:AT4G24620 transcript:AT4G24620.1 gene_biotype:protein_coding transcript_biotype:protein_coding gene_symbol:PGI1 description:phosphoglucose isomerase 1 [Source:NCBI gene (formerly Entrezgene);Acc:828564]	828564	AT4G24620; AT4G24620.1	PGI1	A8MR16; ath:AT4G24620; Q8H103; Q9SB57; Q9SEJ5	High	High	Master Protein	0	0	171.241	43	20	88	20	613	67	5.69	243.4	20	Starch metabolism	1	High	1
AT4G24800.2	S-nitrosylation [C302(100); C402(100); C566(100); C599(100)]; Phospho [S98(98.8)]	New site found	pep chromosome:TAIR10:4:12781762:12785197:1 gene:AT4G24800 transcript:AT4G24800.2 gene_biotype:protein_coding transcript_biotype:protein_coding gene_symbol:ECIP1 description:MA3 domain-containing protein [Source:NCBI gene (formerly Entrezgene);Acc:828582]	828582	AT4G24800; AT4G24800.2	MRF3	A0A178V3H6; ath:AT4G24800; Q56XH1; Q8W4Q4; Q9SZX0	High	High	Master Protein	0	0	116.938	36	16	49	16	702	77.4	5.14	144.17	16		0	High	1
AT4G25130.1	S-nitrosylation [C135(100); C154(100)]; Phospho [S130(100)]	New site found	pep chromosome:TAIR10:4:12898514:12900090:-1 gene:AT4G25130 transcript:AT4G25130.1 gene_biotype:protein_coding transcript_biotype:protein_coding gene_symbol:PMSR4 description:peptide met sulfoxide reductase 4 [Source:NCBI gene (formerly Entrezgene);Acc:828616]	828616	AT4G25130; AT4G25130.1	MSR4	ath:AT4G25130; P54150; Q8LAX4; Q94A72; Q9SW13	High	High	Master Protein	0	0	55.909	26	4	39	4	258	28.6	8.75	111.86	4		0	High	1
AT4G25800.2	Phospho [S71(100)]; S-nitrosylation [C37(100)]	Novel	pep chromosome:TAIR10:4:13124902:13127953:1 gene:AT4G25800 transcript:AT4G25800.2 gene_biotype:protein_coding transcript_biotype:protein_coding gene_symbol:AT4G25800 description:Calmodulin-binding protein [Source:NCBI gene (formerly Entrezgene);Acc:828685]	828685	AT4G25800; AT4G25800.2	CBP60D	ath:AT4G25800; Q0WVV6; Q9SW03	High	High	Master Protein	0.00032	0.0003	6.818	3	2	2	1	601	67.5	5.48	3.11	2		0	High	1
AT4G25880.4	S-nitrosylation [C514(100); C770(100)]; Phospho [S30(99.6); S83(100); S113(100); S154(100)]	New site found	pep chromosome:TAIR10:4:13155518:13159382:1 gene:AT4G25880 transcript:AT4G25880.4 gene_biotype:protein_coding transcript_biotype:protein_coding gene_symbol:PUM6 description:pumilio 6 [Source:NCBI gene (formerly Entrezgene);Acc:828694]		AT4G25880.4			High	High	Master Protein	0	0	46.863	14	9	34	9	864	96.3	7.71	99.46	9		0	High	1
AT4G25970.1	Phospho [S31(100); S35(100); S46(100)]; S-nitrosylation [C146(100)]	Novel	pep chromosome:TAIR10:4:13184114:13189435:1 gene:AT4G25970 transcript:AT4G25970.1 gene_biotype:protein_coding transcript_biotype:protein_coding gene_symbol:PSD3 description:phosphatidylserine decarboxylase 3 [Source:NCBI gene (formerly Entrezgene);Acc:828703]	828703	AT4G25970; AT4G25970.1	PSD3	A4GNA8; ath:AT4G25970; Q9SZH1	High	High	Master Protein	0	0	53.819	17	8	50	8	635	70.3	5.54	117.36	8		0	High	1
AT4G26070.3	Phospho [T29(100)]; S-nitrosylation [C108(100)]		pep chromosome:TAIR10:4:13217475:13219936:1 gene:AT4G26070 transcript:AT4G26070.3 gene_biotype:protein_coding transcript_biotype:protein_coding gene_symbol:MEK1 description:MAP kinase/ ERK kinase 1 [Source:NCBI gene (formerly Entrezgene);Acc:828713]	828713	AT4G26070; AT4G26070.3	MKK1	ath:AT4G26070; O04440; O04661; Q94A06	High	High	Master Protein	0	0	16.638	11	4	43	1	354	39.2	7.59	105.01	4		0	High	1
AT4G26500.1	S-nitrosylation [C131(100)]; Phospho [S226]	Novel	pep chromosome:TAIR10:4:13381714:13383641:-1 gene:AT4G26500 transcript:AT4G26500.1 gene_biotype:protein_coding transcript_biotype:protein_coding gene_symbol:SUFE1	828756	AT4G26500; AT4G26500.1	SUFE1	ath:AT4G26500; O65584; Q84W65	High	High	Master Protein	0	0	85.953	44	13	50	13	371	40.8	5.64	139.98	13		0	High	1
AT4G26530.3	S-nitrosylation [C68(100); C173(100); C197(100); C326(100)]; Phospho [S32(99.7); T35(100); S42(100)]	Novel	pep chromosome:TAIR10:4:13390754:13393265:1 gene:AT4G26530 transcript:AT4G26530.3 gene_biotype:protein_coding transcript_biotype:protein_coding gene_symbol:FBA5 description:Aldolase superfamily protein [Source:NCBI gene (formerly Entrezgene);Acc:828759]	828759	AT4G26530; AT4G26530.3	FBA5	ath:AT4G26530; O65581	High	High	Master Protein	0	0	169.746	74	17	116	15	358	38.3	5.81	311.46	17		0	High	1
AT4G26840.1	Met-loss+Acetyl [N-Term]; Phospho [S2(100)]; Acetyl [N-Term]; S-nitrosylation [C48(100)]		pep chromosome:TAIR10:4:13497287:13498820:1 gene:AT4G26840 transcript:AT4G26840.1 gene_biotype:protein_coding transcript_biotype:protein_coding gene_symbol:SUMO1 description:small ubiquitin-like modifier 1 [Source:NCBI gene (formerly Entrezgene);Acc:828791]	828791	AT4G26840; AT4G26840.1	SUMO1	ath:AT4G26840; P55852; Q547B9; Q9SZ24	High	High	Master Protein	0	0	28.533	41	5	28	2	100	11	5.1	43.12	5		0	High	1
AT4G27000.1	S-nitrosylation [C315(100); C325(100)]; Phospho [S350(100)]	New site found	pep chromosome:TAIR10:4:13554604:13557915:-1 gene:AT4G27000 transcript:AT4G27000.1 gene_biotype:protein_coding transcript_biotype:protein_coding gene_symbol:ATRBP45C description:RNA-binding (RRM/RBD/RNP motifs) family protein [Source:NCBI gene (formerly Entrezgene);Acc:828808]	828808	AT4G27000; AT4G27000.1	RBP45C	ath:AT4G27000; Q93W34; Q9SZ39	High	High	Master Protein	0	0	59.972	32	6	17	5	415	44.9	5.9	64.32	6		0	High	1
AT4G27430.2	Phospho [S477(100); S879(97.7); S887(100); S915(100); S992(100); T1021(100)]; S-nitrosylation [C206(100)]	New site found	pep chromosome:TAIR10:4:13718679:13723374:1 gene:AT4G27430 transcript:AT4G27430.2 gene_biotype:protein_coding transcript_biotype:protein_coding gene_symbol:CIP7 description:COP1-interacting protein 7 [Source:NCBI gene (formerly Entrezgene);Acc:828851]	828851	AT4G27430; AT4G27430.2	CIP7	ath:AT4G27430; M9P1T0; M9P1T2; M9P1T3; M9P1T5; M9P3Q3; M9P3Q9; M9P3R1; M9P3Z4; M9P407; M9P412; M9P4F1; M9P4F6; M9P4G1; M9P4G6; M9P6Z0; M9P6Z1; M9P6Z2; O80386; Q56WV4; Q7GDB1	High	High	Master Protein	0	0	86.736	24	18	42	18	1058	118.4	6.27	123.13	18		0	High	1
AT4G27500.1	Phospho [S540(100)]; Met-loss [N-Term]; S-nitrosylation [C176(100)]	Novel	pep chromosome:TAIR10:4:13743011:13746211:1 gene:AT4G27500 transcript:AT4G27500.1 gene_biotype:protein_coding transcript_biotype:protein_coding gene_symbol:PPI1 description:proton pump interactor 1 [Source:NCBI gene (formerly Entrezgene);Acc:828859]	828859	AT4G27500; AT4G27500.1	PPI1	ath:AT4G27500; B9DFB6; O23144; Q9SZS5	High	High	Master Protein	0	0	133.939	41	22	83	22	612	68.8	9.03	224.89	22		0	High	1
AT4G27585.1	S-nitrosylation [C197(100)]; Phospho [T362(100)]	Novel	pep chromosome:TAIR10:4:13766699:13769961:-1 gene:AT4G27585 transcript:AT4G27585.1 gene_biotype:protein_coding transcript_biotype:protein_coding gene_symbol:AT4G27585 description:SPFH/Band 7/PHB domain-containing membrane-associated protein family [Source:NCBI gene (formerly Entrezgene);Acc:828868]	828868	AT4G27585; AT4G27585.1		A0A178UVT3; ath:AT4G27585	High	High	Master Protein	0	0	42.187	17	5	7	5	411	45	6.81	32.09	5		0	High	1
AT4G28080.1	Phospho [T535(100); S1140(100); S1190(98.5); S1200(97.9); T1237(99); S1244(100); S1311(99); S1320(100); S1360(100); S1453(100)]; S-nitrosylation [C363(100); C404(100); C887(100)]	New site found	pep chromosome:TAIR10:4:13948603:13958107:-1 gene:AT4G28080 transcript:AT4G28080.1 gene_biotype:protein_coding transcript_biotype:protein_coding gene_symbol:AT4G28080 description:Tetratricopeptide repeat (TPR)-like superfamily protein [Source:NCBI gene (formerly Entrezgene);Acc:828923]	828923	AT4G28080; AT4G28080.1	REC2	ath:AT4G28080; F4JKH6; Q9SUD1	High	High	Master Protein	0	0	232.393	26	37	215	34	1819	199	6.16	459.75	37		0	High	1
AT4G28220.1	Phospho [S448(97.2); Y470(100)]; S-nitrosylation [C197(100)]	Novel	pep chromosome:TAIR10:4:13992210:13995831:1 gene:AT4G28220 transcript:AT4G28220.1 gene_biotype:protein_coding transcript_biotype:protein_coding gene_symbol:NDB1 description:NAD(P)H dehydrogenase B1 [Source:NCBI gene (formerly Entrezgene);Acc:828937]	828937	AT4G28220; AT4G28220.1	NDB1	ath:AT4G28220; Q1JPL4; Q8LDE7; Q9M0I5	High	High	Master Protein	0	0	30.02	20	7	13	7	571	63.3	6.73	27.46	7		0	High	1
AT4G28400.1	Phospho [S120(100)]; S-nitrosylation [C17(100)]		pep chromosome:TAIR10:4:14048268:14050335:1 gene:AT4G28400 transcript:AT4G28400.1 gene_biotype:protein_coding transcript_biotype:protein_coding gene_symbol:AT4G28400 description:Protein phosphatase 2C family protein [Source:NCBI gene (formerly Entrezgene);Acc:828957]	828957	AT4G28400; AT4G28400.1		ath:AT4G28400; O49449; Q93YW5	High	High	Master Protein	0	0	24.296	31	8	8	4	283	31	7.97	9.91	8		0	High	1
AT4G28470.1	Phospho [T343(100)]; S-nitrosylation [C621(100); C680(100)]	Novel	pep chromosome:TAIR10:4:14066731:14072582:-1 gene:AT4G28470 transcript:AT4G28470.1 gene_biotype:protein_coding transcript_biotype:protein_coding gene_symbol:RPN1B description:26S proteasome regulatory subunit S2 1B [Source:NCBI gene (formerly Entrezgene);Acc:828964]	828964	AT4G28470; AT4G28470.1	RPN1B	ath:AT4G28470; O49456; Q6XJG8	High	High	Master Protein	0	0	57.521	17	10	29	5	891	97.9	5.21	74.98	10		0	High	1
AT4G28710.1	S-nitrosylation [C1436(100)]; Phospho [S1221(100)]	New site found	pep chromosome:TAIR10:4:14171998:14182168:1 gene:AT4G28710 transcript:AT4G28710.1 gene_biotype:protein_coding transcript_biotype:protein_coding gene_symbol:XIH description:Myosin family protein with Dil domain-containing protein [Source:NCBI gene (formerly Entrezgene);Acc:828991]	828991	AT4G28710; AT4G28710.1	XI-H	ath:AT4G28710; F4JM19; Q9M0G3; Q9SVT9	High	High	Master Protein	0	0	12.82	5	3	3	2	1516	172	7.47	6.15	3		0	High	1
AT4G29130.1	S-nitrosylation [C159(100); C399(100); C452(100)]; Phospho [S186(99.5)]	New site found	pep chromosome:TAIR10:4:14352037:14355201:-1 gene:AT4G29130 transcript:AT4G29130.1 gene_biotype:protein_coding transcript_biotype:protein_coding gene_symbol:HXK1 description:hexokinase 1 [Source:NCBI gene (formerly Entrezgene);Acc:829034]	829034	AT4G29130; AT4G29130.1	HXK1	ath:AT4G29130; Q42525; Q42535	High	High	Master Protein	0	0	75.593	46	12	52	11	496	53.7	6.1	123.26	12	Glucose sensing and signaling	1	High	1
AT4G29190.1	Phospho [S187(99.5); S198(99.6); S271(100)]; S-nitrosylation [C101(100)]	Novel	pep chromosome:TAIR10:4:14391849:14393381:-1 gene:AT4G29190 transcript:AT4G29190.1 gene_biotype:protein_coding transcript_biotype:protein_coding gene_symbol:OZF2 description:Zinc finger C-x8-C-x5-C-x3-H type family protein [Source:NCBI gene (formerly Entrezgene);Acc:829040]	829040	AT4G29190; AT4G29190.1		ath:AT4G29190; Q9M0G2	High	High	Master Protein	0	0	12.308	12	3	9	2	356	40.2	6.61	14.44	3		0	High	1
AT4G29610.1	S-nitrosylation [C103(100)]; Phospho [T88(96.9)]	Novel	pep chromosome:TAIR10:4:14517393:14518519:1 gene:AT4G29610 transcript:AT4G29610.1 gene_biotype:protein_coding transcript_biotype:protein_coding gene_symbol:AT4G29610 description:Cytidine/deoxycytidylate deaminase family protein [Source:NCBI gene (formerly Entrezgene);Acc:829082]	829082	AT4G29610; AT4G29610.1	CDA6	ath:AT4G29610; Q9SU86; Q9SYU6; Q9ZT34	High	High	Master Protein	0.00017	0.00021	7.622	15	2	3	2	293	32	5.85	8.57	2		0	High	1
AT4G29730.1	Phospho [S242(98)]; S-nitrosylation [C371(100)]	Novel	pep chromosome:TAIR10:4:14558927:14562601:-1 gene:AT4G29730 transcript:AT4G29730.1 gene_biotype:protein_coding transcript_biotype:protein_coding gene_symbol:NFC5 description:nucleosome/chromatin assembly factor group C5 [Source:NCBI gene (formerly Entrezgene);Acc:829094]	829094	AT4G29730; AT4G29730.1	MSI5	ath:AT4G29730; Q6NQ53; Q9SU78	High	High	Master Protein	0	0	12.158	11	3	5	2	487	54	6.58	14.19	3		0	High	1
AT4G29900.1	S-nitrosylation [C724(100)]; Phospho [S8(94.9); S22(99.2); S57(100)]; Met-loss+Acetyl [N-Term]; Acetyl [N-Term]; Met-loss [N-Term]	New site found	pep chromosome:TAIR10:4:14610883:14619685:-1 gene:AT4G29900 transcript:AT4G29900.1 gene_biotype:protein_coding transcript_biotype:protein_coding gene_symbol:ACA10 description:autoinhibited Ca(2+)-ATPase 10 [Source:NCBI gene (formerly Entrezgene);Acc:829112]	829112	AT4G29900; AT4G29900.1	ACA10	ath:AT4G29900; Q9M0D3; Q9SZR1	High	High	Master Protein	0	0	80.075	22	15	42	15	1069	116.8	6.24	87.89	15		0	High	1
AT4G30160.2	Phospho [S784(100); S786(100); S796(100); S815(100)]; S-nitrosylation [C258(100); C390(100)]	Novel	pep chromosome:TAIR10:4:14753349:14760189:1 gene:AT4G30160 transcript:AT4G30160.2 gene_biotype:protein_coding transcript_biotype:protein_coding gene_symbol:VLN4 description:villin 4 [Source:NCBI gene (formerly Entrezgene);Acc:829139]		AT4G30160.2			High	High	Master Protein	0	0	104.049	23	20	74	19	983	110.4	6.29	199.02	20		0	High	1
AT4G30190.1	Phospho [S2(99.7); T881(100); S899(100); T947(100)]; Acetyl [N-Term]; S-nitrosylation [C202(100); C327(100); C350(100)]; Met-loss+Acetyl [N-Term]		pep chromosome:TAIR10:4:14770395:14776247:-1 gene:AT4G30190 transcript:AT4G30190.1 gene_biotype:protein_coding transcript_biotype:protein_coding gene_symbol:HA2 description:H[+]-ATPase 2 [Source:NCBI gene (formerly Entrezgene);Acc:829142]	829142	AT4G30190; AT4G30190.1	AHA2	ath:AT4G30190; P19456	High	High	Master Protein	0	0	289.867	38	42	293	13	948	104.3	6.99	763.75	42		0	High	1
AT4G30210.3	S-nitrosylation [C475(100); C604(100)]; Phospho [T335(100)]	New site found	pep chromosome:TAIR10:4:14796695:14800961:1 gene:AT4G30210 transcript:AT4G30210.3 gene_biotype:protein_coding transcript_biotype:protein_coding gene_symbol:ATR2 description:P450 reductase 2 [Source:NCBI gene (formerly Entrezgene);Acc:829144]	829144	AT4G30210; AT4G30210.3	ATR2	A0A1P8B3S1	High	High	Master Protein	0	0	53.444	17	9	39	9	774	85.9	5.68	116.29	9		0	High	1
AT4G30440.1	Met-loss [N-Term]; Phospho [T12(99.7)]; S-nitrosylation [C318(100)]	Novel	pep chromosome:TAIR10:4:14881689:14883583:-1 gene:AT4G30440 transcript:AT4G30440.1 gene_biotype:protein_coding transcript_biotype:protein_coding gene_symbol:GAE1 description:UDP-D-glucuronate 4-epimerase 1 [Source:NCBI gene (formerly Entrezgene);Acc:829167]	829167	AT4G30440; AT4G30440.1	GAE1	ath:AT4G30440; Q9M0B6	High	High	Master Protein	0	0	36.065	12	7	19	6	429	47.4	9.6	63.68	7		0	High	1
AT4G31480.3	S-nitrosylation [C121(100); C221(100); C307(100); C408(100); C643(100); C662(100); C781(100)]; Phospho [S708(100)]	Novel	pep chromosome:TAIR10:4:15263154:15267891:1 gene:AT4G31480 transcript:AT4G31480.3 gene_biotype:protein_coding transcript_biotype:protein_coding gene_symbol:AT4G31480 description:Coatomer, beta subunit [Source:NCBI gene (formerly Entrezgene);Acc:829275]	829275	AT4G31480; AT4G31480.3		A0A1P8B4C2	High	High	Master Protein	0	0	222.278	28	26	107	2	971	108.7	5.88	300.9	26		0	High	1
AT4G31490.3	S-nitrosylation [C98(100); C198(100); C284(100); C385(100); C620(100); C639(100); C758(100)]; Phospho [S685(100)]	Novel	pep chromosome:TAIR10:4:15268756:15273230:1 gene:AT4G31490 transcript:AT4G31490.3 gene_biotype:protein_coding transcript_biotype:protein_coding gene_symbol:AT4G31490 description:Coatomer, beta subunit [Source:NCBI gene (formerly Entrezgene);Acc:829276]	829276	AT4G31490; AT4G31490.3		ath:AT4G31490; Q9SV20	High	High	Master Protein	0	0	224.673	30	27	103	3	948	106	6.01	292.4	27		0	High	1
AT4G31500.1	Phospho [S340(100)]; S-nitrosylation [C129(100)]	Novel	pep chromosome:TAIR10:4:15273410:15275404:-1 gene:AT4G31500 transcript:AT4G31500.1 gene_biotype:protein_coding transcript_biotype:protein_coding gene_symbol:CYP83B1 description:cytochrome P450, family 83, subfamily B, polypeptide 1 [Source:NCBI gene (formerly Entrezgene);Acc:829277]	829277	AT4G31500; AT4G31500.1	CYP83B1	ath:AT4G31500; O65782	High	High	Master Protein	0	0	42.082	19	7	18	7	499	56.8	8.37	47.06	7		0	High	1
AT4G31700.1	S-nitrosylation [C12(100); C83(100); C102(100)]; Phospho [T127(100); S240(100)]	New site found	pep chromosome:TAIR10:4:15345979:15347804:-1 gene:AT4G31700 transcript:AT4G31700.1 gene_biotype:protein_coding transcript_biotype:protein_coding gene_symbol:RPS6 description:ribosomal protein S6 [Source:NCBI gene (formerly Entrezgene);Acc:829298]	829298	AT4G31700; AT4G31700.1	RPS6A	ath:AT4G31700; O48549; O81777	High	High	Master Protein	0	0	66.838	40	10	84	4	250	28.4	10.61	201.01	10		0	High	1
AT4G31860.1	Phospho [S131(100)]; S-nitrosylation [C301(100)]	Novel	pep chromosome:TAIR10:4:15406439:15409056:-1 gene:AT4G31860 transcript:AT4G31860.1 gene_biotype:protein_coding transcript_biotype:protein_coding gene_symbol:AT4G31860 description:Protein phosphatase 2C family protein [Source:NCBI gene (formerly Entrezgene);Acc:829315]	829315	AT4G31860; AT4G31860.1		ath:AT4G31860; Q3E9T0; Q9SZ53	High	High	Master Protein	0	0	37.12	24	5	23	4	357	39.2	5.14	54.58	5		0	High	1
AT4G31880.1	Phospho [S271(100); T289(99.4); S411(99.5); S477(100); S666(100)]; S-nitrosylation [C82(100); C221(100)]		pep chromosome:TAIR10:4:15418947:15424311:-1 gene:AT4G31880 transcript:AT4G31880.1 gene_biotype:protein_coding transcript_biotype:protein_coding gene_symbol:AT4G31880 description:transcriptional regulator [Source:NCBI gene (formerly Entrezgene);Acc:829318]	829318	AT4G31880; AT4G31880.1	PDS5C	ath:AT4G31880; Q8GUP3; Q8VZU8; Q9SZ55	High	High	Master Protein	0	0	131.479	37	21	117	21	873	94.2	5.66	201.03	21		0	High	1
AT4G32070.1	Phospho [S37(99.4); S408(99.4); S428(100)]; S-nitrosylation [C134(100)]		pep chromosome:TAIR10:4:15503802:15507312:-1 gene:AT4G32070 transcript:AT4G32070.1 gene_biotype:protein_coding transcript_biotype:protein_coding gene_symbol:Phox4 description:Octicosapeptide/Phox/Bem1p (PB1) domain-containing protein / tetratricopeptide repeat (TPR)-containing protein [Source:NCBI gene (formerly Entrezgene);Acc:829338]	829338	AT4G32070; AT4G32070.1	PHOX4	ath:AT4G32070; F4JTI1; O49385; Q56Y06	High	High	Master Protein	0	0	65.609	21	10	44	9	782	87.9	5.74	84.14	10		0	High	1
AT4G32180.1	Phospho [S46(100); S286(100)]; S-nitrosylation [C145(100)]		pep chromosome:TAIR10:4:15537559:15543954:-1 gene:AT4G32180 transcript:AT4G32180.1 gene_biotype:protein_coding transcript_biotype:protein_coding gene_symbol:PANK2 description:pantothenate kinase 2 [Source:NCBI gene (formerly Entrezgene);Acc:829351]	829351	AT4G32180; AT4G32180.1	PANK2	ath:AT4G32180; O49372; O49374; Q8L5Y9	High	High	Master Protein	0	0	108.088	24	17	68	17	901	99.6	5.9	131.43	17		0	High	1
AT4G32410.1	Phospho [S152(100); S167(100); S180(100)]; S-nitrosylation [C758(100)]	Novel	pep chromosome:TAIR10:4:15640490:15646844:-1 gene:AT4G32410 transcript:AT4G32410.1 gene_biotype:protein_coding transcript_biotype:protein_coding gene_symbol:CESA1 description:cellulose synthase 1 [Source:NCBI gene (formerly Entrezgene);Acc:829376]	829376	AT4G32410; AT4G32410.1	CESA1	ath:AT4G32410; O48946; Q0WWU2; Q56WC7	High	High	Master Protein	0	0	69.969	15	10	29	8	1081	122.2	6.95	64.73	10		0	High	1
AT4G32720.1	Phospho [T283(98.9)]; Acetyl [N-Term]; S-nitrosylation [C5(100)]	Novel	pep chromosome:TAIR10:4:15787194:15789996:1 gene:AT4G32720 transcript:AT4G32720.1 gene_biotype:protein_coding transcript_biotype:protein_coding gene_symbol:La1 description:La protein 1 [Source:NCBI gene (formerly Entrezgene);Acc:829408]	829408	AT4G32720; AT4G32720.1	LA1	ath:AT4G32720; F4JV47; O65529; Q8L7E4; Q93ZV7	High	High	Master Protein	0	0	55.43	27	8	42	8	433	48.1	5.17	97.62	8		0	High	1
AT4G32760.2	Phospho [S282(100)]; S-nitrosylation [C247(100)]	Novel	pep chromosome:TAIR10:4:15799077:15804199:1 gene:AT4G32760 transcript:AT4G32760.2 gene_biotype:protein_coding transcript_biotype:protein_coding gene_symbol:AT4G32760 description:ENTH/VHS/GAT family protein [Source:NCBI gene (formerly Entrezgene);Acc:829412]	829412	AT4G32760; AT4G32760.2		A0A7G2F7L4; A0A8T2EJN2; F4JV51	High	High	Master Protein	0	0	45.809	19	6	25	6	676	73	5.14	87.71	6		0	High	1
AT4G33050.5	S-nitrosylation [C441(100)]; Phospho [S117(100); S171(100); S554(100)]	Novel	pep chromosome:TAIR10:4:15944199:15947072:-1 gene:AT4G33050 transcript:AT4G33050.5 gene_biotype:protein_coding transcript_biotype:protein_coding gene_symbol:EDA39 description:calmodulin-binding family protein [Source:NCBI gene (formerly Entrezgene);Acc:829442]	829442	AT4G33050; AT4G33050.5	EDA39	A0A1P8B3J0	High	High	Master Protein	0	0	36.764	16	7	16	6	560	63.9	9	45.07	7		0	High	1
AT4G33650.2	Phospho [T10(96.1)]; S-nitrosylation [C274(100); C462(100)]; Met-loss [N-Term]		pep chromosome:TAIR10:4:16160824:16166915:1 gene:AT4G33650 transcript:AT4G33650.2 gene_biotype:protein_coding transcript_biotype:protein_coding gene_symbol:DRP3A description:dynamin-related protein 3A [Source:NCBI gene (formerly Entrezgene);Acc:829506]	829506	AT4G33650; AT4G33650.2	DRP3A	A0A178UUQ6; F4JJ15	High	High	Master Protein	0	0	46.195	23	9	21	7	809	89.7	6.44	41.69	9		0	High	1
AT4G34200.1	S-nitrosylation [C86(100); C102(100)]; Phospho [S476(99.5)]		pep chromosome:TAIR10:4:16373731:16376666:-1 gene:AT4G34200 transcript:AT4G34200.1 gene_biotype:protein_coding transcript_biotype:protein_coding gene_symbol:EDA9 description:D-3-phosphoglycerate dehydrogenase [Source:NCBI gene (formerly Entrezgene);Acc:829568]	829568	AT4G34200; AT4G34200.1	PGDH1	ath:AT4G34200; O49485; Q8LGJ6	High	High	Master Protein	0	0	115.578	27	13	70	11	603	63.3	6.58	190.07	13		0	High	1
AT4G34230.1	S-nitrosylation [C114(100)]; Phospho [Y229(98.3)]		pep chromosome:TAIR10:4:16386631:16388940:-1 gene:AT4G34230 transcript:AT4G34230.1 gene_biotype:protein_coding transcript_biotype:protein_coding gene_symbol:CAD5 description:cinnamyl alcohol dehydrogenase 5 [Source:NCBI gene (formerly Entrezgene);Acc:829572]	829572	AT4G34230; AT4G34230.1	CAD5	ath:AT4G34230; O49482; Q53ZN0	High	High	Master Protein	0	0	65.752	27	8	38	8	357	38.7	5.67	116.14	8		0	High	1
AT4G34450.1	S-nitrosylation [C232(100); C263(100); C330(100); C821(100); C836(100)]; Phospho [S577(100); S627(100)]	New site found	pep chromosome:TAIR10:4:16470736:16477021:1 gene:AT4G34450 transcript:AT4G34450.1 gene_biotype:protein_coding transcript_biotype:protein_coding gene_symbol:AT4G34450 description:coatomer gamma-2 subunit, putative / gamma-2 coat protein, putative / gamma-2 COP [Source:NCBI gene (formerly Entrezgene);Acc:829596]	829596	AT4G34450; AT4G34450.1		ath:AT4G34450; O65673; Q0WW26; Q56X38	High	High	Master Protein	0	0	199.483	38	19	193	19	886	98.4	5.16	686.04	19		0	High	1
AT4G34670.1	S-nitrosylation [C139(100); C154(100); C179(100)]; Phospho [T153(99.2)]	New site found	pep chromosome:TAIR10:4:16548600:16550549:1 gene:AT4G34670 transcript:AT4G34670.1 gene_biotype:protein_coding transcript_biotype:protein_coding gene_symbol:AT4G34670 description:Ribosomal protein S3Ae [Source:NCBI gene (formerly Entrezgene);Acc:829619]	829619	AT4G34670; AT4G34670.1	RPS3AB	ath:AT4G34670; O82816; Q42262; Q42293	High	High	Master Protein	0	0	79.665	42	12	80	6	262	29.8	9.74	178.6	12		0	High	1
AT4G34860.1	Phospho [S62(100); S83(100); S97(100)]; S-nitrosylation [C457(100)]		pep chromosome:TAIR10:4:16609746:16612907:-1 gene:AT4G34860 transcript:AT4G34860.1 gene_biotype:protein_coding transcript_biotype:protein_coding gene_symbol:A/N-InvB description:Plant neutral invertase family protein [Source:NCBI gene (formerly Entrezgene);Acc:829638]	829638	AT4G34860; AT4G34860.1	INVB	ath:AT4G34860; B9DHG6; Q9SW48	High	High	Master Protein	0	0	45.223	16	7	39	6	571	65	6.54	117.39	7		0	High	1
AT4G35090.1	S-nitrosylation [C86(100); C230(100); C413(100)]; Phospho [T408(100); S491(100)]		pep chromosome:TAIR10:4:16700312:16703504:-1 gene:AT4G35090 transcript:AT4G35090.1 gene_biotype:protein_coding transcript_biotype:protein_coding gene_symbol:CAT2 description:catalase 2 [Source:NCBI gene (formerly Entrezgene);Acc:829661]	829661	AT4G35090; AT4G35090.1	CAT2	ath:AT4G35090; O49615; P25819	High	High	Master Protein	0	0	180.706	68	25	216	15	492	56.9	7.12	554.74	25		0	High	1
AT4G35100.1	Phospho [S273(100); S276(100)]; S-nitrosylation [C126(100)]	Novel	pep chromosome:TAIR10:4:16708361:16710407:1 gene:AT4G35100 transcript:AT4G35100.1 gene_biotype:protein_coding transcript_biotype:protein_coding gene_symbol:PIP3 description:plasma membrane intrinsic protein 3 [Source:NCBI gene (formerly Entrezgene);Acc:829662]	829662	AT4G35100; AT4G35100.1	PIP2-7	ath:AT4G35100; O22332; O49616; P93004	High	High	Master Protein	0	0	67.417	34	8	121	7	280	29.7	8.81	354.73	8		0	High	1
AT4G35230.1	Phospho [S44(94.9); S230(100); S392(100)]; S-nitrosylation [C139(100); C216(100); C309(100); C365(100)]	New site found	pep chromosome:TAIR10:4:16755092:16758358:-1 gene:AT4G35230 transcript:AT4G35230.1 gene_biotype:protein_coding transcript_biotype:protein_coding gene_symbol:BSK1 description:BR-signaling kinase 1 [Source:NCBI gene (formerly Entrezgene);Acc:829676]	829676	AT4G35230; AT4G35230.1	BSK1	ath:AT4G35230; O65504; Q944A7	High	High	Master Protein	0	0	130.491	40	12	92	11	512	56.8	5.78	260.07	12		0	High	1
AT4G35310.1	Phospho [S39(100); S548(100); S552(100)]; S-nitrosylation [C356(100)]		pep chromosome:TAIR10:4:16801605:16804995:1 gene:AT4G35310 transcript:AT4G35310.1 gene_biotype:protein_coding transcript_biotype:protein_coding gene_symbol:CPK5 description:calmodulin-domain protein kinase 5 [Source:NCBI gene (formerly Entrezgene);Acc:829685]	829685	AT4G35310; AT4G35310.1	CPK5	ath:AT4G35310; Q38871	High	High	Master Protein	0	0	121.414	34	15	113	11	556	62.1	5.34	240.92	15		0	High	1
AT4G35470.1	Phospho [S144(100); T197(99.4)]; S-nitrosylation [C53(100)]	Novel	pep chromosome:TAIR10:4:16846138:16849183:1 gene:AT4G35470 transcript:AT4G35470.1 gene_biotype:protein_coding transcript_biotype:protein_coding gene_symbol:PIRL4 description:plant intracellular ras group-related LRR 4 [Source:NCBI gene (formerly Entrezgene);Acc:829699]	829699	AT4G35470; AT4G35470.1	PIRL4	ath:AT4G35470; Q9SVW8	High	High	Master Protein	0	0	55.906	24	9	23	9	549	61	5.67	50.51	9		0	High	1
AT4G35780.1	Phospho [S24(99.7); S146(99.5)]; S-nitrosylation [C312(100)]	Novel	pep chromosome:TAIR10:4:16946369:16950620:-1 gene:AT4G35780 transcript:AT4G35780.1 gene_biotype:protein_coding transcript_biotype:protein_coding gene_symbol:STY17 description:ACT-like protein tyrosine kinase family protein [Source:NCBI gene (formerly Entrezgene);Acc:829731]	829731	AT4G35780; AT4G35780.1	STY17	ath:AT4G35780; O81808; Q8RWL6	High	High	Master Protein	0	0	17.934	9	4	26	2	570	64.7	6.04	43.78	4		0	High	1
AT4G35790.2	S-nitrosylation [C365(100); C389(100); C433(100); C505(100); C674(100); C787(100)]; Phospho [S828(100)]	New site found	pep chromosome:TAIR10:4:16955415:16960407:-1 gene:AT4G35790 transcript:AT4G35790.2 gene_biotype:protein_coding transcript_biotype:protein_coding gene_symbol:PLDDELTA description:phospholipase D delta [Source:NCBI gene (formerly Entrezgene);Acc:829733]	829733	AT4G35790; AT4G35790.2		A0A178UUU1; A0A8T2E2U0	High	High	Master Protein	0	0	180.118	40	27	77	27	857	97.7	7.17	188.5	27		0	High	1
AT4G35800.2	Phospho [T1491(100)]; S-nitrosylation [C230(100); C637(100)]	Novel	pep chromosome:TAIR10:4:16961058:16968128:-1 gene:AT4G35800 transcript:AT4G35800.2 gene_biotype:protein_coding transcript_biotype:protein_coding gene_symbol:NRPB1 description:RNA polymerase II large subunit [Source:NCBI gene (formerly Entrezgene);Acc:829734]	829734	AT4G35800; AT4G35800.2	NRPB1	ath:AT4G35800; P18616; P31635; Q56Z04; Q9SZS8	High	High	Master Protein	0	0	87.142	10	11	35	11	1839	204.5	6.04	88.69	11		0	High	1
AT4G35830.1	S-nitrosylation [C54(100); C103(100); C362(100); C396(100); C461(100); C671(100); C822(100); C869(100)]; Phospho [S335(100)]	New site found	pep chromosome:TAIR10:4:16972569:16978161:-1 gene:AT4G35830 transcript:AT4G35830.1 gene_biotype:protein_coding transcript_biotype:protein_coding gene_symbol:ACO1 description:aconitase 1 [Source:NCBI gene (formerly Entrezgene);Acc:829737]	829737	AT4G35830; AT4G35830.1	ACO1	ath:AT4G35830; Q42560; Q9SZT1	High	High	Master Protein	0	0	206.823	41	25	139	20	898	98.1	6.4	379.21	25		0	High	1
AT4G35860.1	S-nitrosylation [C21(100)]; Phospho [S67(100)]	New site found	pep chromosome:TAIR10:4:16986840:16989047:-1 gene:AT4G35860 transcript:AT4G35860.1 gene_biotype:protein_coding transcript_biotype:protein_coding gene_symbol:GB2 description:GTP-binding 2 [Source:NCBI gene (formerly Entrezgene);Acc:829740]	829740	AT4G35860; AT4G35860.1	RABB1B	A8MRA2; ath:AT4G35860; Q38922	High	High	Master Protein	0	0	52.017	42	8	21	3	211	23.2	7.01	57.42	8		0	High	1
AT4G36480.1	Phospho [S476(100)]; S-nitrosylation [C132(100)]		pep chromosome:TAIR10:4:17217909:17221625:1 gene:AT4G36480 transcript:AT4G36480.1 gene_biotype:protein_coding transcript_biotype:protein_coding gene_symbol:LCB1 description:long-chain base1 [Source:NCBI gene (formerly Entrezgene);Acc:829800]	829800	AT4G36480; AT4G36480.1	LCB1	ath:AT4G36480; B9DHA0; O23233; Q94IB8	High	High	Master Protein	0.00032	0.0003	6.922	6	3	5	3	482	53.1	7.49	6.09	3		0	High	1
AT4G37640.1	S-nitrosylation [C588(100); C694(100)]; Phospho [S45(100); S79(96.7)]	New site found	pep chromosome:TAIR10:4:17682859:17687105:-1 gene:AT4G37640 transcript:AT4G37640.1 gene_biotype:protein_coding transcript_biotype:protein_coding gene_symbol:ACA2 description:calcium ATPase 2 [Source:NCBI gene (formerly Entrezgene);Acc:829918]	829918	AT4G37640; AT4G37640.1	ACA2	ath:AT4G37640; O81108	High	High	Master Protein	0	0	64.823	14	10	21	9	1014	110.4	5.68	50.19	10		0	High	1
AT4G37800.1	S-nitrosylation [C66(100); C276(100)]; Phospho [Y185(100)]		pep chromosome:TAIR10:4:17775370:17777445:-1 gene:AT4G37800 transcript:AT4G37800.1 gene_biotype:protein_coding transcript_biotype:protein_coding gene_symbol:XTH7 description:xyloglucan endotransglucosylase/hydrolase 7 [Source:NCBI gene (formerly Entrezgene);Acc:829936]	829936	AT4G37800; AT4G37800.1	XTH7	ath:AT4G37800; Q8LER3; Q9T067	High	High	Master Protein	0	0	48.917	44	9	25	9	293	33.7	7.4	56.72	9		0	High	1
AT4G37870.1	S-nitrosylation [C38(100); C393(100); C410(100); C470(100)]; Phospho [S62(100); T65(99.4); T66(100); T122(100)]; Met-loss+Acetyl [N-Term]	New site found	pep chromosome:TAIR10:4:17802690:17806705:-1 gene:AT4G37870 transcript:AT4G37870.1 gene_biotype:protein_coding transcript_biotype:protein_coding gene_symbol:PCK1 description:phosphoenolpyruvate carboxykinase 1 [Source:NCBI gene (formerly Entrezgene);Acc:829943]	829943	AT4G37870; AT4G37870.1	PCK1	ath:AT4G37870; Q9T074	High	High	Master Protein	0	0	206.541	44	22	230	22	671	73.4	7.08	657.93	22		0	High	1
AT4G37930.1	S-nitrosylation [C125(100)]; Phospho [S12(99.1); S26(97.9)]		pep chromosome:TAIR10:4:17831731:17835017:-1 gene:AT4G37930 transcript:AT4G37930.1 gene_biotype:protein_coding transcript_biotype:protein_coding gene_symbol:SHM1 description:serine transhydroxymethyltransferase 1 [Source:NCBI gene (formerly Entrezgene);Acc:829949]	829949	AT4G37930; AT4G37930.1	SHM1	ath:AT4G37930; Q940M9; Q9SZJ5	High	High	Master Protein	0	0	214.753	69	28	325	19	517	57.4	8.13	818.05	28		0	High	1
AT4G37980.1	S-nitrosylation [C99(100); C140(100); C162(100)]; Phospho [S22(100)]	New site found	pep chromosome:TAIR10:4:17852441:17854608:1 gene:AT4G37980 transcript:AT4G37980.1 gene_biotype:protein_coding transcript_biotype:protein_coding gene_symbol:ELI3-1 description:cinnamyl alcohol dehydrogenase 7 [Source:NCBI gene (formerly Entrezgene);Acc:829954]	829954	AT4G37980; AT4G37980.1	CAD7	ath:AT4G37980; B9DG76; O65622; Q02971; Q53ZN3; Q9SZJ9	High	High	Master Protein	0	0	53.242	26	6	28	6	357	38.2	7.2	46.86	6		0	High	1
AT4G38370.1	Phospho [S206(100)]; S-nitrosylation [C101(100)]	Novel	pep chromosome:TAIR10:4:17969907:17971295:-1 gene:AT4G38370 transcript:AT4G38370.1 gene_biotype:protein_coding transcript_biotype:protein_coding gene_symbol:AT4G38370 description:Phosphoglycerate mutase family protein [Source:NCBI gene (formerly Entrezgene);Acc:829994]	829994	AT4G38370; AT4G38370.1		ath:AT4G38370; Q0WW53	High	High	Master Protein	0	0	26.073	24	3	10	3	225	25.2	6.3	36.68	3		0	High	1
AT4G38470.1	Phospho [S129(98.6); S259(100); T443(100)]; S-nitrosylation [C310(100)]	New site found	pep chromosome:TAIR10:4:17998896:18003757:1 gene:AT4G38470 transcript:AT4G38470.1 gene_biotype:protein_coding transcript_biotype:protein_coding gene_symbol:STY46 description:ACT-like protein tyrosine kinase family protein [Source:NCBI gene (formerly Entrezgene);Acc:830003]	830003	AT4G38470; AT4G38470.1	STY46	ath:AT4G38470; F4JTP5; Q56Z78; Q9SZM7	High	High	Master Protein	0	0	68.918	25	9	80	8	575	64.8	6.02	246.36	9		0	High	1
AT4G38600.3	Phospho [S993(98.2); S1287(98.3)]; S-nitrosylation [C1324(100); C1349(100)]	New site found	pep chromosome:TAIR10:4:18040623:18049700:-1 gene:AT4G38600 transcript:AT4G38600.3 gene_biotype:protein_coding transcript_biotype:protein_coding gene_symbol:KAK description:HECT ubiquitin protein ligase family protein KAK [Source:NCBI gene (formerly Entrezgene);Acc:830017]	830017	AT4G38600; AT4G38600.3	UPL3	ath:AT4G38600; Q0WN20; Q6WWW4; Q9SZN9; Q9SZP0	High	High	Master Protein	0	0	72.041	13	12	30	12	1888	202.8	6.18	53.11	12		0	High	1
AT4G38780.1	Phospho [Y452(100)]; S-nitrosylation [C1625(100); C1895(100)]	Novel	pep chromosome:TAIR10:4:18101296:18111082:-1 gene:AT4G38780 transcript:AT4G38780.1 gene_biotype:protein_coding transcript_biotype:protein_coding gene_symbol:AT4G38780 description:pre-mRNA-processing-splicing factor-like protein [Source:NCBI gene (formerly Entrezgene);Acc:830033]		AT4G38780.1			High	High	Master Protein	0	0	51.229	7	12	19	1	2332	271.3	8.79	39.81	12		0	High	1
AT4G38930.2	S-nitrosylation [C19(100)]; Phospho [S223(100)]	Novel	pep chromosome:TAIR10:4:18149533:18151776:1 gene:AT4G38930 transcript:AT4G38930.2 gene_biotype:protein_coding transcript_biotype:protein_coding gene_symbol:AT4G38930 description:Ubiquitin fusion degradation UFD1 family protein [Source:NCBI gene (formerly Entrezgene);Acc:830048]	830048	AT4G38930; AT4G38930.2		A0A384L5D3; ath:AT4G38930	High	High	Master Protein	0.00016	0.00021	7.543	19	3	6	2	315	34.9	5.62	8.05	3		0	High	1
AT4G38970.1	S-nitrosylation [C79(100); C163(100); C345(100)]; Phospho [S30(99.4); S64(100); T78(99.4); S85(100); S170(99.5); T282(100); S371(99.2)]	New site found	pep chromosome:TAIR10:4:18163496:18166008:-1 gene:AT4G38970 transcript:AT4G38970.1 gene_biotype:protein_coding transcript_biotype:protein_coding gene_symbol:FBA2 description:fructose-bisphosphate aldolase 2 [Source:NCBI gene (formerly Entrezgene);Acc:830052]	830052	AT4G38970; AT4G38970.1	FBA2	ath:AT4G38970; Q5XEU6; Q944G9; Q9SVJ6	High	High	Master Protein	0	0	233.951	64	26	450	16	398	43	7.24	1136.07	26		0	High	1
AT4G39080.1	S-nitrosylation [C260(100); C341(100); C509(100)]; Phospho [T162(100)]	New site found	pep chromosome:TAIR10:4:18209399:18215204:1 gene:AT4G39080 transcript:AT4G39080.1 gene_biotype:protein_coding transcript_biotype:protein_coding gene_symbol:VHA-A3 description:vacuolar proton ATPase A3 [Source:NCBI gene (formerly Entrezgene);Acc:830063]	830063	AT4G39080; AT4G39080.1	VHA-a3	ath:AT4G39080; Q0WLI9; Q42216; Q56WQ9; Q8W4S4; Q9SVI5	High	High	Master Protein	0	0	105.647	28	20	87	14	821	92.8	5.94	233.29	20		0	High	1
AT4G39150.3	S-nitrosylation [C284(100)]; Phospho [S324(100)]		pep chromosome:TAIR10:4:18233412:18236045:-1 gene:AT4G39150 transcript:AT4G39150.3 gene_biotype:protein_coding transcript_biotype:protein_coding gene_symbol:AT4G39150 description:DNAJ heat shock N-terminal domain-containing protein [Source:NCBI gene (formerly Entrezgene);Acc:830070]	830070	AT4G39150; AT4G39150.3		A0A178V3G9; ath:AT4G39150; Q9T024	High	High	Master Protein	0	0	48.942	29	9	15	9	345	38.4	7.5	47.17	9		0	High	1
AT4G39210.1	Phospho [T189(100)]; S-nitrosylation [C119(100); C242(100)]		pep chromosome:TAIR10:4:18259547:18263468:1 gene:AT4G39210 transcript:AT4G39210.1 gene_biotype:protein_coding transcript_biotype:protein_coding gene_symbol:APL3 description:Glucose-1-phosphate adenylyltransferase family protein [Source:NCBI gene (formerly Entrezgene);Acc:830076]	830076	AT4G39210; AT4G39210.1	APL3	ath:AT4G39210; P55231; Q9ZR38	High	High	Master Protein	0	0	18.171	15	6	7	5	521	58	8.41	10.42	6	Starch metabolism	1	High	1
AT4G39260.1	Phospho [S27(100); S84(100)]; S-nitrosylation [C8(100)]		pep chromosome:TAIR10:4:18273829:18275216:-1 gene:AT4G39260 transcript:AT4G39260.1 gene_biotype:protein_coding transcript_biotype:protein_coding gene_symbol:CCR1 description:cold, circadian rhythm, and RNA binding 1 [Source:NCBI gene (formerly Entrezgene);Acc:830082]	830082	AT4G39260; AT4G39260.1	RBG8	A0A178UVJ6; ath:AT4G39260; B9DFJ8; Q03251; Q94CB0	High	High	Master Protein	0	0	60.1	57	8	67	6	169	16.6	5.68	136	8		0	High	1
AT4G39330.1	S-nitrosylation [C50(100); C166(100); C316(100)]; Phospho [S4(100); S26(100); S31(99.6); S358(100)]; Met-loss+Acetyl [N-Term]	Novel	pep chromosome:TAIR10:4:18291218:18293018:1 gene:AT4G39330 transcript:AT4G39330.1 gene_biotype:protein_coding transcript_biotype:protein_coding gene_symbol:CAD9 description:cinnamyl alcohol dehydrogenase 9 [Source:NCBI gene (formerly Entrezgene);Acc:830088]	830088	AT4G39330; AT4G39330.1	CAD9	ath:AT4G39330; B9DHS7; C0Z2D3; P42734; Q8LB84; Q94K02	High	High	Master Protein	0	0	99.974	59	14	67	14	360	38.9	6.68	133.77	14		0	High	1
AT4G39800.1	Phospho [S116(100)]; S-nitrosylation [C497(100)]	Novel	pep chromosome:TAIR10:4:18469255:18472048:-1 gene:AT4G39800 transcript:AT4G39800.1 gene_biotype:protein_coding transcript_biotype:protein_coding gene_symbol:MIPS1 description:myo-inositol-1-phosphate synthase 1 [Source:NCBI gene (formerly Entrezgene);Acc:830139]	830139	AT4G39800; AT4G39800.1	IPS1	ath:AT4G39800; O65667; P42801	High	High	Master Protein	0	0	44.881	27	9	23	6	511	56.5	5.57	50.58	9		0	High	1
AT5G01530.1	S-nitrosylation [C139(100)]; Phospho [T112(100); T114(100)]		pep chromosome:TAIR10:5:208866:210548:1 gene:AT5G01530 transcript:AT5G01530.1 gene_biotype:protein_coding transcript_biotype:protein_coding gene_symbol:LHCB4.1 description:light harvesting complex photosystem II [Source:NCBI gene (formerly Entrezgene);Acc:830325]	830325	AT5G01530; AT5G01530.1	LHCB4.1	ath:AT5G01530; Q07473; Q8RWN1; Q94AD5; Q94K17	High	High	Master Protein	0	0	75.874	40	11	325	6	290	31.1	6.14	777.54	11		0	High	1
AT5G01750.2	Acetyl [N-Term]; Phospho [Y5(97.6); Y7(97.6); Y9(97.6)]; S-nitrosylation [C33(100)]	Novel	pep chromosome:TAIR10:5:289722:291604:1 gene:AT5G01750 transcript:AT5G01750.2 gene_biotype:protein_coding transcript_biotype:protein_coding gene_symbol:AT5G01750 description:LURP-one-like protein (DUF567) [Source:NCBI gene (formerly Entrezgene);Acc:831684]	831684	AT5G01750; AT5G01750.2		ath:AT5G01750; Q8LEK9; Q9LZX1	High	High	Master Protein	0	0	23.299	37	6	18	6	217	24.3	8.24	31.55	6		0	High	1
AT5G02240.1	Phospho [S13(100); T237(97.7)]; S-nitrosylation [C212(100)]; Acetyl [N-Term]	Novel	pep chromosome:TAIR10:5:451406:453496:1 gene:AT5G02240 transcript:AT5G02240.1 gene_biotype:protein_coding transcript_biotype:protein_coding gene_symbol:AT5G02240 description:NAD(P)-binding Rossmann-fold superfamily protein [Source:NCBI gene (formerly Entrezgene);Acc:830851]	830851	AT5G02240; AT5G02240.1		ath:AT5G02240; Q94EG6; Q9LZK8	High	High	Master Protein	0	0	69.966	53	10	78	10	253	27.1	6.62	175.74	10		0	High	1
AT5G02290.2	Phospho [S29(100); S72(100); S377(100)]; S-nitrosylation [C141(100)]	Novel	pep chromosome:TAIR10:5:470182:472907:-1 gene:AT5G02290 transcript:AT5G02290.2 gene_biotype:protein_coding transcript_biotype:protein_coding gene_symbol:NAK description:Protein kinase superfamily protein [Source:NCBI gene (formerly Entrezgene);Acc:831880]	831880	AT5G02290; AT5G02290.2	PBL11	ath:AT5G02290; P43293; Q0WQ30; Q9LZ96	High	High	Master Protein	0	0	39.023	23	8	23	8	389	43.5	9.22	40.82	8		0	High	1
AT5G02500.1	S-nitrosylation [C20(100); C319(100); C609(100)]; Acetyl [N-Term]; Phospho [S2(100)]	New site found	pep chromosome:TAIR10:5:553745:556623:-1 gene:AT5G02500 transcript:AT5G02500.1 gene_biotype:protein_coding transcript_biotype:protein_coding gene_symbol:HSC70-1 description:heat shock cognate protein 70-1 [Source:NCBI gene (formerly Entrezgene);Acc:831020]	831020	AT5G02500; AT5G02500.1	HSP70-1	ath:AT5G02500; P22953; Q93VU6; Q9LZ52	High	High	Master Protein	0	0	390.013	59	36	419	15	651	71.3	5.12	1221.56	36		0	High	1
AT5G02790.1	S-nitrosylation [C37(100); C194(100)]; Met-loss [N-Term]; Phospho [S4(100)]	New site found	pep chromosome:TAIR10:5:632796:635240:1 gene:AT5G02790 transcript:AT5G02790.1 gene_biotype:protein_coding transcript_biotype:protein_coding gene_symbol:GSTL3 description:Glutathione S-transferase family protein [Source:NCBI gene (formerly Entrezgene);Acc:831798]	831798	AT5G02790; AT5G02790.1	GSTL3	ath:AT5G02790; Q8LF01; Q9LZ06	High	High	Master Protein	0	0	60.774	46	10	24	10	235	27.1	5.2	63.95	10		0	High	1
AT5G02870.1	S-nitrosylation [C102(100); C237(100)]; Phospho [S269(100)]	New site found	pep chromosome:TAIR10:5:657675:659800:1 gene:AT5G02870 transcript:AT5G02870.1 gene_biotype:protein_coding transcript_biotype:protein_coding gene_symbol:AT5G02870 description:Ribosomal protein L4/L1 family [Source:NCBI gene (formerly Entrezgene);Acc:831756]	831756	AT5G02870; AT5G02870.1	RPL4D	ath:AT5G02870; P49691; Q9LYZ8	High	High	Master Protein	0	0	140.883	39	15	152	7	407	44.7	10.3	398.51	15		0	High	1
AT5G03630.1	Phospho [S401(100); S417(100)]; S-nitrosylation [C199(100)]	Novel	pep chromosome:TAIR10:5:922048:924728:-1 gene:AT5G03630 transcript:AT5G03630.1 gene_biotype:protein_coding transcript_biotype:protein_coding gene_symbol:ATMDAR2 description:Pyridine nucleotide-disulfide oxidoreductase family protein [Source:NCBI gene (formerly Entrezgene);Acc:831774]	831774	AT5G03630; AT5G03630.1	MDAR2	ath:AT5G03630; Q0WUJ1; Q8LBB1; Q93WJ8; Q9LZS5	High	High	Master Protein	0	0	107.685	46	13	63	13	435	47.5	5.31	163.95	13		0	High	1
AT5G03690.2	S-nitrosylation [C173(100); C208(100)]; Phospho [T21(100); S32(99.7); T35(100)]		pep chromosome:TAIR10:5:963148:965327:-1 gene:AT5G03690 transcript:AT5G03690.2 gene_biotype:protein_coding transcript_biotype:protein_coding gene_symbol:FBA4 description:Aldolase superfamily protein [Source:NCBI gene (formerly Entrezgene);Acc:831759]	831759	AT5G03690; AT5G03690.2		A0A5S9Y1D7; A0A654FYI4; A0A8T2D6C4	High	High	Master Protein	0	0	61.587	23	6	130	2	359	38.6	7.74	224.34	6		0	High	1
AT5G04140.1	S-nitrosylation [C132(100); C256(100); C453(100); C696(100); C972(100); C1248(100); C1464(100); C1501(100)]; Phospho [S85(100); T1506(98.6)]	New site found	pep chromosome:TAIR10:5:1129785:1138488:1 gene:AT5G04140 transcript:AT5G04140.1 gene_biotype:protein_coding transcript_biotype:protein_coding gene_symbol:GLU1 description:glutamate synthase 1 [Source:NCBI gene (formerly Entrezgene);Acc:830292]	830292	AT5G04140; AT5G04140.1	GLU1	ath:AT5G04140; P93649; Q9ZNZ7	High	High	Master Protein	0	0	570.772	57	66	520	57	1622	176.6	6.32	1511.59	66		0	High	1
AT5G04430.1	Phospho [T4(98.4); S11(100); S19(100); S203(99)]; Acetyl [N-Term]; S-nitrosylation [C132(100)]	Novel	pep chromosome:TAIR10:5:1250248:1253953:-1 gene:AT5G04430 transcript:AT5G04430.1 gene_biotype:protein_coding transcript_biotype:protein_coding gene_symbol:BTR1L description:binding to TOMV RNA 1L (long form) [Source:NCBI gene (formerly Entrezgene);Acc:830322]	830322	AT5G04430; AT5G04430.1	BTR1	ath:AT5G04430; B9DH67; F4JW99; Q9LZ82	High	High	Master Protein	0	0	96.731	58	16	129	16	313	33.8	6.01	146.35	16		0	High	1
AT5G04740.1	S-nitrosylation [C186(100); C286(100)]; Phospho [T139(100)]	New site found	pep chromosome:TAIR10:5:1367911:1371550:-1 gene:AT5G04740 transcript:AT5G04740.1 gene_biotype:protein_coding transcript_biotype:protein_coding gene_symbol:ACR12 description:ACT domain-containing protein [Source:NCBI gene (formerly Entrezgene);Acc:830352]	830352	AT5G04740; AT5G04740.1	ACR12	ath:AT5G04740; Q8LB85; Q9LZ23	High	High	Master Protein	0	0	95.718	43	9	110	9	301	33.2	5.48	348.42	9		0	High	1
AT5G05000.1	Phospho [S71(100)]; S-nitrosylation [C227(100)]	Novel	pep chromosome:TAIR10:5:1474027:1476434:-1 gene:AT5G05000 transcript:AT5G05000.1 gene_biotype:protein_coding transcript_biotype:protein_coding gene_symbol:TOC34 description:translocon at the outer envelope membrane of chloroplasts 34 [Source:NCBI gene (formerly Entrezgene);Acc:830382]	830382	AT5G05000; AT5G05000.1	TOC34	ath:AT5G05000; Q0WNL4; Q38906; Q8L9G5; Q9FF74; Q9GDD2	High	High	Master Protein	0	0	21.049	24	5	8	5	313	34.7	9.39	12.11	5		0	High	1
AT5G05170.1	Phospho [S151(100); S176(100)]; S-nitrosylation [C743(100)]	Novel	pep chromosome:TAIR10:5:1530132:1535558:-1 gene:AT5G05170 transcript:AT5G05170.1 gene_biotype:protein_coding transcript_biotype:protein_coding gene_symbol:CEV1 description:Cellulose synthase family protein [Source:NCBI gene (formerly Entrezgene);Acc:830399]	830399	AT5G05170; AT5G05170.1	CESA3	ath:AT5G05170; O48948; Q0WLU1; Q941L0; Q9FHK6	High	High	Master Protein	0	0	107.023	19	15	52	13	1065	119.6	7.56	143.21	15		0	High	1
AT5G06110.1	Phospho [S530(100); S549(100)]; S-nitrosylation [C192(100)]		pep chromosome:TAIR10:5:1840755:1843872:-1 gene:AT5G06110 transcript:AT5G06110.1 gene_biotype:protein_coding transcript_biotype:protein_coding gene_symbol:AT5G06110 description:DnaJ and myb-like DNA-binding domain-containing protein [Source:NCBI gene (formerly Entrezgene);Acc:830498]	830498	AT5G06110; AT5G06110.1	ATGLSA2	ath:AT5G06110; Q9LHS5	High	High	Master Protein	0	0	40.129	18	9	11	8	663	75.6	8.54	27.27	9		0	High	1
AT5G06140.1	S-nitrosylation [C237(100)]; Phospho [S16(98.8); S19(99.3)]		pep chromosome:TAIR10:5:1855995:1858903:-1 gene:AT5G06140 transcript:AT5G06140.1 gene_biotype:protein_coding transcript_biotype:protein_coding gene_symbol:SNX1 description:sorting nexin 1 [Source:NCBI gene (formerly Entrezgene);Acc:830501]	830501	AT5G06140; AT5G06140.1	SNX1	ath:AT5G06140; Q8RXM2; Q9FG38	High	High	Master Protein	0	0	33.627	23	7	23	7	402	46.5	7.24	46.34	7		0	High	1
AT5G06290.1	S-nitrosylation [C248(100)]; Phospho [T217(99.3)]		pep chromosome:TAIR10:5:1919080:1921425:1 gene:AT5G06290 transcript:AT5G06290.1 gene_biotype:protein_coding transcript_biotype:protein_coding gene_symbol:2-Cys Prx B description:2-cysteine peroxiredoxin B [Source:NCBI gene (formerly Entrezgene);Acc:830517]	830517	AT5G06290; AT5G06290.1		ath:AT5G06290; Q9C5R8; Q9FED5; Q9FNH9	High	High	Master Protein	0	0	113.706	47	13	169	4	273	29.8	5.74	568.82	13		0	High	1
AT5G06600.1	S-nitrosylation [C532(100); C786(100); C853(100)]; Phospho [T1094(99.3)]	New site found	pep chromosome:TAIR10:5:2019084:2028116:-1 gene:AT5G06600 transcript:AT5G06600.1 gene_biotype:protein_coding transcript_biotype:protein_coding gene_symbol:UBP12 description:ubiquitin-specific protease 12 [Source:NCBI gene (formerly Entrezgene);Acc:830548]	830548	AT5G06600; AT5G06600.1	UBP12	ath:AT5G06600; Q9C5K1; Q9FG10; Q9FPT1	High	High	Master Protein	0	0	189.002	38	35	71	20	1116	130.5	5.77	177.48	35		0	High	1
AT5G07090.1	Phospho [S128(100)]; S-nitrosylation [C41(100)]	Novel	pep chromosome:TAIR10:5:2202364:2204150:1 gene:AT5G07090 transcript:AT5G07090.1 gene_biotype:protein_coding transcript_biotype:protein_coding gene_symbol:AT5G07090 description:Ribosomal protein S4 (RPS4A) family protein [Source:NCBI gene (formerly Entrezgene);Acc:830600]	830600	AT5G07090; AT5G07090.1	RPS4B	ath:AT5G07090; P49204; Q42346; Q9FL39; Q9LYQ6	High	High	Master Protein	0	0	63.985	51	12	39	12	262	29.9	10.17	115.42	12		0	High	1
AT5G07350.2	S-nitrosylation [C22(100); C354(100); C412(100)]; Phospho [S975(100)]	New site found	pep chromosome:TAIR10:5:2320021:2325419:-1 gene:AT5G07350 transcript:AT5G07350.2 gene_biotype:protein_coding transcript_biotype:protein_coding gene_symbol:Tudor1 description:TUDOR-SN protein 1 [Source:NCBI gene (formerly Entrezgene);Acc:830626]		AT5G07350.2			High	High	Master Protein	0	0	139.097	34	26	184	17	1007	110	7.5	601.22	26		0	High	1
AT5G08280.1	S-nitrosylation [C170(100); C279(100); C304(100); C316(100); C332(100)]; Phospho [S82(100); S123(100)]	New site found	pep chromosome:TAIR10:5:2663499:2665826:-1 gene:AT5G08280 transcript:AT5G08280.1 gene_biotype:protein_coding transcript_biotype:protein_coding gene_symbol:HEMC description:hydroxymethylbilane synthase [Source:NCBI gene (formerly Entrezgene);Acc:830724]	830724	AT5G08280; AT5G08280.1	HEMC	ath:AT5G08280; Q43316; Q8LBT0	High	High	Master Protein	0	0	106.618	44	15	187	15	382	41	8.47	452.96	15		0	High	1
AT5G08450.1	Phospho [S119(100); S129(99)]; S-nitrosylation [C573(100)]	Novel	pep chromosome:TAIR10:5:2727613:2732925:-1 gene:AT5G08450 transcript:AT5G08450.1 gene_biotype:protein_coding transcript_biotype:protein_coding gene_symbol:AT5G08450 description:zinc finger CCCH domain protein [Source:NCBI gene (formerly Entrezgene);Acc:830744]	830744	AT5G08450; AT5G08450.1	HDC1	ath:AT5G08450; Q8RWV9	High	High	Master Protein	0	0	34.787	14	9	21	9	918	104.1	7.46	31.32	9		0	High	1
AT5G08570.2	Met-loss+Acetyl [N-Term]; Phospho [S2(100)]; S-nitrosylation [C26(100); C328(100); C437(100)]; Acetyl [N-Term]	New site found	pep chromosome:TAIR10:5:2778000:2780581:1 gene:AT5G08570 transcript:AT5G08570.2 gene_biotype:protein_coding transcript_biotype:protein_coding gene_symbol:AT5G08570 description:Pyruvate kinase family protein [Source:NCBI gene (formerly Entrezgene);Acc:830758]	830758	AT5G08570; AT5G08570.2	MAH20.13	A0A178UBM6; ath:AT5G08570; Q9FNN1	High	High	Master Protein	0	0	78.056	39	13	44	4	510	54.9	6.29	108.71	13		0	High	1
AT5G09620.1	S-nitrosylation [C88(100)]; Phospho [S16(99.5); S156(100); S193(100); S202(100); S530(100)]		pep chromosome:TAIR10:5:2983448:2985760:-1 gene:AT5G09620 transcript:AT5G09620.1 gene_biotype:protein_coding transcript_biotype:protein_coding gene_symbol:AT5G09620 description:Octicosapeptide/Phox/Bem1p family protein [Source:NCBI gene (formerly Entrezgene);Acc:830821]	830821	AT5G09620; AT5G09620.1		Q9LXC6	High	High	Master Protein	0	0	89.377	37	13	87	12	531	59.6	5.38	142.85	13		0	High	1
AT5G09810.1	S-nitrosylation [C12(100); C259(100); C287(100)]; Acetyl [N-Term]; Met-loss+Acetyl [N-Term]; Phospho [T16(100)]		pep chromosome:TAIR10:5:3052062:3054691:1 gene:AT5G09810 transcript:AT5G09810.1 gene_biotype:protein_coding transcript_biotype:protein_coding gene_symbol:ACT7 description:actin 7 [Source:NCBI gene (formerly Entrezgene);Acc:830841]	830841	AT5G09810; AT5G09810.1	ACT7	ath:AT5G09810; P53492; P53495	High	High	Master Protein	0	0	187.963	62	18	245	6	377	41.7	5.49	593.68	18		0	High	1
AT5G10020.1	Phospho [S681(100); S685(98.8); S744(100); T859(99.7)]; S-nitrosylation [C204(100)]	Novel	pep chromosome:TAIR10:5:3133244:3137242:1 gene:AT5G10020 transcript:AT5G10020.1 gene_biotype:protein_coding transcript_biotype:protein_coding gene_symbol:AT5G10020 description:Leucine-rich receptor-like protein kinase family protein [Source:NCBI gene (formerly Entrezgene);Acc:830865]	830865	AT5G10020; AT5G10020.1		ath:AT5G10020; Q0WR59; Q8VYQ5; Q9LEA2	High	High	Master Protein	0	0	51.467	12	7	57	7	1048	114.6	6.79	125.45	7		0	High	1
AT5G10170.1	Phospho [S115(100)]; S-nitrosylation [C300(100); C496(100)]	New site found	pep chromosome:TAIR10:5:3187277:3190321:-1 gene:AT5G10170 transcript:AT5G10170.1 gene_biotype:protein_coding transcript_biotype:protein_coding gene_symbol:MIPS3 description:myo-inositol-1-phosphate synthase 3 [Source:NCBI gene (formerly Entrezgene);Acc:830881]	830881	AT5G10170; AT5G10170.1	IPS3	ath:AT5G10170; Q9LX12	High	High	Master Protein	0	0	30.733	20	8	20	5	510	56.4	5.86	29.93	8		0	High	1
AT5G10360.1	S-nitrosylation [C12(100); C83(100); C102(100)]; Phospho [S240(100)]	New site found	pep chromosome:TAIR10:5:3258404:3260254:-1 gene:AT5G10360 transcript:AT5G10360.1 gene_biotype:protein_coding transcript_biotype:protein_coding gene_symbol:EMB3010 description:Ribosomal protein S6e [Source:NCBI gene (formerly Entrezgene);Acc:830900]	830900	AT5G10360; AT5G10360.1	RPS6B	ath:AT5G10360; O04670; P51430; Q9LX91	High	High	Master Protein	0	0	59.449	44	11	74	5	249	28.1	10.83	144.01	11		0	High	1
AT5G10470.1	Phospho [S46(100); S123(100); S611(100); S668(100); S674(98.5); T698(99.6); S1049(99.4); S1050(99.2); S1151(96.9); S1264(100)]; S-nitrosylation [C508(100); C823(100); C1118(100); C1182(100)]	New site found	pep chromosome:TAIR10:5:3290121:3297434:-1 gene:AT5G10470 transcript:AT5G10470.1 gene_biotype:protein_coding transcript_biotype:protein_coding gene_symbol:KAC1 description:kinesin like protein for actin based chloroplast movement 1 [Source:NCBI gene (formerly Entrezgene);Acc:830911]	830911	AT5G10470; AT5G10470.1	KIN14A	ath:AT5G10470; B3H459; O23652; Q0WVP0; Q9LX99	High	High	Master Protein	0	0	200.545	30	26	155	2	1273	140.9	6.19	403.32	26		0	High	1
AT5G10470.2	Phospho [S46(100); S123(100); S611(100); S668(100); S674(98.7); T699(99.6); S1050(99.4); S1051(99.2); S1152(96.9); S1265(100)]; S-nitrosylation [C508(100); C824(100); C1119(100); C1183(100)]	New site found	pep chromosome:TAIR10:5:3289925:3297373:-1 gene:AT5G10470 transcript:AT5G10470.2 gene_biotype:protein_coding transcript_biotype:protein_coding gene_symbol:KAC1 description:kinesin like protein for actin based chloroplast movement 1 [Source:NCBI gene (formerly Entrezgene);Acc:830911]		AT5G10470.2			High	High	Master Protein	0	0	196.692	30	26	151	2	1274	141	6.19	400.72	26		0	High	1
AT5G10540.1	Phospho [S686(100)]; S-nitrosylation [C523(100)]	Novel	pep chromosome:TAIR10:5:3324812:3334971:1 gene:AT5G10540 transcript:AT5G10540.1 gene_biotype:protein_coding transcript_biotype:protein_coding gene_symbol:AT5G10540 description:Zincin-like metalloproteases family protein [Source:NCBI gene (formerly Entrezgene);Acc:830919]	830919	AT5G10540; AT5G10540.1	CYOP	ath:AT5G10540; Q949P2; Q9LXA6	High	High	Master Protein	0	0	116.115	43	20	49	10	701	79	5.63	118.89	20		0	High	1
AT5G11490.2	Phospho [S562(100)]; S-nitrosylation [C824(100)]	Novel	pep chromosome:TAIR10:5:3671788:3676452:1 gene:AT5G11490 transcript:AT5G11490.2 gene_biotype:protein_coding transcript_biotype:protein_coding gene_symbol:AT5G11490 description:adaptin family protein [Source:NCBI gene (formerly Entrezgene);Acc:831021]	831021	AT5G11490; AT5G11490.2	AP4B	F4JXV9	High	High	Master Protein	0	0	36.131	14	6	9	6	850	94.3	5.39	26.53	6		0	High	1
AT5G11980.1	S-nitrosylation [C104(100); C468(100)]; Phospho [S520(100)]	New site found	pep chromosome:TAIR10:5:3868652:3872300:-1 gene:AT5G11980 transcript:AT5G11980.1 gene_biotype:protein_coding transcript_biotype:protein_coding gene_symbol:AT5G11980 description:conserved oligomeric Golgi complex component-related / COG complex component-like protein [Source:NCBI gene (formerly Entrezgene);Acc:831071]	831071	AT5G11980; AT5G11980.1	COG8	ath:AT5G11980; Q84K25; Q8LCN9; Q9LYH5	High	High	Master Protein	0	0	31.388	15	7	20	7	569	63	5.17	36.45	7		0	High	1
AT5G12370.2	Phospho [S14(99); S329(100)]; S-nitrosylation [C257(100); C630(100); C651(100)]	New site found	pep chromosome:TAIR10:5:4002742:4008775:-1 gene:AT5G12370 transcript:AT5G12370.2 gene_biotype:protein_coding transcript_biotype:protein_coding gene_symbol:SEC10 description:exocyst complex component sec10 [Source:NCBI gene (formerly Entrezgene);Acc:831112]	831112	AT5G12370; AT5G12370.2	SEC10a	ath:AT5G12370; Q56W60; Q8RVQ5; Q94CK5; X5JA13	High	High	Master Protein	0	0	59.411	20	9	37	9	825	89.6	5.36	84.36	9		0	High	1
AT5G12480.1	Phospho [S29(100); S38(100); S520(100)]; S-nitrosylation [C174(100)]	Novel	pep chromosome:TAIR10:5:4047513:4050643:-1 gene:AT5G12480 transcript:AT5G12480.1 gene_biotype:protein_coding transcript_biotype:protein_coding gene_symbol:CPK7 description:calmodulin-domain protein kinase 7 [Source:NCBI gene (formerly Entrezgene);Acc:831123]	831123	AT5G12480; AT5G12480.1	CPK7	ath:AT5G12480; Q38873; Q56XF6	High	High	Master Protein	0	0	67.159	22	8	31	5	535	60.3	6.23	97.06	8		0	High	1
AT5G14200.1	Phospho [S74(100)]; S-nitrosylation [C232(100)]		pep chromosome:TAIR10:5:4576123:4578402:1 gene:AT5G14200 transcript:AT5G14200.1 gene_biotype:protein_coding transcript_biotype:protein_coding gene_symbol:IMD1 description:isopropylmalate dehydrogenase 1 [Source:NCBI gene (formerly Entrezgene);Acc:831270]	831270	AT5G14200; AT5G14200.1	IMDH1	ath:AT5G14200; Q8VXU4; Q9FMT1	High	High	Master Protein	0	0	44.876	22	7	26	5	409	44.1	6.01	81.47	7		0	High	1
[truncated: 186 more rows]

## Sheet: Sheet2
AT1G01050.1	AT3G11830.1		1
AT1G01100.4	AT5G67530.1		1
AT1G01140.3	AT1G60550.1		1
AT1G01790.1	AT2G43910.1		1
AT1G01960.1	AT4G25880.4		1
AT1G02080.1	AT1G53500.1		1
AT1G02090.1	AT3G51550.1		1
AT1G02500.2	AT1G32080.1		1
AT1G02880.6	AT2G25800.1		1
AT1G03030.1	AT4G08920.1		1
[truncated: 958 more rows]
