# Supplementary material for: A novel proteomics workflow for simultaneous analysis of protein phosphorylation and S-nitrosylation
Source: aBIOTECH. 2025 Jul 15;6(3):452–65. doi: 10.1007/s42994-025-00227-2 (PMC12454217; doi:10.1007/s42994-025-00227-2)
Supplement: Supplementary file 6 — Supplementary file6 (XLSX 17 KB) [file 42994_2025_227_MOESM6_ESM.xlsx]

## Sheet: Sheet1
Supplementary data 6. Summary of S-nitrosylated or Dual-Modified Kinases
Accession	Gene Symbol	Kinase Family	Modifications	Description
AT2G20050.1		AGC_PKA-PKG	Phospho [S71(97.7); S86(100); S430(100); S469(100); T754(100); T937(100)]; S-nitrosylation [C102(100)]	pep chromosome:TAIR10:2:8649434:8654819:-1 gene:AT2G20050 transcript:AT2G20050.1 gene_biotype:protein_coding transcript_biotype:protein_coding gene_symbol:AT2G20050 description:protein phosphatase 2C and cyclic nucleotide-binding/kinase domain-containing protein [Source:NCBI gene (formerly Entrezgene);Acc:816524]
AT3G45780.1	PHOT1	AGC_RSK-2	Phospho [S92(100); S185(100); S350(100)]; S-nitrosylation [C939(100)]	pep chromosome:TAIR10:3:16816721:16824210:1 gene:AT3G45780 transcript:AT3G45780.1 gene_biotype:protein_coding transcript_biotype:protein_coding gene_symbol:PHOT1 description:phototropin 1 [Source:NCBI gene (formerly Entrezgene);Acc:823721]
AT3G01090.2		CAMK_AMPK	Phospho [S199(99.5); S387(100)]; S-nitrosylation [C156(100); C441(100)]	pep chromosome:TAIR10:3:31181:34487:-1 gene:AT3G01090 transcript:AT3G01090.2 gene_biotype:protein_coding transcript_biotype:protein_coding gene_symbol:KIN10 description:SNF1 kinase homolog 10 [Source:NCBI gene (formerly Entrezgene);Acc:821259]
AT3G29160.1	KIN11	CAMK_AMPK	Phospho [S177(99.5); S340(100); S366(100)]; S-nitrosylation [C134(100)]	pep chromosome:TAIR10:3:11128620:11132105:-1 gene:AT3G29160 transcript:AT3G29160.1 gene_biotype:protein_coding transcript_biotype:protein_coding gene_symbol:KIN11 description:SNF1 kinase homolog 11 [Source:NCBI gene (formerly Entrezgene);Acc:822566]
AT1G01140.3		CAMK_CAMKL-CHK1	Phospho [T178(100); S324(97)]; S-nitrosylation [C133(100); C180(100)]	pep chromosome:TAIR10:1:64167:67625:-1 gene:AT1G01140 transcript:AT1G01140.3 gene_biotype:protein_coding transcript_biotype:protein_coding gene_symbol:CIPK9 description:CBL-interacting protein kinase 9 [Source:NCBI gene (formerly Entrezgene);Acc:839349]
AT1G30270.1	CIPK23	CAMK_CAMKL-CHK1	S-nitrosylation [C145(100)]	pep chromosome:TAIR10:1:10654800:10658900:1 gene:AT1G30270 transcript:AT1G30270.1 gene_biotype:protein_coding transcript_biotype:protein_coding gene_symbol:CIPK23 description:CBL-interacting protein kinase 23 [Source:NCBI gene (formerly Entrezgene);Acc:839907]
AT5G21222.1	ATC401	CAMK_CAMKL-CHK1	S-nitrosylation [C127(100)]	pep chromosome:TAIR10:5:7208643:7213915:1 gene:AT5G21222 transcript:AT5G21222.1 gene_biotype:protein_coding transcript_biotype:protein_coding gene_symbol:AT5G21222 description:protein kinase family protein [Source:NCBI gene (formerly Entrezgene);Acc:832244]
AT5G21326.1	CIPK26	CAMK_CAMKL-CHK1	Phospho [S397(100)]; S-nitrosylation [C127(100)]	pep chromosome:TAIR10:5:7217244:7222021:1 gene:AT5G21326 transcript:AT5G21326.1 gene_biotype:protein_coding transcript_biotype:protein_coding gene_symbol:CIPK26 description:Ca2+regulated serine-threonine protein kinase family protein [Source:NCBI gene (formerly Entrezgene);Acc:832246]
AT1G35670.1	CPK11	CAMK_CDPK	S-nitrosylation [C43(100)]	pep chromosome:TAIR10:1:13205345:13208289:1 gene:AT1G35670 transcript:AT1G35670.1 gene_biotype:protein_coding transcript_biotype:protein_coding gene_symbol:CDPK2 description:calcium-dependent protein kinase 2 [Source:NCBI gene (formerly Entrezgene);Acc:840471]
AT2G17290.1	CPK6	CAMK_CDPK	Phospho [S37(97.8); S536(100); S540(100)]; S-nitrosylation [C344(100)]	pep chromosome:TAIR10:2:7516330:7519662:1 gene:AT2G17290 transcript:AT2G17290.1 gene_biotype:protein_coding transcript_biotype:protein_coding gene_symbol:CPK6 description:Calcium-dependent protein kinase family protein [Source:NCBI gene (formerly Entrezgene);Acc:816235]
AT3G20410.1	CPK9	CAMK_CDPK	Phospho [T37(100); S51(100); S69(100); S78(100); S255(100)]; S-nitrosylation [C108(100)]	pep chromosome:TAIR10:3:7115819:7119144:1 gene:AT3G20410 transcript:AT3G20410.1 gene_biotype:protein_coding transcript_biotype:protein_coding gene_symbol:CPK9 description:calmodulin-domain protein kinase 9 [Source:NCBI gene (formerly Entrezgene);Acc:821586]
AT3G51850.1	CPK13	CAMK_CDPK	Phospho [S43(100); S514(100)]; S-nitrosylation [C169(100)]	pep chromosome:TAIR10:3:19232358:19235891:1 gene:AT3G51850 transcript:AT3G51850.1 gene_biotype:protein_coding transcript_biotype:protein_coding gene_symbol:CPK13 description:calcium-dependent protein kinase 13 [Source:NCBI gene (formerly Entrezgene);Acc:824348]
AT4G09570.1	CPK4	CAMK_CDPK	S-nitrosylation [C42(100)]	pep chromosome:TAIR10:4:6049441:6052380:1 gene:AT4G09570 transcript:AT4G09570.1 gene_biotype:protein_coding transcript_biotype:protein_coding gene_symbol:CPK4 description:calcium-dependent protein kinase 4 [Source:NCBI gene (formerly Entrezgene);Acc:826541]
AT4G23650.1	CPK3	CAMK_CDPK	Phospho [S242(100); S377(100)]; S-nitrosylation [C183(100)]	pep chromosome:TAIR10:4:12324758:12327651:-1 gene:AT4G23650 transcript:AT4G23650.1 gene_biotype:protein_coding transcript_biotype:protein_coding gene_symbol:CDPK6 description:calcium-dependent protein kinase 6 [Source:NCBI gene (formerly Entrezgene);Acc:828465]
AT4G35310.1	CPK5	CAMK_CDPK	Phospho [S39(100); S548(100); S552(100)]; S-nitrosylation [C356(100)]	pep chromosome:TAIR10:4:16801605:16804995:1 gene:AT4G35310 transcript:AT4G35310.1 gene_biotype:protein_coding transcript_biotype:protein_coding gene_symbol:CPK5 description:calmodulin-domain protein kinase 5 [Source:NCBI gene (formerly Entrezgene);Acc:829685]
AT5G12480.1	CPK7	CAMK_CDPK	Phospho [S29(100); S38(100); S520(100)]; S-nitrosylation [C174(100)]	pep chromosome:TAIR10:5:4047513:4050643:-1 gene:AT5G12480 transcript:AT5G12480.1 gene_biotype:protein_coding transcript_biotype:protein_coding gene_symbol:CPK7 description:calmodulin-domain protein kinase 7 [Source:NCBI gene (formerly Entrezgene);Acc:831123]
AT5G19450.1	CPK8	CAMK_CDPK	Phospho [S36(100); S518(100)]; S-nitrosylation [C172(100)]	pep chromosome:TAIR10:5:6558426:6561800:-1 gene:AT5G19450 transcript:AT5G19450.1 gene_biotype:protein_coding transcript_biotype:protein_coding gene_symbol:CDPK19 description:calcium-dependent protein kinase 19 [Source:NCBI gene (formerly Entrezgene);Acc:832065]
AT1G10940.2	SNRK24	CAMK_OST1L	S-nitrosylation [C150(100)]; Phospho [S142(100); S162(97.9)]	pep chromosome:TAIR10:1:3655813:3658608:-1 gene:AT1G10940 transcript:AT1G10940.2 gene_biotype:protein_coding transcript_biotype:protein_coding gene_symbol:SNRK2.4 description:Protein kinase superfamily protein [Source:NCBI gene (formerly Entrezgene);Acc:837637]
AT1G60940.1	SRK2B	CAMK_OST1L	S-nitrosylation [C142(100)]; Phospho [S134(100); S154(100)]	pep chromosome:TAIR10:1:22439063:22442221:-1 gene:AT1G60940 transcript:AT1G60940.1 gene_biotype:protein_coding transcript_biotype:protein_coding gene_symbol:SNRK2.10 description:SNF1-related protein kinase 2.10 [Source:NCBI gene (formerly Entrezgene);Acc:842385]
AT3G50500.2	SNRK22	CAMK_OST1L	S-nitrosylation [C161(100)]; Phospho [S31(100); S153(100); S180(96.6)]; Acetyl [N-Term]	pep chromosome:TAIR10:3:18741594:18744157:-1 gene:AT3G50500 transcript:AT3G50500.2 gene_biotype:protein_coding transcript_biotype:protein_coding gene_symbol:SNRK2.2 description:SNF1-related protein kinase 2.2 [Source:NCBI gene (formerly Entrezgene);Acc:824214]
AT1G67580.1	CDKG2	CMGC_CDK-PITSLRE	Phospho [S152(100); T311(100)]; S-nitrosylation [C547(100)]	pep chromosome:TAIR10:1:25327282:25331461:-1 gene:AT1G67580 transcript:AT1G67580.1 gene_biotype:protein_coding transcript_biotype:protein_coding gene_symbol:AT1G67580 description:Protein kinase superfamily protein [Source:NCBI gene (formerly Entrezgene);Acc:843079]
AT2G23070.1	CKA4	CMGC_CK2	S-nitrosylation [C182(100)]	pep chromosome:TAIR10:2:9823642:9826898:-1 gene:AT2G23070 transcript:AT2G23070.1 gene_biotype:protein_coding transcript_biotype:protein_coding gene_symbol:AT2G23070 description:Protein kinase superfamily protein [Source:NCBI gene (formerly Entrezgene);Acc:816837]
AT3G50000.1	CKA2	CMGC_CK2	S-nitrosylation [C154(100)]	pep chromosome:TAIR10:3:18534450:18537073:1 gene:AT3G50000 transcript:AT3G50000.1 gene_biotype:protein_coding transcript_biotype:protein_coding gene_symbol:CKA2 description:casein kinase II, alpha chain 2 [Source:NCBI gene (formerly Entrezgene);Acc:824162]
AT5G67380.1	CKA1	CMGC_CK2	S-nitrosylation [C160(100)]	pep chromosome:TAIR10:5:26880966:26884079:-1 gene:AT5G67380 transcript:AT5G67380.1 gene_biotype:protein_coding transcript_biotype:protein_coding gene_symbol:CKA1 description:casein kinase alpha 1 [Source:NCBI gene (formerly Entrezgene);Acc:836873]
AT4G18710.1	ASK7	CMGC_GSK	Phospho [Y200(99.7)]; S-nitrosylation [C59(100)]; Met-loss+Acetyl [N-Term]	pep chromosome:TAIR10:4:10296138:10299389:1 gene:AT4G18710 transcript:AT4G18710.1 gene_biotype:protein_coding transcript_biotype:protein_coding gene_symbol:BIN2 description:Protein kinase superfamily protein [Source:NCBI gene (formerly Entrezgene);Acc:827605]
AT1G01560.2	MPK11	CMGC_MAPK	Acetyl [N-Term]; S-nitrosylation [C178(100)]	pep chromosome:TAIR10:1:202111:204440:1 gene:AT1G01560 transcript:AT1G01560.2 gene_biotype:protein_coding transcript_biotype:protein_coding gene_symbol:MPK11 description:MAP kinase 11 [Source:NCBI gene (formerly Entrezgene);Acc:839523]
AT1G18150.1	MPK8	CMGC_MAPK	Phospho [Y268(100)]; S-nitrosylation [C242(100); C247(100); C280(100)]	pep chromosome:TAIR10:1:6244340:6247827:-1 gene:AT1G18150 transcript:AT1G18150.1 gene_biotype:protein_coding transcript_biotype:protein_coding gene_symbol:ATMPK8 description:Protein kinase superfamily protein [Source:NCBI gene (formerly Entrezgene);Acc:838394]
AT1G53510.1	MPK18	CMGC_MAPK	S-nitrosylation [C201(100)]; Phospho [Y189(99.2)]	pep chromosome:TAIR10:1:19970334:19974393:-1 gene:AT1G53510 transcript:AT1G53510.1 gene_biotype:protein_coding transcript_biotype:protein_coding gene_symbol:MPK18 description:mitogen-activated protein kinase 18 [Source:NCBI gene (formerly Entrezgene);Acc:841786]
AT1G59580.1	MPK2	CMGC_MAPK	S-nitrosylation [C175(100)]; Phospho [Y193(100)]	pep chromosome:TAIR10:1:21884018:21886051:1 gene:AT1G59580 transcript:AT1G59580.1 gene_biotype:protein_coding transcript_biotype:protein_coding gene_symbol:MPK2 description:mitogen-activated 2 [Source:NCBI gene (formerly Entrezgene);Acc:842248]
AT1G73670.1	MPK15	CMGC_MAPK	Phospho [Y254(100); S511(100)]; S-nitrosylation [C228(100); C233(100); C266(100)]	pep chromosome:TAIR10:1:27699871:27703449:1 gene:AT1G73670 transcript:AT1G73670.1 gene_biotype:protein_coding transcript_biotype:protein_coding gene_symbol:MPK15 description:MAP kinase 15 [Source:NCBI gene (formerly Entrezgene);Acc:843702]
AT2G01450.3	MPK17	CMGC_MAPK	S-nitrosylation [C154(100)]	pep chromosome:TAIR10:2:199511:202292:-1 gene:AT2G01450 transcript:AT2G01450.3 gene_biotype:protein_coding transcript_biotype:protein_coding gene_symbol:MPK17 description:MAP kinase 17 [Source:NCBI gene (formerly Entrezgene);Acc:814673]
AT2G18170.1	MPK7	CMGC_MAPK	Phospho [Y193(100)]; S-nitrosylation [C175(100)]	pep chromosome:TAIR10:2:7907774:7910040:-1 gene:AT2G18170 transcript:AT2G18170.1 gene_biotype:protein_coding transcript_biotype:protein_coding gene_symbol:MPK7 description:MAP kinase 7 [Source:NCBI gene (formerly Entrezgene);Acc:816330]
AT2G42880.1	MPK20	CMGC_MAPK	S-nitrosylation [C168(100)]	pep chromosome:TAIR10:2:17840168:17844380:-1 gene:AT2G42880 transcript:AT2G42880.1 gene_biotype:protein_coding transcript_biotype:protein_coding gene_symbol:MPK20 description:MAP kinase 20 [Source:NCBI gene (formerly Entrezgene);Acc:818888]
AT2G43790.1	MPK6	CMGC_MAPK	Phospho [T221(100); S309(100)]; S-nitrosylation [C201(100); C206(100)]; Acetyl [N-Term]	pep chromosome:TAIR10:2:18138246:18140988:1 gene:AT2G43790 transcript:AT2G43790.1 gene_biotype:protein_coding transcript_biotype:protein_coding gene_symbol:MPK6 description:MAP kinase 6 [Source:NCBI gene (formerly Entrezgene);Acc:818982]
AT3G45640.1	MPK3	CMGC_MAPK	S-nitrosylation [C53(100); C141(100); C176(100)]	pep chromosome:TAIR10:3:16756571:16758874:1 gene:AT3G45640 transcript:AT3G45640.1 gene_biotype:protein_coding transcript_biotype:protein_coding gene_symbol:MPK3 description:mitogen-activated protein kinase 3 [Source:NCBI gene (formerly Entrezgene);Acc:823706]
AT4G01370.1	MPK4	CMGC_MAPK	S-nitrosylation [C181(100)]	pep chromosome:TAIR10:4:566917:570299:1 gene:AT4G01370 transcript:AT4G01370.1 gene_biotype:protein_coding transcript_biotype:protein_coding gene_symbol:MPK4 description:MAP kinase 4 [Source:NCBI gene (formerly Entrezgene);Acc:828151]
AT5G19010.1	MPK16	CMGC_MAPK	S-nitrosylation [C163(100); C168(100); C201(100); C417(100)]; Phospho [Y189(99.2)]	pep chromosome:TAIR10:5:6344770:6348267:-1 gene:AT5G19010 transcript:AT5G19010.1 gene_biotype:protein_coding transcript_biotype:protein_coding gene_symbol:MPK16 description:mitogen-activated protein kinase 16 [Source:NCBI gene (formerly Entrezgene);Acc:832019]
AT1G68830.1	STN7	Group-Pl-4	Phospho [S526(100); T537(100); T551(100)]; S-nitrosylation [C187(100); C392(100)]	pep chromosome:TAIR10:1:25872412:25875662:-1 gene:AT1G68830 transcript:AT1G68830.1 gene_biotype:protein_coding transcript_biotype:protein_coding gene_symbol:STN7 description:Serine/Threonine kinase domain protein [Source:NCBI gene (formerly Entrezgene);Acc:843215]
AT5G08160.1	PK3	NAK	S-nitrosylation [C170(100); C237(100); C249(100)]	pep chromosome:TAIR10:5:2625559:2628205:-1 gene:AT5G08160 transcript:AT5G08160.1 gene_biotype:protein_coding transcript_biotype:protein_coding gene_symbol:PK3 description:serine/threonine protein kinase 3 [Source:NCBI gene (formerly Entrezgene);Acc:830712]
AT2G23200.1		RLK-Pelle_CrRLK1L-1	S-nitrosylation [C590(100)]; Phospho [S444(100); S465(100); S646(100); S797(99.2); S799(99.5); S820(99.7)]	pep chromosome:TAIR10:2:9879275:9881924:1 gene:AT2G23200 transcript:AT2G23200.1 gene_biotype:protein_coding transcript_biotype:protein_coding gene_symbol:AT2G23200 description:Protein kinase superfamily protein [Source:NCBI gene (formerly Entrezgene);Acc:816852]
AT3G46290.1	HERK1	RLK-Pelle_CrRLK1L-1	Phospho [S643(99.7); S649(100); S818(99.7); S822(97.6)]; S-nitrosylation [C587(100)]	pep chromosome:TAIR10:3:17012500:17015885:1 gene:AT3G46290 transcript:AT3G46290.1 gene_biotype:protein_coding transcript_biotype:protein_coding gene_symbol:HERK1 description:hercules receptor kinase 1 [Source:NCBI gene (formerly Entrezgene);Acc:823774]
AT3G51550.1	FER	RLK-Pelle_CrRLK1L-1	Phospho [S503(98.9); S695(99.6); S701(100); T881(99.5)]; S-nitrosylation [C639(100); C756(100); C778(100)]	pep chromosome:TAIR10:3:19117584:19120949:-1 gene:AT3G51550 transcript:AT3G51550.1 gene_biotype:protein_coding transcript_biotype:protein_coding gene_symbol:FER description:Malectin/receptor-like protein kinase family protein [Source:NCBI gene (formerly Entrezgene);Acc:824318]
AT5G38990.1		RLK-Pelle_CrRLK1L-1	Phospho [S496(97.9); S683(100)]; S-nitrosylation [C281(100); C631(100)]	pep chromosome:TAIR10:5:15608685:15611664:1 gene:AT5G38990 transcript:AT5G38990.1 gene_biotype:protein_coding transcript_biotype:protein_coding gene_symbol:AT5G38990 description:Malectin/receptor-like protein kinase family protein [Source:NCBI gene (formerly Entrezgene);Acc:833891]
AT5G54380.1	THE1	RLK-Pelle_CrRLK1L-1	Phospho [S668(99.7); S674(100)]; S-nitrosylation [C612(100)]	pep chromosome:TAIR10:5:22077040:22080341:-1 gene:AT5G54380 transcript:AT5G54380.1 gene_biotype:protein_coding transcript_biotype:protein_coding gene_symbol:THE1 description:protein kinase family protein [Source:NCBI gene (formerly Entrezgene);Acc:835526]
AT4G23140.2		RLK-Pelle_DLSV	Phospho [S673(100)]; S-nitrosylation [C434(100); C595(100)]	pep chromosome:TAIR10:4:12121383:12124205:1 gene:AT4G23140 transcript:AT4G23140.2 gene_biotype:protein_coding transcript_biotype:protein_coding gene_symbol:CRK6 description:cysteine-rich RLK (RECEPTOR-like protein kinase) 6 [Source:NCBI gene (formerly Entrezgene);Acc:828413]
AT4G23180.1	CRK10	RLK-Pelle_DLSV	Phospho [T507(99.7); S508(100); S662(100)]; S-nitrosylation [C133(100)]	pep chromosome:TAIR10:4:12137995:12140922:1 gene:AT4G23180 transcript:AT4G23180.1 gene_biotype:protein_coding transcript_biotype:protein_coding gene_symbol:CRK10 description:cysteine-rich RLK (RECEPTOR-like protein kinase) 10 [Source:NCBI gene (formerly Entrezgene);Acc:828417]
AT1G51805.1	SIF3	RLK-Pelle_LRR-I-1	Phospho [S552(100)]; S-nitrosylation [C849(100)]	pep chromosome:TAIR10:1:19220236:19225797:-1 gene:AT1G51805 transcript:AT1G51805.1 gene_biotype:protein_coding transcript_biotype:protein_coding gene_symbol:AT1G51805 description:Leucine-rich repeat protein kinase family protein [Source:NCBI gene (formerly Entrezgene);Acc:841607]
AT4G33430.2	BAK1	RLK-Pelle_LRR-II	S-nitrosylation [C400(100)]	pep chromosome:TAIR10:4:16086311:16090777:-1 gene:AT4G33430 transcript:AT4G33430.2 gene_biotype:protein_coding transcript_biotype:protein_coding gene_symbol:BAK1 description:BRI1-associated receptor kinase [Source:NCBI gene (formerly Entrezgene);Acc:829480]
AT2G26730.1		RLK-Pelle_LRR-III	Phospho [S353(100); T570(100)]; S-nitrosylation [C490(100)]	pep chromosome:TAIR10:2:11388298:11391682:1 gene:AT2G26730 transcript:AT2G26730.1 gene_biotype:protein_coding transcript_biotype:protein_coding gene_symbol:AT2G26730 description:Leucine-rich repeat protein kinase family protein [Source:NCBI gene (formerly Entrezgene);Acc:817214]
AT3G08680.1		RLK-Pelle_LRR-III	Phospho [S343(98.8); T564(100)]; S-nitrosylation [C446(100)]	pep chromosome:TAIR10:3:2637592:2640838:1 gene:AT3G08680 transcript:AT3G08680.1 gene_biotype:protein_coding transcript_biotype:protein_coding gene_symbol:AT3G08680 description:Leucine-rich repeat protein kinase family protein [Source:NCBI gene (formerly Entrezgene);Acc:820015]
AT5G10020.1		RLK-Pelle_LRR-III	Phospho [S681(100); S685(98.8); S744(100); T859(99.7)]; S-nitrosylation [C204(100)]	pep chromosome:TAIR10:5:3133244:3137242:1 gene:AT5G10020 transcript:AT5G10020.1 gene_biotype:protein_coding transcript_biotype:protein_coding gene_symbol:AT5G10020 description:Leucine-rich receptor-like protein kinase family protein [Source:NCBI gene (formerly Entrezgene);Acc:830865]
AT3G23750.1	TMK4	RLK-Pelle_LRR-IX	S-nitrosylation [C836(100)]	pep chromosome:TAIR10:3:8558060:8561766:1 gene:AT3G23750 transcript:AT3G23750.1 gene_biotype:protein_coding transcript_biotype:protein_coding gene_symbol:AT3G23750 description:Leucine-rich repeat protein kinase family protein [Source:NCBI gene (formerly Entrezgene);Acc:821957]
AT1G53730.2	SRF6	RLK-Pelle_LRR-V	Phospho [S362(99.2); S364(99.5); S377(100)]; S-nitrosylation [C536(100)]	pep chromosome:TAIR10:1:20061405:20065713:1 gene:AT1G53730 transcript:AT1G53730.2 gene_biotype:protein_coding transcript_biotype:protein_coding gene_symbol:SRF6 description:STRUBBELIG-receptor family 6 [Source:NCBI gene (formerly Entrezgene);Acc:841811]
AT5G49760.1	HPCA1	RLK-Pelle_LRR-VIII-1	Phospho [S607(100); S851(99.6); S866(99.1); S916(100); S938(100)]; S-nitrosylation [C124(100); C694(100); C883(100)]	pep chromosome:TAIR10:5:20216332:20221382:1 gene:AT5G49760 transcript:AT5G49760.1 gene_biotype:protein_coding transcript_biotype:protein_coding gene_symbol:AT5G49760 description:Leucine-rich repeat protein kinase family protein [Source:NCBI gene (formerly Entrezgene);Acc:835039]
AT5G48380.1		RLK-Pelle_LRR-Xa	S-nitrosylation [C70(100); C365(100)]	pep chromosome:TAIR10:5:19604089:19607147:-1 gene:AT5G48380 transcript:AT5G48380.1 gene_biotype:protein_coding transcript_biotype:protein_coding gene_symbol:BIR1 description:BAK1-interacting receptor-like kinase 1 [Source:NCBI gene (formerly Entrezgene);Acc:834892]
AT2G31880.1	SOBIR1	RLK-Pelle_LRR-XI-2	S-nitrosylation [C358(100); C618(100)]	pep chromosome:TAIR10:2:13554870:13556977:1 gene:AT2G31880 transcript:AT2G31880.1 gene_biotype:protein_coding transcript_biotype:protein_coding gene_symbol:SOBIR1 description:Leucine-rich repeat protein kinase family protein [Source:NCBI gene (formerly Entrezgene);Acc:817746]
AT3G24550.1	PERK1	RLK-Pelle_PERK-1	Phospho [S256(100)]; S-nitrosylation [C396(100)]	pep chromosome:TAIR10:3:8960095:8963568:1 gene:AT3G24550 transcript:AT3G24550.1 gene_biotype:protein_coding transcript_biotype:protein_coding gene_symbol:PERK1 description:proline extensin-like receptor kinase 1 [Source:NCBI gene (formerly Entrezgene);Acc:822051]
AT5G02290.2	PBL11	RLK-Pelle_RLCK-VIIa-2	Phospho [S29(100); S72(100); S377(100)]; S-nitrosylation [C141(100)]	pep chromosome:TAIR10:5:470182:472907:-1 gene:AT5G02290 transcript:AT5G02290.2 gene_biotype:protein_coding transcript_biotype:protein_coding gene_symbol:NAK description:Protein kinase superfamily protein [Source:NCBI gene (formerly Entrezgene);Acc:831880]
AT5G47070.1	PBL19	RLK-Pelle_RLCK-VIIa-2	S-nitrosylation [C231(100)]; Phospho [S33(100); T50(100); S59(100)]	pep chromosome:TAIR10:5:19118465:19121103:-1 gene:AT5G47070 transcript:AT5G47070.1 gene_biotype:protein_coding transcript_biotype:protein_coding gene_symbol:AT5G47070 description:Protein kinase superfamily protein [Source:NCBI gene (formerly Entrezgene);Acc:834753]
AT1G63500.1	BSK7	RLK-Pelle_RLCK-XII-1	S-nitrosylation [C199(100); C292(100)]; Phospho [S213(99.7)]	pep chromosome:TAIR10:1:23555399:23558917:1 gene:AT1G63500 transcript:AT1G63500.1 gene_biotype:protein_coding transcript_biotype:protein_coding gene_symbol:BSK7 description:kinase with tetratricopeptide repeat domain-containing protein [Source:NCBI gene (formerly Entrezgene);Acc:842656]
AT3G54030.1	BSK6	RLK-Pelle_RLCK-XII-1	S-nitrosylation [C196(100); C289(100)]; Phospho [S210(99.7)]	pep chromosome:TAIR10:3:20010927:20013766:1 gene:AT3G54030 transcript:AT3G54030.1 gene_biotype:protein_coding transcript_biotype:protein_coding gene_symbol:BSK6 description:kinase with tetratricopeptide repeat domain-containing protein [Source:NCBI gene (formerly Entrezgene);Acc:824570]
AT4G00710.1	BSK3	RLK-Pelle_RLCK-XII-1	Phospho [S212(99.7); T307(99.4); T310(99.4)]; S-nitrosylation [C271(100); C291(100)]	pep chromosome:TAIR10:4:289779:293492:1 gene:AT4G00710 transcript:AT4G00710.1 gene_biotype:protein_coding transcript_biotype:protein_coding gene_symbol:BSK3 description:BR-signaling kinase 3 [Source:NCBI gene (formerly Entrezgene);Acc:828025]
AT4G35230.1	BSK1	RLK-Pelle_RLCK-XII-1	Phospho [S44(94.9); S230(100); S392(100)]; S-nitrosylation [C139(100); C216(100); C309(100); C365(100)]	pep chromosome:TAIR10:4:16755092:16758358:-1 gene:AT4G35230 transcript:AT4G35230.1 gene_biotype:protein_coding transcript_biotype:protein_coding gene_symbol:BSK1 description:BR-signaling kinase 1 [Source:NCBI gene (formerly Entrezgene);Acc:829676]
AT5G41260.1	BSK8	RLK-Pelle_RLCK-XII-1	S-nitrosylation [C199(100); C292(100)]; Phospho [S20(100); S35(100); S213(99.7)]	pep chromosome:TAIR10:5:16503562:16507475:1 gene:AT5G41260 transcript:AT5G41260.1 gene_biotype:protein_coding transcript_biotype:protein_coding gene_symbol:BSK8 description:kinase with tetratricopeptide repeat domain-containing protein [Source:NCBI gene (formerly Entrezgene);Acc:834127]
AT5G59010.1	BSK5	RLK-Pelle_RLCK-XII-1	S-nitrosylation [C195(100); C288(100); C343(100)]; Phospho [S25(100); S209(99.7); S329(100)]	pep chromosome:TAIR10:5:23820034:23823317:-1 gene:AT5G59010 transcript:AT5G59010.1 gene_biotype:protein_coding transcript_biotype:protein_coding gene_symbol:BSK5 description:kinase with tetratricopeptide repeat domain-containing protein [Source:NCBI gene (formerly Entrezgene);Acc:836018]
AT1G52540.1		RLK-Pelle_RLCK-XV	S-nitrosylation [C212(100)]	pep chromosome:TAIR10:1:19570058:19572204:-1 gene:AT1G52540 transcript:AT1G52540.1 gene_biotype:protein_coding transcript_biotype:protein_coding gene_symbol:AT1G52540 description:Protein kinase superfamily protein [Source:NCBI gene (formerly Entrezgene);Acc:841685]
AT1G21250.1	WAK1	RLK-Pelle_WAK	S-nitrosylation [C312(100); C327(100)]; Phospho [S717(98.2)]	pep chromosome:TAIR10:1:7439171:7442113:1 gene:AT1G21250 transcript:AT1G21250.1 gene_biotype:protein_coding transcript_biotype:protein_coding gene_symbol:WAK1 description:cell wall-associated kinase [Source:NCBI gene (formerly Entrezgene);Acc:838721]
AT2G40730.1		SCY1_SCYL1	Phospho [S750(100)]; S-nitrosylation [C148(100)]	pep chromosome:TAIR10:2:16989836:16996308:-1 gene:AT2G40730 transcript:AT2G40730.1 gene_biotype:protein_coding transcript_biotype:protein_coding gene_symbol:CTEXP description:kinase family with ARM repeat domain-containing protein [Source:NCBI gene (formerly Entrezgene);Acc:818668]
AT4G26070.3	MKK1	STE_STE7	Phospho [T29(100)]; S-nitrosylation [C108(100)]	pep chromosome:TAIR10:4:13217475:13219936:1 gene:AT4G26070 transcript:AT4G26070.3 gene_biotype:protein_coding transcript_biotype:protein_coding gene_symbol:MEK1 description:MAP kinase/ ERK kinase 1 [Source:NCBI gene (formerly Entrezgene);Acc:828713]
AT3G13530.1	M3KE1	STE_STE-Pl	Phospho [S434(100); S452(98.9); S776(100); S788(100); S875(100); S922(100); S947(100)]; S-nitrosylation [C596(100); C1255(100)]	pep chromosome:TAIR10:3:4411688:4423000:-1 gene:AT3G13530 transcript:AT3G13530.1 gene_biotype:protein_coding transcript_biotype:protein_coding gene_symbol:MAPKKK7 description:mitogen-activated protein kinase kinase kinase 7 [Source:NCBI gene (formerly Entrezgene);Acc:820555]
AT2G17700.1	STY8	TKL-Pl-4	Phospho [S18(99.4); T439(100)]; S-nitrosylation [C306(100)]	pep chromosome:TAIR10:2:7685354:7689445:-1 gene:AT2G17700 transcript:AT2G17700.1 gene_biotype:protein_coding transcript_biotype:protein_coding gene_symbol:STY8 description:ACT-like protein tyrosine kinase family protein [Source:NCBI gene (formerly Entrezgene);Acc:816278]
AT4G35780.1	STY17	TKL-Pl-4	Phospho [S24(99.7); S146(99.5)]; S-nitrosylation [C312(100)]	pep chromosome:TAIR10:4:16946369:16950620:-1 gene:AT4G35780 transcript:AT4G35780.1 gene_biotype:protein_coding transcript_biotype:protein_coding gene_symbol:STY17 description:ACT-like protein tyrosine kinase family protein [Source:NCBI gene (formerly Entrezgene);Acc:829731]
AT4G38470.1	STY46	TKL-Pl-4	Phospho [S129(98.6); S259(100); T443(100)]; S-nitrosylation [C310(100)]	pep chromosome:TAIR10:4:17998896:18003757:1 gene:AT4G38470 transcript:AT4G38470.1 gene_biotype:protein_coding transcript_biotype:protein_coding gene_symbol:STY46 description:ACT-like protein tyrosine kinase family protein [Source:NCBI gene (formerly Entrezgene);Acc:830003]
AT1G14000.1	VIK	TKL-Pl-5	Met-loss+Acetyl [N-Term]; Phospho [S23(99.2); T324(100)]; S-nitrosylation [C151(100)]	pep chromosome:TAIR10:1:4797358:4800283:1 gene:AT1G14000 transcript:AT1G14000.1 gene_biotype:protein_coding transcript_biotype:protein_coding gene_symbol:VIK description:VH1-interacting kinase [Source:NCBI gene (formerly Entrezgene);Acc:837960]
